# Supplementary material for: Exploitation of knowledge databases in the synthesis of zinc(II) malonates with photo-sensitive and photo-insensitive N,N′-containing linkers
Source: IUCrJ. 2018 Mar 27;5(Pt 3):293–303. doi: 10.1107/S2052252518001641 (PMC5929375; doi:10.1107/S2052252518001641)
Supplement: Supplementary file 1 [file m-05-00293-sup1.cif]

data_1
_database_code_depnum_ccdc_archive 'CCDC 1568619'
#==============================================================================

# PROCESSING SUMMARY (IUCr Office Use Only)

_journal_date_recd_electronic  2017-09-08
_journal_date_to_coeditor         ?
_journal_date_from_coeditor       ?
_journal_date_accepted     2018-01-28
_journal_date_printers_first      ?
_journal_date_printers_final      ?
_journal_date_proofs_out          ?
_journal_date_proofs_in           ?
_journal_coeditor_name            ?
_journal_coeditor_code      LQ5010
_journal_coeditor_notes
; ?
;
_journal_paper_category      ?
_journal_techeditor_code    m180164  
_iucr_compatibility_tag          ACTA95
_journal_techeditor_notes  
;
;
_journal_coden_ASTM               ?
_journal_name_full                ?
_journal_year                     ?
_journal_volume                   ?
_journal_issue                    ?
_journal_page_first               ?
_journal_page_last                ?
_journal_suppl_publ_number        ?
_journal_suppl_publ_pages         ?

#==============================================================================

_audit_creation_date              2016-03-16
_audit_creation_method
;
Olex2 1.2
(compiled 2016.02.19 svn.r3266 for OlexSys, GUI svn.r5155)
;
_shelxl_version_number            2014-3
_publ_contact_author_address      ?
_publ_contact_author_email        ?
_publ_contact_author_name         ''
_publ_contact_author_phone        ?
_publ_section_references
;
Dolomanov, O.V., Bourhis, L.J., Gildea, R.J, Howard, J.A.K. & Puschmann, H.
 (2009), J. Appl. Cryst. 42, 339-341.

Sheldrick, G.M. (2008). Acta Cryst. A64, 112-122.

Sheldrick, G.M. (2015). Acta Cryst. A71, 3-8.
;
_chemical_name_common             ?
_chemical_name_systematic
;
Catena(bis(mu3-dimethylmalonato-O,O',O'',O''')-(mu2-4,4'-bipyridine-N,N')
-diaqua-dizinc(II))
;
_chemical_formula_moiety          '0.5(C40 H48 N4 O20 Zn4)'
_chemical_formula_sum             'C20 H24 N2 O10 Zn2'
_chemical_formula_weight          583.15
_chemical_melting_point           ?
loop_
  _atom_type_symbol
  _atom_type_description
  _atom_type_scat_dispersion_real
  _atom_type_scat_dispersion_imag
  _atom_type_scat_source
 'C' 'C' 0.0033 0.0016 'International Tables Vol C Tables 4.2.6.8 and 6.1.1.4'
 'H' 'H' 0.0000 0.0000 'International Tables Vol C Tables 4.2.6.8 and 6.1.1.4'
 'N' 'N' 0.0061 0.0033 'International Tables Vol C Tables 4.2.6.8 and 6.1.1.4'
 'O' 'O' 0.0106 0.0060 'International Tables Vol C Tables 4.2.6.8 and 6.1.1.4'
 'Zn' 'Zn' 0.2839 1.4301 'International Tables Vol C Tables 4.2.6.8 and 6.1.1.4'

_shelx_space_group_comment
;
The symmetry employed for this shelxl refinement is uniquely defined
by the following loop, which should always be used as a source of
symmetry information in preference to the above space-group names.
They are only intended as comments.
;
_space_group_crystal_system       'orthorhombic'
_space_group_IT_number            58
_space_group_name_H-M_alt         'P n n m'
_space_group_name_Hall            '-P 2 2n'
loop_
  _space_group_symop_operation_xyz
 'x, y, z'
 '-x, -y, z'
 '-x+1/2, y+1/2, -z+1/2'
 'x+1/2, -y+1/2, -z+1/2'
 '-x, -y, -z'
 'x, y, -z'
 'x-1/2, -y-1/2, z-1/2'
 '-x-1/2, y-1/2, z-1/2'

_cell_length_a                    7.4159(16)
_cell_length_b                    19.318(4)
_cell_length_c                    7.3457(16)
_cell_angle_alpha                 90
_cell_angle_beta                  90
_cell_angle_gamma                 90
_cell_volume                      1052.3(4)
_cell_formula_units_Z             2
_cell_measurement_reflns_used     1788
_cell_measurement_temperature     120
_cell_measurement_theta_max       28.83
_cell_measurement_theta_min       2.97
_shelx_estimated_absorpt_T_max    ?
_shelx_estimated_absorpt_T_min    ?
_exptl_absorpt_coefficient_mu     2.343
_exptl_absorpt_correction_T_max   0.3438
_exptl_absorpt_correction_T_min   0.2821
_exptl_absorpt_correction_type    multi-scan
_exptl_absorpt_process_details
;
SADABS-2014/5 (Bruker,2014/5) was used for absorption correction.
wR2(int) was 0.0889 before and 0.0679 after correction.
The Ratio of minimum to maximum transmission is 0.8205.
The \l/2 correction factor is 0.00150.
;
_exptl_crystal_colour             colourless
_exptl_crystal_colour_primary     colourless
_exptl_crystal_density_diffrn     1.840
_exptl_crystal_density_meas       ?
_exptl_crystal_density_method     ?
_exptl_crystal_description        prism
_exptl_crystal_F_000              596
_exptl_crystal_size_max           0.15
_exptl_crystal_size_mid           0.11
_exptl_crystal_size_min           0.08
_exptl_special_details
;
 ?
;
_exptl_transmission_factor_max    ?
_exptl_transmission_factor_min    ?
_diffrn_reflns_av_R_equivalents   0.0938
_diffrn_reflns_av_unetI/netI      0.0764
_diffrn_reflns_Laue_measured_fraction_full 0.998
_diffrn_reflns_Laue_measured_fraction_max 0.958
_diffrn_reflns_limit_h_max        10
_diffrn_reflns_limit_h_min        -12
_diffrn_reflns_limit_k_max        31
_diffrn_reflns_limit_k_min        -31
_diffrn_reflns_limit_l_max        11
_diffrn_reflns_limit_l_min        -12
_diffrn_reflns_number             15845
_diffrn_reflns_point_group_measured_fraction_full 0.998
_diffrn_reflns_point_group_measured_fraction_max 0.958
_diffrn_reflns_theta_full         28.000
_diffrn_reflns_theta_max          36.737
_diffrn_reflns_theta_min          2.108
_diffrn_ambient_temperature       120
_diffrn_detector_area_resol_mean  ?
_diffrn_measured_fraction_theta_full 0.998
_diffrn_measured_fraction_theta_max 0.958
_diffrn_measurement_device_type   'Bruker APEX-II CCD'
_diffrn_measurement_method        '\f and \w scans'
_diffrn_radiation_type            MoK\a
_diffrn_radiation_wavelength      0.71073
_diffrn_source                    ?
_diffrn_special_details           ?
_diffrn_standards_number          0
_reflns_Friedel_coverage          0.000
_reflns_Friedel_fraction_full     .
_reflns_Friedel_fraction_max      .
_reflns_number_gt                 1859
_reflns_number_total              2674
_reflns_special_details
;
 Reflections were merged by SHELXL according to the crystal
 class for the calculation of statistics and refinement.
 
 _reflns_Friedel_fraction is defined as the number of unique
 Friedel pairs measured divided by the number that would be
 possible theoretically, ignoring centric projections and
 systematic absences.
;
_reflns_threshold_expression      'I > 2\s(I)'
_computing_cell_refinement        ?
_computing_data_collection        ?
_computing_data_reduction         ?
_computing_molecular_graphics     'Olex2 (Dolomanov et al., 2009)'
_computing_publication_material   'Olex2 (Dolomanov et al., 2009)'
_computing_structure_refinement   'XL (Sheldrick, 2008)'
_computing_structure_solution     'ShelXT (Sheldrick, 2015)'
_refine_diff_density_max          0.828
_refine_diff_density_min          -2.177
_refine_diff_density_rms          0.159
_refine_ls_extinction_coef        .
_refine_ls_extinction_method      none
_refine_ls_goodness_of_fit_ref    1.043
_refine_ls_hydrogen_treatment     mixed
_refine_ls_matrix_type            full
_refine_ls_number_parameters      103
_refine_ls_number_reflns          2674
_refine_ls_number_restraints      0
_refine_ls_R_factor_all           0.1021
_refine_ls_R_factor_gt            0.0657
_refine_ls_restrained_S_all       1.043
_refine_ls_shift/su_max           0.001
_refine_ls_shift/su_mean          0.000
_refine_ls_structure_factor_coef  Fsqd
_refine_ls_weighting_details
'w=1/[\s^2^(Fo^2^)+(0.0200P)^2^+6.2000P] where P=(Fo^2^+2Fc^2^)/3'
_refine_ls_weighting_scheme       calc
_refine_ls_wR_factor_gt           0.1305
_refine_ls_wR_factor_ref          0.1448
_refine_special_details
;
 ?
;
_olex2_refinement_description
;
1. Others
 Fixed Sof: H3A(0.5) H3B(0.5) H3D(0.5) H3E(0.5) H3C(0.5) H4B(0.5) H4A(0.5)
 H4C(0.5) C9(0.5) H9(0.5) C8(0.5) H8(0.5) C7(0.5) H6(0.5)
 Fixed U13: Zn1(0) O3(0) N1(0) C6(0) C5(0) C2(0) C3(0) C4(0)
 Fixed U23: Zn1(0) O3(0) N1(0) C6(0) C5(0) C2(0) C3(0) C4(0)
 Fixed Uiso: H3A(0.029) H3B(0.029) H5(0.022) H3D(0.052) H3E(0.052) H3C(0.052)
 H4B(0.044) H4A(0.044) H4C(0.044) H9(0.02) H8(0.019) H6(0.022)
 Fixed X: H3A(0.2649) H3B(0.2603) H5(0.9016) H3D(0.8814) H3E(0.8971)
 H3C(1.0116) H4B(0.4648) H4A(0.5622) H4C(0.5482) H9(0.517) H8(0.7255)
 Fixed Y: H3A(0.8098) H3B(0.8074) H5(0.6947) H3D(0.9522) H3E(0.9453)
 H3C(0.8951) H4B(0.8739) H4A(0.9407) H4C(0.9311) H9(0.567) H8(0.476)
 Fixed Z: Zn1(0.5) O3(0.5) H3A(0.4078) H3B(0.5966) N1(0.5) C6(0.5) C5(0.5)
 H5(0.5) C2(0.5) C3(0.5) H3D(0.6013) H3E(0.3848) H3C(0.5139) C4(0.5)
 H4B(0.4833) H4A(0.4004) H4C(0.6163) H9(0.3879) H8(0.3701)
;
_atom_sites_solution_hydrogens    mixed
_atom_sites_solution_primary      direct
_atom_sites_solution_secondary    ?
loop_
  _atom_site_label
  _atom_site_type_symbol
  _atom_site_fract_x
  _atom_site_fract_y
  _atom_site_fract_z
  _atom_site_U_iso_or_equiv
  _atom_site_adp_type
  _atom_site_occupancy
  _atom_site_site_symmetry_order
  _atom_site_calc_flag
  _atom_site_refinement_flags_posn
  _atom_site_refinement_flags_adp
  _atom_site_refinement_flags_occupancy
  _atom_site_disorder_assembly
  _atom_site_disorder_group
 Zn1 Zn 0.48860(7) 0.71895(3) 0.5000 0.01475(13) Uani 1 2 d S T P C .
 O1 O 0.6379(3) 0.77397(11) 0.6902(3) 0.0183(4) Uani 1 1 d . . . . .
 O2 O 0.8680(3) 0.83692(12) 0.7860(3) 0.0191(5) Uani 1 1 d . . . . .
 O3 O 0.2611(5) 0.78321(18) 0.5000 0.0195(6) Uani 1 2 d S T P . .
 H3A H 0.2649 0.8098 0.4078 0.029 Uiso 0.5 1 d R . . . .
 H3B H 0.2603 0.8074 0.5966 0.029 Uiso 0.5 1 d R . . . .
 N1 N 0.6867(6) 0.6378(2) 0.5000 0.0257(10) Uani 1 2 d S T P . .
 C6 C 0.9875(6) 0.5963(2) 0.5000 0.0166(7) Uani 1 2 d S T P . .
 C1 C 0.7510(5) 0.82253(15) 0.6715(4) 0.0159(6) Uani 1 1 d . . . . .
 C5 C 0.8601(7) 0.6481(2) 0.5000 0.0185(8) Uani 1 2 d S T P C .
 H5 H 0.9016 0.6947 0.5000 0.022 Uiso 1 2 calc RS T P . .
 C2 C 0.7438(8) 0.8683(2) 0.5000 0.0199(9) Uani 1 2 d S T P . .
 C3 C 0.8969(10) 0.9197(3) 0.5000 0.0348(15) Uani 1 2 d S T P . .
 H3D H 0.8814 0.9522 0.6013 0.052 Uiso 0.5 1 calc GR . . A -1
 H3E H 0.8971 0.9453 0.3848 0.052 Uiso 0.5 1 calc GR . . A -1
 H3C H 1.0116 0.8951 0.5139 0.052 Uiso 0.5 1 calc GR . . A -1
 C4 C 0.5635(9) 0.9070(3) 0.5000 0.0296(13) Uani 1 2 d S T P . .
 H4B H 0.4648 0.8739 0.4833 0.044 Uiso 0.5 1 calc GR . . B -1
 H4A H 0.5622 0.9407 0.4004 0.044 Uiso 0.5 1 calc GR . . B -1
 H4C H 0.5482 0.9311 0.6163 0.044 Uiso 0.5 1 calc GR . . B -1
 C9 C 0.6360(9) 0.5732(3) 0.4329(9) 0.0168(11) Uani 0.5 1 d . . . C -1
 H9 H 0.5170 0.5670 0.3879 0.020 Uiso 0.5 1 calc R . . C -1
 C8 C 0.7538(9) 0.5182(3) 0.4302(9) 0.0157(11) Uani 0.5 1 d . . . C -1
 H8 H 0.7255 0.4760 0.3701 0.019 Uiso 0.5 1 calc R . . C -1
 C7 C 0.9349(7) 0.5290(3) 0.5306(8) 0.0145(11) Uiso 0.5 1 d . U . C .
 H6 H 1.103(10) 0.608(3) 0.538(12) 0.022 Uiso 0.5 1 d R . . D 1

loop_
  _atom_site_aniso_label
  _atom_site_aniso_U_11
  _atom_site_aniso_U_22
  _atom_site_aniso_U_33
  _atom_site_aniso_U_23
  _atom_site_aniso_U_13
  _atom_site_aniso_U_12
 Zn1 0.0153(2) 0.0134(2) 0.0156(2) 0.000 0.000 0.0025(2)
 O1 0.0246(12) 0.0148(9) 0.0155(10) 0.0031(8) -0.0014(9) -0.0011(9)
 O2 0.0220(12) 0.0182(10) 0.0172(11) 0.0016(8) -0.0003(9) -0.0018(9)
 O3 0.0236(17) 0.0217(15) 0.0132(13) 0.000 0.000 0.0070(14)
 N1 0.0154(19) 0.0125(16) 0.049(3) 0.000 0.000 0.0026(14)
 C6 0.0122(19) 0.0152(16) 0.0225(19) 0.000 0.000 -0.0022(15)
 C1 0.0239(15) 0.0111(11) 0.0126(12) -0.0017(9) 0.0027(11) 0.0027(11)
 C5 0.018(2) 0.0136(18) 0.024(2) 0.000 0.000 -0.0003(15)
 C2 0.037(3) 0.0097(16) 0.0127(18) 0.000 0.000 0.0002(17)
 C3 0.069(5) 0.015(2) 0.020(2) 0.000 0.000 -0.016(3)
 C4 0.055(4) 0.018(2) 0.017(2) 0.000 0.000 0.018(2)
 C9 0.014(3) 0.015(2) 0.021(3) -0.001(2) 0.001(2) -0.001(2)
 C8 0.014(3) 0.013(2) 0.020(3) -0.0007(19) 0.000(2) 0.001(2)

_geom_special_details
;
 All esds (except the esd in the dihedral angle between two l.s. planes)
 are estimated using the full covariance matrix.  The cell esds are taken
 into account individually in the estimation of esds in distances, angles
 and torsion angles; correlations between esds in cell parameters are only
 used when they are defined by crystal symmetry.  An approximate (isotropic)
 treatment of cell esds is used for estimating esds involving l.s. planes.
;
loop_
  _geom_bond_atom_site_label_1
  _geom_bond_atom_site_label_2
  _geom_bond_distance
  _geom_bond_site_symmetry_2
  _geom_bond_publ_flag
 Zn1 O1 2.076(2) . ?
 Zn1 O1 2.076(2) 6_556 ?
 Zn1 O2 2.106(2) 4_466 ?
 Zn1 O2 2.106(2) 7_575 ?
 Zn1 O3 2.095(3) . ?
 Zn1 N1 2.149(4) . ?
 O1 C1 1.266(4) . ?
 O2 Zn1 2.106(2) 7_676 ?
 O2 C1 1.240(4) . ?
 O3 H3A 0.8500 . ?
 O3 H3B 0.8499 . ?
 N1 C5 1.301(7) . ?
 N1 C9 1.393(7) . ?
 C6 C5 1.377(6) . ?
 C6 C7 1.376(7) 6_556 ?
 C6 C7 1.376(7) . ?
 C6 H6 0.93(7) . ?
 C1 C2 1.540(4) . ?
 C5 H5 0.9500 . ?
 C2 C1 1.540(4) 6_556 ?
 C2 C3 1.509(8) . ?
 C2 C4 1.532(8) . ?
 C3 H3D 0.9800 . ?
 C3 H3E 0.9800 . ?
 C3 H3C 0.9800 . ?
 C4 H4B 0.9800 . ?
 C4 H4A 0.9800 . ?
 C4 H4C 0.9800 . ?
 C9 H9 0.9500 . ?
 C9 C8 1.375(9) . ?
 C8 H8 0.9500 . ?
 C8 C7 1.546(8) . ?
 C7 C7 1.547(11) 5_766 ?
 C7 C7 1.480(11) 2_765 ?
 C7 C7 0.450(11) 6_556 ?

loop_
  _geom_angle_atom_site_label_1
  _geom_angle_atom_site_label_2
  _geom_angle_atom_site_label_3
  _geom_angle
  _geom_angle_site_symmetry_1
  _geom_angle_site_symmetry_3
  _geom_angle_publ_flag
 O1 Zn1 O1 84.61(13) . 6_556 ?
 O1 Zn1 O2 89.23(9) . 4_466 ?
 O1 Zn1 O2 172.48(10) 6_556 4_466 ?
 O1 Zn1 O2 89.23(9) 6_556 7_575 ?
 O1 Zn1 O2 172.48(10) . 7_575 ?
 O1 Zn1 O3 97.25(10) . . ?
 O1 Zn1 O3 97.25(10) 6_556 . ?
 O1 Zn1 N1 90.51(11) . . ?
 O1 Zn1 N1 90.51(11) 6_556 . ?
 O2 Zn1 O2 96.55(14) 7_575 4_466 ?
 O2 Zn1 N1 85.20(10) 7_575 . ?
 O2 Zn1 N1 85.20(10) 4_466 . ?
 O3 Zn1 O2 87.80(10) . 4_466 ?
 O3 Zn1 O2 87.80(10) . 7_575 ?
 O3 Zn1 N1 169.48(15) . . ?
 C1 O1 Zn1 131.3(2) . . ?
 C1 O2 Zn1 133.5(2) . 7_676 ?
 Zn1 O3 H3A 109.3 . . ?
 Zn1 O3 H3B 109.3 . . ?
 H3A O3 H3B 109.5 . . ?
 C5 N1 Zn1 124.3(3) . . ?
 C5 N1 C9 113.9(4) . . ?
 C9 N1 Zn1 118.0(4) . . ?
 C5 C6 H6 117(4) . . ?
 C7 C6 C5 119.5(4) . . ?
 C7 C6 C5 119.5(4) 6_556 . ?
 C7 C6 C7 18.8(5) . 6_556 ?
 C7 C6 H6 123(4) 6_556 . ?
 C7 C6 H6 116(4) . . ?
 O1 C1 C2 119.4(3) . . ?
 O2 C1 O1 123.8(3) . . ?
 O2 C1 C2 116.8(3) . . ?
 N1 C5 C6 124.5(4) . . ?
 N1 C5 H5 117.8 . . ?
 C6 C5 H5 117.8 . . ?
 C1 C2 C1 109.8(3) 6_556 . ?
 C3 C2 C1 110.6(3) . . ?
 C3 C2 C1 110.6(3) . 6_556 ?
 C3 C2 C4 109.6(4) . . ?
 C4 C2 C1 108.1(3) . 6_556 ?
 C4 C2 C1 108.1(3) . . ?
 C2 C3 H3D 109.5 . . ?
 C2 C3 H3E 109.5 . . ?
 C2 C3 H3C 109.5 . . ?
 H3D C3 H3E 109.5 . . ?
 H3D C3 H3C 109.5 . . ?
 H3E C3 H3C 109.5 . . ?
 C2 C4 H4B 109.5 . . ?
 C2 C4 H4A 109.5 . . ?
 C2 C4 H4C 109.5 . . ?
 H4B C4 H4A 109.5 . . ?
 H4B C4 H4C 109.5 . . ?
 H4A C4 H4C 109.5 . . ?
 N1 C9 H9 119.1 . . ?
 C8 C9 N1 121.7(6) . . ?
 C8 C9 H9 119.1 . . ?
 C9 C8 H8 122.0 . . ?
 C9 C8 C7 116.1(5) . . ?
 C7 C8 H8 122.0 . . ?
 C6 C7 C8 107.2(4) . . ?
 C6 C7 C7 122.0(6) . 2_765 ?
 C6 C7 C7 117.4(6) . 5_766 ?
 C8 C7 C7 107.8(6) . 5_766 ?
 C7 C7 C6 80.6(2) 6_556 . ?
 C7 C7 C8 117.7(5) 2_765 . ?
 C7 C7 C8 61.5(3) 6_556 . ?
 C7 C7 C7 16.9(4) 2_765 5_766 ?
 C7 C7 C7 89.995(4) 6_556 2_765 ?
 C7 C7 C7 73.1(4) 6_556 5_766 ?

loop_
  _geom_torsion_atom_site_label_1
  _geom_torsion_atom_site_label_2
  _geom_torsion_atom_site_label_3
  _geom_torsion_atom_site_label_4
  _geom_torsion
  _geom_torsion_site_symmetry_1
  _geom_torsion_site_symmetry_2
  _geom_torsion_site_symmetry_3
  _geom_torsion_site_symmetry_4
  _geom_torsion_publ_flag
 Zn1 O1 C1 O2 -157.7(2) . . . . ?
 Zn1 O1 C1 C2 23.6(4) . . . . ?
 Zn1 O2 C1 O1 21.1(5) 7_676 . . . ?
 Zn1 O2 C1 C2 -160.2(3) 7_676 . . . ?
 Zn1 N1 C5 C6 180.0 . . . . ?
 Zn1 N1 C9 C8 -179.1(5) . . . . ?
 O1 C1 C2 C1 -54.2(6) . . . 6_556 ?
 O1 C1 C2 C3 -176.5(4) . . . . ?
 O1 C1 C2 C4 63.6(4) . . . . ?
 O2 C1 C2 C1 127.1(3) . . . 6_556 ?
 O2 C1 C2 C3 4.8(5) . . . . ?
 O2 C1 C2 C4 -115.2(4) . . . . ?
 N1 C9 C8 C7 8.6(9) . . . . ?
 C5 N1 C9 C8 22.1(7) . . . . ?
 C5 C6 C7 C8 39.3(5) . . . . ?
 C5 C6 C7 C7 95.39(17) . . . 6_556 ?
 C5 C6 C7 C7 160.7(5) . . . 5_766 ?
 C5 C6 C7 C7 179.43(12) . . . 2_765 ?
 C9 N1 C5 C6 -22.8(3) . . . . ?
 C9 C8 C7 C6 -37.8(7) . . . . ?
 C9 C8 C7 C7 -165.0(6) . . . 5_766 ?
 C9 C8 C7 C7 -180.0(5) . . . 2_765 ?
 C9 C8 C7 C7 -106.5(6) . . . 6_556 ?
 C7 C6 C5 N1 -10.8(3) . . . . ?
 C7 C6 C5 N1 10.8(3) 6_556 . . . ?
 C7 C6 C7 C8 -56.1(4) 6_556 . . . ?
 C7 C6 C7 C7 84.0(2) 6_556 . . 2_765 ?
 C7 C6 C7 C7 65.3(6) 6_556 . . 5_766 ?

_shelx_res_file
;
TITL a_a.res in Pnnm
REM Old TITL a in Pnnm #58
REM SHELXT solution in Pnnm
REM R1 0.105, Rweak 0.007, Alpha 0.059, Orientation as input
REM Formula found by SHELXT: C12 N O5 Zn
CELL 0.71073 7.4159 19.3179 7.3457 90 90 90
ZERR 2 0.0016 0.0042 0.0016 0 0 0
LATT 1
SYMM -X,-Y,+Z
SYMM 0.5-X,0.5+Y,0.5-Z
SYMM 0.5+X,0.5-Y,0.5-Z
SFAC C H N O Zn
UNIT 40 48 4 20 4
SIMU C7

L.S. 4 0 0
PLAN  20
TEMP -153.15
BOND $H
LIST 6
MORE -1
CONF
fmap 2 53
acta 56
OMIT 1 3 5
OMIT 2 8 3
OMIT 3 1 7
REM <olex2.extras>
REM <HklSrc "%.\\a.hkl">
REM </olex2.extras>

WGHT    0.020000    6.200000
FVAR       0.51105
ZN1   5    0.488598    0.718948    0.500000    10.50000    0.01526    0.01337 =
         0.01561    0.00000    0.00000    0.00249
O1    4    0.637926    0.773968    0.690185    11.00000    0.02456    0.01483 =
         0.01550    0.00308   -0.00139   -0.00106
O2    4    0.867994    0.836920    0.786013    11.00000    0.02202    0.01817 =
         0.01718    0.00159   -0.00033   -0.00179
O3    4    0.261096    0.783211    0.500000    10.50000    0.02363    0.02171 =
         0.01323    0.00000    0.00000    0.00699
AFIX   3
H3A   2    0.264926    0.809781    0.407840    10.50000   -1.50000
H3B   2    0.260326    0.807401    0.596640    10.50000   -1.50000
AFIX   0
N1    3    0.686744    0.637756    0.500000    10.50000    0.01535    0.01254 =
         0.04932    0.00000    0.00000    0.00262
C6    1    0.987509    0.596292    0.500000    10.50000    0.01221    0.01520 =
         0.02252    0.00000    0.00000   -0.00219
C1    1    0.751009    0.822529    0.671502    11.00000    0.02390    0.01110 =
         0.01262   -0.00173    0.00270    0.00270
C5    1    0.860116    0.648130    0.500000    10.50000    0.01837    0.01355 =
         0.02366    0.00000    0.00000   -0.00031
AFIX  43
H5    2    0.901620    0.694655    0.500000    10.50000   -1.20000
AFIX   0
C2    1    0.743768    0.868263    0.500000    10.50000    0.03730    0.00968 =
         0.01270    0.00000    0.00000    0.00024
C3    1    0.896870    0.919720    0.500000    10.50000    0.06906    0.01530 =
         0.02001    0.00000    0.00000   -0.01640
PART -1
AFIX 137
H3D   2    0.881384    0.952181    0.601325    10.50000   -1.50000
H3E   2    0.897070    0.945303    0.384795    10.50000   -1.50000
H3C   2    1.011582    0.895094    0.513880    10.50000   -1.50000
AFIX   0
PART 0
C4    1    0.563522    0.906973    0.500000    10.50000    0.05458    0.01754 =
         0.01655    0.00000    0.00000    0.01782
PART -1
AFIX 137
H4B   2    0.464790    0.873859    0.483268    10.50000   -1.50000
H4A   2    0.562231    0.940723    0.400404    10.50000   -1.50000
H4C   2    0.548216    0.931106    0.616328    10.50000   -1.50000
AFIX   0
C9    1    0.636034    0.573197    0.432942    10.50000    0.01382    0.01545 =
         0.02127   -0.00066    0.00104   -0.00085
AFIX  43
H9    2    0.517039    0.566990    0.387914    10.50000   -1.20000
AFIX   0
C8    1    0.753764    0.518188    0.430213    10.50000    0.01373    0.01337 =
         0.01997   -0.00066   -0.00019    0.00075
AFIX  43
H8    2    0.725483    0.476012    0.370146    10.50000   -1.20000
AFIX   0
PART 0
C7    1    0.934862    0.529011    0.530642    10.50000    0.01449
PART 1
H6    2    1.103201    0.607904    0.537908    10.50000   -1.50000
HKLF 4

REM  a_a.res in Pnnm
REM R1 =  0.0657 for    1859 Fo > 4sig(Fo)  and  0.1021 for all    2674 data
REM    103 parameters refined using      0 restraints

END

WGHT      0.0179      4.8271

REM Highest difference peak  0.828,  deepest hole -2.177,  1-sigma level  0.159
Q1    1   0.2709  0.7998  0.5000  10.50000  0.05    0.83
Q2    1   0.5859  0.7178  0.5805  11.00000  0.05    0.82
Q3    1   0.2156  0.7622  0.3961  11.00000  0.05    0.60
Q4    1   0.7624  0.8006  0.9478  11.00000  0.05    0.59
Q5    1   0.6785  0.8850  0.5000  10.50000  0.05    0.58
Q6    1   0.1844  0.7627  0.4402  11.00000  0.05    0.57
Q7    1   0.7597  0.8550  0.5636  11.00000  0.05    0.53
Q8    1   0.6521  0.7193  0.5000  10.50000  0.05    0.51
Q9    1   0.6449  0.8036  0.6989  11.00000  0.05    0.51
Q10   1   0.8169  0.6414  0.4425  11.00000  0.05    0.51
Q11   1   0.5818  0.7809  0.7547  11.00000  0.05    0.51
Q12   1   0.9648  0.5609  0.5462  11.00000  0.05    0.50
Q13   1   0.9084  0.6212  0.5000  10.50000  0.05    0.50
Q14   1   0.5117  0.8865  0.4450  11.00000  0.05    0.49
Q15   1   0.6179  0.8364  0.5000  10.50000  0.05    0.48
Q16   1   0.4674  0.6819  0.5816  11.00000  0.05    0.47
Q17   1   0.4650  0.6966  0.6162  11.00000  0.05    0.47
Q18   1   0.7533  0.8386  0.5963  11.00000  0.05    0.47
Q19   1   0.4806  0.7414  0.6176  11.00000  0.05    0.47
Q20   1   0.7414  0.8386  0.5000  10.50000  0.05    0.45
;
_shelx_res_checksum               37355
_shelx_hkl_file
;
   0   0   1   18.50    4.40
   0   0  -2 9999.00  574.64
   0   0   2 8750.42  574.14
   0   0  -3   -6.50    5.90
   0   0   3  -11.40    6.90
   0   0   4 7281.47  457.75
   0   0  -4 7539.35  457.95
   0   0  -5    4.50    7.30
   0   0   5   -1.10    9.00
   0   0   6 3106.19  201.08
   0   0  -6 3116.19  199.88
   0   0  -7   10.50   11.10
   0   0   7  -21.00   12.10
   0   0   8  333.47   40.60
   0   0  -8  325.47   34.40
   0   0  -9   -2.00   10.90
   0   0   9    2.30   14.80
   0   0 -10  619.94   57.59
   0   0  10  630.74   61.19
   0   0 -11    8.30   14.80
   0   0  11   39.60   22.80
  -1   0   0    1.40    2.50
  -1   0  -1 2930.61  180.78
   1   0   1 2881.71  181.08
  -1   0  -1 2990.80  181.58
  -1   0   1 2970.20  180.78
  -1   0   1 2936.21  180.98
  -1   0  -2   -0.30    2.80
  -1   0   2   -0.30    4.30
   1   0   2   -4.10    4.80
  -1   0   2    6.50    3.90
  -1   0  -2   -1.90    4.40
  -1   0  -3  174.98   18.00
  -1   0  -3  176.38   13.10
   1   0  -3  192.98   17.80
   1   0   3  202.88   18.70
  -1   0   3  187.48   17.40
  -1   0   3  184.98   14.00
  -1   0   4   -7.70    7.50
  -1   0  -4    0.90    7.10
  -1   0   4    2.00    3.50
   1   0  -4    0.30    6.50
   1   0   4   -6.10    8.70
   1   0  -5 1748.33  111.79
  -1   0  -5 1621.64  111.39
   1   0   5 1613.04  111.89
  -1   0   5 1775.92  112.19
   1   0  -6  -10.80    8.30
  -1   0  -6    3.40    9.20
   1   0   6   -4.60    9.50
  -1   0   6   -0.30   12.10
   1   0  -7  227.38   28.70
  -1   0   7  161.88   27.00
   1   0   7  147.49   26.60
  -1   0  -7  104.19   19.80
  -1   0  -8   -7.10    8.70
   1   0  -8    1.70    9.50
  -1   0   8    5.20   14.20
   1   0   8   -3.50   13.00
   1   0   9  362.56   44.30
  -1   0   9  189.68   32.90
   1   0  -9  197.88   31.70
  -1   0  -9  206.28   30.40
   1   0  10    1.30   17.90
  -1   0 -10    5.70   12.70
  -1   0  10   21.00   19.60
   1   0 -10   -3.10   13.70
   1   0 -11   94.89   27.60
   1   0  11  140.89   33.70
  -1   0 -11  131.89   29.20
  -1   0  11  144.49   32.10
  -2   0   0  213.28   16.80
  -2   0   0  198.98   13.50
   2   0   0  206.28   13.50
  -2   0   1    4.70    5.50
  -2   0  -1    3.00    5.20
  -2   0  -1   -1.10    4.70
   2   0   1    9.50    4.50
  -2   0   1    2.10    3.00
  -2   0   2 2317.57  147.59
  -2   0  -2 2384.16  148.89
   2   0   2 2338.17  147.79
  -2   0  -2 2367.16  147.29
  -2   0   2 2426.96  147.29
  -2   0  -3    8.20    5.00
  -2   0   3   -1.60    6.10
   2   0   3    7.20    8.30
  -2   0   3    0.30    5.60
  -2   0  -3   -5.10    5.50
   2   0  -4 1196.38   88.69
  -2   0  -4 1452.65   89.79
  -2   0  -4 1299.97   84.39
  -2   0   4 1345.97   85.39
   2   0   4 1435.66   89.59
  -2   0   4 1344.47   88.49
  -2   0  -5    0.00    3.70
   2   0   5    2.00    9.80
  -2   0   5    5.90    9.40
   2   0  -5    1.00    7.60
  -2   0  -5   -2.40    8.50
  -2   0   5   -5.90    4.70
  -2   0   6  406.06   35.60
   2   0   6  365.16   35.30
   2   0  -6  366.86   34.50
  -2   0  -6  372.16   34.90
   2   0  -7  -15.40    9.60
   2   0   7    7.80   14.10
  -2   0  -7    5.00    9.60
  -2   0   7   15.00   13.90
  -2   0  -8  562.64   47.20
   2   0  -8  424.36   45.10
  -2   0   8  509.05   47.80
   2   0   8  469.65   47.50
   2   0   9  -10.40   12.80
  -2   0  -9  -10.10    9.60
   2   0  -9   -3.30   10.90
  -2   0   9  -12.70   14.10
  -2   0  10  130.49   29.90
   2   0 -10  102.19   24.40
  -2   0 -10   96.49   23.50
   2   0  10  135.09   31.60
  -2   0 -11    3.30   14.90
   2   0  11    1.80   19.70
   2   0 -11    8.80   17.20
  -2   0  11    6.60   19.20
  -3   0   0   -4.20    7.10
  -3   0   0   -1.60    2.10
   3   0   0    0.50    2.20
  -3   0   1  563.74   34.90
   3   0   1  538.85   35.80
  -3   0   1  513.15   38.50
  -3   0  -1  555.34   39.00
  -3   0  -2    7.40    7.00
   3   0   2   -2.30    6.50
  -3   0   2   -2.20    7.00
  -3   0   2    0.90    4.20
  -3   0  -2   -2.70    6.80
  -3   0   3 2427.86  153.68
  -3   0  -3 2473.25  153.58
   3   0   3 2468.95  154.68
  -3   0   3 2473.05  154.28
  -3   0  -3 2389.76  155.88
  -3   0   4    0.10    6.80
   3   0   4  -12.10    7.50
  -3   0  -4   -7.30    6.00
  -3   0  -4    4.00    5.70
  -3   0   4    3.10    6.90
   3   0  -5  130.89   20.80
   3   0   5  109.69   19.50
  -3   0  -5   65.59   15.20
  -3   0  -5  157.88   14.20
  -3   0   5  129.39   15.30
  -3   0   5  117.09   18.10
  -3   0   6   -3.70    6.60
   3   0   6   -2.70   12.70
   3   0  -6   -3.50    9.00
  -3   0  -6   -0.30    8.60
  -3   0   6   -4.90   10.00
  -3   0   7  758.62   59.59
   3   0  -7  751.92   60.49
  -3   0  -7  672.83   57.69
   3   0   7  781.42   60.89
  -3   0  -8  -11.50    9.30
   3   0   8   15.00   15.10
  -3   0   8   21.50   15.90
   3   0  -8   13.50   14.20
   3   0  -9  139.19   29.40
  -3   0  -9  138.59   27.00
  -3   0   9  133.99   27.60
   3   0   9  188.58   32.30
  -3   0 -10   -2.90   13.90
   3   0  10    2.00   18.00
  -3   0  10   36.90   20.20
   3   0 -10   -7.50   13.70
   3   0  11   57.29   24.50
  -3   0 -11   70.19   22.50
  -3   0  11   76.09   25.60
   3   0 -11   44.90   19.30
  -4   0   0  645.54   46.60
   4   0   1   -0.90    4.80
  -4   0   1  -12.10    7.80
  -4   0  -1   -4.90    7.50
  -4   0   1   -0.80    2.40
  -4   0  -2 3977.60  236.18
  -4   0   2 3695.43  236.48
  -4   0  -2 3887.91  237.08
   4   0   2 3695.33  233.38
  -4   0   2 3625.94  232.28
  -4   0   3   -2.20    7.70
  -4   0  -3   -7.20    7.60
   4   0   3    1.30    7.80
  -4   0   3    3.00    5.50
  -4   0  -3    2.00    7.20
  -4   0  -4  664.53   45.30
  -4   0  -4  646.14   48.20
  -4   0   4  618.84   44.90
   4   0   4  652.73   47.30
  -4   0   4  548.85   45.40
  -4   0  -5  -11.40    6.40
  -4   0   5   -2.90    8.80
  -4   0   5    5.30    9.20
   4   0   5   -9.50   10.40
  -4   0  -5    0.40    7.40
   4   0   6  900.11   61.49
  -4   0  -6  784.32   60.49
  -4   0   6  755.62   58.49
  -4   0   6  712.83   53.99
   4   0  -6  719.93   60.29
   4   0  -7    8.90   12.60
  -4   0   7   15.80   13.00
   4   0   7    1.00   12.70
  -4   0  -7   -2.80    9.70
  -4   0  -8  440.96   42.40
   4   0  -8  451.15   45.60
   4   0   8  457.35   50.39
  -4   0   8  369.56   44.70
  -4   0   9   21.70   16.90
   4   0  -9   -9.80   14.50
   4   0   9    1.20   15.30
  -4   0  -9   16.40   14.30
   4   0  10   78.39   26.00
  -4   0  10   68.29   23.00
  -4   0 -10   73.39   23.20
   4   0 -10   20.20   17.80
  -4   0  11   41.60   21.00
   4   0 -11    4.60   17.00
  -4   0 -11   -7.20   14.90
   4   0  11   22.70   20.00
  -5   0   0    5.70    9.60
  -5   0  -1 1334.07   88.79
  -5   0   1 1281.97   89.09
   5   0   1 1317.77   81.99
  -5   0   2   -8.50    7.60
   5   0   2   -5.10    6.20
  -5   0   2    1.50    3.90
  -5   0  -2    2.60    8.20
  -5   0  -3 1696.03  109.79
  -5   0   3 1612.34  108.99
   5   0   3 1684.73  105.99
  -5   0  -3 1642.14  108.29
  -5   0   3 1567.14  104.09
  -5   0   4    1.30    7.50
   5   0   4    4.00    9.40
  -5   0   4    4.20   10.80
  -5   0  -4   -0.60    8.40
  -5   0  -4    8.00    9.90
   5   0   5  449.86   37.60
  -5   0  -5  409.36   34.10
  -5   0   5  373.76   34.10
  -5   0  -5  433.86   38.00
  -5   0   5  386.06   35.40
  -5   0   6   -9.60    8.80
  -5   0   6   -4.60    9.50
   5   0   6   -0.40   11.60
  -5   0  -6   -0.10   10.30
  -5   0  -6    0.50   10.10
   5   0  -7  415.96   47.30
  -5   0  -7  562.64   48.40
  -5   0   7  467.65   44.00
   5   0   7  614.14   49.40
   5   0  -8   12.60   15.30
   5   0   8   10.00   15.80
  -5   0  -8    0.30   11.90
  -5   0   8   22.70   14.90
   5   0  -9  102.39   27.20
   5   0   9  165.78   32.00
  -5   0   9  159.68   28.10
  -5   0  -9  180.18   31.90
   5   0 -10   45.30   20.20
  -5   0 -10   -3.20   11.80
   5   0  10    5.30   17.40
  -5   0  10   24.00   18.70
  -5   0  11   64.99   25.50
   5   0  11  124.49   30.90
  -6   0   0  422.46   38.20
  -6   0   1  -10.20   10.50
  -6   0  -1    9.30   11.60
  -6   0   2  372.06   36.40
  -6   0  -2  397.96   35.60
   6   0   2  379.96   28.60
  -6   0   3   -4.40   11.10
  -6   0  -3   -8.80    9.20
   6   0   3  -14.10    7.60
  -6   0   4  403.16   40.40
   6   0   4  437.36   36.90
  -6   0  -4  455.35   39.00
  -6   0   4  490.65   36.30
  -6   0  -4  438.36   39.70
  -6   0   5    1.00    8.40
  -6   0  -5    0.60   10.40
  -6   0  -5    1.20   10.50
  -6   0   5   -4.40   10.80
   6   0   5   -5.00   11.40
  -6   0  -6  166.48   27.00
   6   0   6  204.68   27.70
  -6   0   6  123.69   22.10
  -6   0   6  181.08   26.10
  -6   0  -6  226.78   30.10
   6   0   7   -2.80   13.50
   6   0  -7  -11.60   12.50
  -6   0  -7    9.40   12.90
   6   0  -8  118.89   28.60
   6   0   8  142.29   28.40
  -6   0  -8  101.99   24.00
   6   0   9   17.70   18.20
   6   0  -9    6.80   14.70
  -6   0  -9   -6.40   11.80
   6   0 -10   57.09   21.90
  -6   0 -10   71.69   21.50
   6   0  10  105.49   28.50
  -7   0   0    1.90   10.90
  -7   0   1  405.46   39.30
  -7   0  -1  449.06   40.40
  -7   0   2    0.00   11.20
  -7   0  -2    9.20   12.50
  -7   0  -3   35.30   13.90
  -7   0   3   13.60   13.50
  -7   0   4  -11.20   11.10
  -7   0  -4    7.80   12.00
  -7   0  -5  356.06   38.60
  -7   0  -5  375.06   37.70
  -7   0   5  290.87   37.90
  -7   0   6   -9.80   11.90
  -7   0  -6  -15.60   10.60
   7   0  -7   13.40   16.80
  -7   0  -7   13.90   14.70
  -7   0  -8    0.40   14.50
   7   0  -8   -8.20   15.00
   7   0  -9   20.20   18.40
  -7   0  -9   31.40   19.00
  -8   0   0 1211.68   89.09
  -8   0  -1    0.40   12.60
  -8   0   1  -25.00   11.30
  -8   0   2  180.98   31.10
  -8   0  -2  171.58   28.50
  -8   0   3   -7.10   13.80
  -8   0  -3  -20.00   10.00
  -8   0   4  225.08   33.80
  -8   0  -4  307.17   36.40
  -8   0   5   10.30   15.30
  -8   0   6  223.58   33.40
  -8   0  -7    5.10   14.80
   8   0  -8   26.90   18.90
  -8   0  -8   43.90   18.80
  -8   0  -9   -0.90   17.00
  -9   0   0   -4.70   12.90
  -9   0   1  185.08   33.00
  -9   0  -1  202.68   32.50
  -9   0  -2    8.40   14.50
  -9   0   2    3.60   14.90
  -9   0  -3  189.68   30.80
  -9   0   3  150.38   31.80
  -9   0  -4    1.20   13.60
  -9   0   4   21.30   18.00
  -9   0  -5  190.18   30.30
  -9   0   5   80.19   23.40
  -9   0   6   -2.60   15.70
   9   0  -8  -20.10   20.90
 -10   0   0   -3.60   15.30
 -10   0   1   -4.40   17.00
 -10   0  -1   12.00   16.40
 -10   0   2   85.59   27.00
 -10   0  -2   72.99   23.80
 -10   0  -3   -5.30   15.10
 -10   0   3   28.00   20.20
 -10   0   4   64.49   23.90
 -10   0  -4   50.49   21.60
 -10   0   5   20.50   18.60
 -10   0  -5   -8.20   15.10
 -10   0   6   19.80   27.00
 -11   0   0   -9.10   14.30
 -11   0   1   32.10   21.10
 -11   0  -1   36.70   20.80
 -11   0  -2   16.90   18.70
 -11   0   2   17.10   20.90
 -11   0   3  109.59   31.10
 -11   0  -3  122.39   28.30
 -11   0   4    7.90   19.60
 -11   0  -4   -4.80   16.30
 -11   0  -5  -10.30   14.10
 -11   0   5   13.30   18.10
 -12   0   0   18.50   20.10
 -12   0   1  -15.30   17.10
 -12   0  -1   13.60   20.20
 -12   0  -2   14.80   28.20
   0   1   0  -11.40    0.20
   0   1   0  -11.40    0.20
   0   1   0  -11.10    0.20
   0  -1   0  -10.90    0.40
   0  -1  -1  925.51   57.19
   0   1  -1  926.51   57.09
   0   1   1  911.01   55.99
   0   1   1  913.81   55.89
   0   1  -1  916.71   56.29
   0   1  -1  877.81   56.09
   0  -1  -2   35.60    6.80
   0   1  -2   19.10    5.90
   0  -1   2  -11.90    7.30
   0   1  -2   18.70    2.80
   0   1   2   12.00    6.10
   0  -1  -3  285.47   23.00
   0   1  -3  267.17   23.20
   0  -1   3  252.57   24.10
   0   1  -3  284.97   17.90
   0   1   3  279.17   23.30
   0   1  -4  118.49   15.60
   0  -1  -4   96.09   14.10
   0   1   4  115.09   16.40
   0  -1   4   78.09   14.40
   0   1   5   26.50   11.30
   0  -1  -5   11.20    8.30
   0   1  -5   19.50    9.40
   0  -1   5   16.40   10.10
   0  -1  -6  122.09   20.40
   0   1   6  132.29   23.00
   0   1  -6  140.79   20.90
   0  -1   6  129.29   22.70
   0  -1  -7   17.90   13.00
   0  -1   7   52.59   18.60
   0   1  -7   28.40   13.00
   0   1   7   39.80   17.40
   0  -1   8   21.90   16.30
   0   1  -8   29.70   14.50
   0  -1  -8   30.00   13.30
   0   1   8   15.00   15.60
   0  -1  -9   22.90   13.70
   0   1  -9   10.70   14.40
   0  -1   9   13.40   15.90
   0   1   9   10.80   16.40
   0   1 -10   54.99   18.80
   0  -1 -10   69.09   19.50
   0   1  10   74.79   24.20
   0  -1  10   61.79   22.50
   0   1  11   36.70   22.70
   0   1 -11    3.00   14.20
   0  -1 -11   -0.30   14.10
   0  -1  11   -6.50   16.80
   0   1 -12   25.40   25.40
   1  -1   0   28.40    3.90
  -1  -1   0   23.90    4.40
  -1   1   0   19.20    3.80
  -1   1   1  655.53   43.80
   1  -1   1  680.63   44.10
  -1  -1  -1  701.83   43.40
  -1  -1  -1  680.43   44.20
  -1  -1   1  658.53   43.40
   1  -1  -1  636.24   43.60
   1   1   1  695.43   43.40
  -1  -1   1  663.73   43.80
  -1   1  -1  728.93   44.10
  -1   1  -1  729.03   43.50
  -1   1   2   88.49    9.10
   1  -1   2  111.49   12.70
  -1  -1  -2  102.99   11.40
  -1  -1  -2   97.79    8.70
  -1   1   2  107.29   11.60
  -1  -1   2   99.19    9.90
  -1   1  -2  111.09    9.10
   1   1   2  118.09   12.20
  -1  -1   2  106.79   11.80
  -1   1  -2  111.79   11.00
  -1  -1  -3  124.69   10.40
   1   1  -3  166.08   15.70
  -1   1   3  141.49   15.20
  -1  -1  -3  121.19   14.60
   1  -1   3  113.29   16.00
  -1   1   3  144.09   11.30
  -1  -1   3  159.58   16.70
   1   1   3  154.48   16.20
   1  -1  -3  174.58   15.80
  -1   1  -3  107.39   14.10
  -1   1  -3  128.49   10.90
  -1  -1   3  167.48   12.40
  -1   1   4    1.20    7.20
   1   1  -4    7.40    7.30
  -1  -1  -4   -5.20    6.30
   1  -1   4   -1.60    8.90
  -1   1   4    4.10    3.20
   1  -1  -4    5.30    6.90
  -1  -1   4    3.10    3.70
  -1  -1   4    6.10    8.00
  -1   1  -4    2.30    3.00
  -1   1  -4   -1.90    6.90
   1   1   4    3.30    8.70
  -1   1   5   65.79   14.30
   1   1  -5   79.29   15.80
   1  -1   5  135.39   19.30
  -1  -1  -5  131.99   17.50
   1   1   5  119.19   17.40
  -1  -1   5  100.39   18.30
   1  -1  -5   92.09   16.40
  -1   1  -5  110.89   16.60
   1  -1   6    8.50   11.40
   1   1  -6    8.90   10.80
  -1   1   6   17.10   12.80
  -1  -1  -6   -4.80    8.50
   1  -1  -6    2.60    8.70
   1   1   6  -14.10   10.70
  -1  -1   6    5.00   12.10
  -1   1  -6    9.90    9.50
  -1  -1  -7   14.40    9.80
   1  -1   7   28.40   16.40
  -1   1   7    1.10   13.80
   1   1  -7   13.00   12.30
   1   1   7   38.40   17.30
  -1  -1   7   21.00   14.70
  -1   1  -7   10.10   11.50
   1  -1  -7   15.90   12.00
  -1   1   8   -2.80   14.00
   1  -1   8   18.60   15.80
   1   1  -8    3.80   10.40
  -1  -1  -8   19.50   11.50
  -1   1  -8    3.00   11.30
   1  -1  -8   -2.80    9.70
  -1  -1   8   -1.30   14.50
   1   1   8   20.70   16.20
   1   1  -9   90.49   22.20
  -1  -1  -9   59.79   18.80
  -1   1   9   68.89   21.00
   1  -1   9   46.50   21.60
   1   1   9   74.39   22.50
   1  -1  -9   92.49   20.80
  -1  -1   9   79.09   23.60
  -1   1  -9   87.79   21.60
  -1   1  10   14.20   18.00
   1  -1  10   29.70   18.30
   1   1 -10    5.40   14.60
  -1  -1 -10    5.90   13.70
   1  -1 -10   -7.00   11.20
   1   1  10   23.10   17.10
  -1  -1  10  -14.70   15.60
  -1   1 -10   10.40   14.40
  -1   1  11   57.39   25.00
   1   1 -11   -8.70   13.00
   1  -1  11   86.49   27.10
  -1  -1 -11   51.79   19.40
  -1  -1  11   76.69   26.20
  -1   1 -11   41.70   20.50
   1   1  11   54.09   24.00
   1  -1 -11   29.00   17.30
  -2  -1   0   23.20    6.00
   2  -1   0   25.90    4.70
  -2   1   0   22.80    6.00
  -2  -1  -1  101.29   12.10
  -2  -1  -1  102.29   11.60
   2  -1   1  127.29   11.60
  -2   1   1  116.59   12.30
  -2   1  -1  115.09   12.20
   2   1   1   96.99    9.80
   2  -1  -1  122.19   10.50
  -2   1  -1  112.69   11.70
  -2  -1   1  132.99   13.10
  -2  -1   1  118.29    9.60
   2  -1   2   52.89    9.90
  -2  -1  -2   42.20   10.10
  -2  -1  -2   64.29    8.80
  -2   1   2   87.79    9.70
  -2   1   2   97.19   10.80
  -2   1  -2   47.70    8.40
  -2   1  -2   51.69    9.10
  -2  -1   2   83.19    9.50
   2   1   2   78.89   10.10
  -2  -1   2   84.69   10.70
  -2   1   3   66.69   10.70
  -2  -1  -3   46.40    7.60
  -2   1   3   68.29    9.40
  -2  -1  -3   42.40    9.60
   2  -1   3   70.19   12.20
   2   1   3   35.10   10.20
  -2  -1   3   63.79    9.60
  -2   1  -3   48.00   10.30
  -2  -1   3   72.69   10.80
  -2   1  -3   54.69    8.20
   2   1  -4  276.77   24.80
   2  -1   4  227.78   25.70
  -2   1   4  285.97   23.40
  -2   1   4  318.07   20.30
  -2  -1  -4  202.28   18.20
  -2  -1  -4  223.68   22.70
  -2   1  -4  201.88   18.30
   2  -1  -4  300.57   24.30
  -2   1  -4  219.58   23.10
  -2  -1   4  288.97   20.30
   2   1   4  207.58   24.70
  -2  -1  -5  201.78   23.90
  -2   1   5  190.78   23.10
  -2   1   5  171.78   15.30
  -2  -1  -5  194.58   13.90
   2   1  -5  155.18   21.80
   2  -1   5  197.78   24.00
   2  -1  -5  130.69   20.40
   2   1   5  182.28   24.00
  -2   1  -5  169.08   21.30
  -2   1  -5  187.58   14.40
  -2  -1   5  164.28   15.60
  -2  -1   5  175.88   22.60
   2  -1   6   -3.60   11.70
   2   1  -6   10.60   10.50
  -2   1   6    9.40   10.90
  -2  -1  -6   16.00    9.80
  -2  -1   6    6.50   11.70
   2   1   6   15.50   13.90
  -2   1  -6    7.00    9.20
   2  -1  -6    8.80   11.00
   2  -1   7  131.99   24.40
  -2   1   7   90.09   20.20
   2   1  -7   89.19   18.80
  -2  -1  -7   81.49   18.90
  -2   1  -7   94.59   20.10
   2   1   7   76.09   20.50
  -2  -1   7   71.29   21.00
   2  -1  -7   80.39   18.00
  -2   1   8  117.69   23.20
   2  -1   8   58.59   19.30
  -2  -1  -8   70.19   18.20
   2   1  -8  137.49   24.20
   2  -1  -8  129.39   24.80
   2   1   8   91.79   23.20
  -2  -1   8   86.79   22.30
  -2   1  -8   68.99   18.60
   2  -1   9   14.20   16.60
   2   1  -9    1.60   12.00
  -2  -1  -9    5.80   13.00
  -2   1   9   40.70   19.50
  -2   1  -9    2.00   13.00
   2   1   9    7.10   14.90
   2  -1  -9   -6.80   12.30
  -2  -1   9   -5.00   14.80
  -2   1  10    9.70   19.50
  -2  -1 -10   24.30   17.30
   2  -1  10   38.50   19.60
   2   1 -10   20.40   18.50
   2  -1 -10   19.80   17.10
  -2   1 -10   10.10   14.70
  -2  -1  10   50.19   23.40
   2   1  10   -9.40   15.00
  -2  -1 -11   27.80   17.40
  -2   1  11   30.90   23.50
   2   1 -11    3.50   16.70
   2  -1  11    5.70   20.00
   2   1  11    6.60   19.10
  -2   1 -11    7.40   16.70
  -2  -1  11   18.70   20.90
   2  -1 -11   12.30   18.00
   3  -1   0  284.37   19.00
  -3  -1   0  264.57   23.50
  -3   1   0  259.17   23.30
  -3   1   1   12.70    7.90
  -3  -1  -1    0.30    5.70
   3  -1   1    1.50    5.50
  -3  -1  -1    4.10    6.90
   3  -1  -1    8.30    4.50
  -3  -1   1    1.50    2.90
   3   1   1    6.80    4.70
  -3  -1   1    5.90    6.70
  -3   1  -1    3.00    6.90
  -3   1   2    0.00    4.10
  -3   1   2    2.10    7.00
  -3  -1  -2   -3.30    6.00
  -3  -1  -2    3.40    6.80
   3  -1   2    3.20    7.10
  -3  -1   2    3.90    6.80
   3   1   2   -1.90    6.00
  -3  -1   2    1.80    4.60
  -3   1  -2    4.20    6.60
  -3   1  -2   -0.40    6.70
  -3   1   3   66.29   11.00
  -3  -1  -3  132.09   13.60
  -3   1   3   60.99   11.50
  -3  -1  -3  126.19   16.10
   3  -1   3  115.49   14.80
  -3   1  -3   84.69   13.00
  -3   1  -3   98.69   12.40
  -3  -1   3   65.29   12.30
  -3  -1   3   64.69   11.20
   3   1   3  104.49   14.10
   3  -1   4   -3.70    9.00
  -3   1   4    0.50    6.40
  -3   1   4    0.10    6.90
  -3  -1  -4   -5.70    5.10
  -3  -1  -4   -1.70    7.50
   3   1   4   -2.40    8.20
  -3   1  -4   14.50    9.10
  -3  -1   4   10.70    8.10
  -3  -1   4    5.30    7.10
  -3   1  -4    3.60    5.60
   3  -1   5   26.50   13.20
  -3  -1  -5   15.40    6.90
   3   1  -5   27.00   11.60
  -3   1   5   25.10    8.90
  -3  -1  -5   20.90   10.90
  -3   1   5   27.80   11.20
  -3   1  -5   16.60    7.00
  -3   1  -5   23.70   10.60
   3  -1  -5   29.10   11.40
  -3  -1   5   38.80   12.90
  -3  -1   5   14.80    8.40
   3   1   5    7.30   11.00
  -3   1   6   -1.90    9.50
  -3  -1  -6   23.80   12.20
   3   1  -6   36.70   15.00
   3  -1   6   13.00   13.80
   3   1   6    8.60   11.90
   3  -1  -6   32.70   13.20
  -3  -1   6   25.30    8.90
  -3   1  -6   23.10   12.00
  -3  -1   6   19.40   13.20
   3  -1   7   34.50   16.40
   3   1  -7   43.90   16.40
  -3   1   7   37.60   15.70
  -3  -1  -7   11.10   10.80
  -3  -1   7   46.30   16.30
   3  -1  -7   32.40   15.70
  -3   1  -7   44.70   14.90
   3   1   7   69.39   19.40
   3  -1   8   33.30   16.80
   3   1  -8  -13.90   11.20
  -3   1   8    8.40   14.50
  -3  -1  -8    3.10   11.70
   3  -1  -8    6.10   13.60
  -3  -1   8   -0.90   14.60
   3   1   8   17.30   15.30
  -3   1  -8   10.40   12.20
   3   1  -9   17.80   15.20
  -3  -1  -9   13.30   13.90
   3  -1   9   13.40   15.70
  -3   1   9   24.20   17.50
  -3  -1   9   27.70   17.70
   3  -1  -9   11.40   16.40
   3   1   9    2.50   15.40
  -3   1  -9    1.00   11.40
  -3   1  10   39.50   19.90
  -3  -1 -10    5.90   13.60
   3   1 -10    9.80   16.30
   3  -1  10    4.10   16.80
  -3  -1  10   11.90   19.10
   3  -1 -10   -5.30   14.10
  -3   1 -10   -4.00   11.10
   3   1  10   12.10   16.20
  -3   1  11   41.20   22.80
   3  -1  11    7.60   19.40
  -3  -1 -11    1.50   15.40
   3   1 -11    3.60   17.20
  -3   1 -11   24.80   16.40
   3  -1 -11   18.60   18.90
   3   1  11   -0.20   17.00
  -3  -1  11   20.90   21.10
  -4   1   0  306.57   26.60
   4  -1   0  307.27   20.50
  -4  -1   0  295.07   26.50
  -4   1   1   29.80   11.20
  -4  -1  -1   16.40    9.20
   4  -1   1   32.70    6.70
  -4  -1   1   -3.50    8.80
  -4   1  -1    9.50    9.00
   4   1   1   17.40    5.30
  -4  -1  -2  141.69   18.70
  -4   1   2  176.88   13.60
  -4  -1  -2  120.49   17.50
  -4   1   2  186.08   20.80
   4  -1   2  132.09   15.50
  -4  -1   2  180.18   13.50
   4   1   2  121.79   14.70
  -4   1  -2  126.99   17.10
  -4   1  -2  150.08   18.40
  -4  -1   2  197.38   19.10
  -4   1   3  112.79   16.80
   4  -1   3  135.79   16.50
  -4  -1  -3  114.99   17.30
  -4  -1  -3  131.39   16.30
  -4   1   3   98.59   13.10
  -4  -1   3  141.29   18.20
  -4  -1   3  105.39   13.60
  -4   1  -3  148.19   17.20
  -4   1  -3   95.59   16.00
   4   1   3  102.39   14.70
  -4   1   4   79.99   14.20
  -4  -1  -4   72.99   12.80
  -4  -1  -4   46.40   12.40
  -4   1   4  119.89   15.10
   4  -1   4   55.19   13.70
   4   1   4   58.89   13.70
  -4   1  -4   62.69   12.10
  -4   1  -4   46.10   12.70
  -4  -1   4  121.29   15.60
  -4  -1   4   94.89   15.60
  -4  -1  -5    5.40    8.40
  -4   1   5   -5.10    8.10
   4  -1   5    4.50   11.60
  -4   1   5   12.70    9.40
  -4  -1  -5    4.80    7.50
  -4   1  -5    1.40    7.40
   4   1   5  -12.60    9.60
  -4  -1   5   -4.70    8.30
  -4   1  -5   12.70   10.40
  -4  -1   5   -8.50    8.10
  -4  -1  -6   61.89   17.10
   4   1  -6  100.19   21.00
  -4   1   6   94.99   15.10
  -4   1   6  108.09   18.80
   4  -1   6   73.89   19.10
  -4   1  -6   84.89   17.40
  -4  -1   6  122.79   20.30
  -4   1  -6   48.80   16.00
   4   1   6   74.19   18.20
  -4  -1   6  125.19   16.40
   4  -1  -6   82.29   18.60
  -4   1   7   18.80   13.60
   4  -1   7   31.40   15.80
  -4  -1  -7   40.00   15.40
   4   1  -7   39.90   16.00
  -4  -1   7   13.30   13.50
   4  -1  -7   31.70   15.30
  -4   1  -7   21.10   13.60
   4   1   7   23.40   14.90
  -4  -1  -8   38.30   16.90
  -4   1   8   46.40   18.20
   4   1  -8   37.20   16.30
   4  -1   8   49.60   18.90
   4  -1  -8   35.20   17.50
  -4  -1   8   61.49   18.90
   4   1   8   22.00   16.60
  -4   1  -8   27.80   14.60
   4  -1   9    2.40   16.30
  -4   1   9    1.40   14.80
   4   1  -9   -8.80   12.90
  -4  -1  -9   -0.20   13.00
  -4  -1   9   26.90   17.60
   4  -1  -9   21.50   16.30
  -4   1  -9    8.80   13.40
   4   1   9   21.80   17.10
  -4  -1 -10   -0.70   12.40
   4   1 -10   10.20   17.60
  -4   1  10   19.30   17.70
   4  -1  10    1.90   16.50
  -4   1 -10  -16.70   12.30
   4  -1 -10   13.30   18.00
   4   1  10  -14.30   15.70
  -4  -1  10   29.00   19.90
   4   1 -11   -3.40   16.40
   4  -1  11   -3.00   17.20
  -4  -1 -11   -1.90   13.00
  -4   1  11   37.60   22.20
  -4  -1  11    9.80   19.40
  -4   1 -11   -1.70   15.60
   4  -1 -11   17.50   18.80
   4   1  11  -12.40   16.00
  -5   1   0   23.50   11.80
  -5  -1   0   14.10    9.00
  -5   1   1  253.57   27.30
  -5   1   1  241.28   17.00
   5  -1   1  261.87   19.20
  -5  -1  -1  260.77   26.20
  -5   1  -1  247.38   25.80
  -5  -1   1  266.17   26.70
  -5   1   2   44.60   13.30
  -5   1   2   66.69    8.30
   5  -1   2   45.40   10.30
  -5  -1  -2   79.59   14.50
  -5  -1   2   60.19    7.40
  -5   1  -2   79.39   15.00
  -5  -1   2   49.99   12.90
   5  -1   3  239.68   24.80
  -5   1   3  343.07   29.60
  -5  -1  -3  248.18   26.40
  -5  -1  -3  291.77   28.80
  -5   1   3  321.07   23.20
  -5  -1   3  304.17   22.80
  -5   1  -3  292.57   27.20
  -5   1  -3  264.07   26.90
   5   1   3  232.48   24.00
  -5  -1   3  363.96   30.30
  -5  -1  -4   10.10    9.60
   5  -1   4   15.00   11.40
  -5  -1  -4   20.30   11.50
  -5   1   4   12.80   10.80
  -5   1   4    7.30    7.50
   5   1   4    0.50   10.00
  -5  -1   4   21.80   12.40
  -5  -1   4   14.60    8.30
  -5   1  -4    7.90   10.20
  -5   1  -4   18.70   10.70
   5  -1   5   51.39   16.70
  -5  -1  -5  110.29   19.70
  -5   1   5  105.89   18.10
  -5   1   5  115.99   17.30
  -5  -1  -5   83.99   15.80
   5   1   5  107.19   18.80
  -5   1  -5   60.29   16.70
  -5  -1   5  134.99   20.30
  -5   1  -5   84.69   15.70
  -5  -1   5   93.89   16.20
  -5   1   6   22.60   12.10
  -5  -1  -6   17.00   12.00
   5  -1   6   26.00   14.90
  -5   1   6   12.70   11.30
  -5  -1   6   22.50   11.80
  -5  -1   6    5.50   10.80
   5   1   6   28.60   14.60
   5  -1  -6   30.70   13.90
  -5   1  -6   28.40   13.60
  -5   1  -6   21.70   11.30
   5  -1   7   26.40   17.60
   5   1  -7   76.29   21.80
  -5  -1  -7   48.60   17.80
  -5   1   7   90.89   18.70
  -5   1  -7   74.29   19.50
   5  -1  -7   77.99   22.30
   5   1   7   70.49   19.80
  -5  -1   7  110.39   20.40
   5   1  -8    2.00   14.70
  -5  -1  -8   10.50   13.10
  -5   1   8   19.90   14.90
   5  -1   8   -6.90   14.70
  -5  -1   8   17.00   13.60
   5   1   8   10.70   15.20
   5  -1  -8    5.50   14.80
  -5   1  -8    3.90   13.20
  -5   1   9   70.49   21.20
  -5  -1  -9   21.00   17.10
   5  -1   9   47.20   20.20
   5   1  -9   15.80   16.20
  -5   1  -9   22.40   16.20
  -5  -1   9   59.79   21.50
   5   1   9   12.20   17.10
   5  -1  -9   35.50   19.30
  -5  -1 -10   -1.10   13.20
   5   1 -10    4.90   17.00
  -5   1  10   21.90   16.80
   5  -1  10    5.20   18.80
   5  -1 -10    6.00   17.50
   5   1  10   17.30   19.40
  -5  -1  10   17.60   18.20
  -5   1 -10   17.30   16.50
   5  -1  11    4.80   20.20
  -5   1  11   67.19   23.70
  -5  -1  11    5.60   20.00
   5   1  11   18.90   20.40
  -6  -1   0   85.49   19.30
  -6   1   0  158.98   23.50
  -6   1   1  197.88   25.80
  -6  -1  -1  149.99   23.10
  -6  -1   1  144.89   24.00
  -6   1  -1  196.08   25.40
  -6   1   2  111.59   20.90
  -6  -1  -2   99.39   18.70
   6  -1   2  112.79   13.80
  -6   1  -2  101.99   19.60
  -6  -1   2  122.69   21.40
   6  -1   3   64.39   12.90
  -6  -1  -3   95.79   18.00
  -6   1   3   74.39   11.40
   6   1   3   37.30   11.30
  -6  -1   3   72.39   18.30
  -6   1  -3   80.29   16.80
  -6   1   4   53.89   11.20
  -6  -1  -4    9.50   11.70
  -6   1   4   28.80   13.60
   6  -1   4   21.10   12.10
  -6  -1  -4   29.50   13.20
   6   1   4   22.80   11.80
  -6   1  -4   37.10   13.20
  -6  -1   4   48.70   16.30
  -6   1  -4   18.30   11.00
   6  -1   5  152.78   23.00
  -6   1   5  134.29   23.00
  -6   1   5  147.79   19.50
  -6  -1  -5  115.79   20.60
  -6  -1  -5  178.08   26.90
  -6   1  -5  128.29   23.60
   6   1   5  124.59   20.60
  -6   1  -5  153.58   21.80
  -6  -1   5  116.59   22.20
  -6   1   6  116.39   19.40
   6  -1   6   63.99   19.30
  -6  -1  -6   53.49   17.60
  -6   1   6   76.09   17.90
  -6  -1   6  121.79   20.10
  -6   1  -6   60.39   16.20
   6   1   6   80.29   18.40
  -6   1  -6   79.59   19.50
  -6  -1  -7   92.79   23.40
  -6   1   7  134.69   23.40
   6  -1   7   98.09   23.00
   6   1  -7  103.29   24.60
  -6   1  -7   96.89   23.40
   6   1   7   88.39   21.20
   6  -1  -7   98.79   24.50
   6   1  -8   -5.70   15.10
  -6  -1  -8   23.30   14.70
   6  -1   8    9.40   16.20
  -6   1  -8   16.40   14.60
   6   1   8   30.40   17.10
   6  -1  -8   12.60   17.00
   6  -1   9   44.70   21.90
   6   1  -9   15.90   17.40
  -6  -1  -9   26.40   16.10
  -6   1  -9   25.10   16.60
   6   1   9   35.70   18.90
   6  -1  -9   16.80   18.60
   6   1 -10   24.60   19.50
  -6  -1 -10    9.30   15.40
   6  -1  10    0.30   19.50
   6  -1 -10   29.10   20.30
   6   1  10   43.70   22.60
  -6   1 -10    8.30   16.20
  -7  -1   0   81.19   19.40
  -7   1   0   80.89   19.90
  -7   1   1  133.99   22.60
  -7  -1  -1   99.69   20.80
  -7  -1   1   97.19   20.70
  -7   1  -1   72.69   19.70
  -7  -1  -2   12.10   12.80
  -7   1   2    7.00   13.50
  -7  -1   2   -4.20   12.90
  -7   1  -2   27.80   14.00
  -7   1   3   -2.60   11.30
  -7  -1  -3    0.40   10.80
  -7  -1   3    7.10   13.00
  -7   1  -3    5.60   11.60
  -7   1   4   18.30   13.80
  -7  -1  -4    1.50   11.80
  -7  -1   4   24.80   14.90
  -7   1  -4    9.10   12.30
  -7  -1  -5   28.10   14.80
  -7   1   5   41.30   16.70
  -7  -1  -5   35.40   16.20
  -7   1  -5   40.20   15.30
  -7   1  -5   24.40   13.70
  -7  -1   5   55.59   18.80
  -7   1   6   -6.00   12.40
  -7  -1  -6   -1.00   10.70
  -7   1  -6    5.50   14.00
  -7  -1   6   -4.20   11.80
  -7   1  -6   -4.00   11.60
  -7  -1  -7   18.30   15.90
   7   1  -7   38.80   18.00
   7  -1  -7   72.39   22.60
  -7   1  -7   24.60   17.10
   7   1  -8   19.90   16.40
  -7  -1  -8    1.50   15.10
   7  -1  -8    2.40   15.50
  -7   1  -8   -7.40   10.50
   7   1  -9   25.10   20.50
  -7  -1  -9   -4.90   15.30
  -7   1  -9    5.50   14.70
   7  -1  -9   25.60   18.00
  -8   1   0  108.99   24.50
  -8  -1   0   89.49   22.80
  -8   1   1    8.90   13.00
  -8  -1  -1    7.80   12.50
  -8  -1   1   29.30   15.30
  -8   1  -1   23.90   14.20
  -8  -1  -2   90.89   21.00
  -8   1   2   92.69   22.00
  -8   1  -2  126.09   23.50
  -8  -1   2  114.49   24.20
  -8   1   3   15.50   15.80
  -8  -1  -3   16.70   13.90
  -8  -1   3   -2.70   14.00
  -8   1  -3   -4.50   10.90
  -8  -1  -4   63.89   19.90
  -8   1   4  132.59   26.00
  -8  -1   4  137.79   26.90
  -8   1  -4   84.89   21.30
  -8  -1  -5  -14.20   12.60
  -8   1   5   -8.90   13.00
  -8  -1   5   -8.40   13.70
  -8   1  -5  -17.40   11.00
  -8   1   6   41.40   18.60
  -8  -1   6   18.00   16.20
  -8  -1  -7  -12.50   14.80
  -8   1  -7    5.20   13.50
   8  -1  -7   -3.60   15.10
  -8  -1  -8   34.60   19.20
   8   1  -8   46.00   22.20
  -8   1  -8   73.79   23.50
   8  -1  -8   30.70   18.60
  -8  -1  -9   10.20   21.70
  -8   1  -9   18.30   18.90
  -9   1   0    5.90   14.90
  -9  -1   0   -1.80   13.20
  -9  -1  -1   78.49   21.10
  -9   1   1   49.70   20.60
  -9  -1   1   80.19   23.20
  -9   1  -1   27.70   17.70
  -9   1   2    3.30   14.80
  -9  -1  -2    2.30   14.30
  -9  -1   2   22.70   18.20
  -9   1  -2   -7.10   12.90
  -9  -1  -3  201.38   32.80
  -9   1   3  170.98   32.70
  -9  -1   3  224.68   36.40
  -9   1  -3  180.58   30.50
  -9   1   4  -21.00   13.10
  -9  -1  -4    8.30   14.80
  -9   1  -4  -11.40   12.40
  -9  -1   4   -0.80   15.80
  -9   1   5   23.80   18.30
  -9  -1  -5   24.30   16.50
  -9  -1   5   26.40   19.10
  -9   1  -5   42.30   18.50
  -9   1   6  -29.10   12.80
  -9  -1   6   -8.20   15.70
   9   1  -8   -6.60   21.00
   9  -1  -8  -15.70   21.60
 -10   1   0  109.19   28.10
 -10  -1   0  156.28   31.60
 -10  -1  -1  -23.30   13.70
 -10   1   1   11.40   17.50
 -10   1  -1  -11.30   12.70
 -10  -1   1   14.80   18.20
 -10  -1  -2  129.59   28.80
 -10   1   2  116.39   28.30
 -10   1  -2  114.59   26.00
 -10  -1   2  145.29   31.00
 -10  -1  -3  -24.40   12.60
 -10   1   3    1.10   17.80
 -10  -1   3   10.50   19.30
 -10   1  -3   12.50   16.00
 -10  -1  -4   93.59   25.10
 -10   1   4   75.39   24.30
 -10  -1   4  107.79   26.60
 -10   1  -4   93.49   24.80
 -10   1   5    9.40   17.40
 -10  -1  -5   15.50   16.90
 -10  -1   5   18.10   18.10
 -10   1  -5    9.40   16.70
 -10  -1   6   31.30   24.80
 -11  -1   0    0.50   17.70
 -11   1   0   -0.70   15.60
 -11  -1  -1   63.89   24.00
 -11   1   1   26.40   19.50
 -11   1  -1   54.99   23.00
 -11  -1   1   41.10   22.80
 -11  -1  -2   -7.90   15.60
 -11   1   2  -10.60   18.60
 -11  -1   2  -11.70   18.80
 -11   1  -2  -32.40   12.80
 -11  -1  -3   13.40   16.00
 -11   1   3   20.50   21.90
 -11  -1   3  -22.30   17.40
 -11   1  -3   16.30   17.80
 -11  -1  -4   -1.30   17.30
 -11   1   4   -8.60   18.80
 -11   1  -4   -2.80   16.60
 -11  -1   4   -3.50   19.00
 -11  -1  -5   18.30   18.80
 -11   1   5   34.10   20.80
 -11   1  -5    2.40   17.70
 -11  -1   5   23.60   18.80
 -12   1   0   43.10   23.40
 -12  -1   0   -2.60   19.70
 -12  -1  -1   19.00   21.30
 -12   1   1   -9.00   17.10
 -12  -1   1    0.20   20.30
 -12   1  -1   21.70   20.60
 -12  -1  -2   38.70   30.10
   0  -2   0 7000.00  458.75
   0   2   0 8041.40  462.35
   0  -2   1   18.40    5.30
   0   2   1    2.00    1.80
   0   2  -1    1.20    2.30
   0   2  -1   12.60    3.70
   0  -2  -1    3.40    2.50
   0  -2  -1    2.10    3.70
   0   2  -2   14.20    4.80
   0   2   2    6.50    5.10
   0   2   2    6.80    2.10
   0   2   2   13.70    3.40
   0   2  -2   12.30    2.90
   0  -2  -2    7.40    4.60
   0  -2   2    1.30    6.60
   0   2   3   13.10    7.40
   0  -2   3    7.20    8.20
   0   2  -3   11.10    7.00
   0  -2  -3    6.50    6.30
   0   2  -3   14.30    3.10
   0  -2   4 1772.12  122.29
   0   2  -4 1866.21  116.59
   0   2  -4 1973.50  122.39
   0  -2  -4 1979.40  122.39
   0   2   4 1896.51  122.19
   0   2  -5    3.60    8.10
   0  -2  -5   -1.10    6.80
   0   2   5   -0.90    8.10
   0  -2   5    9.70   10.30
   0  -2   6 1577.84  105.49
   0   2   6 1603.54  104.69
   0   2  -6 1549.74  103.69
   0  -2  -6 1411.06  102.99
   0   2  -7    9.20   10.00
   0   2   7   19.10   15.10
   0  -2   7   -2.30   13.50
   0  -2  -7    0.60   10.90
   0  -2  -8  216.28   30.30
   0   2  -8  196.18   28.20
   0  -2   8  215.28   33.30
   0   2   8  217.18   34.60
   0   2  -9    0.50   12.90
   0  -2   9   -0.40   17.00
   0   2   9    8.00   16.80
   0  -2  -9   16.30   13.80
   0   2  10  330.77   45.90
   0   2 -10  300.07   40.30
   0  -2 -10  250.77   37.40
   0  -2  10  286.67   43.70
   0  -2 -11  -11.70   11.10
   0   2 -11  -12.50   11.80
   0  -2  11   29.10   22.40
   0   2  11   -0.10   17.00
   0   2 -12   23.50   26.40
  -1   2   0  976.80   60.19
   1  -2   0  940.21   59.99
  -1  -2   0  942.31   59.09
  -1  -2  -1 4677.93  280.97
   1  -2   1 4475.45  280.97
  -1  -2  -1 4489.45  280.27
  -1   2   1 4607.14  280.27
  -1  -2  -1 4709.73  280.37
  -1   2  -1 4531.85  280.37
  -1  -2   1 4632.34  280.37
   1  -2  -1 4458.05  280.47
  -1  -2   1 4570.44  280.67
  -1   2  -1 4571.04  280.27
  -1  -2  -2 1310.77   83.49
   1  -2   2 1206.88   83.39
  -1  -2  -2 1304.07   81.29
  -1   2   2 1355.36   81.39
   1  -2  -2 1274.47   83.29
  -1   2  -2 1298.87   81.39
  -1   2  -2 1319.87   82.99
  -1  -2   2 1352.26   82.19
   1  -2  -2 1317.67   83.19
  -1  -2   2 1275.57   82.99
   1   2   2 1318.27   82.99
   1   2  -3 1070.19   74.49
  -1   2   3 1156.28   71.29
  -1  -2  -3 1213.88   75.39
   1  -2   3 1128.99   75.49
  -1  -2  -3 1174.88   70.99
  -1   2   3 1099.29   74.39
   1   2   3 1221.78   74.89
  -1   2  -3 1143.69   71.29
  -1   2  -3 1170.38   74.69
  -1  -2   3 1083.89   72.09
  -1  -2   3 1070.09   74.69
   1  -2  -3 1130.49   74.79
   1   2  -4   10.10    6.80
  -1   2   4    5.50    3.50
  -1  -2  -4   -2.80    6.10
   1  -2   4   -9.60    7.10
  -1   2   4   10.70    8.30
  -1  -2   4    1.50    8.90
  -1   2  -4   -1.70    6.70
   1   2   4    9.00    9.20
  -1  -2   4   11.10    4.80
  -1   2  -4    2.40    3.20
   1  -2  -4   18.90    8.30
   1   2  -5 2045.30  123.09
  -1   2   5 1908.11  129.49
   1   2  -5 2059.59  130.49
  -1  -2  -5 2014.20  130.49
  -1   2  -5 1936.41  129.79
   1   2   5 2031.30  130.59
  -1   2  -5 1965.80  122.69
   1  -2  -5 1971.50  129.99
  -1  -2   5 1999.70  130.49
   1   2  -6   52.89   14.20
  -1  -2  -6   27.70   11.60
  -1   2   6   39.90   14.50
   1  -2   6   27.20   13.50
   1  -2  -6   58.89   14.10
  -1  -2   6   38.80   15.10
   1   2   6   42.90   15.10
  -1   2  -6   13.40    9.90
  -1   2   7  440.66   45.00
  -1  -2  -7  394.66   36.30
   1   2  -7  388.46   36.90
   1  -2   7  435.16   40.60
  -1   2  -7  365.66   35.80
  -1  -2   7  360.36   42.00
   1  -2  -7  349.96   36.50
   1   2   7  395.96   39.60
  -1  -2  -8   -1.50    8.90
   1  -2   8   17.60   15.60
   1   2  -8    8.30   12.00
  -1   2   8    7.00   13.90
  -1  -2   8    5.50   13.70
   1   2   8    8.80   14.90
  -1   2  -8    9.40   11.70
   1  -2  -8   -6.70    9.50
   1  -2   9  287.77   40.90
   1   2  -9  220.88   32.60
  -1  -2  -9  245.08   34.70
  -1   2   9  293.87   40.30
  -1   2  -9  189.88   30.50
   1  -2  -9  190.68   30.90
  -1  -2   9  337.77   42.90
   1   2   9  227.18   35.20
   1  -2  10   12.30   19.80
  -1   2  10   55.29   18.80
  -1  -2 -10    7.90   14.90
   1   2 -10   18.20   16.30
  -1  -2  10   51.29   24.30
   1  -2 -10   39.00   19.00
   1   2  10   38.60   20.50
  -1   2 -10   38.90   18.10
   1   2 -11   98.39   26.70
  -1   2  11   90.69   27.60
  -1  -2 -11   95.39   25.60
   1  -2  11   96.69   27.60
   1  -2 -11   84.89   24.90
  -1  -2  11  116.69   32.20
  -1   2 -11  101.09   25.00
   1   2  11   95.79   26.40
   2  -2   0  157.18   12.50
  -2  -2   0  136.49   14.20
  -2  -2   0  151.28    9.80
  -2   2   0  157.08   14.00
   2   2   0  141.09   10.00
  -2   2   1   62.99    8.90
  -2  -2  -1   43.20    7.80
  -2  -2  -1   32.90    7.30
   2  -2   1   35.80    7.40
  -2  -2   1   54.79    9.10
   2  -2  -1   63.09    7.60
  -2  -2   1   58.09    6.50
  -2   2  -1   31.90    6.70
  -2   2  -1   37.00    6.90
   2   2   1   39.90    5.50
  -2  -2  -2 1167.88   72.79
  -2  -2  -2 1132.99   74.39
   2  -2   2 1123.29   73.79
  -2   2   2 1118.89   72.89
  -2  -2   2 1100.99   72.69
  -2   2  -2 1176.58   73.89
   2   2   2 1163.08   72.89
  -2   2  -2 1124.49   72.59
   2  -2  -2 1179.68   73.49
  -2  -2   2 1085.39   73.49
  -2  -2  -3  171.88   14.60
  -2   2   3  168.48   17.60
   2  -2   3  149.29   18.20
  -2  -2  -3  182.58   18.20
  -2   2   3  155.88   15.20
  -2   2  -3  196.38   17.50
  -2  -2   3  163.58   16.10
  -2  -2   3  143.99   17.00
   2   2   3  185.68   17.40
  -2   2  -3  158.28   14.50
  -2   2   4  515.35   35.30
   2   2  -4  455.85   38.80
  -2  -2  -4  548.35   34.70
  -2   2   4  492.45   38.60
  -2  -2  -4  533.35   40.20
   2  -2   4  474.85   39.80
   2   2   4  530.35   39.60
  -2   2  -4  550.94   35.10
  -2  -2   4  483.85   35.80
  -2  -2   4  501.95   38.90
   2  -2  -4  518.65   39.90
  -2   2  -4  544.65   39.20
  -2   2   5  310.27   26.50
  -2   2   5  274.97   19.60
   2   2  -5  244.18   25.60
   2  -2   5  175.68   26.00
  -2  -2  -5  227.38   27.10
  -2  -2  -5  220.98   17.60
   2   2   5  234.68   27.70
   2  -2  -5  326.97   27.40
  -2   2  -5  219.28   18.70
  -2  -2   5  264.47   26.40
  -2  -2   5  285.67   20.50
  -2   2  -5  258.07   25.50
   2  -2   6  145.79   24.10
   2   2  -6   98.49   18.60
  -2   2   6  100.69   18.60
  -2  -2  -6   94.99   18.20
   2   2   6  156.38   23.50
   2  -2  -6   92.59   17.80
  -2   2  -6  104.99   19.00
  -2  -2   6  150.78   23.10
  -2  -2  -7   34.80   14.30
  -2   2   7   14.80   12.60
   2  -2   7   52.39   18.80
   2   2  -7    4.00   10.60
  -2  -2   7    9.50   13.50
  -2   2  -7   23.70   11.80
   2   2   7   27.90   15.30
   2  -2  -7    9.70   10.40
  -2  -2  -8  143.19   25.50
  -2   2   8  198.58   32.50
   2  -2   8  194.38   32.40
   2   2  -8  191.78   29.20
   2  -2  -8  153.88   27.20
  -2   2  -8  246.28   30.70
   2   2   8  155.08   28.10
  -2  -2   8  131.19   25.90
  -2   2   9   59.19   21.30
  -2  -2  -9   39.50   15.90
   2   2  -9   37.30   18.10
   2  -2   9   20.10   18.40
  -2   2  -9   46.90   18.40
  -2  -2   9   33.00   20.30
   2   2   9   55.79   19.80
   2  -2  -9   43.60   18.00
  -2   2  10   96.19   27.00
   2  -2  10   92.99   27.60
   2   2 -10   50.69   19.40
  -2  -2 -10   66.99   20.20
   2  -2 -10   75.99   23.90
  -2  -2  10   51.09   23.90
  -2   2 -10   83.69   23.10
   2   2  10   86.19   24.90
  -2   2  11   24.00   20.90
  -2  -2 -11   20.90   17.30
   2  -2  11   24.50   21.60
   2   2 -11   -4.30   13.40
  -2   2 -11   13.60   16.70
   2  -2 -11    8.30   18.10
   2   2  11   33.40   20.50
  -2  -2  11   -2.50   20.40
   3  -2   0  129.29   12.20
  -3   2   0  124.99   14.90
  -3  -2   0  159.28   16.60
  -3   2   1 1331.47   86.19
  -3  -2  -1 1317.57   86.49
   3  -2   1 1322.27   84.29
  -3  -2  -1 1311.07   86.09
  -3   2  -1 1383.66   86.29
   3   2   1 1288.87   82.79
  -3  -2   1 1359.86   82.29
   3  -2  -1 1326.37   83.49
  -3  -2   1 1323.17   86.59
  -3  -2  -2    4.80    6.90
  -3  -2  -2   -3.50    5.90
   3  -2   2    5.80    7.70
  -3   2   2    7.10    7.60
  -3   2  -2    9.90    7.10
  -3  -2   2    3.50    5.10
  -3  -2   2   -7.40    7.10
   3   2   2   -2.20    5.20
   3  -2  -2    0.00    6.20
  -3   2  -2   -4.40    6.20
  -3  -2  -3 2522.75  165.88
  -3  -2  -3 2654.53  163.58
  -3   2   3 2645.14  163.78
  -3   2   3 2592.14  163.78
   3  -2   3 2577.14  164.68
  -3   2  -3 2508.05  163.18
  -3   2  -3 2603.94  165.48
  -3  -2   3 2665.43  164.68
  -3  -2   3 2591.94  163.48
   3   2   3 2692.03  164.08
  -3  -2  -4  123.49   18.60
  -3   2   4  140.59   17.10
   3  -2   4   99.59   17.40
  -3   2   4  145.09   16.10
  -3  -2  -4  121.79   14.50
   3   2   4  127.89   17.40
  -3  -2   4  134.39   16.00
  -3  -2   4  123.89   16.80
  -3   2  -4  143.29   14.40
  -3   2  -4  120.89   17.60
   3   2  -5  204.68   26.60
   3  -2   5  260.27   30.00
  -3   2   5  244.78   26.90
  -3  -2  -5  266.37   30.20
  -3  -2  -5  248.28   20.50
  -3   2   5  248.78   22.10
   3   2   5  306.17   31.30
  -3   2  -5  261.27   21.30
   3  -2  -5  283.47   27.90
  -3  -2   5  244.68   27.80
  -3   2  -5  266.97   26.50
  -3  -2   5  205.68   21.80
  -3   2   6    6.70   10.80
   3  -2   6    6.70   13.60
  -3  -2  -6   17.30   10.70
   3   2  -6    2.50    9.50
   3  -2  -6    0.50   10.90
  -3  -2   6    3.60   11.50
  -3   2  -6    3.50   10.00
   3   2   6   14.20   13.40
  -3  -2   6   10.20    7.80
   3  -2   7  423.06   43.30
  -3   2   7  446.76   41.90
   3   2  -7  484.65   43.30
  -3  -2  -7  494.65   42.60
  -3   2  -7  509.55   43.10
  -3  -2   7  521.65   44.40
   3  -2  -7  374.06   41.20
   3   2   7  487.25   43.90
  -3  -2  -8    2.70   10.50
   3   2  -8   16.40   13.10
   3  -2   8    4.70   15.00
  -3   2   8   36.50   17.60
   3  -2  -8   28.50   15.60
  -3  -2   8   19.30   16.00
  -3   2  -8   -4.60    9.80
   3   2   8    6.40   13.20
   3  -2   9  108.39   25.90
   3   2  -9  149.09   29.10
  -3  -2  -9  122.69   24.70
  -3   2   9  148.59   28.90
   3  -2  -9  181.98   31.10
  -3  -2   9  137.99   30.10
   3   2   9  130.59   27.00
  -3   2  -9  128.69   24.40
  -3   2  10   27.20   19.10
   3   2 -10   -7.90   15.10
  -3  -2 -10   32.50   17.30
   3  -2  10   68.49   25.10
   3  -2 -10   18.30   15.90
   3   2  10   11.70   16.30
  -3  -2  10   13.90   21.20
  -3   2 -10   10.30   13.90
   3  -2  11   64.69   25.70
  -3  -2 -11   40.20   19.60
   3   2 -11   17.00   17.00
  -3   2  11   65.49   24.60
   3   2  11   66.79   25.60
  -3   2 -11   20.90   17.40
  -3  -2  11   64.99   25.80
   3  -2 -11   27.00   20.00
  -4  -2   0  599.14   42.60
  -4   2   0  544.05   41.70
   4  -2   0  549.95   36.80
  -4  -2  -1  234.28   22.10
  -4   2   1  229.78   21.90
   4  -2   1  203.98   17.60
  -4   2  -1  218.28   20.60
   4  -2  -1  201.38   16.20
  -4  -2   1  205.88   23.60
   4   2   1  192.78   15.40
  -4  -2  -2 2394.26  156.08
  -4  -2  -2 2439.96  155.08
  -4   2   2 2532.45  152.08
  -4   2   2 2525.45  155.78
   4  -2   2 2466.75  153.18
  -4   2  -2 2378.76  155.38
   4   2   2 2305.37  151.78
  -4  -2   2 2447.06  155.98
  -4   2  -2 2430.36  154.78
  -4  -2   2 2465.55  151.18
  -4   2   3  179.38   20.70
  -4  -2  -3  143.89   20.20
  -4   2   3  194.48   16.90
   4  -2   3  177.28   20.50
  -4  -2  -3  190.18   19.20
  -4   2  -3  178.18   19.90
  -4   2  -3  202.98   22.70
   4   2   3  158.38   18.40
  -4  -2   3  198.98   22.00
  -4  -2   3  169.88   16.70
  -4  -2  -4  701.73   49.70
  -4   2   4  657.53   49.20
   4  -2   4  620.54   51.19
  -4  -2  -4  651.13   52.39
  -4   2   4  702.13   50.39
  -4   2  -4  780.22   50.09
  -4  -2   4  708.33   49.80
   4   2   4  756.02   51.19
  -4   2  -4  706.13   52.59
  -4  -2   4  682.33   51.29
  -4  -2  -5   37.60   12.80
  -4   2   5   22.80    9.90
  -4  -2  -5   39.20   10.30
  -4   2   5   12.50   10.40
   4  -2   5   26.90   14.30
   4   2   5   22.50   12.30
  -4  -2   5   36.20   11.60
  -4   2  -5   43.70   10.40
  -4  -2   5   19.70   10.70
  -4   2  -5   19.20   10.30
  -4   2   6  560.14   42.90
  -4   2   6  542.35   46.00
  -4  -2  -6  592.74   48.60
   4   2  -6  578.54   49.20
   4  -2   6  587.24   49.80
   4  -2  -6  619.64   50.39
   4   2   6  622.24   48.60
  -4  -2   6  538.65   46.70
  -4  -2   6  548.85   43.40
  -4   2  -6  603.04   43.60
  -4   2  -6  575.04   48.80
  -4  -2  -7    2.60   10.50
  -4   2   7    6.40   13.10
   4  -2   7   14.70   14.90
   4   2  -7   15.80   15.30
  -4  -2   7   22.80   14.40
   4  -2  -7   29.00   14.90
  -4   2  -7   17.70   12.40
   4   2   7   79.29   18.30
  -4   2   8  372.96   43.40
   4   2  -8  372.76   45.70
  -4  -2  -8  394.46   39.90
   4  -2   8  546.35   47.30
  -4  -2   8  306.97   41.10
   4   2   8  420.56   47.00
  -4   2  -8  376.36   39.00
   4  -2  -8  333.67   43.10
  -4   2   9   -0.40   14.70
   4  -2   9   19.60   17.60
   4   2  -9  -13.70   13.70
  -4  -2  -9   -0.50   10.60
  -4   2  -9    7.90   14.10
   4   2   9   14.20   16.70
   4  -2  -9    7.30   16.10
  -4  -2   9   18.10   17.00
  -4   2  10    8.00   16.70
  -4  -2 -10   71.69   21.60
   4   2 -10   -3.30   16.90
   4  -2  10   97.09   27.60
   4   2  10   76.89   24.70
  -4  -2  10   52.09   22.40
   4  -2 -10   44.50   21.60
  -4   2 -10   83.19   23.60
  -4  -2 -11   21.00   18.60
   4   2 -11  -21.00   14.10
   4  -2  11  -29.10   16.50
  -4   2  11   33.70   19.00
  -4   2 -11    9.80   16.40
  -4  -2  11    7.80   19.40
   4   2  11   25.60   18.30
   4  -2 -11  -12.50   17.70
  -5   2   0   42.10   13.40
   5  -2   0   42.40    6.30
  -5  -2   0   46.90   13.30
   5  -2   1  869.91   55.99
  -5   2   1  822.32   61.59
  -5  -2  -1  914.21   61.79
  -5   2  -1  886.51   61.69
  -5  -2   1  811.72   61.29
   5  -2  -1  846.72   54.89
  -5   2   2  292.87   27.70
   5  -2   2  289.97   24.40
  -5   2   2  316.17   21.80
  -5  -2  -2  277.77   26.60
  -5  -2   2  281.37   31.10
  -5  -2   2  282.57   20.30
   5   2   2  259.47   22.20
  -5   2  -2  342.57   28.70
  -5   2   3 1047.10   75.39
  -5  -2  -3 1166.38   75.59
   5  -2   3 1050.79   72.99
  -5   2   3 1077.39   71.19
  -5  -2  -3 1156.48   76.89
   5   2   3 1082.09   71.99
  -5  -2   3 1079.59   76.69
  -5  -2   3 1016.40   70.29
  -5   2  -3 1053.09   75.59
  -5   2  -3 1195.48   75.49
  -5   2   4   13.30    7.50
  -5  -2  -4    3.60   10.50
   5  -2   4   20.30   11.80
  -5  -2  -4   14.20   10.10
  -5   2   4    3.80   10.40
  -5  -2   4    6.80    7.90
  -5  -2   4    5.10   10.70
  -5   2  -4   -2.20    8.70
  -5   2  -4    1.60    8.80
   5   2   4    1.20    9.40
   5  -2   5  390.36   35.60
  -5   2   5  293.87   30.80
  -5  -2  -5  405.76   31.50
  -5  -2  -5  317.87   36.70
  -5   2   5  331.27   30.20
  -5  -2   5  282.57   31.10
   5   2   5  367.36   32.90
  -5  -2   5  294.47   29.80
  -5   2  -5  370.56   30.70
  -5   2  -5  353.56   34.40
  -5   2   6   74.89   15.80
   5  -2   6   55.79   18.50
  -5   2   6   91.29   17.40
  -5  -2  -6   53.59   16.40
   5   2   6   78.79   18.80
   5  -2  -6   87.39   19.80
  -5  -2   6   83.89   17.40
  -5   2  -6   69.89   17.40
  -5  -2   6   96.59   17.80
  -5   2  -6   70.79   14.10
   5   2  -7  256.57   37.50
   5  -2   7  382.26   42.70
  -5  -2  -7  312.67   38.60
  -5   2   7  378.16   40.00
  -5   2  -7  340.47   40.30
   5  -2  -7  349.87   41.70
  -5  -2   7  308.67   36.50
   5   2   7  373.36   41.70
   5   2  -8   18.70   14.70
  -5  -2  -8   38.30   16.80
  -5   2   8   17.90   14.40
   5  -2   8   14.70   16.60
   5   2   8   20.70   16.60
   5  -2  -8    7.80   16.20
  -5   2  -8   23.70   13.90
  -5  -2   8   46.00   16.90
  -5  -2  -9   98.19   24.10
   5  -2   9  131.19   28.90
  -5   2   9  154.68   28.70
   5   2  -9   91.69   26.90
   5  -2  -9  100.89   26.80
  -5  -2   9  122.69   27.10
   5   2   9  150.18   30.00
  -5   2  -9  120.59   26.20
   5   2 -10   22.20   18.70
   5  -2  10   25.60   20.80
  -5  -2 -10  -23.10   12.40
  -5   2  10   13.30   16.90
  -5  -2  10   16.10   18.00
  -5   2 -10    0.40   13.60
   5  -2 -10   -7.10   13.00
   5   2  10    8.60   17.80
   5  -2  11   74.59   28.20
  -5   2  11   68.49   24.00
   5   2  11   70.39   24.40
  -5   2 -11   46.10   32.30
  -6  -2   0  744.83   55.69
  -6   2   0  686.23   54.89
  -6  -2  -1   26.70   11.90
  -6   2   1   15.80   12.60
   6  -2   1   18.70    5.90
  -6  -2   1   12.80   12.20
  -6   2  -1   25.40   12.50
   6  -2   2  481.95   34.50
  -6   2   2  477.85   32.60
  -6  -2  -2  500.25   41.30
  -6   2   2  396.76   39.90
  -6   2  -2  485.65   40.50
  -6  -2   2  450.95   41.80
  -6  -2  -3   71.79   17.20
   6  -2   3   88.59   15.50
  -6   2   3  132.99   14.20
  -6   2   3  143.59   22.40
  -6   2  -3  111.49   19.10
   6   2   3  106.79   15.00
  -6  -2   3   96.49   21.10
   6  -2   4  354.66   34.20
  -6   2   4  419.16   31.50
  -6   2   4  303.37   35.10
  -6  -2  -4  406.86   37.40
  -6  -2  -4  424.76   37.20
  -6  -2   4  412.96   38.20
   6   2   4  403.76   33.30
  -6   2  -4  434.46   37.80
  -6   2  -4  398.16   35.30
  -6  -2  -5   32.80   15.20
  -6  -2  -5   55.29   15.10
  -6   2   5   32.80   13.90
  -6   2   5   28.60   10.90
   6  -2   5   49.20   15.40
   6   2   5   35.50   13.70
  -6  -2   5   17.20   13.00
  -6   2  -5   40.60   14.30
  -6   2  -5   67.49   15.20
   6  -2   6  251.57   31.00
  -6   2   6  160.08   24.70
  -6  -2  -6  149.99   26.50
  -6   2   6  126.69   22.10
   6   2   6  187.28   25.80
  -6  -2   6  147.49   24.70
  -6   2  -6  204.78   29.80
  -6   2  -6  184.18   24.20
   6  -2   7   57.59   19.80
  -6  -2  -7   37.20   18.30
   6   2  -7   69.59   20.40
  -6   2   7   32.30   14.20
   6   2   7    9.90   14.10
   6  -2  -7   46.70   18.50
  -6   2  -7   10.30   14.60
   6   2  -8   74.59   21.50
   6  -2   8   64.69   22.50
  -6  -2  -8   66.19   21.10
   6  -2  -8   56.79   22.00
  -6   2  -8  100.19   24.20
   6   2   8   90.19   23.00
   6   2  -9   36.80   20.80
  -6  -2  -9   -0.70   13.90
   6  -2   9   29.30   19.20
   6  -2  -9  -22.60   13.90
  -6   2  -9   16.00   15.50
   6   2   9   12.50   15.80
   6   2 -10   47.00   21.70
   6  -2  10  119.29   31.60
  -6  -2 -10  120.49   28.20
   6  -2 -10   44.10   22.70
   6   2  10   77.89   24.20
  -6   2 -10   95.99   26.60
  -7   2   0   62.79   18.00
  -7  -2   0   56.59   18.00
  -7  -2  -1  368.86   39.50
  -7   2   1  255.97   34.30
  -7  -2   1  375.36   40.90
  -7   2  -1  329.47   37.30
  -7   2   2    5.60   13.70
  -7  -2  -2   12.50   13.40
  -7   2  -2   11.70   11.70
  -7  -2   2   29.00   16.40
  -7  -2  -3   76.39   18.10
  -7   2   3   62.69   17.50
  -7  -2   3   79.89   20.70
  -7   2  -3   88.69   18.90
  -7  -2  -4   14.90   13.10
  -7   2   4   -2.10   11.60
  -7  -2   4   -0.80   12.60
  -7   2  -4   -0.10   11.70
  -7  -2  -5  416.16   45.90
  -7   2   5  327.67   39.70
  -7  -2  -5  390.36   38.00
  -7   2  -5  384.66   37.20
  -7   2  -5  369.06   39.00
  -7  -2   5  425.26   44.90
  -7  -2  -6   19.10   15.00
  -7   2   6   20.00   14.70
  -7   2  -6  -12.40   10.30
  -7  -2   6   11.00   14.20
  -7   2  -6   12.40   13.70
   7   2  -7   71.19   22.90
  -7  -2  -7   79.09   23.50
   7  -2  -7   33.00   18.60
  -7   2  -7   54.59   18.70
  -7  -2  -8    4.60   14.90
   7   2  -8    7.90   15.60
  -7   2  -8    7.00   15.00
   7  -2  -8   16.20   18.40
  -7  -2  -9   98.29   25.50
   7   2  -9   34.80   20.40
   7  -2  -9  117.29   26.70
  -7   2  -9  100.59   26.20
  -8   2   0  608.54   52.89
  -8  -2   0  640.34   55.09
  -8  -2  -1   58.59   19.00
  -8   2   1   83.19   21.10
  -8   2  -1   36.10   17.10
  -8  -2   1   68.39   21.60
  -8  -2  -2   97.49   22.20
  -8   2   2   94.69   23.90
  -8   2  -2  113.09   23.20
  -8  -2   2  167.88   29.30
  -8  -2  -3   19.30   15.20
  -8   2   3    9.40   15.40
  -8  -2   3   33.10   18.40
  -8   2  -3   35.00   15.60
  -8   2   4  344.77   41.50
  -8  -2  -4  306.17   37.90
  -8   2  -4  274.77   35.60
  -8  -2   4  340.97   41.70
  -8  -2  -5   80.99   21.10
  -8   2   5   59.19   20.10
  -8   2  -5   47.10   18.20
  -8  -2   5   57.99   20.10
  -8   2   6  255.27   35.40
  -8  -2   6  302.97   38.80
  -8  -2  -7   -3.60   14.40
  -8   2  -7   -2.60   13.60
   8  -2  -7   -4.90   16.70
  -8  -2  -8   60.29   21.70
   8   2  -8   41.80   22.10
  -8   2  -8   92.79   24.40
   8  -2  -8   41.40   19.80
  -8   2  -9  -21.20   11.80
  -9   2   0   67.09   21.00
  -9  -2   0   88.69   23.40
  -9  -2  -1  173.78   29.90
  -9   2   1  167.78   31.20
  -9  -2   1  192.38   33.60
  -9   2  -1  174.18   30.80
  -9   2   2    1.90   14.40
  -9  -2  -2   -2.60   14.30
  -9   2  -2    7.40   14.10
  -9  -2   2   14.10   16.70
  -9  -2  -3  145.19   26.50
  -9   2   3   93.09   25.10
  -9  -2   3   64.89   24.30
  -9   2  -3  152.28   27.30
  -9  -2  -4   13.90   16.60
  -9   2   4    0.60   14.90
  -9  -2   4   10.30   17.10
  -9   2  -4    4.80   14.90
  -9  -2  -5  105.39   24.90
  -9   2   5   68.79   22.70
  -9  -2   5   75.09   23.30
  -9   2  -5  152.48   26.90
  -9   2   6   26.90   18.70
  -9  -2   6   23.40   18.50
   9  -2  -7   28.60   18.50
   9  -2  -8  -17.80   20.10
 -10   2   0   21.70   18.70
 -10  -2   0   19.20   19.40
 -10   2   1   47.80   21.70
 -10  -2  -1   11.20   16.50
 -10   2  -1   24.20   18.00
 -10  -2   1   55.59   23.00
 -10  -2  -2  112.29   26.80
 -10   2   2  159.08   32.80
 -10   2  -2  204.48   32.40
 -10  -2   2  139.59   30.50
 -10  -2  -3   10.30   15.60
 -10   2   3   -3.80   16.20
 -10   2  -3   24.30   17.10
 -10  -2   3   -1.00   17.80
 -10   2   4   44.70   23.00
 -10  -2  -4   86.69   24.00
 -10   2  -4   66.89   22.60
 -10  -2   4   26.60   21.00
 -10  -2  -5   41.40   19.70
 -10   2   5   36.60   20.70
 -10   2  -5   82.99   23.20
 -10  -2   5    1.10   18.00
 -10  -2   6  -19.00   15.50
 -11  -2   0   -3.70   16.90
 -11   2   0    0.40   17.50
 -11   2   1   55.89   22.30
 -11  -2  -1   47.70   21.60
 -11   2  -1   26.90   18.80
 -11  -2   1   13.60   18.20
 -11  -2  -2  -13.70   15.60
 -11   2   2   25.70   21.20
 -11   2  -2   26.90   19.10
 -11  -2   2    8.40   20.00
 -11   2   3   42.40   24.30
 -11   2  -3  122.49   26.60
 -11  -2   3   65.79   26.60
 -11   2   4    6.90   18.60
 -11  -2  -4  -22.60   14.50
 -11   2  -4   24.30   18.00
 -11  -2   4   21.50   20.80
 -11   2   5   18.10   19.80
 -11  -2  -5    0.90   15.90
 -11   2  -5   21.90   18.00
 -11  -2   5    1.40   18.70
 -12   2   0   -4.60   18.20
 -12  -2   0   14.10   20.60
 -12  -2  -1   50.49   24.60
 -12   2   1    0.50   19.50
 -12  -2   1    9.60   20.40
 -12   2  -1    5.10   19.80
   0   3   0   -0.60    2.40
   0   3   0    1.20    1.00
   0  -3   0   -3.40    3.00
   0   3   1   89.39    8.20
   0  -3  -1  114.49   11.20
   0  -3  -1  104.19    9.10
   0   3  -1   93.19    8.70
   0  -3   1  127.49   12.20
   0   3  -1   87.99    8.50
   0   3  -2    1.60    2.90
   0  -3  -2   -3.60    4.40
   0  -3  -2   -2.40    5.70
   0   3  -2    2.90    3.90
   0   3   2   -1.30    2.30
   0  -3   2    1.20    6.60
   0  -3  -3  728.73   51.29
   0  -3   3  795.42   52.89
   0   3  -3  754.62   48.20
   0   3  -3  731.53   51.29
   0   3   3  765.32   47.30
   0   3   3  776.82   51.79
   0   3  -4   12.20    3.30
   0   3   4    0.70    8.00
   0  -3  -4    1.50    7.30
   0   3  -4   10.40    7.90
   0  -3   4   -4.00    7.90
   0   3  -5  387.96   25.80
   0  -3  -5  386.26   32.80
   0   3  -5  390.36   32.70
   0   3   5  401.46   34.10
   0  -3   5  437.26   35.80
   0  -3  -6   51.89   14.00
   0   3  -6   14.10   10.10
   0   3   6   21.80   13.60
   0  -3   6   18.10   14.20
   0   3  -7   46.00   15.10
   0  -3   7   50.59   17.60
   0   3   7   59.59   18.60
   0  -3  -7   53.19   15.20
   0   3   8    3.80   13.60
   0  -3  -8   10.90   11.10
   0  -3   8   11.60   14.50
   0   3  -8   -6.50   11.30
   0   3  -9  247.68   33.80
   0  -3  -9  181.78   30.00
   0  -3   9  308.07   42.50
   0   3   9  286.77   39.10
   0  -3  10   36.90   23.30
   0   3  10   13.10   16.30
   0   3 -10   21.10   15.10
   0  -3 -10   11.60   15.60
   0  -3 -11   -2.10   14.00
   0  -3  11   -7.40   17.80
   0   3 -11   -2.20   14.70
   0   3  11   21.20   19.40
   0   3 -12   21.40   24.40
  -1  -3   0 1595.24   98.19
  -1   3   0 1550.64   98.79
  -1  -3   0 1568.34   99.19
   1  -3   0 1608.14   99.09
  -1   3   1 1915.61  116.09
  -1  -3  -1 1809.32  116.29
  -1  -3  -1 1803.92  116.09
   1  -3   1 2085.29  117.89
  -1  -3  -1 1828.32  115.89
   1  -3  -1 1873.01  116.59
  -1   3  -1 1821.02  116.09
  -1  -3   1 1875.31  116.69
  -1  -3   1 1879.81  116.09
  -1   3  -1 1805.12  115.59
   1  -3   2  212.18   21.00
  -1  -3  -2  233.18   17.90
  -1  -3  -2  231.68   19.80
  -1   3   2  278.77   18.00
   1   3   2  203.28   18.80
  -1   3  -2  225.58   17.90
   1  -3  -2  316.97   21.20
  -1  -3   2  272.37   19.60
   1  -3  -2  288.77   20.10
  -1   3  -2  205.78   18.70
  -1  -3   2  294.57   20.60
   1   3  -3 2025.50  121.49
  -1   3   3 1984.70  117.89
  -1  -3  -3 1876.11  121.29
  -1   3   3 2044.60  121.19
   1  -3   3 1791.22  121.79
  -1  -3  -3 1764.42  117.59
   1  -3  -3 1994.10  121.39
  -1  -3   3 1989.70  119.09
  -1  -3   3 1936.91  121.39
  -1   3  -3 1832.82  120.79
   1   3   3 1792.02  120.89
  -1   3  -3 1814.02  118.09
  -1   3   4  727.13   50.49
  -1   3   4  711.23   44.90
   1  -3   4  711.53   51.69
   1   3  -4  724.23   50.19
  -1  -3  -4  715.73   50.29
   1   3   4  677.23   50.19
   1  -3  -4  746.63   50.59
  -1  -3   4  707.73   46.30
  -1   3  -4  644.44   49.20
  -1  -3   4  713.93   50.99
  -1   3  -4  681.33   45.20
   1  -3   5   48.30   14.70
   1   3  -5   82.19   15.00
  -1   3   5   81.39   15.50
  -1  -3  -5   55.69   12.10
   1   3  -5   72.39    7.00
   1   3   5   35.90   12.00
   1  -3  -5   66.69   13.20
  -1   3  -5   44.30   12.00
  -1   3  -5   49.80    6.70
  -1  -3   5   56.59   14.90
   1  -3   6  102.09   20.30
   1   3  -6  142.89   19.90
  -1  -3  -6   97.39   17.60
  -1   3   6  119.19   20.40
  -1   3  -6  103.29   18.10
   1   3   6   98.29   19.00
   1  -3  -6   97.69   17.40
  -1  -3   6   89.39   18.90
  -1   3   7  145.99   24.00
   1  -3   7  102.79   23.60
   1   3  -7  208.48   27.10
  -1  -3  -7   69.69   17.00
  -1   3  -7  123.09   21.60
   1  -3  -7  137.99   21.70
  -1  -3   7  159.18   26.60
   1   3   7   78.69   20.30
  -1   3   8  123.99   24.90
   1  -3   8  121.19   26.40
   1   3  -8   68.79   18.50
  -1  -3  -8   38.90   15.30
   1  -3  -8  123.29   22.00
  -1  -3   8   88.39   22.90
  -1   3  -8   72.99   17.60
   1   3   8   89.39   21.60
  -1  -3  -9   49.00   17.50
   1  -3   9   69.79   23.60
  -1   3   9  100.09   25.40
   1   3  -9   57.09   19.30
  -1   3  -9   31.90   14.70
  -1  -3   9   69.29   24.70
   1  -3  -9   39.60   17.00
   1   3   9   17.40   18.30
  -1  -3 -10   13.60   14.60
  -1   3  10   39.40   21.10
   1   3 -10   30.90   17.00
   1  -3  10   33.50   22.20
  -1   3 -10   41.10   19.30
  -1  -3  10   54.19   25.20
   1   3  10   27.20   19.70
   1  -3 -10   34.30   20.00
   1  -3  11   40.20   22.30
   1   3 -11   11.80   18.90
  -1   3  11   15.70   19.10
  -1  -3 -11    8.40   16.80
  -1  -3  11   38.70   25.00
   1  -3 -11   11.20   17.60
   1   3  11   27.40   19.50
  -1   3 -11   26.60   17.40
  -2  -3   0  225.18   15.40
  -2   3   0  238.08   18.60
   2  -3   0  221.18   17.70
  -2  -3   0  218.58   18.80
  -2  -3  -1 2116.49  130.69
  -2  -3  -1 2096.49  132.39
  -2  -3  -1 2168.78  132.69
   2  -3   1 2085.79  131.99
  -2   3   1 2091.69  132.19
  -2  -3   1 2138.49  130.69
  -2   3  -1 2125.89  131.89
  -2   3  -1 2068.69  131.99
   2  -3  -1 2145.49  131.69
  -2  -3   1 2077.39  132.79
   2  -3   2  582.74   41.40
  -2   3   2  592.64   39.90
  -2  -3  -2  591.34   41.30
  -2  -3  -2  584.64   39.80
  -2   3  -2  567.84   40.20
   2   3   2  521.45   39.20
  -2  -3   2  622.04   39.90
  -2  -3   2  612.44   40.70
   2  -3  -2  615.24   40.70
  -2   3  -2  564.24   39.40
  -2   3   3  236.58   20.40
   2  -3   3  193.78   22.00
  -2   3   3  268.77   19.50
  -2  -3  -3  266.97   21.50
  -2  -3  -3  220.78   18.20
  -2  -3   3  208.98   19.90
   2   3   3  212.48   20.60
  -2   3  -3  226.88   18.60
  -2  -3   3  261.47   21.40
  -2   3  -3  207.78   19.80
  -2   3   4   13.50    8.00
   2   3  -4   16.10    8.50
  -2  -3  -4    0.50    6.50
   2  -3   4   14.30   11.10
  -2   3   4   17.60    6.30
  -2  -3  -4   14.70    5.20
  -2   3  -4    4.00    4.90
   2  -3  -4    5.90    7.20
  -2  -3   4    7.20    8.70
  -2   3  -4   10.30    7.40
  -2  -3   4   13.60    7.00
   2   3   4    8.60    8.50
   2   3  -5  394.56   36.70
  -2   3   5  383.56   30.90
  -2  -3  -5  493.05   38.00
  -2  -3  -5  469.15   30.10
   2  -3   5  525.75   40.80
  -2   3   5  436.66   36.90
  -2  -3   5  485.95   38.60
  -2   3  -5  496.25   37.80
   2   3   5  517.45   38.60
   2  -3  -5  361.16   36.20
  -2   3  -5  474.95   31.30
  -2  -3   5  446.46   32.40
  -2  -3  -6   35.60   13.10
   2   3  -6   17.70   12.10
   2  -3   6   59.19   17.30
  -2   3   6    1.30   11.40
  -2  -3   6   20.10    7.80
   2   3   6   57.39   16.70
   2  -3  -6   15.50   11.60
  -2  -3   6   13.90   11.70
  -2   3  -6   37.70   12.90
  -2  -3  -7  190.08   27.70
  -2   3   7  186.78   29.00
   2   3  -7  204.58   28.80
   2  -3   7  206.48   31.60
  -2  -3   7  217.48   31.20
   2  -3  -7  256.67   31.60
   2   3   7  246.98   32.60
  -2   3  -7  159.18   25.20
  -2  -3  -8    9.60   11.20
  -2   3   8   19.70   16.10
   2   3  -8   48.80   17.60
   2  -3   8   20.20   16.50
  -2   3  -8   21.00   13.30
  -2  -3   8   54.39   19.20
   2   3   8   20.20   14.60
   2  -3  -8   39.60   15.00
  -2  -3  -9   39.80   16.00
   2   3  -9   39.40   18.10
   2  -3   9   61.19   21.80
  -2   3   9   47.90   20.30
   2   3   9   67.49   20.50
   2  -3  -9   29.60   15.60
  -2   3  -9   37.70   16.90
  -2  -3   9   41.50   21.10
   2   3 -10   11.40   15.90
   2  -3  10   30.20   20.60
  -2   3  10   16.80   19.60
  -2  -3 -10    8.70   13.00
   2   3  10   16.30   18.50
  -2   3 -10   22.50   15.90
   2  -3 -10    8.70   16.40
  -2  -3  10   37.40   22.60
  -2   3  11  134.69   30.10
   2   3 -11   83.59   25.90
   2  -3  11   92.39   27.40
  -2  -3 -11   97.39   24.80
  -2   3 -11  148.99   30.10
   2  -3 -11   75.59   23.80
  -2  -3  11  125.99   32.50
   2   3  11  122.69   29.50
  -3   3   0  352.16   27.30
  -3  -3   0  316.47   27.70
   3  -3   0  334.67   24.60
  -3   3   1  103.99   14.00
  -3  -3  -1   99.79   14.00
   3  -3   1   99.29   12.00
  -3  -3   1   84.49    8.60
   3  -3  -1   97.19   10.90
  -3   3  -1   71.29   12.10
  -3  -3   1  102.89   13.90
   3   3   1   87.19    8.70
  -3  -3  -2 1015.00   70.49
   3  -3   2 1025.20   69.39
  -3  -3  -2 1097.39   69.99
  -3   3   2 1086.59   69.79
  -3   3  -2 1050.59   69.39
  -3  -3   2 1072.69   70.59
   3  -3  -2 1095.29   68.79
   3   3   2 1000.70   67.49
  -3   3  -2 1020.20   69.89
  -3  -3   2 1063.09   67.59
  -3  -3  -3  146.69   16.30
  -3  -3  -3  126.79   17.80
   3  -3   3   99.79   17.30
  -3   3   3  182.98   16.70
  -3   3   3  155.48   15.40
   3   3   3  115.89   15.50
  -3  -3   3  193.18   16.80
  -3   3  -3  123.79   15.30
  -3  -3   3  227.78   19.20
  -3   3  -3  142.49   17.60
   3  -3   4  219.68   24.10
  -3  -3  -4  224.58   24.60
  -3   3   4  175.78   18.40
  -3  -3  -4  188.58   17.60
  -3   3   4  151.78   19.40
  -3  -3   4  199.98   21.60
  -3  -3   4  181.88   19.10
  -3   3  -4  157.58   20.20
   3   3   4  197.68   21.70
  -3   3  -4  216.08   18.40
  -3  -3  -5   25.60   11.30
   3   3  -5   13.60   10.20
  -3  -3  -5    6.40    6.30
  -3   3   5   34.10   11.80
  -3   3   5    7.70    7.70
   3  -3   5   12.90   12.50
  -3  -3   5    9.30    8.00
  -3   3  -5   12.40    6.70
   3  -3  -5   19.50   11.20
   3   3   5    3.50    9.70
  -3  -3   5   17.90   11.00
  -3   3  -5    7.60    9.10
   3  -3   6  251.17   33.90
  -3  -3  -6  253.37   31.60
   3   3  -6  230.18   30.70
  -3   3   6  301.07   33.00
  -3  -3   6  298.17   25.10
  -3  -3   6  331.57   34.90
  -3   3  -6  354.66   27.10
   3   3   6  272.57   32.70
  -3   3  -6  282.87   32.50
   3  -3  -6  299.97   34.30
  -3   3   7   35.60   15.50
  -3  -3  -7   44.10   15.70
   3   3  -7   51.59   17.60
   3  -3   7   41.80   17.30
  -3  -3   7   56.89   17.40
   3   3   7   25.10   14.80
   3  -3  -7   62.99   18.30
  -3   3  -7   37.90   14.30
   3   3  -8   54.19   19.50
   3  -3   8   83.59   23.50
  -3  -3  -8   67.79   18.60
  -3   3   8   51.09   18.60
   3  -3  -8   74.79   19.90
   3   3   8  102.09   22.80
  -3  -3   8   66.89   21.10
  -3   3  -8   65.29   17.60
   3   3  -9   17.80   15.60
  -3  -3  -9    5.90   11.60
  -3   3   9   19.60   16.80
   3  -3   9   -3.70   14.70
   3   3   9    1.10   13.40
  -3  -3   9    7.20   17.20
   3  -3  -9   -4.70   13.80
  -3   3  -9   21.80   13.40
  -3  -3 -10   58.89   19.90
  -3   3  10   46.10   20.90
   3  -3  10   40.10   22.00
   3   3 -10   24.90   16.90
   3   3  10   77.29   23.90
  -3  -3  10   57.09   24.00
   3  -3 -10   36.10   17.90
  -3   3 -10   16.80   15.80
  -3  -3 -11   -8.80   14.30
   3   3 -11  -10.90   14.50
   3  -3  11    7.90   19.60
  -3   3  11   24.70   19.30
  -3  -3  11   27.70   21.90
   3  -3 -11    2.60   16.70
  -3   3 -11   16.80   14.70
   3   3  11   17.70   19.40
  -4   3   0   46.10   11.50
  -4  -3   0   82.39   14.80
   4  -3   0   64.09    8.90
  -4   3   1    2.40    8.50
  -4  -3  -1    6.20    8.70
   4  -3   1    9.50    6.80
   4  -3  -1    6.50    5.30
  -4   3  -1    7.10    8.60
   4   3   1   11.20    4.10
  -4  -3   1   11.60    9.80
   4  -3   2   13.80    8.40
  -4  -3  -2   13.80    9.00
  -4  -3  -2   13.10    8.00
  -4   3   2    4.00    9.00
  -4  -3   2    5.80    5.30
  -4  -3   2    3.30    9.10
   4  -3  -2   17.80    6.90
  -4   3  -2   13.10    8.20
  -4   3  -2    8.30    8.40
   4   3   2    9.80    5.90
  -4  -3  -3  343.47   28.80
  -4   3   3  312.57   26.10
  -4   3   3  352.56   29.20
   4  -3   3  372.46   29.60
  -4  -3  -3  323.37   29.60
   4   3   3  348.87   27.20
  -4  -3   3  303.27   29.40
  -4  -3   3  345.77   26.40
  -4   3  -3  341.67   28.50
  -4   3  -3  317.37   29.50
  -4   3   4   27.20   10.40
  -4  -3  -4    2.30    8.90
  -4  -3  -4   17.90    8.90
  -4   3   4   23.60    8.70
   4  -3   4   -0.30   11.50
   4   3   4   11.90    9.40
  -4   3  -4   19.00    8.20
  -4  -3   4   22.20   10.60
  -4   3  -4    2.00    8.10
  -4  -3   4   21.50    9.90
  -4   3   5   -2.00    8.40
  -4  -3  -5    2.50    9.60
   4  -3   5    0.10   12.40
  -4  -3  -5    1.80    7.00
  -4   3   5   -0.70    8.40
  -4   3  -5    6.70    8.80
  -4  -3   5   13.40    9.80
   4   3   5   -2.90   10.20
  -4  -3   5   -0.30    9.60
  -4   3  -5    5.20    8.10
   4   3  -6   41.90   14.10
  -4   3   6   57.79   12.80
  -4  -3  -6   11.30   10.50
  -4   3   6   41.10   13.70
   4  -3   6   12.20   15.00
  -4  -3   6   69.09   14.00
  -4   3  -6   30.40   13.90
   4   3   6   15.10   13.50
   4  -3  -6   13.50   12.00
  -4   3  -6   17.20    8.90
  -4  -3   6   51.99   15.40
  -4  -3  -7  101.59   22.00
   4   3  -7   95.99   21.80
   4  -3   7  134.89   24.60
  -4   3   7   84.49   19.70
  -4   3  -7   90.59   19.90
  -4  -3   7   72.79   19.20
   4   3   7  120.99   23.00
   4  -3  -7  109.59   22.20
  -4  -3  -8   26.10   16.20
   4   3  -8   31.50   17.10
  -4   3   8   30.30   16.10
   4  -3   8    7.10   15.70
   4  -3  -8   13.50   13.60
  -4  -3   8   16.40   16.00
   4   3   8   24.00   15.90
  -4   3  -8   14.50   12.60
  -4  -3  -9   23.20   16.70
  -4   3   9   26.90   17.50
   4   3  -9    1.40   14.40
   4  -3   9   22.20   19.30
  -4   3  -9   29.80   16.40
  -4  -3   9   26.00   18.90
   4   3   9   11.40   15.70
   4  -3  -9    8.80   15.80
  -4  -3 -10   -7.50   11.90
   4  -3  10   29.60   22.10
   4   3 -10   44.70   20.60
  -4   3  10   27.60   18.50
   4   3  10    9.30   16.40
   4  -3 -10    4.70   16.90
  -4   3 -10    8.80   15.50
  -4  -3  10   54.59   22.70
  -4   3  11   10.10   16.70
   4  -3  11    9.50   19.10
  -4  -3 -11   11.50   17.10
   4   3 -11    5.00   17.40
  -4  -3  11   18.60   19.30
  -4   3 -11   10.20   17.10
   4  -3 -11   -4.00   17.60
   4   3  11   16.80   18.10
  -5  -3   0  187.08   24.50
   5  -3   0  227.98   17.40
  -5   3   0  231.58   25.70
  -5   3   1  388.96   34.60
   5  -3   1  396.46   29.50
  -5  -3  -1  398.86   35.10
  -5   3  -1  459.45   34.90
   5  -3  -1  398.86   28.30
  -5  -3   1  392.26   34.70
   5  -3   2  495.85   34.80
  -5  -3  -2  523.15   38.60
  -5   3   2  416.36   38.00
  -5  -3   2  439.56   39.00
  -5   3  -2  454.75   37.10
   5   3   2  483.15   31.90
  -5  -3   2  413.06   30.00
  -5   3   3  101.89   13.00
  -5   3   3   96.29   17.20
  -5  -3  -3   63.19   14.70
  -5  -3  -3   55.79   13.70
   5  -3   3   85.29   15.00
   5   3   3   75.49   12.20
  -5   3  -3   85.59   15.70
  -5  -3   3  106.29   18.50
  -5  -3   3   98.79   12.00
  -5   3  -3   68.59   15.00
  -5  -3  -4  182.08   22.00
  -5  -3  -4  132.89   21.00
  -5   3   4  132.69   17.50
   5  -3   4  176.68   22.30
  -5   3   4  138.89   21.10
   5   3   4  155.68   19.90
  -5  -3   4  157.18   18.40
  -5   3  -4  143.69   21.30
  -5  -3   4  144.29   22.00
  -5   3  -4  128.29   19.20
   5  -3   5  337.27   35.50
  -5  -3  -5  288.27   34.60
  -5  -3  -5  324.77   29.20
  -5   3   5  350.66   29.00
  -5   3   5  319.17   29.70
  -5  -3   5  325.47   29.10
  -5   3  -5  234.08   31.80
  -5   3  -5  258.37   27.40
  -5  -3   5  350.66   31.80
   5   3   5  293.67   32.30
  -5  -3  -6  168.58   26.90
  -5   3   6  116.79   20.50
   5  -3   6  133.19   24.50
  -5   3   6  163.18   22.20
  -5   3  -6  158.38   20.40
  -5  -3   6  117.69   21.30
   5  -3  -6  131.99   24.50
  -5  -3   6  115.09   20.60
  -5   3  -6  177.88   26.80
   5   3   6  180.68   25.40
  -5   3   7   88.09   19.30
   5   3  -7   76.29   21.10
   5  -3   7   21.20   17.60
  -5  -3  -7   50.59   17.90
  -5  -3   7   68.69   18.60
   5  -3  -7   78.39   21.40
   5   3   7   58.29   18.40
  -5   3  -7   48.50   16.00
   5  -3   8   49.60   20.40
   5   3  -8   60.29   21.60
  -5  -3  -8   35.90   16.20
  -5   3   8   40.90   17.10
  -5  -3   8   81.69   20.00
   5  -3  -8   60.89   20.60
  -5   3  -8   47.50   18.00
   5   3   8   63.89   19.70
  -5   3   9   90.79   23.10
   5   3  -9   57.89   20.90
  -5  -3  -9   50.09   20.10
   5  -3   9   68.09   25.80
  -5  -3   9   65.29   21.90
   5   3   9   55.59   21.30
  -5   3  -9   48.10   19.00
   5  -3  -9   63.99   22.10
  -5   3  10   28.90   18.50
  -5  -3 -10   33.80   17.80
   5  -3  10   30.20   21.10
   5   3 -10   21.40   19.90
  -5   3 -10   20.00   16.90
   5  -3 -10   -4.40   16.10
   5   3  10   35.40   19.20
  -5  -3  10   28.00   18.70
  -5   3  11   52.19   20.10
   5  -3  11    3.90   20.80
   5   3  11   20.10   20.60
  -5   3 -11    9.90   22.50
  -6   3   0  294.97   32.60
  -6  -3   0  268.47   32.30
   6  -3   0  291.77   21.10
  -6  -3  -1  850.51   62.19
   6  -3   1  846.62   53.69
  -6   3   1  749.82   60.09
   6  -3  -1  794.62   52.89
  -6   3  -1  859.81   60.79
  -6  -3   1  776.02   61.49
  -6  -3  -2   29.70   14.00
  -6   3   2   12.20   13.20
   6  -3   2   21.90    9.40
  -6   3   2   37.40    6.80
  -6   3  -2   22.10   12.70
  -6  -3   2   29.00   14.90
  -6   3   3  304.97   34.00
   6  -3   3  288.57   27.60
  -6   3   3  279.87   23.70
  -6  -3  -3  312.67   31.30
   6   3   3  292.17   25.80
  -6   3  -3  284.57   29.90
  -6  -3   3  378.86   38.50
  -6   3   4  114.19   21.00
   6  -3   4  137.19   20.50
  -6   3   4  167.38   18.50
  -6  -3  -4  134.79   22.10
  -6  -3  -4  119.99   21.00
  -6  -3   4  193.08   25.90
  -6   3  -4  135.79   22.60
   6   3   4  123.29   18.00
  -6   3  -4  122.19   20.80
  -6  -3  -5  352.76   33.00
  -6   3   5  329.07   30.10
  -6   3   5  314.57   33.10
   6  -3   5  365.46   34.00
  -6  -3  -5  329.57   34.60
   6   3   5  327.27   31.80
  -6   3  -5  316.77   37.00
  -6   3  -5  336.97   32.30
  -6  -3   5  336.47   34.10
  -6  -3  -6  151.38   27.50
  -6   3   6  147.19   21.90
  -6   3   6  147.39   23.30
   6  -3   6  101.09   22.80
  -6   3  -6  172.48   22.40
  -6  -3   6  107.29   22.10
  -6   3  -6  114.39   22.90
   6   3   6  167.98   24.40
  -6  -3  -7  175.78   28.30
   6  -3   7  109.79   24.70
  -6   3   7  126.79   23.10
   6   3  -7  100.89   25.60
  -6   3  -7  163.48   27.30
   6   3   7  157.58   26.50
   6  -3  -7  113.89   24.70
   6   3  -8   41.50   19.90
   6  -3   8   16.60   17.70
  -6   3   8   40.70   17.10
  -6  -3  -8   35.30   19.10
   6   3   8   53.99   19.40
  -6   3  -8   21.20   16.40
   6  -3  -8   49.00   20.20
   6  -3   9   37.90   21.60
   6   3  -9   41.20   20.10
  -6  -3  -9   44.60   20.40
   6  -3  -9   37.00   19.30
   6   3   9   43.20   19.50
  -6   3  -9   66.69   21.90
  -6  -3 -10   47.40   21.30
   6   3 -10   53.29   23.60
   6  -3  10    9.90   20.20
   6   3  10   19.80   19.20
   6  -3 -10   78.79   25.20
  -6   3 -10   -0.30   16.50
  -7  -3   0   62.39   18.10
  -7   3   0   58.39   16.80
  -7  -3  -1   63.59   18.20
  -7   3   1   45.80   16.00
  -7   3  -1   74.79   19.10
  -7  -3   1   58.39   18.00
  -7   3   2   18.60   14.40
  -7  -3  -2   26.30   14.10
  -7  -3   2    8.10   14.50
  -7   3  -2   29.10   13.20
  -7  -3  -3   37.30   15.40
  -7   3   3   39.90   16.70
  -7  -3   3   27.70   16.70
  -7   3  -3   23.70   14.00
  -7   3   4   54.09   17.80
  -7  -3  -4   80.09   19.30
  -7  -3   4   98.29   21.90
  -7   3  -4   96.49   19.40
  -7  -3  -5   43.60   17.40
  -7   3   5  126.59   22.70
  -7  -3  -5   33.30   16.00
  -7   3  -5   68.89   17.70
  -7   3  -5   63.59   17.80
  -7  -3   5   86.79   20.70
  -7  -3  -6   52.29   18.70
  -7   3   6   26.50   14.90
  -7  -3   6   17.80   15.20
  -7   3  -6   15.80   14.20
  -7   3  -6    1.60   12.20
  -7  -3  -7   16.30   15.50
  -7   3  -7    6.80   14.60
   7  -3  -7   20.00   15.30
   7   3  -8   19.20   19.00
  -7  -3  -8   49.30   19.80
  -7   3  -8   47.70   19.30
   7  -3  -8   22.60   17.00
  -7  -3  -9  -10.40   14.50
   7  -3  -9    0.10   16.80
  -7   3  -9    5.20   14.80
  -8   3   0   27.30   15.50
  -8  -3   0   27.40   16.30
  -8   3   1   47.30   18.50
  -8  -3  -1   12.40   15.20
  -8   3  -1   46.30   17.30
  -8  -3   1   16.70   16.50
  -8   3   2   84.09   22.60
  -8  -3  -2  113.29   23.70
  -8  -3   2   73.39   21.10
  -8   3  -2   74.49   18.90
  -8  -3  -3   89.89   20.80
  -8   3   3   77.89   22.00
  -8   3  -3   89.69   20.30
  -8  -3   3   89.39   22.70
  -8   3   4   22.60   15.20
  -8  -3  -4   21.50   15.00
  -8   3  -4    5.70   12.60
  -8  -3   4    1.80   15.10
  -8  -3  -5   80.19   20.80
  -8   3   5   64.39   20.30
  -8   3  -5   72.79   20.10
  -8  -3   5   71.49   20.90
  -8   3   6   -5.70   13.20
  -8  -3   6   12.50   15.10
  -8  -3  -7   -2.40   14.20
   8  -3  -7    7.00   17.40
   8   3  -8    6.00   18.20
  -8  -3  -8   12.70   15.40
   8  -3  -8   16.80   19.00
  -8   3  -8   13.90   16.00
  -8   3  -9   90.89   26.70
  -9  -3   0   39.50   19.10
  -9   3   0    2.30   13.40
  -9   3   1  104.89   25.80
  -9   3  -1  127.49   25.80
  -9  -3   1  106.69   26.00
  -9   3   2   -1.60   15.40
  -9  -3  -2   17.70   14.70
  -9   3  -2   11.40   15.00
  -9  -3   2    1.60   15.70
  -9  -3  -3  171.98   30.60
  -9   3   3  138.39   28.90
  -9  -3   3  165.98   33.00
  -9   3  -3  183.58   29.70
  -9   3   4    7.80   15.20
  -9  -3  -4   13.40   16.50
  -9   3  -4   20.60   15.60
  -9  -3   4  -20.80   15.40
  -9   3   5    6.00   15.80
  -9  -3  -5   11.80   16.00
  -9  -3   5   45.40   20.30
  -9   3  -5    0.20   14.50
  -9   3   6    7.70   17.10
  -9  -3   6   -3.00   15.30
   9  -3  -7   51.29   23.00
   9  -3  -8   29.80   26.00
 -10   3   0   27.20   20.40
 -10  -3   0   50.69   21.10
 -10   3   1  115.19   27.20
 -10  -3  -1   99.69   26.20
 -10   3  -1   91.29   23.90
 -10  -3   1  104.79   28.70
 -10  -3  -2   29.40   19.10
 -10   3   2   75.69   24.60
 -10  -3   2   63.69   25.00
 -10   3  -2   81.99   22.80
 -10  -3  -3   34.90   18.30
 -10   3   3   24.60   19.30
 -10   3  -3   47.40   19.70
 -10  -3   3    6.80   18.10
 -10   3   4   34.30   20.70
 -10  -3  -4   38.20   20.00
 -10  -3   4   20.60   18.90
 -10   3  -4   30.00   18.20
 -10   3   5   27.90   19.40
 -10  -3  -5   27.70   18.90
 -10   3  -5   43.40   19.60
 -10  -3   5   23.30   20.60
 -10  -3   6   22.00   18.90
 -11   3   0   26.80   20.10
 -11  -3   0   38.60   23.60
 -11  -3  -1   22.20   20.60
 -11   3   1   25.10   20.20
 -11   3  -1   24.40   19.20
 -11  -3   1   48.60   25.20
 -11   3   2   45.70   24.20
 -11  -3  -2   46.60   23.60
 -11  -3   2   70.49   27.00
 -11   3  -2   46.60   20.00
 -11   3   3   22.10   21.20
 -11  -3  -3   24.40   19.60
 -11  -3   3  -16.60   18.00
 -11   3  -3   24.10   18.30
 -11   3   4   49.90   24.10
 -11  -3  -4    8.30   17.60
 -11   3  -4   27.60   19.40
 -11  -3   4  -12.60   17.80
 -11  -3  -5   28.40   18.40
 -11   3   5   27.10   20.40
 -11   3  -5   22.60   18.20
 -11  -3   5    5.60   18.60
 -12   3   0   19.40   22.10
 -12  -3   0   32.80   22.80
 -12  -3  -1   -2.60   17.30
 -12   3   1    6.50   25.00
 -12   3  -1    5.10   23.50
 -12  -3   1   26.60   26.70
   0  -4   0  301.37   21.50
   0   4   0  285.57   19.90
   0   4   0  285.97   18.20
   0   4  -1    0.50    3.50
   0  -4   1   12.20    7.00
   0  -4  -1    3.40    5.00
   0   4  -1   -0.40    2.80
   0  -4  -1    4.40    3.30
   0   4   1    1.50    3.20
   0  -4  -2  108.39   13.60
   0  -4  -2  139.49   13.00
   0  -4   2  130.19   14.80
   0   4   2  131.19   10.50
   0   4  -2  136.49   12.30
   0   4  -2  131.19   11.10
   0   4  -3   23.10    4.90
   0  -4  -3   37.10    8.60
   0  -4   3    6.70    9.20
   0   4   3   44.40    9.10
   0   4  -3   17.00    7.00
   0   4   3   22.70    4.20
   0  -4   4   28.50   11.80
   0   4   4   69.39   12.80
   0  -4  -4   35.70    9.40
   0   4   4   53.59    5.10
   0   4  -4   38.30    6.00
   0   4  -4   39.50    9.40
   0   4  -5   13.00    3.90
   0   4  -5    7.60    8.70
   0   4   5   14.20    9.70
   0  -4  -5   17.20    8.70
   0  -4   5   10.20   11.20
   0   4  -6  118.29   19.00
   0  -4   6  143.49   23.50
   0  -4  -6  127.99   20.50
   0   4   6  169.38   23.20
   0  -4  -7   12.50   11.50
   0  -4   7    4.40   15.70
   0   4   7    5.40   11.70
   0   4  -7    0.80   10.40
   0   4  -8    0.30   10.70
   0  -4   8    7.90   15.90
   0   4   8   15.40   15.00
   0  -4  -8    6.60   11.30
   0  -4   9   30.00   21.10
   0   4  -9  101.89   20.80
   0  -4  -9   41.70   15.60
   0   4   9   62.79   20.80
   0  -4  10   41.50   23.30
   0   4 -10   27.70   17.30
   0  -4 -10   24.90   16.70
   0   4  10   44.70   21.80
   0   4  11   -6.50   16.50
   0  -4  11   15.00   20.80
   0  -4 -11    4.70   15.40
   0   4 -11   12.00   15.50
   1  -4   0 1221.68   75.69
  -1   4   0 1132.09   74.99
  -1  -4   0 1195.38   74.59
  -1  -4   0 1193.68   75.49
  -1  -4  -1 1449.65   91.09
  -1  -4  -1 1426.46   90.79
  -1   4   1 1436.46   90.69
  -1  -4  -1 1462.25   90.89
   1  -4   1 1495.75   91.99
  -1   4  -1 1487.25   91.09
   1  -4  -1 1409.36   91.39
  -1   4  -1 1426.76   89.89
  -1  -4   1 1434.36   91.09
  -1  -4   1 1428.96   91.59
  -1  -4  -2 1647.94   99.19
  -1   4   2 1549.94   98.79
  -1  -4  -2 1559.24  100.29
  -1  -4  -2 1560.24  100.29
   1  -4   2 1662.73  101.59
  -1   4  -2 1600.84   99.19
   1  -4  -2 1515.35  100.59
  -1  -4   2 1587.94  100.09
  -1   4  -2 1598.94   99.49
   1  -4  -2 1568.84   99.99
  -1  -4   2 1535.75  100.59
  -1  -4  -3  772.62   47.20
  -1   4   3  673.33   46.80
  -1  -4  -3  804.92   50.69
   1  -4   3  737.53   51.89
   1   4  -3  653.53   49.60
  -1   4  -3  775.22   49.99
  -1  -4   3  668.33   48.30
  -1  -4   3  697.93   50.99
   1   4   3  776.92   50.39
   1  -4  -3  701.13   49.90
  -1   4  -3  801.82   47.60
   1  -4  -3  684.13   50.89
  -1  -4  -4   55.19   10.90
  -1   4   4   43.20    7.00
  -1   4   4   26.30    9.60
   1  -4   4  106.39   16.20
   1   4  -4   28.00    9.30
   1   4   4   82.39    6.30
  -1  -4   4   58.59    9.50
   1   4   4   77.39   12.80
  -1   4  -4   82.39   11.90
  -1  -4   4   29.40   12.20
   1  -4  -4   48.70   11.50
  -1   4  -4   69.69    8.10
  -1   4   5  662.23   50.89
   1  -4   5  657.43   52.69
   1   4  -5  648.64   50.09
  -1  -4  -5  725.63   50.89
   1   4  -5  691.73   44.50
  -1   4  -5  712.03   44.30
   1  -4  -5  705.13   51.19
  -1  -4   5  598.54   50.69
  -1   4  -5  678.63   50.39
   1   4   5  693.43   51.09
  -1  -4  -6   11.90   10.60
   1   4  -6   -1.90    9.90
   1   4  -6   23.70    5.40
  -1   4   6   15.90   11.20
   1  -4   6   21.80   14.80
  -1  -4   6    7.70   13.50
   1   4   6    3.40   10.30
  -1   4  -6   14.70    9.80
   1  -4  -6   13.10    9.70
  -1  -4  -7  369.96   34.60
   1   4  -7  294.07   34.80
   1  -4   7  333.07   38.80
  -1   4   7  331.97   37.70
   1   4   7  387.26   36.40
  -1  -4   7  299.87   37.60
  -1   4  -7  356.76   33.90
   1  -4  -7  259.87   33.50
  -1  -4  -8  190.38   26.60
  -1   4   8  133.49   26.90
   1   4  -8  103.29   22.20
   1  -4   8  166.88   28.30
   1   4   8  143.79   25.90
   1  -4  -8  165.78   27.50
  -1  -4   8  144.49   29.40
  -1   4  -8  154.88   24.10
  -1   4   9  176.58   31.40
  -1  -4  -9   79.79   21.00
   1   4  -9  105.79   23.90
   1  -4   9  115.39   27.90
  -1   4  -9   85.19   20.40
   1  -4  -9   91.59   22.20
  -1  -4   9  137.09   29.20
   1   4   9  162.88   30.80
  -1   4  10   48.60   22.20
  -1  -4 -10    3.90   13.00
   1  -4  10   18.20   19.00
   1   4 -10   -8.20   12.20
  -1  -4  10   26.70   22.70
  -1   4 -10   -7.30   13.70
   1  -4 -10    2.60   12.40
   1   4  10   32.40   18.60
   1  -4  11   90.19   28.20
  -1   4  11  108.59   30.00
  -1  -4 -11   88.19   24.80
   1   4 -11  110.49   27.50
  -1  -4  11  101.19   30.70
   1  -4 -11  111.29   26.90
  -1   4 -11  149.99   28.80
   1   4  11  137.39   31.40
  -2  -4   0  730.53   48.70
  -2  -4   0  731.63   45.80
   2  -4   0  738.63   47.60
  -2   4   0  667.43   47.40
   2  -4   1  458.65   34.10
  -2  -4  -1  414.06   33.50
  -2  -4  -1  455.65   31.70
  -2   4   1  473.85   33.00
  -2  -4  -1  456.95   33.60
  -2   4  -1  458.85   32.20
  -2   4  -1  467.85   32.90
  -2  -4   1  509.75   32.20
  -2  -4   1  519.85   34.70
   2  -4  -1  526.55   33.50
   2  -4   2  797.52   50.49
  -2  -4  -2  732.93   49.60
  -2   4   2  664.43   48.10
  -2  -4  -2  730.93   48.50
   2   4   2  755.12   48.20
  -2   4  -2  739.03   48.80
   2  -4  -2  674.43   49.10
  -2   4  -2  780.32   48.40
  -2  -4   2  701.43   49.30
  -2  -4   2  675.33   48.50
  -2   4   3  144.59   14.60
  -2  -4  -3  116.69   15.80
  -2  -4  -3  166.58   14.70
   2  -4   3  177.18   20.80
   2  -4  -3  135.69   17.10
  -2  -4   3  147.29   17.60
  -2   4  -3  186.58   14.80
  -2  -4   3  137.69   16.20
   2   4   3  187.78   17.00
   2  -4  -3   99.19   15.60
  -2   4  -3  171.48   16.50
   2  -4   4  602.84   47.30
   2   4  -4  625.94   46.60
  -2  -4  -4  604.44   41.40
  -2   4   4  628.54   42.00
  -2   4   4  670.03   45.80
  -2  -4  -4  624.64   46.30
  -2   4  -4  587.44   41.70
  -2  -4   4  640.84   43.50
  -2   4  -4  638.54   45.70
  -2  -4   4  610.34   45.90
   2   4   4  602.34   45.30
   2  -4  -4  643.54   46.10
   2  -4   5  164.68   25.20
  -2   4   5  244.98   18.50
  -2  -4  -5  190.98   16.80
  -2  -4  -5  224.48   26.40
   2   4  -5  281.57   26.50
  -2   4   5  272.57   25.20
   2  -4  -5  284.47   25.00
  -2  -4   5  286.47   20.70
   2   4   5  157.78   22.80
  -2  -4   5  301.67   27.70
  -2   4  -5  161.68   23.00
  -2   4  -5  200.18   17.90
  -2  -4  -6  375.56   36.00
   2   4  -6  405.56   35.90
   2  -4   6  433.16   40.10
  -2   4   6  384.66   35.00
   2   4   6  379.96   36.40
   2  -4  -6  382.66   36.00
  -2  -4   6  347.07   29.20
  -2  -4   6  392.26   37.90
  -2   4  -6  355.56   34.60
  -2   4  -6  497.45   33.40
   2   4  -7   31.30   14.10
  -2  -4  -7   81.69   18.20
  -2   4   7   68.89   19.00
   2  -4   7  117.79   24.20
   2   4   7   52.89   16.80
  -2  -4   7   61.29   19.40
  -2   4  -7   84.39   17.70
   2  -4  -7   57.99   17.00
   2   4  -8  195.88   29.50
   2  -4   8  201.08   32.70
  -2  -4  -8  163.68   25.90
  -2   4   8  133.99   26.70
   2  -4  -8  169.48   27.60
  -2  -4   8  137.49   27.90
  -2   4  -8  171.68   26.40
   2   4   8  158.38   28.10
   2  -4   9   32.50   20.00
  -2  -4  -9   13.20   13.40
  -2   4   9   35.50   19.00
   2   4  -9   47.90   17.50
   2   4   9    4.20   14.40
   2  -4  -9   35.00   15.70
  -2  -4   9   30.90   19.10
  -2   4  -9   27.50   15.80
  -2   4  10   66.99   24.00
   2  -4  10   49.40   23.60
  -2  -4 -10   71.19   22.40
   2   4 -10   45.50   20.50
  -2   4 -10    6.30   14.60
   2  -4 -10   47.40   19.80
  -2  -4  10   67.99   27.30
   2   4  10   47.80   20.70
  -2   4  11   56.79   24.60
   2   4 -11   17.80   18.50
   2  -4  11   22.90   22.70
  -2  -4 -11    3.60   13.40
  -2   4 -11   -4.60   14.10
  -2  -4  11   50.89   24.90
   2  -4 -11  -11.10   14.50
   2   4  11   15.10   17.60
  -3  -4   0  120.39   16.00
  -3  -4   0  119.39    9.60
   3  -4   0  130.69   13.60
  -3   4   0  110.99   14.20
   3  -4   1 1042.00   68.29
  -3  -4  -1 1057.09   69.89
  -3   4   1 1000.40   68.99
  -3   4  -1 1018.00   69.09
  -3  -4   1 1036.70   70.29
  -3  -4   1 1074.89   65.89
   3  -4  -1 1096.49   67.79
   3   4   1 1019.20   65.69
  -3   4   2   10.80    8.10
   3  -4   2   21.30    9.30
  -3  -4  -2   12.40    7.50
  -3  -4  -2   18.80    8.00
  -3  -4   2   22.40    7.20
  -3   4  -2   14.80    6.70
  -3  -4   2   15.40    8.20
   3  -4  -2    6.20    7.30
  -3   4  -2    1.70    6.80
   3   4   2    5.40    5.20
  -3  -4  -3 1166.58   72.89
  -3   4   3 1011.20   72.39
  -3  -4  -3 1157.48   75.19
   3  -4   3 1165.58   74.99
  -3   4  -3 1176.58   74.29
  -3  -4   3 1048.80   72.59
   3  -4  -3 1089.79   73.49
  -3   4  -3 1078.79   72.29
   3   4   3 1102.89   72.69
  -3  -4   3 1067.49   73.89
   3  -4   4  185.48   24.10
  -3   4   4  238.98   19.50
  -3   4   4  242.68   21.10
  -3  -4  -4  149.49   18.10
  -3  -4  -4  151.88   21.70
  -3   4  -4  184.18   22.10
  -3  -4   4  199.18   20.60
   3  -4  -4  232.98   22.30
   3   4   4  197.98   22.40
  -3   4  -4  168.38   18.90
  -3  -4   4  221.88   21.50
  -3   4   5  260.27   27.30
   3   4  -5  304.57   29.50
  -3  -4  -5  282.67   29.20
  -3   4   5  297.87   24.40
  -3  -4  -5  302.67   23.50
   3  -4   5  317.27   34.30
   3  -4  -5  297.67   28.80
   3   4   5  222.68   28.30
  -3   4  -5  269.57   23.50
  -3  -4   5  346.67   26.60
  -3   4  -5  292.37   27.40
  -3  -4   5  295.87   29.80
   3   4  -6   35.30   14.60
   3  -4   6   31.00   16.50
  -3  -4  -6   13.70   11.00
  -3   4   6   11.80   11.20
  -3   4  -6   34.30   12.70
  -3   4  -6   37.90    9.10
  -3  -4   6   15.40   12.80
  -3  -4   6   33.70   10.00
   3   4   6   30.60   13.50
   3  -4  -6   31.90   12.80
   3  -4   7  216.08   31.60
  -3   4   7  189.78   28.00
  -3  -4  -7  142.89   24.70
   3   4  -7  151.58   25.40
   3  -4  -7  145.79   25.40
  -3  -4   7  205.78   29.70
   3   4   7  206.78   29.60
  -3   4  -7  224.98   28.60
   3  -4   8    9.70   16.30
  -3  -4  -8   25.80   15.10
  -3   4   8   42.20   15.90
   3   4  -8   16.00   14.70
  -3   4  -8   12.40   12.20
  -3  -4   8   17.50   16.40
   3   4   8   16.90   14.50
   3  -4  -8   30.60   15.80
   3  -4   9  112.39   27.20
   3   4  -9  118.99   26.40
  -3  -4  -9  125.39   26.10
  -3   4   9  140.19   28.90
  -3   4  -9  127.69   25.10
   3   4   9  160.08   29.00
   3  -4  -9  101.69   24.20
  -3  -4   9  158.08   31.20
   3  -4  10   32.50   23.50
  -3  -4 -10    9.30   15.20
  -3   4  10   31.60   19.90
   3   4 -10   -1.60   14.80
   3   4  10   51.59   22.00
  -3  -4  10   28.60   21.30
  -3   4 -10   12.70   14.70
   3  -4 -10   33.30   19.90
   3  -4  11   19.90   21.20
   3   4 -11   -9.60   15.90
  -3   4  11   47.00   22.50
  -3  -4 -11   37.20   18.90
   3  -4 -11   19.40   19.80
  -3   4 -11    8.60   14.40
   3   4  11   29.00   20.10
  -3  -4  11   18.80   20.50
  -4  -4   0  753.02   55.29
   4  -4   0  773.02   51.19
  -4   4   0  784.22   54.89
  -4   4   1    6.30    7.90
  -4  -4  -1    6.50    9.00
   4  -4   1   13.90    7.60
   4  -4  -1   21.40    6.60
  -4  -4   1    1.40    8.80
  -4   4  -1   17.30    8.40
   4   4   1   -2.90    3.30
   4  -4   2  965.00   65.99
  -4  -4  -2  977.30   67.59
  -4   4   2 1054.79   67.89
  -4  -4  -2  967.90   67.89
  -4   4  -2  962.40   66.69
  -4  -4   2 1010.00   63.29
  -4   4  -2  935.51   66.99
   4   4   2  940.31   63.49
  -4  -4   2  996.90   68.79
   4  -4  -2 1037.10   65.19
   4  -4   3   67.49   13.70
  -4  -4  -3   46.10   11.40
  -4  -4  -3   52.49   13.70
  -4   4   3   92.99   14.60
  -4   4  -3   48.90   11.90
  -4   4  -3   48.10   11.40
  -4  -4   3   64.09   10.80
  -4  -4   3   75.49   14.20
  -4   4   4  605.94   43.90
   4  -4   4  632.34   46.40
  -4  -4  -4  611.14   43.30
  -4  -4  -4  503.45   45.40
  -4   4   4  614.44   43.60
   4   4   4  584.94   43.70
  -4  -4   4  562.74   44.90
  -4   4  -4  613.94   43.20
  -4   4  -4  552.34   44.80
  -4  -4   4  549.74   42.90
  -4  -4  -5    5.50    8.00
  -4   4   5    9.60    9.30
  -4   4   5    6.40    8.80
  -4  -4  -5   -1.80    9.60
   4  -4   5   10.90   13.60
  -4  -4   5    2.60   10.20
  -4   4  -5    3.90    7.70
   4  -4  -5   19.90   12.40
  -4  -4   5   16.90   10.80
   4   4   5    6.50   10.80
  -4   4  -5    1.70    8.40
  -4  -4  -6   74.39   17.10
  -4   4   6   56.19   14.00
   4   4  -6   84.49   20.50
   4  -4   6   83.29   21.50
  -4   4   6   87.49   17.60
   4  -4  -6   74.29   18.30
  -4   4  -6   97.19   18.20
  -4  -4   6   80.09   15.60
   4   4   6   78.09   18.90
  -4  -4   6   59.69   16.50
  -4   4  -6  125.99   16.10
  -4   4   7   27.50   14.70
  -4  -4  -7   20.00   14.30
   4  -4   7   42.70   17.90
   4   4  -7   44.10   17.80
   4  -4  -7   34.90   16.00
  -4  -4   7   34.10   16.10
  -4   4  -7   27.30   14.30
   4   4   7   31.10   15.40
  -4  -4  -8  133.79   26.80
   4  -4   8  147.49   30.30
   4   4  -8  127.89   27.50
  -4   4   8  138.59   26.00
  -4   4  -8  177.98   28.60
  -4  -4   8  139.59   27.30
   4   4   8  213.98   31.20
   4  -4  -8  174.68   29.30
  -4   4   9   20.40   16.70
   4   4  -9   10.10   16.60
   4  -4   9   19.50   19.60
  -4  -4  -9   25.90   15.30
   4  -4  -9   14.80   14.80
   4   4   9   13.30   16.20
  -4  -4   9   25.20   18.50
  -4   4  -9    1.00   12.40
  -4  -4 -10   27.90   17.30
   4   4 -10   59.29   22.30
  -4   4  10   57.89   20.50
   4  -4  10   44.20   23.90
  -4   4 -10   47.60   19.00
  -4  -4  10   36.70   21.70
   4  -4 -10   36.70   19.30
   4   4  10   42.50   18.80
   4   4 -11   22.60   20.60
  -4   4  11   33.60   19.10
  -4  -4 -11    3.40   16.20
   4  -4  11    4.50   21.50
   4   4  11   26.80   18.20
  -4  -4  11   15.50   19.50
  -4   4 -11  -14.00   14.30
   4  -4 -11   10.30   17.90
   5  -4   0    0.00    5.30
  -5   4   0   -7.80    8.40
  -5  -4   0   -9.20    7.50
   5  -4   1  395.56   29.80
  -5   4   1  372.46   33.90
  -5  -4  -1  383.36   34.60
  -5   4  -1  399.56   33.80
   5  -4  -1  378.86   28.20
  -5  -4   1  414.86   35.80
  -5   4   2  197.38   24.00
  -5  -4  -2  200.08   24.30
   5  -4   2  186.68   21.10
  -5   4  -2  207.38   23.80
  -5  -4   2  258.97   28.00
  -5  -4   2  214.18   15.40
   5   4   2  163.78   16.40
   5  -4  -2  234.18   19.30
  -5   4   3  343.57   27.20
  -5  -4  -3  323.87   31.40
   5  -4   3  330.77   30.70
  -5   4   3  295.97   31.50
  -5  -4  -3  392.36   33.50
  -5  -4   3  341.27   26.70
  -5  -4   3  398.96   34.10
   5   4   3  369.46   27.90
  -5   4  -3  364.36   31.00
  -5   4  -3  360.36   31.10
  -5  -4  -4   10.10    9.90
  -5  -4  -4   -8.40    8.40
   5  -4   4    3.80   11.10
  -5   4   4   15.30    8.20
  -5   4   4   13.90   11.10
  -5  -4   4   23.00    9.30
   5   4   4   10.90    9.60
  -5   4  -4    8.10    9.50
  -5  -4   4    8.80   11.30
  -5   4  -4   -1.10    8.70
   5  -4   5  307.17   32.50
  -5   4   5  275.37   29.20
  -5  -4  -5  261.67   26.40
  -5  -4  -5  302.27   34.70
  -5   4   5  229.18   27.70
   5   4   5  287.17   28.60
  -5  -4   5  244.28   30.10
  -5   4  -5  315.57   33.90
  -5   4  -5  265.07   26.10
  -5  -4   5  211.38   26.60
   5  -4   6   96.79   20.70
  -5  -4  -6   57.89   17.20
  -5   4   6  105.19   18.00
  -5   4   6   83.19   17.00
   5  -4  -6  127.69   23.30
  -5   4  -6   86.59   15.90
  -5  -4   6  112.89   19.80
  -5  -4   6  107.79   19.60
   5   4   6   78.29   17.90
  -5   4  -6   46.10   15.40
  -5   4   7  110.59   21.40
   5  -4   7  166.18   29.50
  -5  -4  -7   94.19   22.10
   5   4  -7  111.59   24.00
  -5  -4   7  121.49   23.00
   5  -4  -7  114.59   24.00
  -5   4  -7  145.29   25.10
   5   4   7  120.79   23.50
  -5  -4  -8   13.10   14.90
   5  -4   8    4.40   16.70
   5   4  -8   26.40   16.60
  -5   4   8   25.70   14.70
  -5   4  -8    9.10   14.30
   5  -4  -8   41.50   18.10
   5   4   8   25.90   16.20
   5   4  -9   81.59   25.00
  -5   4   9   83.59   23.00
  -5  -4  -9   90.59   22.60
   5  -4   9   49.40   23.20
   5  -4  -9   92.49   23.70
  -5   4  -9  117.49   24.50
   5   4   9  144.59   28.80
  -5  -4   9   74.29   23.20
   5   4 -10   18.60   19.70
  -5  -4 -10   16.80   18.40
  -5   4  10   22.90   16.60
   5  -4  10    1.30   19.20
   5  -4 -10  -10.20   16.00
  -5   4 -10   30.60   18.00
   5   4  10   36.60   19.60
  -5  -4  10   -7.80   17.10
   5  -4  11    9.60   24.80
  -5   4  11   40.70   20.10
   5   4  11   78.59   25.30
  -6   4   0  199.38   25.60
  -6  -4   0  100.09   19.90
   6  -4   0  133.09   13.60
  -6   4   1   37.00   14.40
   6  -4   1   56.09   10.00
  -6  -4  -1   22.20   13.60
  -6   4  -1   58.59   15.60
  -6  -4   1   37.90   14.30
   6  -4  -1   30.90    7.70
  -6   4   2   65.59   17.70
  -6  -4  -2   57.39   15.40
   6  -4   2   75.79   13.50
  -6   4  -2   79.29   17.50
  -6  -4   2   99.99   20.70
  -6   4   3   47.80   10.10
   6  -4   3   42.60   12.70
  -6  -4  -3   40.90   14.30
  -6   4   3   52.19   16.40
  -6  -4   3   71.59   18.40
  -6   4  -3   30.40   12.80
  -6  -4  -4  131.69   23.20
  -6  -4  -4  120.79   21.10
  -6   4   4  100.19   15.60
   6  -4   4  135.39   20.70
  -6   4   4   88.29   19.50
  -6  -4   4  118.89   21.80
  -6   4  -4  116.69   21.10
   6   4   4  146.69   18.70
  -6   4  -4  130.09   20.10
  -6   4   5   40.00   12.00
   6  -4   5   76.59   17.30
  -6  -4  -5   52.69   17.00
  -6   4   5   16.20   12.60
  -6  -4  -5   53.79   15.00
  -6   4  -5   58.09   15.30
  -6  -4   5   21.50   14.60
  -6   4  -5   84.69   18.50
   6   4   5   64.69   15.30
  -6   4   6  182.78   26.40
   6  -4   6  225.08   30.30
  -6  -4  -6  178.58   28.40
  -6   4   6  181.98   25.10
   6  -4  -6  145.19   26.90
  -6  -4   6  222.88   29.30
  -6   4  -6  167.38   27.90
  -6   4  -6  214.58   26.40
   6   4   6  203.88   27.40
  -6  -4  -7   49.90   19.50
   6  -4   7   37.20   19.70
  -6   4   7   98.09   20.10
   6   4  -7   48.40   18.10
   6   4   7   48.80   16.80
  -6   4  -7   25.20   16.20
   6  -4  -7  111.49   24.50
   6   4  -8   54.89   20.90
   6  -4   8   70.19   22.50
  -6  -4  -8   56.99   20.60
  -6   4   8   56.59   18.30
   6  -4  -8   34.90   18.70
  -6   4  -8   91.79   22.90
   6   4   8   69.59   21.00
   6   4  -9  -25.80   13.30
  -6  -4  -9  -19.30   13.40
   6  -4   9   -2.70   17.80
   6   4   9    4.90   14.70
  -6   4  -9    5.70   14.90
   6  -4  -9   -6.30   15.70
  -6  -4 -10   54.89   20.40
   6   4 -10   12.60   17.80
   6  -4  10   57.99   24.80
   6  -4 -10   69.79   24.20
  -6   4 -10   81.89   23.50
  -7  -4   0   -4.00   13.00
  -7   4   0    6.10   13.30
  -7   4   1  466.45   41.70
  -7  -4  -1  432.56   40.00
  -7  -4   1  407.16   40.10
  -7   4  -1  381.06   39.20
  -7   4   2  244.18   31.80
  -7  -4  -2  236.38   31.60
  -7  -4   2  188.08   29.20
  -7   4  -2  288.17   33.30
  -7  -4  -3  260.67   33.10
  -7   4   3  274.37   35.10
  -7   4  -3  301.07   34.50
  -7  -4   3  292.87   37.10
  -7  -4  -4   75.29   19.10
  -7   4   4  103.59   21.20
  -7   4  -4   87.39   18.90
  -7  -4   4   92.99   21.30
  -7  -4  -5  313.17   38.00
  -7  -4  -5  343.97   36.60
  -7   4   5  246.58   33.40
  -7  -4   5  284.57   36.60
  -7   4  -5  291.17   34.30
  -7   4   6   38.50   17.20
  -7  -4  -6   22.40   14.80
  -7  -4   6   33.90   16.30
  -7   4  -6   27.40   14.30
  -7   4  -6   48.90   17.50
  -7  -4  -7  137.69   26.70
  -7   4  -7  133.39   26.00
   7  -4  -7  131.09   27.60
  -7  -4  -8   54.79   21.90
   7   4  -8   57.19   23.70
   7  -4  -8  103.69   25.90
  -7   4  -8   86.79   23.80
   7   4  -9   68.59   24.20
  -7  -4  -9   43.40   20.60
   7  -4  -9   38.20   21.40
  -7   4  -9   64.79   21.60
  -8  -4   0  129.59   26.20
  -8   4   0  122.69   25.10
  -8   4   1  134.49   25.80
  -8  -4  -1  120.99   25.70
  -8   4  -1  110.39   22.60
  -8  -4   1  109.69   23.50
  -8  -4  -2  170.78   28.80
  -8   4   2  114.49   26.30
  -8  -4   2  134.89   28.20
  -8   4  -2  149.29   25.50
  -8   4   3   28.20   17.90
  -8  -4  -3   19.20   14.80
  -8  -4   3   29.40   19.10
  -8   4  -3   48.50   17.00
  -8   4   4   59.79   19.50
  -8  -4  -4  118.09   23.90
  -8  -4   4   46.30   19.90
  -8   4  -4   56.39   18.40
  -8   4   5   49.80   18.30
  -8  -4  -5   69.79   20.30
  -8  -4   5   62.49   20.80
  -8   4  -5   72.99   19.50
  -8   4   6   43.20   18.80
  -8  -4   6   22.80   17.30
  -8   4  -6   61.69   29.50
  -8  -4  -7   20.60   15.80
   8  -4  -7    4.70   14.10
  -8  -4  -8   -8.30   15.20
   8   4  -8   14.40   16.50
  -8   4  -8   23.10   15.70
   8  -4  -8   -3.20   16.30
  -8   4  -9   17.70   18.00
  -9  -4   0  350.86   45.90
  -9   4   0  369.06   45.40
  -9  -4  -1  197.98   33.50
  -9   4   1  156.58   29.10
  -9   4  -1  187.38   30.10
  -9  -4   1  166.98   31.50
  -9  -4  -2   -5.00   14.40
  -9   4   2    3.60   16.30
  -9  -4   2    2.30   16.80
  -9   4  -2    5.20   14.20
  -9   4   3  161.58   31.20
  -9  -4  -3  183.58   31.70
  -9   4  -3  229.98   32.90
  -9  -4   3  136.99   30.50
  -9   4   4   43.90   19.50
  -9  -4  -4   42.90   19.30
  -9   4  -4   24.60   15.70
  -9  -4   4   29.10   20.00
  -9   4   5   91.39   23.90
  -9  -4  -5   89.49   23.40
  -9   4  -5   79.09   21.80
  -9  -4   5   73.29   23.40
  -9   4   6   -0.80   17.30
  -9  -4   6   16.30   17.60
   9  -4  -7   94.99   27.10
 -10  -4   0   13.10   17.20
 -10   4   0   32.70   17.00
 -10   4   1   77.09   24.60
 -10  -4  -1   48.30   21.00
 -10  -4   1   70.79   25.70
 -10   4  -1   58.79   21.30
 -10  -4  -2   10.50   15.70
 -10   4   2    8.30   17.20
 -10   4  -2   18.60   17.10
 -10  -4   2  -11.60   16.80
 -10   4   3   32.00   20.20
 -10  -4  -3    5.60   15.80
 -10   4  -3   -3.60   15.10
 -10  -4   3   -4.00   17.70
 -10  -4  -4   42.50   19.90
 -10   4   4    5.70   17.70
 -10   4  -4   10.10   15.80
 -10  -4   4    2.70   19.30
 -10   4   5   32.50   20.00
 -10  -4  -5   41.50   20.60
 -10  -4   5   60.79   22.50
 -10   4  -5   53.79   21.10
 -10  -4   6   14.60   19.00
 -11   4   0  -15.40   15.90
 -11  -4   0    5.00   16.90
 -11   4   1    5.00   18.10
 -11  -4  -1  -11.20   14.90
 -11  -4   1   10.50   18.60
 -11   4  -1  -21.20   14.20
 -11  -4  -2   18.70   17.30
 -11   4   2   34.00   22.10
 -11   4  -2   41.60   19.30
 -11  -4   2   47.80   23.60
 -11  -4  -3    9.20   17.20
 -11   4   3   42.30   22.20
 -11   4  -3    9.70   17.20
 -11  -4   3   15.90   21.00
 -11  -4  -4   24.80   18.10
 -11   4   4   23.50   21.30
 -11  -4   4   23.00   22.00
 -11   4  -4    9.10   17.40
 -11   4   5   -3.30   17.70
 -11  -4  -5   -2.00   19.50
 -11   4  -5  -10.00   15.00
 -11  -4   5    4.30   19.10
 -12   4   0   33.70   27.50
 -12  -4   0   12.50   27.70
   0   5   0   -2.20    3.20
   0   5   0   -0.20    1.50
   0  -5   0   -4.30    5.60
   0   5  -1 1534.35   91.99
   0  -5   1 1498.45   94.69
   0  -5  -1 1503.65   92.49
   0  -5  -1 1493.05   94.29
   0   5   1 1467.25   93.09
   0   5  -1 1406.66   93.19
   0   5   2    8.30    3.90
   0  -5   2    4.20    8.70
   0   5  -2    4.50    4.60
   0  -5  -2    5.90    5.00
   0  -5  -2   -4.40    6.40
   0   5  -2    5.50    4.20
   0  -5  -3 2895.31  184.28
   0   5   3 2893.41  180.58
   0  -5   3 2973.10  185.08
   0   5  -3 2851.31  181.48
   0  -5  -3 3043.00  183.88
   0   5  -3 2937.81  183.08
   0   5   4  -12.20    6.80
   0   5   4    1.30    3.30
   0   5  -4    4.20    6.60
   0   5  -4   -3.10    3.10
   0  -5   4   -7.70    8.70
   0  -5  -4    5.70    7.00
   0  -5   5  351.16   33.30
   0   5  -5  368.86   25.30
   0   5   5  338.57   31.90
   0   5  -5  349.57   31.10
   0  -5  -5  389.56   32.20
   0   5  -6    7.20    4.10
   0   5   6    9.00    9.70
   0  -5  -6   -0.80    9.20
   0   5  -6   10.50    8.70
   0  -5   6   -2.10   11.60
   0  -5  -7  262.27   33.00
   0   5  -7  325.57   32.70
   0   5   7  336.47   38.40
   0  -5   7  362.96   41.80
   0   5   8   26.30   15.80
   0  -5   8   28.90   17.00
   0  -5  -8    8.20   11.50
   0   5  -8   -4.50   10.80
   0  -5   9  284.87   40.40
   0   5  -9  267.37   36.20
   0   5   9  330.17   43.50
   0  -5  -9  326.37   39.70
   0  -5  10    9.70   18.50
   0   5  10    5.90   17.60
   0   5 -10   11.30   15.20
   0  -5 -10    8.00   13.50
   0  -5  11  -33.70   17.40
   0   5 -11    1.20   13.30
   0   5  11   18.90   19.00
   0  -5 -11   28.30   18.40
   1  -5   0 1589.94   99.29
  -1  -5   0 1575.84   99.19
  -1  -5   0 1544.65   98.39
  -1   5   0 1550.04   98.49
  -1  -5  -1  130.49   13.80
  -1   5   1  115.69   12.10
  -1  -5  -1  123.29   12.60
  -1  -5  -1  100.29   11.20
   1  -5   1  151.68   15.80
  -1   5  -1  130.19   10.20
  -1  -5   1  132.39   14.20
   1  -5  -1  140.09   10.90
   1  -5  -1  151.18   15.10
  -1   5  -1  126.69   12.30
  -1  -5   1  151.28   14.10
  -1  -5  -2 1784.32  114.09
  -1  -5  -2 1843.02  115.39
   1  -5   2 1688.03  115.89
  -1   5   2 1911.51  113.99
  -1  -5  -2 1823.92  114.99
  -1   5  -2 1717.53  113.99
   1  -5  -2 1903.81  115.89
  -1  -5   2 1783.62  115.49
  -1   5  -2 1809.02  113.89
   1  -5  -2 1866.71  114.59
  -1  -5   2 1880.71  115.19
  -1  -5  -3  599.44   41.70
   1   5  -3  720.13   45.00
  -1   5   3  657.63   41.80
   1  -5   3  610.84   47.00
  -1  -5  -3  607.94   45.40
  -1  -5  -3  589.64   44.40
  -1   5  -3  596.34   43.60
  -1  -5   3  684.23   46.10
  -1  -5   3  675.13   43.70
   1  -5  -3  654.83   45.40
   1  -5  -3  639.04   44.30
  -1   5  -3  588.64   42.10
  -1   5   4 1275.77   78.69
   1   5  -4 1252.57   83.19
   1  -5   4 1339.97   85.29
  -1  -5  -4 1201.28   83.19
  -1   5   4 1270.17   83.49
  -1   5  -4 1236.38   79.39
   1  -5  -4 1246.58   83.09
  -1  -5   4 1251.87   80.59
  -1   5  -4 1215.98   82.49
  -1  -5   4 1248.48   84.39
   1   5   4 1227.58   78.09
   1   5   4 1211.78   82.99
  -1  -5  -5   -6.80    6.20
  -1   5   5    9.10    4.40
   1   5  -5   23.20    9.20
   1  -5   5    0.00   10.60
  -1   5   5   16.90   10.50
   1   5  -5   20.50    5.00
   1   5   5   12.90    9.80
  -1  -5   5   12.20   12.30
  -1   5  -5    4.00    8.00
  -1   5  -5    8.90    4.80
   1  -5  -5   20.60    9.00
  -1   5   6  469.85   41.50
   1  -5   6  532.15   45.10
   1   5  -6  491.75   41.60
  -1  -5  -6  477.15   41.40
   1   5  -6  482.25   33.20
  -1  -5   6  501.85   44.20
   1   5   6  474.45   40.90
  -1   5  -6  539.05   34.60
   1  -5  -6  413.36   39.60
  -1   5  -6  507.65   41.20
  -1   5   7  305.17   34.40
   1   5  -7  234.28   29.30
  -1  -5  -7  198.98   27.50
   1  -5   7  203.98   30.80
  -1  -5   7  312.47   37.60
  -1   5  -7  207.48   28.40
   1   5   7  192.88   28.20
   1  -5  -7  296.17   33.70
   1  -5   8  441.16   49.50
   1   5  -8  325.87   39.20
  -1  -5  -8  367.96   41.40
  -1   5   8  444.76   46.60
   1   5   8  368.36   43.40
  -1   5  -8  350.16   37.20
   1  -5  -8  312.77   38.80
  -1  -5   8  513.05   52.19
   1  -5   9    5.50   16.80
  -1  -5  -9  -11.90   10.90
   1   5  -9   -5.80   12.40
  -1   5   9   15.00   15.80
  -1   5  -9   -0.50   11.90
   1   5   9   14.00   15.50
   1  -5  -9   -2.00   12.70
  -1  -5   9   -6.00   16.30
   1  -5  10  168.18   33.40
   1   5 -10  120.39   26.60
  -1  -5 -10  133.59   27.40
  -1   5  10  160.28   33.20
   1  -5 -10  125.79   26.30
  -1  -5  10  151.28   33.80
   1   5  10   98.89   27.10
  -1   5 -10  165.08   29.50
   1  -5  11   22.40   22.30
   1   5 -11   39.80   21.50
  -1  -5 -11   22.90   18.10
  -1   5  11   15.10   19.50
   1   5  11   35.20   20.00
   1  -5 -11    8.00   16.80
  -1  -5  11   56.09   26.70
  -1   5 -11   20.80   16.60
  -2   5   0 1076.29   69.89
   2  -5   0 1074.29   69.99
  -2  -5   0 1069.49   68.09
  -2  -5   0 1076.19   70.69
   2  -5   1 2859.01  176.48
  -2  -5  -1 2923.61  174.78
  -2  -5  -1 2842.12  176.08
  -2  -5  -1 2782.22  176.28
  -2   5   1 2726.93  175.78
  -2  -5   1 2670.43  176.68
   2  -5  -1 2876.81  176.08
  -2   5  -1 2889.61  174.68
  -2  -5   1 2902.81  174.98
  -2   5  -1 2716.13  175.68
  -2  -5  -2 1100.19   73.29
  -2  -5  -2 1040.00   72.09
  -2   5   2 1174.58   72.39
  -2  -5  -2 1144.99   72.69
   2  -5   2 1178.18   74.29
  -2  -5   2 1115.49   72.69
  -2   5  -2 1021.70   71.89
  -2   5  -2 1092.79   71.99
   2  -5  -2 1123.69   73.19
  -2  -5   2 1178.08   73.99
   2  -5   3  945.31   67.09
  -2  -5  -3 1008.00   64.49
  -2  -5  -3  948.51   66.59
  -2   5   3 1013.80   64.39
   2  -5  -3 1014.30   66.29
  -2  -5   3  992.40   66.19
  -2   5  -3  982.10   64.39
   2  -5  -3  983.90   66.69
  -2   5  -3  946.21   65.19
  -2  -5   3 1032.80   66.19
   2   5   3  962.10   65.59
   2   5  -4   15.10    8.10
  -2   5   4    3.90    6.70
  -2  -5  -4    7.90    8.10
  -2   5   4   13.40    6.50
  -2  -5  -4   17.20    5.80
   2  -5   4   45.50   14.00
   2  -5  -4   13.60    8.00
  -2   5  -4   16.10    5.80
  -2  -5   4   20.20   10.00
  -2   5  -4    3.00    6.50
   2   5   4   29.50   10.00
  -2  -5   4   12.90    7.60
  -2   5   5 1156.08   76.49
   2  -5   5 1331.97   84.99
   2   5  -5 1118.59   81.89
  -2  -5  -5 1208.38   75.89
  -2   5   5 1160.08   82.09
  -2  -5  -5 1201.98   82.49
  -2  -5   5 1200.08   78.39
  -2   5  -5 1160.78   81.09
   2  -5  -5 1149.39   82.09
   2   5   5 1302.57   82.69
  -2  -5   5 1147.69   82.69
  -2   5  -5 1207.78   76.89
  -2   5   6   19.40   11.60
  -2  -5  -6   19.40   11.00
   2   5  -6   34.20   13.10
   2  -5   6   27.30   16.30
  -2  -5   6   31.70   15.00
   2  -5  -6   26.00   11.60
  -2   5  -6    7.60    8.80
  -2   5  -6   21.60    7.10
   2   5   6   22.80   12.80
  -2  -5  -7  456.85   41.70
   2  -5   7  541.15   47.00
   2   5  -7  470.05   41.90
  -2   5   7  461.95   41.60
   2  -5  -7  469.35   42.10
  -2  -5   7  418.06   44.10
   2   5   7  433.36   42.60
  -2   5  -7  490.45   42.10
  -2  -5  -8   27.20   14.50
   2   5  -8   95.59   22.00
  -2   5   8   49.99   19.30
   2  -5   8   45.90   20.80
   2  -5  -8   50.99   16.30
   2   5   8   39.50   18.40
  -2   5  -8   33.80   15.50
  -2  -5   8   97.69   23.90
  -2   5   9  129.59   26.80
   2  -5   9  102.39   26.40
   2   5  -9   94.19   22.60
  -2  -5  -9   94.79   21.40
   2  -5  -9  133.89   26.30
  -2  -5   9  110.69   28.30
   2   5   9  127.29   26.70
  -2   5  -9  112.59   23.40
   2  -5  10   20.70   23.40
  -2  -5 -10   16.20   16.70
   2   5 -10   16.30   16.60
  -2   5  10   30.30   21.40
  -2  -5  10    2.20   20.00
   2  -5 -10   42.20   17.20
  -2   5 -10    8.70   13.00
   2   5  10   47.70   20.80
   2   5 -11   71.29   25.50
   2  -5  11  116.29   30.70
  -2   5  11  130.59   30.70
  -2  -5 -11   91.09   23.10
  -2  -5  11  126.39   34.40
   2  -5 -11   73.39   25.50
   2   5  11   96.29   27.50
  -2   5 -11  133.09   27.40
  -3  -5   0 2953.00  188.78
  -3   5   0 3007.50  188.08
   3  -5   0 3047.50  187.28
  -3  -5   0 2991.40  184.58
  -3  -5  -1  560.94   35.20
  -3   5   1  526.25   38.80
  -3  -5  -1  543.95   39.30
   3  -5   1  503.05   38.00
  -3   5  -1  541.15   38.50
  -3  -5   1  551.84   35.20
   3  -5  -1  472.65   37.10
  -3  -5   1  486.35   38.80
   3  -5   2 1832.72  116.19
  -3  -5  -2 1772.42  116.79
  -3   5   2 1755.02  115.49
  -3  -5  -2 1818.22  115.89
  -3  -5   2 1757.52  113.99
  -3   5  -2 1874.91  115.59
   3  -5  -2 1814.92  115.09
  -3   5  -2 1906.11  115.59
  -3  -5   2 1765.62  116.69
   3   5   2 1774.12  113.79
  -3   5   3   65.29   11.80
   3  -5   3   59.49   13.80
  -3  -5  -3   58.59   11.10
  -3  -5  -3   53.39   11.90
  -3   5  -3   59.19   10.60
  -3  -5   3   74.19   12.40
  -3  -5   3   98.39   14.90
   3  -5  -3   76.89   13.20
   3   5   3   56.69   10.50
  -3   5  -3   58.49   10.70
  -3  -5  -4 1023.20   68.09
   3  -5   4 1040.40   72.69
  -3   5   4 1063.39   70.19
  -3  -5  -4  920.21   70.99
  -3   5   4 1027.30   68.19
   3  -5  -4 1083.09   71.79
   3   5   4  999.10   69.59
  -3   5  -4 1037.80   67.99
  -3   5  -4 1097.09   70.89
  -3  -5   4 1014.50   69.79
  -3  -5   4  978.10   70.19
   3  -5   5  217.88   28.60
  -3   5   5  230.68   26.40
  -3   5   5  198.68   20.50
  -3  -5  -5  193.88   18.50
  -3  -5  -5  175.78   23.80
   3   5  -5  172.18   24.40
  -3  -5   5  187.78   24.40
  -3   5  -5  222.68   24.70
  -3   5  -5  196.88   19.30
  -3  -5   5  204.08   22.70
   3  -5  -5  201.78   25.70
   3  -5   6  690.53   57.49
  -3   5   6  684.73   53.69
  -3  -5  -6  736.73   55.59
   3   5  -6  675.73   55.29
  -3   5  -6  697.13   47.60
  -3   5  -6  745.03   53.89
  -3  -5   6  691.43   49.30
   3  -5  -6  638.04   54.09
   3   5   6  713.03   54.79
  -3  -5   6  575.14   53.19
   3   5  -7    4.00   11.60
  -3  -5  -7    0.60    9.70
   3  -5   7    7.20   16.00
  -3   5   7    3.30   11.50
   3   5   7    0.80   12.60
   3  -5  -7    9.20   11.10
  -3  -5   7   15.90   14.90
  -3   5  -7   -1.20    8.30
  -3   5   8  141.99   27.00
   3  -5   8  149.99   31.10
  -3  -5  -8  198.38   29.30
   3   5  -8  197.18   29.70
  -3  -5   8  219.58   33.20
   3  -5  -8  150.58   26.40
   3   5   8  219.28   33.40
  -3   5  -8  224.18   30.40
   3  -5   9   24.50   20.10
  -3  -5  -9    4.10   12.80
   3   5  -9   18.80   16.70
  -3   5   9   28.70   18.00
  -3   5  -9   23.60   14.70
   3  -5  -9   -3.60   13.50
   3   5   9    2.60   15.00
  -3  -5   9    2.00   17.30
  -3   5  10  137.69   30.10
  -3  -5 -10  132.39   28.30
   3  -5  10   96.09   29.30
   3   5 -10  113.79   27.80
  -3  -5  10  136.29   30.50
   3  -5 -10  154.78   31.10
  -3   5 -10  145.09   27.90
   3   5  10  227.18   36.10
  -3  -5 -11    4.10   13.40
   3   5 -11  -13.90   14.50
  -3   5  11   10.00   19.00
   3  -5  11    9.00   20.40
  -3   5 -11    9.00   14.80
   3   5  11   33.70   18.80
   3  -5 -11  -15.90   14.90
  -3  -5  11    6.70   21.20
  -4  -5   0  123.89   18.60
   4  -5   0  107.69   13.70
  -4   5   0  146.19   18.90
   4  -5   1  627.34   44.20
  -4   5   1  670.23   46.30
  -4  -5  -1  606.74   46.70
  -4  -5   1  601.84   40.00
  -4   5  -1  617.44   45.60
   4  -5  -1  643.64   43.30
   4   5   1  633.74   40.50
  -4  -5   1  627.34   46.80
  -4  -5  -2    4.80    8.40
  -4   5   2   -5.30    8.30
   4  -5   2   -0.70    8.20
  -4  -5  -2    2.30    6.60
  -4  -5   2  -10.80    8.40
  -4   5  -2   -7.40    6.60
   4  -5  -2   -0.40    6.60
  -4  -5   2    6.10    5.90
   4   5   2   -3.20    4.60
  -4   5  -2   17.00    7.50
  -4  -5  -3  413.06   36.70
  -4   5   3  403.46   34.90
   4  -5   3  494.15   37.20
  -4  -5  -3  471.25   35.70
   4  -5  -3  449.56   34.80
  -4   5  -3  456.45   35.10
  -4  -5   3  391.46   36.10
   4   5   3  489.45   33.50
  -4   5  -3  439.96   35.30
  -4  -5   3  442.46   33.20
   4  -5   4   17.10   13.30
  -4  -5  -4   24.30   10.40
  -4  -5  -4   16.40   10.60
  -4   5   4   34.20   10.20
  -4   5   4   53.39   12.70
  -4  -5   4   52.29   12.50
  -4   5  -4   38.40   10.40
  -4  -5   4   43.30   12.90
   4   5   4   39.90   10.70
  -4   5  -4   22.00   10.60
  -4   5   5  127.29   19.60
  -4   5   5  182.08   20.80
  -4  -5  -5  172.18   19.70
  -4  -5  -5  172.08   24.70
   4  -5   5  211.58   27.70
  -4  -5   5  164.58   21.90
   4  -5  -5  116.49   20.90
  -4   5  -5  168.08   19.40
   4   5   5  130.29   20.40
  -4   5  -5  135.89   21.10
  -4  -5   5  166.08   22.30
   4  -5   6   12.80   15.50
  -4   5   6   -7.30    9.20
  -4  -5  -6   15.30   10.70
  -4   5   6   15.90   10.60
   4   5  -6   21.60   13.80
  -4  -5   6   14.80   10.20
  -4   5  -6    7.50   11.00
  -4  -5   6   16.80   12.50
   4   5   6   -3.30   11.50
   4  -5  -6   10.70   11.70
  -4   5  -6   14.70    8.40
  -4   5   7   49.30   15.80
   4   5  -7   67.09   19.50
   4  -5   7   44.40   20.00
  -4  -5  -7   82.49   20.20
   4   5   7   72.89   18.70
   4  -5  -7   50.89   18.00
  -4  -5   7   36.60   16.40
  -4   5  -7   29.80   13.60
   4  -5   8    4.30   16.70
  -4   5   8    0.40   13.10
   4   5  -8   21.20   15.90
  -4  -5  -8   29.80   15.30
   4  -5  -8   28.80   16.80
   4   5   8   17.60   14.00
  -4  -5   8   17.70   16.30
  -4   5  -8   26.50   13.40
  -4  -5  -9   68.49   21.50
   4   5  -9   23.50   18.90
   4  -5   9   58.89   23.50
  -4   5   9   53.19   20.20
   4  -5  -9   42.20   19.90
  -4   5  -9   79.09   21.30
   4   5   9   44.80   20.40
  -4  -5   9   44.70   21.10
   4  -5  10  -13.90   18.00
  -4  -5 -10   35.90   19.30
   4   5 -10    2.50   15.20
  -4   5  10   25.80   17.60
  -4  -5  10   29.00   20.70
   4  -5 -10   18.10   18.30
  -4   5 -10   -3.10   13.90
   4   5  10   21.20   17.10
   4  -5  11   37.40   24.70
   4   5 -11   12.70   18.20
  -4  -5 -11   45.20   20.60
  -4   5  11   28.70   20.00
   4   5  11   47.40   20.50
   4  -5 -11   46.10   21.70
  -4   5 -11   43.60   19.80
  -4  -5  11   23.10   20.70
   5  -5   0  848.32   55.99
  -5   5   0  820.52   60.29
  -5  -5   0  832.92   61.59
  -5  -5  -1   69.39   15.80
   5  -5   1  122.19   15.40
  -5   5   1  105.79   18.00
  -5   5  -1  123.89   19.10
  -5  -5   1  159.68   22.30
   5  -5  -1  106.59   13.50
  -5  -5  -2  685.43   51.09
   5  -5   2  699.73   48.30
  -5   5   2  614.64   49.70
  -5  -5   2  658.83   43.00
  -5   5  -2  672.93   49.90
   5  -5  -2  653.23   46.10
   5   5   2  657.33   44.20
  -5  -5   2  668.03   51.19
  -5   5   3  127.59   20.00
  -5  -5  -3  102.39   18.00
   5  -5   3  121.59   18.50
  -5  -5  -3   96.39   18.30
  -5  -5   3  108.09   20.20
  -5   5  -3  132.89   18.80
   5  -5  -3  105.59   15.60
  -5  -5   3  105.69   13.80
  -5   5  -3  116.39   18.20
   5   5   3  120.69   15.60
  -5  -5  -4  448.06   35.90
  -5   5   4  344.37   34.80
  -5  -5  -4  402.96   37.30
  -5   5   4  457.75   33.30
   5  -5   4  370.96   36.00
  -5  -5   4  370.46   31.90
  -5   5  -4  397.86   33.70
  -5   5  -4  391.16   34.70
  -5  -5   4  400.16   36.60
   5   5   4  420.16   34.00
   5  -5   5  179.68   27.10
  -5  -5  -5  208.38   24.50
  -5  -5  -5  167.68   26.60
  -5   5   5  292.47   28.90
  -5   5   5  221.18   25.30
  -5  -5   5  209.58   27.10
  -5   5  -5  205.98   24.10
  -5   5  -5  184.68   26.60
  -5  -5   5  213.28   24.90
   5   5   5  198.38   25.70
   5  -5   6  277.17   35.30
  -5   5   6  249.58   30.80
  -5   5   6  276.67   28.70
   5   5   6  325.47   35.70
  -5  -5   6  307.47   33.60
  -5   5  -6  348.77   33.40
  -5   5  -6  304.47   28.30
   5  -5  -6  292.27   36.50
  -5  -5   6  335.77   34.80
   5  -5   7   12.80   15.80
  -5  -5  -7    7.10   11.50
  -5   5   7    4.00   10.90
   5   5  -7  -16.80   10.80
   5   5   7    3.30   11.60
   5  -5  -7    4.00   14.20
  -5  -5   7   33.30   14.50
  -5   5  -7   -3.00   10.50
  -5   5   8  157.68   26.00
   5  -5   8  158.78   29.00
   5   5  -8  124.29   26.70
  -5  -5  -8   84.99   22.40
   5   5   8  124.09   24.50
  -5   5  -8  134.39   25.30
   5  -5  -8   84.79   23.50
  -5  -5   8  115.09   24.60
   5  -5   9   10.80   19.00
  -5  -5  -9   -3.10   14.60
  -5   5   9   28.50   16.30
   5   5  -9   20.40   19.10
   5   5   9   -1.50   14.80
  -5  -5   9   13.50   17.50
  -5   5  -9   -2.30   13.30
   5  -5  -9    9.00   16.40
   5  -5  10  100.09   29.60
  -5   5  10   47.60   20.30
  -5  -5 -10   43.00   19.40
   5   5 -10   52.99   24.50
  -5  -5  10   82.19   29.80
  -5   5 -10   62.39   22.40
   5   5  10  116.69   28.00
   5  -5 -10   71.79   24.80
  -5   5  11   32.70   19.60
   5   5  11   24.40   21.00
   6  -5   0  684.93   46.70
  -6  -5   0  703.93   55.29
  -6   5   0  671.83   53.19
  -6   5   1  213.88   26.90
   6  -5   1  180.58   18.50
  -6  -5  -1  132.29   23.10
  -6  -5   1  170.18   25.30
   6  -5  -1  165.58   17.30
  -6   5  -1  228.38   27.00
  -6   5   2   -2.10   11.80
  -6  -5  -2    2.60   11.70
   6  -5   2   22.10   10.30
   6  -5  -2   13.00    8.30
  -6   5  -2   13.40   11.00
  -6  -5   2   12.50   13.60
  -6   5   3   99.19   20.60
  -6  -5  -3  138.69   22.70
  -6   5   3  123.49   15.40
   6  -5   3  171.68   20.80
  -6  -5   3   74.69   18.70
  -6   5  -3  144.99   22.10
  -6   5   4  154.28   24.10
  -6  -5  -4  151.48   23.50
  -6   5   4  188.08   20.80
  -6  -5  -4  163.28   24.80
   6  -5   4  160.38   23.20
  -6   5  -4  194.18   24.80
   6   5   4  164.38   20.40
  -6   5  -4  149.88   22.80
  -6  -5   4  167.48   25.60
   6  -5   5  234.78   29.00
  -6  -5  -5  248.28   28.40
  -6  -5  -5  176.58   28.10
  -6   5   5  191.08   23.40
  -6   5   5  187.88   26.50
  -6   5  -5  202.38   25.80
   6   5   5  218.08   25.80
  -6   5  -5  216.28   28.60
  -6  -5   5  152.28   26.10
  -6  -5  -6   25.00   15.60
  -6   5   6   29.40   14.30
   6  -5   6   48.40   17.70
  -6   5   6   58.69   14.70
   6  -5  -6   54.99   17.90
  -6   5  -6   49.99   16.00
  -6   5  -6   37.70   14.10
   6   5   6   70.09   16.30
  -6  -5   6   94.29   20.30
   6   5  -7  136.59   28.40
  -6  -5  -7  126.89   25.90
   6  -5   7  168.88   29.50
  -6   5   7  148.09   24.10
   6  -5  -7  148.59   28.00
  -6   5  -7  198.48   29.90
   6   5   7  143.39   24.40
  -6  -5  -8   11.90   13.80
   6   5  -8   12.90   15.10
  -6   5   8   11.90   14.00
   6  -5   8   -4.60   17.40
   6   5   8   22.90   16.00
   6  -5  -8    0.90   15.60
  -6   5  -8    8.60   14.00
   6  -5   9   48.90   23.60
  -6  -5  -9   37.70   20.30
   6   5  -9   29.00   20.20
  -6   5  -9   54.79   20.10
   6   5   9   93.29   23.60
   6  -5  -9   66.19   22.10
   6   5 -10   49.70   21.60
  -6  -5 -10   13.30   17.10
   6  -5  10   34.90   24.20
  -6   5 -10   12.30   16.60
   6  -5 -10   27.50   20.30
  -7  -5   0  300.17   37.30
  -7   5   0  341.17   34.60
  -7   5   1   45.10   16.50
  -7  -5  -1   33.70   16.20
  -7  -5   1   34.20   18.20
  -7   5  -1   18.10   12.80
  -7  -5  -2  417.46   40.70
  -7   5   2  400.26   40.60
  -7   5  -2  437.46   39.80
  -7  -5   2  432.76   46.70
  -7  -5  -3   23.50   14.70
  -7   5   3   20.10   14.40
  -7  -5   3   35.10   18.60
  -7   5  -3   34.20   14.00
  -7   5   4  334.37   39.60
  -7  -5  -4  395.46   36.90
  -7   5  -4  359.56   35.40
  -7  -5   4  321.97   39.90
  -7   5   5    6.30   12.30
  -7  -5  -5   13.00   13.60
  -7  -5  -5    2.70   13.10
  -7   5  -5   15.90   12.10
  -7  -5   5    2.60   14.00
  -7   5   6  120.29   24.00
  -7  -5  -6  183.38   30.30
  -7   5  -6  157.88   26.90
  -7  -5   6  181.58   29.40
  -7   5  -6  192.38   26.40
  -7  -5  -7   17.10   15.10
  -7   5  -7    1.80   11.90
   7  -5  -7    8.00   15.70
  -7  -5  -8  213.78   32.40
   7   5  -8  149.88   31.20
  -7   5  -8  141.79   27.90
   7  -5  -8  100.49   26.80
   7   5  -9   -7.70   14.00
  -7  -5  -9   17.40   17.90
  -7   5  -9   19.60   16.70
   7  -5  -9   -9.20   15.80
  -8  -5   0   -2.40   14.00
  -8   5   0    8.60   14.80
  -8  -5  -1   65.99   20.80
  -8   5   1   67.59   21.40
  -8  -5   1   96.09   23.20
  -8   5  -1   51.89   17.90
  -8   5   2   22.20   16.90
  -8  -5  -2   42.10   18.50
  -8  -5   2    5.40   17.50
  -8   5  -2   20.40   14.50
  -8  -5  -3  199.88   30.70
  -8   5   3  174.78   29.20
  -8   5  -3  152.88   26.70
  -8  -5   3  190.98   31.70
  -8  -5  -4    2.60   13.50
  -8   5   4    7.30   14.20
  -8  -5   4  -11.80   13.60
  -8   5  -4    7.60   12.30
  -8  -5  -5   53.59   19.20
  -8   5   5   12.70   13.90
  -8   5  -5   29.30   15.80
  -8  -5   5    3.80   14.10
  -8   5   6   -2.50   14.30
  -8  -5   6   -2.70   15.10
  -8   5  -6  -15.10   15.30
   8  -5  -7   21.00   18.10
  -8  -5  -8    5.80   16.10
   8   5  -8   30.00   19.90
   8  -5  -8   -0.80   16.40
  -8   5  -8    9.20   14.90
  -8   5  -9   11.00   15.10
  -9   5   0  132.29   27.20
  -9  -5   0  136.69   28.30
  -9  -5  -1   18.00   17.10
  -9   5   1   49.00   20.60
  -9   5  -1   28.40   17.90
  -9  -5   1    5.40   15.50
  -9  -5  -2  105.49   24.70
  -9   5   2  102.99   26.50
  -9   5  -2   93.59   22.40
  -9  -5   2   94.89   26.50
  -9  -5  -3   87.69   23.50
  -9   5   3   62.09   22.10
  -9   5  -3   91.19   21.30
  -9  -5   3   82.69   24.50
  -9  -5  -4  115.49   25.20
  -9   5   4  101.19   24.50
  -9   5  -4   97.99   22.40
  -9  -5   4   80.79   25.20
  -9   5   5   28.40   17.80
  -9  -5  -5    9.60   15.50
  -9   5  -5    7.80   15.00
  -9  -5   5    0.60   15.50
  -9  -5   6   38.60   20.10
   9  -5  -7   89.79   24.90
 -10  -5   0    0.90   15.70
 -10   5   0   24.20   17.80
 -10   5   1   21.50   18.80
 -10  -5  -1   28.80   19.10
 -10   5  -1   31.50   18.90
 -10  -5   1   26.50   19.10
 -10   5   2   32.00   20.60
 -10  -5  -2   26.20   18.20
 -10   5  -2   14.80   16.40
 -10  -5   2   17.60   19.70
 -10  -5  -3   13.80   16.60
 -10   5   3   17.60   18.30
 -10  -5   3   14.10   18.50
 -10   5  -3   25.70   16.70
 -10   5   4    2.60   17.10
 -10  -5  -4   -8.50   15.40
 -10  -5   4   11.30   19.10
 -10   5  -4    4.10   14.00
 -10   5   5   56.59   23.00
 -10  -5  -5   68.89   21.80
 -10   5  -5   30.30   18.80
 -10  -5   5   61.19   23.30
 -10  -5   6   13.80   21.10
 -11  -5   0   75.19   26.20
 -11   5   0   96.89   27.10
 -11  -5  -1    1.80   18.00
 -11   5   1   -2.00   16.90
 -11   5  -1   50.89   21.80
 -11  -5   1   55.39   23.80
 -11  -5  -2   60.39   23.50
 -11   5   2  105.19   28.90
 -11   5  -2   54.39   20.60
 -11  -5   2   47.70   26.10
 -11   5   3   34.40   22.90
 -11  -5  -3   26.20   20.10
 -11   5  -3   45.90   21.20
 -11  -5   3   29.70   21.90
 -11  -5  -4   20.90   18.40
 -11   5   4   27.00   20.70
 -11  -5   4   29.90   22.90
 -11   5  -4   44.80   20.70
 -11   5   5  -15.20   17.00
 -11  -5   5   10.30   19.00
 -11   5  -5   -9.80   15.70
   0   6   0  148.49   12.70
   0   6   0  130.19    9.30
   0  -6   0  149.09   15.20
   0  -6  -1    0.10    3.30
   0  -6   1   -6.00    6.40
   0   6   1   -2.20    3.90
   0   6  -1    2.80    2.70
   0   6  -1   -3.50    4.00
   0  -6  -1   -0.20    6.20
   0   6  -2 2073.69  131.89
   0  -6   2 2066.39  133.99
   0   6   2 2091.39  131.49
   0  -6  -2 2108.59  132.19
   0  -6  -2 2135.39  133.69
   0   6  -2 2168.48  131.49
   0   6  -3   29.70    7.80
   0  -6  -3   28.40    8.30
   0  -6  -3   27.20    9.30
   0  -6   3   38.60   11.90
   0   6  -3   33.10    6.70
   0   6   3   35.00    5.80
   0   6  -4  233.28   18.20
   0  -6  -4  239.18   22.60
   0   6  -4  219.78   20.70
   0  -6   4  222.28   25.40
   0   6   4  229.88   17.00
   0   6   4  216.08   22.80
   0  -6   5    1.40   12.00
   0   6   5   -5.50    7.20
   0   6   5    8.50    3.30
   0   6  -5    9.40    8.20
   0   6  -5    3.40    4.20
   0  -6  -5    0.20    6.80
   0  -6   6  148.59   25.20
   0  -6  -6  212.98   27.00
   0   6  -6  190.28   24.80
   0   6  -6  207.68   16.50
   0   6   6  227.88   29.00
   0   6  -7   29.80   13.70
   0  -6   7   11.70   14.50
   0   6   7   19.00   14.00
   0  -6  -7   27.90   12.70
   0  -6   8  105.79   25.30
   0   6  -8  118.19   21.90
   0  -6  -8  148.59   24.70
   0   6   8  128.69   25.40
   0   6  -9   17.80   14.60
   0  -6  -9    9.30   12.80
   0  -6   9   57.19   23.00
   0   6   9   26.10   17.70
   0   6 -10   51.39   19.30
   0   6  10   51.69   23.50
   0  -6  10   54.29   23.90
   0  -6 -10   72.59   21.00
   0  -6  11   16.20   24.30
   0   6 -11   -0.70   14.90
   0  -6 -11   17.90   15.10
   0   6  11   32.20   21.40
  -1  -6   0   21.60    7.70
  -1   6   0   25.20    6.30
  -1  -6   0   48.00    8.40
   1  -6   0   30.50    8.30
   1  -6   1  561.44   38.00
  -1  -6  -1  527.55   35.30
  -1  -6  -1  510.35   36.80
  -1  -6  -1  527.05   37.20
  -1   6   1  506.15   35.70
  -1   6  -1  520.85   35.90
  -1   6  -1  564.84   33.70
  -1  -6   1  510.35   37.10
   1  -6  -1  544.85   37.70
  -1  -6   1  477.85   36.70
   1  -6  -1  512.65   34.20
  -1   6   2  376.66   30.50
   1  -6   2  473.65   34.50
  -1  -6  -2  523.05   33.60
  -1  -6  -2  456.45   31.70
  -1  -6  -2  526.55   32.20
  -1   6  -2  487.55   31.40
  -1   6  -2  467.75   30.40
   1  -6  -2  399.46   33.60
  -1  -6   2  407.16   33.50
   1  -6  -2  390.86   30.70
  -1  -6   2  389.26   32.10
  -1   6   3  256.67   20.80
   1  -6   3  310.77   28.20
   1   6  -3  275.07   23.20
  -1  -6  -3  317.47   25.50
  -1  -6  -3  277.77   23.10
  -1  -6  -3  283.87   21.60
   1  -6  -3  229.18   25.80
  -1   6  -3  311.37   22.70
  -1  -6   3  268.87   26.20
  -1  -6   3  264.67   23.20
   1  -6  -3  252.87   22.20
  -1   6  -3  273.87   21.30
   1  -6   4   72.89   16.80
  -1  -6  -4   83.69   13.50
   1   6  -4   45.20   11.30
   1  -6  -4   32.70   11.90
   1   6   4   73.69   13.50
   1  -6  -4   39.80   10.90
  -1  -6   4   52.89   14.30
  -1   6  -4   60.89   11.20
   1   6   4   73.89    8.00
  -1   6  -4   86.59   10.10
   1   6  -5   52.59    8.40
  -1   6   5   60.69    8.10
   1  -6   5   78.99   18.60
  -1   6   5   71.99   15.20
   1   6  -5   48.60   11.80
  -1  -6  -5   40.60   12.10
  -1   6  -5   64.39    9.00
   1   6   5   58.19    6.50
   1  -6  -5   59.19   13.10
  -1  -6   5   60.29   16.60
   1   6   5   56.69   14.70
  -1   6  -5   30.30   10.50
  -1   6   6   63.79   16.10
   1  -6   6   40.90   17.70
  -1  -6  -6   51.29   14.20
   1   6  -6   92.09   10.40
   1   6  -6   90.89   17.60
  -1   6  -6   49.00    8.20
   1  -6  -6   60.79   14.20
  -1  -6   6   72.09   18.60
  -1   6  -6   34.70   12.60
   1   6   6   69.59   16.70
  -1   6   7   93.59   20.60
   1  -6   7   95.29   22.20
   1   6  -7  102.39   19.40
  -1  -6  -7  109.09   19.70
  -1   6  -7   75.89   16.60
  -1  -6   7   85.59   21.30
   1  -6  -7   77.99   18.50
   1   6   7   98.59   20.60
  -1   6   8   36.80   16.20
   1   6  -8   62.19   16.90
  -1  -6  -8   50.99   16.10
   1  -6   8   97.89   24.30
  -1  -6   8   68.59   22.20
   1   6   8  110.69   23.50
   1  -6  -8   50.49   16.00
  -1   6  -8   86.09   19.00
  -1   6   9   -9.40   13.70
   1  -6   9   13.70   17.80
   1   6  -9   20.50   14.20
  -1  -6  -9   17.40   13.50
  -1   6  -9   -6.20   11.30
   1   6   9   19.90   16.10
  -1  -6   9    0.10   17.50
   1  -6  -9    9.80   12.40
   1  -6  10   51.59   25.80
   1   6 -10    7.30   14.50
  -1   6  10   30.90   20.80
  -1  -6 -10   21.60   15.80
  -1  -6  10   63.29   27.90
  -1   6 -10   24.80   14.80
   1  -6 -10   16.70   16.40
   1   6  10   18.90   16.50
   1   6 -11   -2.40   15.30
   1  -6  11   28.30   23.90
  -1  -6 -11   47.80   20.30
  -1   6  11   34.90   22.10
  -1  -6  11   32.50   26.00
  -1   6 -11   32.50   19.20
   1  -6 -11   25.20   16.30
   1   6  11   32.30   19.50
  -2  -6   0 2601.54  166.18
   2  -6   0 2720.93  165.78
  -2  -6   0 2642.04  163.88
  -2   6   0 2585.44  165.28
   2  -6   1  190.08   18.20
  -2   6   1  164.08   16.20
  -2  -6  -1  134.79   15.80
  -2  -6  -1  138.69   14.70
  -2  -6  -1  127.99   14.40
  -2  -6   1  174.98   19.30
  -2  -6   1  159.58   15.70
  -2   6  -1  142.69   16.00
   2  -6  -1  179.78   18.00
  -2  -6  -2  635.74   44.80
  -2  -6  -2  653.03   44.30
  -2   6   2  606.24   43.80
   2  -6   2  673.53   47.00
  -2  -6  -2  632.84   44.50
  -2  -6   2  576.94   45.30
   2  -6  -2  593.94   45.30
  -2   6  -2  664.63   43.20
  -2   6  -2  717.83   44.50
  -2  -6   2  631.24   44.80
  -2   6   3   38.00    8.20
   2  -6   3   74.19   15.10
  -2  -6  -3   33.90    8.60
  -2  -6  -3   56.89   11.20
  -2  -6   3   28.70   10.30
   2   6   3   44.40   10.30
  -2   6  -3   42.70    8.60
  -2   6  -3   47.90    8.60
   2  -6  -3   20.60    7.20
   2  -6  -3   28.10    9.60
  -2  -6   3   25.60    9.60
  -2   6   4  306.47   22.60
   2  -6   4  268.27   30.20
  -2  -6  -4  267.07   25.20
  -2  -6  -4  251.57   21.70
   2   6  -4  263.27   25.20
   2  -6  -4  316.77   28.20
  -2   6  -4  293.87   24.70
   2   6   4  262.17   24.50
  -2   6  -4  280.27   22.40
  -2  -6   4  298.37   24.80
  -2  -6   4  275.07   27.30
   2  -6  -4  291.47   25.80
  -2   6   5  123.09   19.30
  -2   6   5  175.58   14.40
  -2  -6  -5  107.09   12.90
   2  -6   5   77.29   19.20
  -2  -6  -5   97.79   17.70
   2   6  -5  144.69   19.30
  -2  -6   5  140.59   20.80
  -2   6  -5  108.59   17.20
   2  -6  -5  190.18   21.90
   2   6   5   81.99   17.50
  -2  -6   5  194.78   18.70
  -2   6  -5  112.69   13.70
   2   6  -6  283.07   32.70
  -2  -6  -6  277.07   29.80
  -2   6   6  340.67   36.10
   2  -6   6  376.96   41.00
  -2   6  -6  301.87   23.80
  -2  -6   6  327.27   35.70
   2   6   6  309.77   34.70
   2  -6  -6  284.17   29.60
  -2   6  -6  289.57   29.70
  -2   6   7   23.60   14.10
   2  -6   7   22.00   18.10
  -2  -6  -7   43.40   15.10
   2   6  -7   27.90   12.70
  -2   6  -7   22.00   11.00
   2   6   7   42.50   16.00
   2  -6  -7   16.30   12.10
  -2  -6   7   49.10   18.00
  -2  -6  -8   43.30   16.60
  -2   6   8   60.69   20.30
   2  -6   8   78.69   24.10
   2   6  -8   60.09   18.80
  -2  -6   8   76.69   23.20
   2   6   8  101.39   22.40
  -2   6  -8   60.39   17.10
   2  -6  -8   23.70   13.40
   2  -6   9    4.40   18.50
   2   6  -9   17.90   15.30
  -2  -6  -9    7.30   14.80
  -2   6   9   21.40   16.90
  -2  -6   9   35.00   19.70
  -2   6  -9   16.60   13.90
   2   6   9   13.90   15.80
   2  -6  -9   14.80   14.40
   2  -6  10   61.79   25.60
  -2   6  10   31.30   20.50
   2   6 -10   36.60   18.50
   2   6  10   42.80   20.30
  -2   6 -10   37.60   18.00
   2  -6 -10   39.60   19.70
  -2  -6  10   23.60   22.60
  -2   6  11   48.00   23.00
   2  -6  11  -22.10   17.70
   2   6 -11   38.10   19.00
  -2  -6 -11   19.60   14.90
   2  -6 -11   35.50   19.50
  -2   6 -11   15.30   16.60
   2   6  11   27.60   19.20
  -2  -6  11   42.20   27.10
  -3  -6   0  488.05   37.40
  -3   6   0  463.95   36.10
  -3  -6   0  476.45   32.50
   3  -6   0  514.25   36.10
  -3   6   1  135.09   17.00
   3  -6   1  127.99   16.50
  -3  -6  -1  148.69   18.60
  -3  -6  -1  129.09   12.90
  -3   6  -1  158.98   17.40
   3  -6  -1  147.99   16.50
  -3  -6   1  156.48   19.10
  -3  -6   1  143.39   14.10
  -3   6   2  224.18   20.60
  -3  -6  -2  194.68   22.00
   3  -6   2  213.68   23.10
  -3  -6  -2  193.68   20.90
  -3  -6  -2  190.98   18.60
   3  -6  -2  262.27   21.40
  -3   6  -2  191.08   19.60
  -3  -6   2  224.98   22.60
  -3  -6   2  234.48   19.70
  -3   6  -2  211.18   19.00
  -3  -6  -3  117.69   15.90
  -3  -6  -3  141.19   16.00
  -3   6   3   99.29   14.10
   3  -6   3  131.69   18.10
  -3   6  -3  107.29   14.40
  -3  -6   3   83.79   15.70
   3   6   3  120.29   14.90
  -3  -6   3  122.89   15.70
   3  -6  -3  104.19   16.00
  -3   6  -3  119.59   15.20
  -3  -6  -4  118.29   19.00
  -3   6   4  213.78   19.10
  -3  -6  -4  144.19   17.80
   3  -6   4  142.49   22.30
  -3  -6   4  192.98   22.00
   3   6   4  135.39   18.80
  -3   6  -4  137.09   17.20
  -3  -6   4  210.48   22.20
   3  -6  -4  174.38   20.60
  -3   6  -4  135.49   18.40
   3  -6  -4  216.88   23.40
  -3   6   5  146.09   17.10
  -3   6   5  104.99   17.70
   3   6  -5  124.89   20.90
  -3  -6  -5  121.39   15.40
  -3  -6  -5  139.19   21.20
   3  -6   5  172.78   25.70
  -3   6  -5  133.49   16.10
   3  -6  -5  136.39   20.30
  -3  -6   5  151.68   22.00
  -3  -6   5  158.28   19.50
  -3   6  -5  100.59   17.30
   3   6   5  112.09   19.60
   3  -6   6   72.19   21.70
  -3   6   6  104.69   18.90
  -3  -6  -6   52.29   15.00
   3   6  -6  113.79   19.90
  -3  -6   6  152.58   23.10
  -3   6  -6   43.50   13.80
   3  -6  -6  157.98   23.40
   3   6   6   69.99   17.20
  -3  -6   6  107.29   15.70
  -3   6  -6   70.19   12.40
  -3  -6  -7   46.50   15.60
   3  -6   7   57.99   22.00
  -3   6   7   23.80   14.80
   3   6  -7   39.50   15.00
  -3  -6   7   19.50   15.60
   3  -6  -7   10.40   11.80
  -3   6  -7   45.80   14.70
   3   6   7   16.40   13.30
  -3  -6  -8    9.60   11.60
   3  -6   8   57.89   22.70
  -3   6   8   49.60   18.70
   3   6  -8   81.69   19.90
  -3  -6   8   68.99   21.30
   3  -6  -8   80.79   20.30
   3   6   8   32.60   15.90
  -3   6  -8   46.40   15.40
  -3  -6  -9   46.80   17.60
   3  -6   9  108.39   28.20
  -3   6   9   59.59   20.80
   3   6  -9   78.29   22.30
  -3   6  -9   48.80   18.00
  -3  -6   9   37.00   21.40
   3   6   9   72.59   21.90
   3  -6  -9   57.59   18.80
  -3  -6 -10   69.19   22.10
   3   6 -10   87.69   24.10
   3  -6  10   44.00   24.10
  -3   6  10   57.59   23.90
  -3  -6  10   82.69   27.50
   3  -6 -10   69.09   22.20
   3   6  10   35.40   20.10
  -3   6 -10   95.19   22.70
   3  -6  11   -6.20   20.60
  -3  -6 -11    4.30   14.00
   3   6 -11  -12.00   14.80
  -3   6  11   19.70   20.70
   3   6  11   -7.40   14.40
   3  -6 -11  -13.10   12.10
  -3  -6  11    5.80   21.60
  -3   6 -11   -7.90   13.10
  -4   6   0  104.59   16.20
   4  -6   0  101.79   14.00
  -4  -6   0   93.29   17.30
  -4  -6   0  109.49    9.20
  -4   6   1  101.49   16.30
   4  -6   1   70.99   13.70
  -4  -6  -1  103.19   16.70
  -4  -6   1  111.79   17.90
  -4   6  -1   62.49   12.80
  -4  -6   1  111.39   10.10
   4  -6  -1  116.19   13.90
  -4  -6  -2  117.29   17.10
  -4  -6  -2  141.19   19.50
  -4   6   2  145.89   18.50
   4  -6   2  129.39   17.70
  -4  -6   2  148.69   14.60
   4   6   2  138.29   13.70
  -4  -6   2  145.49   20.90
   4  -6  -2  177.98   18.10
  -4   6  -2  138.29   18.20
  -4   6   3  197.38   21.90
   4  -6   3  130.99   20.10
  -4  -6  -3  144.99   19.10
  -4  -6  -3  119.49   18.90
   4  -6  -3  190.98   20.50
   4   6   3  163.08   17.70
  -4   6  -3  131.69   18.00
  -4  -6   3  160.78   17.60
  -4   6  -3  149.59   18.90
  -4  -6   3  207.38   24.30
   4  -6   4  462.85   41.40
  -4  -6  -4  505.05   37.70
  -4  -6  -4  475.15   39.90
  -4   6   4  486.95   37.90
  -4   6   4  489.05   37.70
  -4  -6   4  449.95   37.50
  -4   6  -4  470.95   37.10
  -4  -6   4  466.15   39.30
  -4   6  -4  470.25   38.40
   4   6   4  491.85   37.10
  -4   6   5   65.19   14.60
   4  -6   5   23.00   15.10
  -4  -6  -5   39.90   11.90
  -4   6   5   84.49   14.80
  -4  -6  -5   38.60   14.50
   4  -6  -5  102.39   19.20
  -4  -6   5   61.79   14.90
  -4   6  -5   38.20   11.20
  -4   6  -5   28.80   11.30
   4   6   5   35.70   12.90
  -4  -6   5   65.19   15.50
   4  -6   6    7.80   14.50
  -4   6   6   26.60   12.40
   4   6  -6   67.19   17.60
  -4  -6  -6   25.40   12.50
  -4   6   6   39.30   14.70
  -4   6  -6   29.20   10.30
   4   6   6   65.29   16.70
  -4  -6   6   19.70   13.40
   4  -6  -6   47.40   15.60
  -4   6  -6   37.70   13.40
  -4  -6   6   38.00   13.50
   4   6  -7   54.49   18.60
  -4   6   7   32.30   14.50
  -4  -6  -7   36.60   15.80
   4  -6   7   20.40   18.40
   4  -6  -7   87.39   20.90
  -4   6  -7   34.70   14.40
   4   6   7   34.50   15.90
  -4  -6   7   60.49   18.90
  -4  -6  -8  218.88   32.50
   4  -6   8  198.48   33.40
   4   6  -8  177.68   30.40
  -4   6   8  190.38   30.00
   4  -6  -8  134.59   26.40
  -4   6  -8  142.59   26.50
   4   6   8  202.08   31.70
  -4  -6   8  228.58   32.70
  -4   6   9   33.60   17.00
  -4  -6  -9   21.30   15.80
   4   6  -9   40.40   20.30
   4  -6   9   -6.90   17.70
   4   6   9   31.80   16.60
  -4   6  -9   16.20   13.00
   4  -6  -9   34.40   17.70
  -4  -6   9   59.39   22.40
   4  -6  10   54.09   24.80
   4   6 -10   49.80   21.00
  -4  -6 -10   61.09   21.80
  -4   6  10   77.19   24.10
   4   6  10   71.39   22.40
  -4   6 -10    8.70   15.30
  -4  -6  10   43.00   22.60
   4  -6 -10   68.19   23.00
   4   6 -11   22.70   20.60
  -4  -6 -11    8.90   16.40
   4  -6  11   18.20   21.50
  -4   6  11    9.40   18.60
  -4  -6  11   35.10   23.60
   4  -6 -11    9.10   17.60
   4   6  11   31.20   19.00
  -4   6 -11    4.50   16.20
  -5   6   0   72.89   14.80
  -5  -6   0   48.40   14.30
   5  -6   0   75.49   11.80
  -5  -6  -1   35.30   12.10
  -5   6   1   30.70   12.50
   5  -6   1   32.00   10.80
  -5  -6   1   30.80   12.70
   5   6   1   46.80    5.50
   5  -6  -1   25.80    8.90
  -5   6  -1   16.90   10.40
   5  -6   2   32.10   11.00
  -5   6   2   -6.20    9.70
  -5  -6  -2   -2.00   10.00
  -5   6  -2    9.80    9.90
  -5  -6   2    1.50   11.10
   5   6   2    8.20    5.20
   5  -6  -2   14.00    8.00
  -5  -6   2   -3.40    5.10
  -5   6   3    9.00   10.90
   5  -6   3   12.90   11.30
  -5  -6  -3   11.40   10.60
  -5  -6  -3   16.80   11.50
  -5  -6   3   28.40    9.10
   5  -6  -3   31.20   10.60
  -5   6  -3    5.10    8.60
  -5   6  -3   17.30   10.90
   5   6   3    8.90    7.50
  -5  -6   3   34.10   14.00
  -5   6   4   21.50   11.90
  -5  -6  -4   46.40   13.10
  -5   6   4   10.50    7.80
   5  -6   4   24.50   14.10
  -5  -6  -4   26.10   12.20
  -5  -6   4   21.70   12.60
  -5   6  -4   13.70   10.10
  -5   6  -4   33.30   11.80
   5   6   4   45.10   11.80
  -5  -6   4    1.30    8.80
  -5  -6  -5   70.99   18.20
  -5   6   5   62.49   15.50
  -5   6   5   75.69   15.30
   5  -6   5   68.19   19.20
  -5  -6  -5   91.29   16.80
  -5   6  -5   64.19   16.00
  -5  -6   5   62.59   16.60
   5   6   5   90.69   17.70
  -5  -6   5   62.89   15.10
  -5   6  -5   71.09   15.00
  -5   6   6   10.20   11.50
  -5   6   6   17.20   11.30
  -5  -6  -6   14.20   13.00
   5  -6   6    1.30   14.70
   5   6   6    7.50   11.90
  -5   6  -6   14.00   10.90
   5  -6  -6   16.90   13.30
  -5  -6   6   34.10   13.70
  -5  -6   6   19.80   13.20
  -5   6  -6   19.70   11.10
   5   6  -7    8.70   14.70
  -5  -6  -7    3.40   11.40
   5  -6   7   27.70   17.30
  -5   6   7   10.80   11.40
   5   6   7    0.20   11.10
  -5  -6   7    4.80   13.40
  -5   6  -7   16.80   11.90
   5  -6  -7    9.70   13.80
  -5  -6  -8    4.60   13.70
  -5   6   8   11.30   12.50
   5   6  -8    5.30   14.10
   5  -6   8    6.20   17.20
   5   6   8   16.10   14.60
   5  -6  -8   17.60   16.60
  -5   6  -8    2.50   12.30
  -5  -6   8   19.20   16.70
   5   6  -9   25.30   17.90
   5  -6   9    1.50   18.20
  -5  -6  -9    9.00   15.70
  -5   6   9   44.00   18.60
  -5   6  -9   23.30   16.90
   5  -6  -9   11.60   16.10
   5   6   9   31.40   17.80
  -5  -6   9   10.40   17.90
   5  -6  10    6.10   19.80
  -5  -6 -10   19.70   16.80
   5   6 -10   35.70   21.80
  -5   6  10   20.80   16.50
  -5   6 -10   18.70   16.30
   5  -6 -10    5.20   16.70
   5   6  10   39.90   19.50
  -5   6  11   25.70   20.80
   5   6  11  -13.90   20.60
  -6  -6   0  326.77   37.20
   6  -6   0  312.17   26.00
  -6   6   0  320.77   35.60
  -6  -6  -1  118.19   21.70
   6  -6   1  154.08   18.30
  -6   6   1  139.59   22.20
   6  -6  -1  168.88   17.60
  -6  -6   1  125.49   22.30
  -6   6  -1  165.88   24.00
  -6  -6  -2   18.10   14.60
  -6   6   2   54.89   16.40
   6  -6   2   61.69   13.80
  -6   6  -2   67.39   16.10
  -6  -6   2   50.29   16.10
   6  -6  -2   53.09   11.20
  -6  -6  -3  235.18   29.70
  -6   6   3  215.08   28.90
   6  -6   3  198.38   25.10
  -6   6  -3  238.28   28.70
  -6  -6   3  239.68   32.10
  -6  -6  -4   46.40   15.40
  -6   6   4   28.80    9.60
  -6   6   4   11.80   12.60
  -6  -6  -4   28.60   12.70
   6  -6   4   32.70   14.50
  -6  -6   4   37.40   16.00
  -6   6  -4   32.40   12.70
  -6   6  -4   44.20   13.90
  -6  -6  -5   17.60   12.40
   6  -6   5    4.10   14.20
  -6  -6  -5   32.70   14.10
  -6   6   5   30.90   14.10
  -6   6  -5   26.00   12.30
   6   6   5   30.70   12.50
  -6  -6   5   17.10   13.20
  -6   6  -5    4.10   11.00
  -6   6   6   56.89   14.90
  -6  -6  -6   59.29   19.10
   6  -6   6   67.19   20.30
  -6   6   6   32.60   14.70
   6   6   6   81.69   18.20
  -6   6  -6   78.59   18.40
  -6  -6   6   74.89   19.00
   6  -6  -6   22.60   14.10
  -6   6  -6  117.09   19.50
  -6  -6  -7   10.20   13.50
   6  -6   7   22.80   17.90
   6   6  -7    6.20   16.30
  -6   6   7   58.99   16.70
   6   6   7   49.00   15.90
  -6   6  -7   33.40   16.60
   6  -6  -7   17.60   14.00
   6   6  -8  -10.70   13.30
   6  -6   8  -22.80   15.10
  -6   6   8   37.00   15.20
  -6  -6  -8   -1.10   16.10
   6   6   8   32.20   15.10
   6  -6  -8   13.90   16.20
  -6   6  -8    0.00   12.10
  -6   6   9   21.70   22.90
   6  -6   9   -5.10   18.60
  -6  -6  -9   -2.80   15.90
   6   6  -9   27.50   19.50
  -6   6  -9  -15.20   12.40
   6  -6  -9   -9.40   15.30
  -6  -6 -10  -20.40   13.20
   6   6 -10   -6.30   15.40
   6  -6  10  -18.30   18.00
   6  -6 -10   -1.10   16.70
  -6   6 -10    6.00   14.60
  -7  -6   0  262.67   34.50
  -7   6   0  284.17   34.50
  -7  -6  -1   78.19   19.40
  -7   6   1   71.09   19.80
  -7   6  -1   59.19   16.90
  -7  -6   1   87.79   22.00
  -7   6   2  310.87   37.20
  -7  -6  -2  315.87   38.50
  -7  -6   2  380.16   42.80
  -7   6  -2  339.67   34.70
  -7   6   3   63.49   18.60
  -7  -6  -3   49.60   17.10
  -7  -6   3   21.70   17.20
  -7   6  -3   68.09   18.20
  -7   6   4  160.98   25.30
   7  -6   4  125.09   27.50
  -7  -6  -4  162.48   25.70
  -7   6  -4  157.18   25.00
  -7  -6   4  176.38   29.00
  -7  -6  -5   29.90   15.30
   7  -6   5    9.50   14.30
  -7   6   5  -10.00   11.40
  -7  -6  -5   -0.10   13.20
  -7  -6   5    2.90   13.50
  -7   6  -5   10.80   13.20
  -7  -6  -6   23.80   15.50
  -7   6   6   43.00   16.80
   7  -6   6   75.19   21.80
   7  -6  -6   44.10   17.90
  -7   6  -6   41.60   16.00
  -7  -6   6   44.50   18.10
  -7   6  -6   23.00   15.20
   7  -6   7    1.30   24.10
  -7  -6  -7   19.00   16.20
  -7   6  -7    4.50   13.90
   7  -6  -7   20.00   15.80
  -7  -6  -8   22.10   18.60
   7   6  -8  108.09   27.50
   7  -6  -8   34.60   19.90
  -7   6  -8   70.79   21.60
   7   6  -9    4.10   15.30
  -7  -6  -9   -9.30   15.30
  -7   6  -9   11.90   14.40
   7  -6  -9  -13.80   15.50
  -8  -6   0   15.70   16.50
  -8   6   0   18.30   14.40
  -8   6   1   89.09   23.00
  -8  -6  -1  104.79   23.00
  -8   6  -1   66.09   20.90
  -8  -6   1   94.99   24.70
  -8   6   2  192.28   30.30
  -8  -6  -2  161.48   28.90
  -8   6  -2  150.38   25.60
  -8  -6   2  106.79   25.00
  -8  -6  -3   25.00   16.50
  -8   6   3   14.00   15.40
  -8  -6   3   65.29   22.50
  -8   6  -3   34.80   15.80
  -8  -6  -4   70.99   20.20
  -8   6   4   38.40   18.70
  -8  -6   4   67.29   22.20
  -8   6  -4   14.30   13.90
  -8  -6  -5   84.09   21.50
  -8   6   5   71.99   20.40
  -8   6  -5   72.59   20.00
  -8  -6   5   84.99   23.50
  -8   6   6   12.30   16.60
  -8   6  -6    0.90   15.40
  -8  -6   6    5.60   15.40
  -8  -6  -7   38.30   18.10
   8  -6  -7   19.30   18.00
   8   6  -8   -5.60   17.10
  -8  -6  -8   12.80   17.00
   8  -6  -8   56.29   22.00
  -8   6  -9   17.40   16.00
  -9   6   0   77.29   23.30
  -9  -6   0   59.69   21.50
  -9  -6  -1   19.30   15.70
  -9   6   1   13.70   15.20
  -9   6  -1   32.10   17.10
  -9  -6   1   13.60   16.70
  -9  -6  -2   39.80   19.10
  -9   6   2   20.30   17.10
  -9   6  -2   10.00   14.90
  -9  -6   2  -15.80   15.60
  -9  -6  -3   33.60   18.70
  -9   6   3   69.69   22.30
  -9   6  -3   23.10   16.70
  -9  -6   3   10.60   17.90
  -9  -6  -4   27.80   17.80
  -9   6   4   16.90   16.30
  -9  -6   4   50.19   21.00
  -9   6  -4   31.40   17.30
  -9  -6  -5   -2.10   14.40
  -9   6   5    2.70   15.90
  -9  -6   5  -10.20   15.90
  -9   6  -5  -14.70   12.00
  -9  -6   6   77.49   24.20
   9  -6  -7  -27.40   13.60
 -10   6   0   60.79   23.10
 -10  -6   0   64.59   22.50
 -10  -6  -1    6.70   15.90
 -10   6   1   11.40   17.20
 -10  -6   1   10.40   18.20
 -10   6  -1   -4.20   15.20
 -10   6   2    3.70   18.10
 -10  -6  -2   16.90   17.40
 -10  -6   2    8.40   18.00
 -10   6  -2   22.30   17.40
 -10   6   3   -1.10   17.10
 -10  -6  -3   -3.50   13.20
 -10   6  -3    9.20   15.10
 -10  -6   3    0.40   16.50
 -10   6   4   37.50   20.50
 -10  -6  -4   12.50   17.10
 -10  -6   4   29.40   20.30
 -10   6  -4    7.50   15.00
 -10  -6  -5    5.90   15.80
 -10   6   5    9.50   17.50
 -10  -6   5   13.20   19.30
 -10   6  -5    8.50   15.20
 -10  -6   6   29.10   21.30
 -11  -6   0  134.99   29.60
 -11   6   0   98.69   26.80
 -11   6   1   -4.50   17.40
 -11  -6  -1   -1.90   15.80
 -11  -6   1  -26.70   13.20
 -11   6  -1    2.20   17.00
 -11  -6  -2  146.19   30.60
 -11   6   2   80.49   26.90
 -11  -6   2   73.29   26.20
 -11   6  -2   73.19   24.50
 -11   6   3   -8.10   18.10
 -11  -6  -3    8.30   16.40
 -11   6  -3   -1.20   15.20
 -11  -6   3    2.90   18.80
 -11   6   4   53.89   23.50
 -11  -6  -4   35.80   20.80
 -11   6  -4   95.89   25.90
 -11  -6   4   32.60   22.30
 -11   6   5    7.50   18.40
 -11  -6   5    3.10   19.20
 -11   6  -5   -2.30   16.20
   0   7   0   -3.30    4.60
   0  -7   0    9.30    7.60
   0   7   0   -1.40    1.70
   0  -7  -1   53.69    6.70
   0   7  -1   61.79    6.30
   0   7   1   44.70    7.90
   0  -7  -1   63.79   11.30
   0  -7   1   48.00   10.80
   0   7  -1   58.09    9.20
   0   7   2    7.30    4.80
   0   7  -2    0.40    4.90
   0  -7  -2    7.80    8.80
   0  -7   2  -12.10    9.90
   0   7  -2   -1.30    4.30
   0  -7  -2   11.00    5.40
   0   7   3 1631.54  104.09
   0   7  -3 1667.03  105.09
   0  -7  -3 1732.53  106.59
   0  -7  -3 1623.84  107.59
   0  -7   3 1587.24  108.29
   0   7  -3 1667.93  105.49
   0  -7  -4    0.20    6.90
   0  -7  -4   14.80   10.60
   0   7  -4   -1.70    3.90
   0   7   4    1.80    3.90
   0  -7   4    2.00   11.40
   0   7  -4   -5.30    5.90
   0  -7  -5    4.70    8.80
   0   7   5   29.90    5.40
   0   7  -5   18.20    5.90
   0  -7   5   39.10   15.90
   0   7  -5   16.40    9.00
   0   7   5    8.70    9.20
   0  -7  -6    1.90    8.50
   0   7   6    6.30   10.20
   0   7  -6    8.40    5.20
   0   7  -6   -3.50    8.20
   0  -7   6   -9.40   12.80
   0   7  -7  451.25   38.90
   0  -7   7  394.26   45.70
   0   7   7  419.96   39.80
   0  -7  -7  384.66   37.60
   0  -7  -8    6.10   11.60
   0  -7   8  -17.30   15.10
   0   7   8    5.60   13.50
   0   7  -8    8.80   11.70
   0  -7   9   66.39   27.00
   0   7   9   55.49   21.40
   0  -7  -9   66.19   19.90
   0   7  -9   49.40   18.40
   0   7  10   -5.50   14.20
   0  -7  10   33.40   22.70
   0   7 -10    9.40   13.60
   0  -7 -10    3.00   13.70
   0   7  11   37.60   22.40
   0  -7  11   25.40   24.10
   0  -7 -11   46.30   20.30
   0   7 -11   37.60   19.30
  -1  -7   0  933.91   61.59
  -1  -7   0  943.51   61.49
  -1   7   0  925.91   60.69
   1  -7   0  895.01   61.69
  -1   7   1   25.90    6.70
  -1  -7  -1   14.80    5.00
  -1  -7  -1    6.70    7.40
   1  -7   1   15.40    9.20
  -1  -7  -1    1.60    6.20
   1  -7  -1   22.50    9.50
  -1   7  -1   19.20    3.30
  -1  -7   1    8.00    7.80
   1  -7  -1   16.90    4.20
  -1  -7   1   15.20    8.40
  -1   7  -1   20.10    6.80
   1  -7   2 3877.51  247.98
  -1   7   2 3892.01  245.58
  -1  -7  -2 4008.40  246.98
  -1  -7  -2 3970.90  246.18
  -1  -7  -2 3943.81  245.88
  -1   7  -2 3927.71  244.28
   1  -7  -2 4158.38  245.48
  -1  -7   2 4027.70  247.08
  -1  -7   2 4081.19  247.68
  -1   7  -2 3819.72  245.68
   1  -7  -2 3951.90  247.78
   1  -7   3   -1.40   10.10
   1   7  -3    0.70    5.70
  -1  -7  -3    4.90    7.40
  -1  -7  -3   -0.90    6.00
  -1   7   3    9.30    5.40
  -1   7  -3   -1.30    4.40
   1  -7  -3   -5.30    9.10
  -1  -7   3   -0.30    7.10
  -1   7  -3   -3.70    4.30
   1  -7  -3    1.10    5.50
  -1  -7   3  -10.70    9.30
  -1   7   4  918.81   60.69
  -1  -7  -4  957.60   65.09
   1   7  -4  885.51   63.79
   1   7  -4  915.91   61.59
   1  -7   4  916.71   67.19
  -1  -7   4  977.90   67.29
   1   7   4  917.61   64.99
  -1   7  -4  995.80   63.99
   1   7   4  939.01   60.49
   1  -7  -4  971.10   66.59
   1  -7  -4  943.91   64.29
  -1   7  -4  936.61   61.79
   1   7  -5   62.89   13.60
  -1   7   5   76.09   15.80
  -1  -7  -5   73.79   13.80
   1  -7   5   55.19   16.60
   1   7  -5   74.99   10.60
  -1   7   5   85.39    9.70
   1  -7  -5   78.69   14.40
  -1   7  -5   41.00   11.30
   1   7   5   77.39   16.60
  -1  -7   5   47.80   17.50
  -1   7  -5   69.09   10.30
   1   7   5   74.49    8.20
   1   7  -6  407.56   37.90
  -1   7   6  413.96   39.20
   1   7  -6  471.45   32.40
  -1  -7  -6  445.66   38.90
   1  -7   6  524.25   45.60
   1  -7  -6  448.06   38.70
  -1   7  -6  487.55   32.40
  -1  -7   6  380.66   40.90
   1   7   6  485.25   40.20
  -1   7  -6  385.16   37.10
  -1  -7  -7    8.90   11.00
   1   7  -7    7.20   11.50
   1  -7   7   26.20   18.70
  -1   7   7   -0.30   12.80
   1  -7  -7    2.10   10.60
   1   7   7   -1.80   10.90
  -1  -7   7    1.90   14.70
  -1   7  -7   -2.20    8.70
  -1   7   8  413.46   40.80
   1   7  -8  375.76   38.50
  -1  -7  -8  356.16   41.40
   1  -7   8  373.36   47.20
   1   7   8  296.57   40.60
   1  -7  -8  423.36   39.80
  -1  -7   8  425.06   47.50
  -1   7  -8  343.07   36.90
  -1   7   9   45.60   21.20
   1   7  -9   57.59   18.80
  -1  -7  -9   59.49   19.30
   1  -7   9   33.60   23.20
  -1  -7   9  109.99   28.40
   1  -7  -9   46.30   18.10
  -1   7  -9   61.19   17.40
   1   7   9   48.80   19.60
   1   7 -10   66.39   21.70
  -1   7  10   72.69   25.50
   1  -7  10  107.29   31.70
  -1  -7 -10   67.49   20.80
  -1  -7  10   86.99   30.70
   1  -7 -10   77.29   20.90
  -1   7 -10   91.39   23.30
   1   7  10   77.49   23.60
   1  -7  11   17.20   24.30
  -1  -7 -11   -1.80   14.80
  -1   7  11   20.40   19.10
   1   7 -11    4.90   15.00
  -1  -7  11    1.10   25.40
   1  -7 -11    0.30   15.60
  -1   7 -11    2.30   14.70
   1   7  11    5.60   15.40
  -2  -7   0 1385.16   92.79
  -2  -7   0 1457.45   90.79
  -2   7   0 1411.46   91.99
   2  -7   0 1434.26   92.69
  -2   7   1 3252.87  203.88
  -2  -7  -1 3220.18  203.38
   2  -7   1 3190.58  204.68
  -2  -7  -1 3427.36  203.18
  -2  -7  -1 3284.97  204.68
   2  -7  -1 3217.08  204.48
  -2   7  -1 3249.18  203.98
  -2  -7   1 3210.68  203.18
  -2  -7   1 3334.37  205.28
  -2  -7  -2  120.69   15.00
  -2   7   2  120.99   14.50
  -2  -7  -2  110.99   14.00
   2  -7   2  108.19   16.80
  -2  -7  -2  104.19   13.90
  -2   7  -2  145.79   15.70
   2  -7  -2  119.79   16.70
   2  -7  -2  139.79   13.20
  -2  -7   2  100.19   14.90
  -2  -7   2  160.88   18.00
  -2   7  -2  110.49   12.00
  -2  -7  -3 1784.52  115.29
  -2  -7  -3 1792.72  115.59
   2  -7   3 1668.63  116.29
  -2  -7  -3 1785.82  113.89
  -2   7   3 1821.62  113.59
  -2  -7   3 1834.82  115.69
  -2   7  -3 1668.33  113.39
  -2  -7   3 1844.52  115.89
   2  -7  -3 1854.91  114.89
   2  -7  -3 1832.72  116.39
  -2   7  -3 1761.92  113.79
   2  -7   4  100.39   17.90
  -2  -7  -4   74.19   14.20
  -2  -7  -4   83.89   11.80
   2   7  -4   68.29   13.50
  -2   7   4  107.79   12.60
   2  -7  -4   77.39   12.90
  -2  -7   4   95.99   16.80
   2   7   4   85.09   14.00
   2  -7  -4   85.89   17.20
  -2  -7   4   94.39   14.80
  -2   7  -4   73.49   12.40
  -2   7  -4   90.29   12.20
  -2  -7  -5 1044.60   74.29
  -2   7   5 1049.49   73.89
   2   7  -5 1076.69   74.29
   2  -7   5 1026.20   75.69
  -2   7   5 1083.69   68.79
  -2   7  -5  951.00   71.89
   2   7   5 1055.99   73.69
  -2  -7   5 1043.70   75.59
  -2  -7   5 1116.99   71.29
  -2   7  -5 1071.69   69.19
   2  -7  -5  989.80   73.09
  -2   7   6    2.80    9.90
  -2  -7  -6    3.90    9.00
   2  -7   6   14.00   15.20
   2   7  -6   12.60    6.10
   2   7  -6   -3.50    8.00
   2   7   6   -9.80    8.40
  -2  -7   6    3.30   14.00
  -2   7  -6   15.60    6.90
   2  -7  -6    2.50   10.10
  -2   7  -6   15.80   10.30
  -2  -7  -7  341.67   36.30
   2   7  -7  384.46   37.30
  -2   7   7  338.17   39.30
   2  -7   7  449.26   48.00
   2   7   7  367.96   37.10
  -2  -7   7  374.76   42.30
   2  -7  -7  381.66   37.30
  -2   7  -7  350.96   34.90
  -2  -7  -8   23.90   12.70
   2   7  -8   23.80   14.50
  -2   7   8   -2.40   12.00
   2  -7   8    6.70   18.40
   2  -7  -8   15.80   12.90
  -2  -7   8    1.60   18.80
   2   7   8   22.80   14.10
  -2   7  -8    9.20   11.90
   2  -7   9  160.48   32.40
  -2   7   9  295.87   39.30
   2   7  -9  165.08   30.00
  -2  -7  -9  159.88   28.70
   2   7   9  237.28   35.70
  -2  -7   9  263.87   40.30
  -2   7  -9  161.18   27.50
   2  -7  -9  178.68   29.60
  -2  -7 -10   10.10   15.00
   2  -7  10   22.20   20.70
   2   7 -10   -5.80   12.20
  -2   7  10   14.70   18.20
  -2   7 -10    4.10   13.50
   2  -7 -10    8.10   13.90
  -2  -7  10    4.40   20.60
   2   7  10   15.90   17.70
   2  -7  11   89.59   29.80
  -2  -7 -11   67.49   22.00
   2   7 -11   90.39   24.20
  -2   7  11  113.39   30.90
   2  -7 -11   41.40   20.50
   2   7  11   86.29   25.50
  -2  -7  11  100.49   32.60
  -2   7 -11  113.39   25.20
   3  -7   0 3061.19  186.78
  -3  -7   0 2975.10  183.98
  -3  -7   0 2897.31  187.68
  -3   7   0 2927.41  186.68
   3  -7   1   41.50   11.20
  -3  -7  -1   45.20   11.40
  -3   7   1   63.59   12.50
  -3  -7  -1   49.90    8.40
  -3   7  -1   54.19   11.20
   3  -7  -1   63.19   11.30
  -3  -7   1   41.20   11.60
  -3  -7   1   39.70    8.90
  -3  -7  -2  331.27   25.70
  -3  -7  -2  349.77   28.10
  -3  -7  -2  345.27   28.30
  -3   7   2  327.87   27.40
   3  -7   2  346.47   29.50
  -3   7  -2  329.17   27.20
  -3  -7   2  340.67   26.70
   3  -7  -2  311.77   28.10
  -3  -7   2  293.67   28.40
  -3   7  -2  337.77   25.50
  -3   7   3  215.78   21.70
  -3  -7  -3  219.28   22.60
  -3  -7  -3  237.38   22.90
   3  -7   3  295.27   29.10
  -3   7  -3  269.27   22.00
   3   7   3  255.47   21.70
  -3   7  -3  229.58   21.50
   3  -7  -3  248.58   24.50
  -3  -7   3  245.08   25.00
  -3  -7   3  260.27   23.80
  -3   7   4 1046.80   72.29
   3  -7   4 1117.39   77.09
  -3  -7  -4 1094.99   72.49
  -3  -7  -4 1116.69   75.79
   3   7   4 1124.29   74.09
  -3   7  -4 1119.39   72.39
  -3  -7   4 1057.09   74.49
   3  -7  -4 1093.79   75.49
  -3   7  -4 1117.59   73.99
  -3  -7   4  990.80   73.89
   3  -7  -4 1052.89   74.49
   3  -7   5   68.89   19.40
  -3  -7  -5   74.29   11.80
   3   7  -5   51.79   14.90
  -3  -7  -5   41.00   13.40
  -3   7   5   47.90   13.30
  -3   7   5   51.89   11.30
  -3   7  -5   49.00   11.90
  -3  -7   5   41.70   12.40
  -3  -7   5   43.40   15.20
  -3   7  -5   53.89   11.10
   3   7   5   65.49   15.00
   3  -7  -5   29.10   12.10
  -3   7   6  562.54   49.99
  -3  -7  -6  641.94   52.19
   3   7  -6  601.64   51.29
   3  -7   6  691.53   54.99
   3  -7  -6  577.74   50.49
  -3   7  -6  718.63   50.49
  -3  -7   6  595.84   51.69
  -3   7  -6  677.63   45.20
  -3  -7   6  556.24   46.10
   3   7   6  663.23   50.69
  -3   7   7    6.80   13.60
  -3  -7  -7   -3.70    9.50
   3   7  -7   15.80   11.50
   3  -7   7   20.40   17.00
   3   7   7    1.80   11.90
  -3   7  -7   17.90   11.90
  -3  -7   7  -12.50   13.70
   3  -7  -7    9.10   13.10
   3   7  -8  106.69   24.00
   3  -7   8  159.58   30.70
  -3   7   8   87.69   23.40
  -3  -7  -8  180.28   28.90
  -3  -7   8  150.08   28.70
   3  -7  -8  110.49   24.00
   3   7   8  120.59   25.40
  -3   7  -8  164.78   25.40
  -3  -7  -9    5.70   12.60
   3  -7   9   14.70   19.40
  -3   7   9   16.70   15.20
   3   7  -9    3.70   13.00
   3   7   9    3.90   13.70
  -3   7  -9    5.30   11.60
  -3  -7   9    6.70   18.80
   3  -7  -9    8.80   13.30
  -3  -7 -10  162.88   30.60
   3  -7  10  174.58   36.90
  -3   7  10  183.58   34.80
   3   7 -10  223.88   34.60
  -3   7 -10  229.88   33.50
  -3  -7  10  151.58   34.10
   3  -7 -10  152.28   30.70
   3   7  10  176.38   32.80
   3   7 -11   10.00   15.10
  -3   7  11   23.10   20.80
   3  -7  11   -4.40   18.70
  -3  -7 -11    6.70   15.60
  -3   7 -11   21.50   16.10
   3   7  11   26.70   17.10
  -3  -7  11   17.80   24.10
   3  -7 -11    9.20   16.40
  -4  -7   0   13.00   10.40
  -4   7   0   -0.10    8.30
  -4  -7   0   24.40    5.50
   4  -7   0   15.30    8.40
  -4   7   1 1529.95   99.79
  -4  -7  -1 1498.45   94.89
   4  -7   1 1562.14   98.89
  -4  -7  -1 1552.54  100.69
   4  -7  -1 1451.45   97.69
  -4  -7   1 1427.26  100.39
  -4   7  -1 1471.05   99.39
  -4  -7   1 1548.84   94.99
  -4  -7  -2   34.80   10.80
   4  -7   2    8.90    9.30
  -4  -7  -2   21.90    9.80
  -4   7   2    5.80    8.40
  -4  -7   2   15.10   11.10
  -4  -7   2   11.30    7.10
   4   7   2   11.90    5.90
  -4   7  -2    7.20    8.20
   4  -7  -2    5.60    7.60
  -4   7   3  473.45   35.60
  -4  -7  -3  399.36   35.60
  -4  -7  -3  435.36   35.60
   4  -7   3  424.16   36.30
   4  -7  -3  409.26   34.40
  -4   7  -3  397.36   34.20
  -4  -7   3  427.46   36.70
   4   7   3  432.26   32.30
  -4   7  -3  432.36   34.00
  -4  -7   3  409.16   33.00
  -4   7   4    6.80    8.90
  -4  -7  -4    6.60    8.50
   4  -7   4   21.00   14.10
  -4  -7  -4    3.90    9.60
   4   7   4    4.20    8.00
  -4  -7   4    5.50   10.50
  -4  -7   4   16.10   10.20
  -4   7  -4    2.40    8.10
   4  -7  -4   17.10   11.40
  -4   7  -4   -0.30    7.60
  -4   7   5 1529.55  102.79
  -4  -7  -5 1581.14  100.69
  -4  -7  -5 1450.45  104.49
  -4   7   5 1491.15  100.49
   4  -7   5 1568.44  105.69
  -4  -7   5 1437.86  101.99
  -4   7  -5 1570.44  100.59
  -4   7  -5 1528.65  102.99
   4  -7  -5 1506.95  104.39
   4   7   5 1574.54  102.59
  -4  -7   5 1500.35  102.89
   4  -7   6   30.10   15.80
   4   7  -6   13.60   12.00
  -4   7   6    2.30    9.90
  -4  -7  -6    3.60   10.70
  -4  -7   6  -13.10    9.30
   4  -7  -6   -3.10   10.40
   4   7   6   12.20   10.80
  -4   7  -6    3.10    8.30
  -4   7  -6    2.60    8.30
  -4  -7   6    1.30   12.20
  -4   7   7  279.27   35.10
   4   7  -7  259.97   36.70
   4  -7   7  363.26   42.50
  -4  -7  -7  277.87   36.20
   4   7   7  380.56   40.10
  -4  -7   7  296.07   36.20
  -4   7  -7  270.67   33.70
   4  -7  -7  278.17   36.40
   4   7  -8    0.70   13.40
  -4  -7  -8   28.30   16.30
   4  -7   8  -24.60   14.30
  -4   7   8   22.20   14.60
  -4   7  -8    2.30   11.20
   4   7   8   12.10   13.90
   4  -7  -8   26.60   15.00
  -4  -7   8    0.30   15.60
  -4   7   9  248.28   36.90
  -4  -7  -9  341.27   42.40
   4  -7   9  379.76   46.90
   4   7  -9  252.47   37.80
  -4   7  -9  252.27   35.40
  -4  -7   9  243.48   37.60
   4   7   9  254.47   37.20
   4  -7  -9  211.28   35.10
   4  -7  10   -8.80   16.70
   4   7 -10  -39.30   12.10
  -4   7  10   28.60   18.60
  -4  -7 -10    8.50   16.40
   4   7  10   20.20   16.00
   4  -7 -10   -3.00   15.40
  -4   7 -10   -1.60   12.90
  -4  -7  10   -3.40   19.00
   4   7 -11   47.80   23.10
  -4   7  11  120.99   27.70
   4  -7  11   75.29   29.80
   4   7  11  150.48   30.70
  -4  -7  11   32.00   23.90
   4  -7 -11   72.89   26.80
  -4   7 -11  151.78   28.90
  -5  -7   0  606.94   48.90
   5  -7   0  625.04   44.60
  -5   7   0  614.44   47.30
  -5  -7  -1   73.49   17.10
   5  -7   1   87.19   14.40
  -5   7   1   63.79   16.10
  -5   7  -1   65.29   14.20
   5   7   1   74.79    8.20
  -5  -7   1   73.29    7.30
  -5  -7   1   91.09   19.10
   5  -7  -1   66.89   12.30
  -5   7   2  196.18   24.70
   5  -7   2  210.28   23.20
  -5  -7  -2  199.98   26.50
  -5  -7   2  158.48   15.90
   5   7   2  161.88   15.60
  -5   7  -2  196.28   24.10
  -5  -7   2  211.28   26.80
   5  -7  -2  203.58   21.00
  -5  -7  -3  149.39   21.70
   5  -7   3  160.38   21.80
  -5  -7  -3  135.99   22.30
  -5   7   3  170.38   22.90
  -5  -7   3  158.18   18.00
  -5  -7   3  183.28   25.90
   5   7   3  162.88   17.80
  -5   7  -3  160.88   21.20
   5  -7  -3  122.19   18.50
  -5  -7  -4  297.67   31.80
  -5  -7  -4  346.27   32.00
   5  -7   4  364.46   36.60
  -5   7   4  346.87   31.10
   5   7   4  316.47   29.00
  -5  -7   4  353.26   34.00
  -5   7  -4  334.97   30.70
  -5   7  -4  301.27   30.20
  -5  -7   4  312.37   28.80
  -5   7   5   75.39   15.90
  -5   7   5   51.99   13.20
  -5  -7  -5   58.49   14.60
  -5  -7  -5   57.89   17.40
   5  -7   5   47.60   18.00
   5   7   5   76.59   16.20
  -5  -7   5   49.30   13.90
   5  -7  -5   79.69   17.60
  -5   7  -5   63.29   15.80
  -5   7  -5   49.80   14.10
  -5  -7   5   31.50   14.10
  -5   7   6  236.78   28.80
   5  -7   6  228.38   32.70
  -5  -7  -6  146.19   27.70
  -5   7   6  210.78   26.90
  -5   7  -6  221.38   25.40
   5  -7  -6  221.68   30.20
  -5   7  -6  224.48   29.00
  -5  -7   6  238.38   29.50
  -5  -7   6  202.08   27.10
  -5  -7  -7   11.00   13.30
  -5   7   7   30.50   13.50
   5   7  -7   14.40   15.30
   5  -7   7   30.00   19.30
  -5  -7   7   29.00   16.50
   5  -7  -7    4.00   13.70
  -5   7  -7   26.00   13.50
   5   7   7   53.29   16.50
   5  -7   8   68.79   23.90
  -5   7   8   75.59   20.40
  -5  -7  -8   90.39   22.90
   5   7  -8  111.29   24.60
   5  -7  -8   96.19   24.20
  -5   7  -8   87.49   21.40
   5   7   8  122.29   24.10
  -5  -7   8   79.79   23.30
  -5   7   9   27.50   16.30
  -5  -7  -9   26.70   17.10
   5   7  -9   15.40   18.40
   5  -7   9   -2.30   18.10
   5   7   9   36.00   17.10
  -5  -7   9   31.10   20.70
  -5   7  -9   14.80   14.90
   5  -7  -9    8.80   17.20
   5   7 -10   47.10   21.90
  -5   7  10   90.79   24.40
   5  -7  10   91.99   30.70
  -5  -7 -10   47.60   20.20
  -5   7 -10  102.69   24.10
   5   7  10   77.29   22.70
   5  -7 -10   58.49   23.30
  -6  -7   0   62.39   17.50
  -6   7   0   59.59   15.60
   6  -7   0   73.39   13.00
  -6  -7  -1  533.35   49.30
   6  -7   1  677.73   46.50
  -6   7   1  603.84   50.49
  -6   7  -1  604.84   49.90
   6  -7  -1  642.44   45.10
  -6  -7   1  673.33   52.89
  -6  -7  -2   48.50   17.90
   6  -7   2   69.59   15.00
  -6   7   2   74.99   17.70
  -6   7  -2   56.09   15.40
   6  -7  -2   73.69   12.90
  -6  -7   2   63.19   19.20
   6  -7   3  717.23   50.69
  -6   7   3  570.14   50.79
  -6  -7  -3  645.04   52.19
  -6  -7   3  690.83   54.69
  -6   7  -3  617.64   50.39
   6  -7  -3  651.13   47.90
  -6   7   4    7.70    7.40
  -6  -7  -4    1.80    9.80
  -6  -7  -4    8.90   12.10
  -6   7   4   -5.20   10.20
   6  -7   4   16.40   13.00
  -6   7  -4    3.40   10.50
  -6  -7   4    8.30   13.70
  -6  -7  -5  227.08   30.30
   6  -7   5  236.48   30.10
  -6   7   5  177.78   26.40
  -6  -7  -5  242.98   29.20
  -6   7   5  183.18   24.80
  -6  -7   5  170.78   28.10
  -6   7  -5  245.88   28.10
  -6   7  -5  207.98   27.90
   6   7   5  230.88   27.70
  -6   7   6   -3.80   10.80
  -6   7   6    6.90    9.90
   6  -7   6   -5.00   14.60
  -6  -7  -6   -6.00   11.50
  -6   7  -6   -6.00   10.00
  -6   7  -6   -1.00   10.50
   6   7   6   19.70   12.20
  -6  -7   6   12.10   13.90
   6  -7  -6   15.70   13.40
   6  -7   7  210.88   33.30
   6   7  -7  157.28   30.90
  -6   7   7  167.48   25.80
  -6  -7  -7  260.77   34.80
  -6   7  -7  198.98   29.70
   6  -7  -7  159.18   29.00
   6   7   7  208.78   29.80
   6   7  -8   10.70   15.70
  -6  -7  -8   -9.30   13.90
  -6   7   8   14.80   13.40
   6  -7   8   41.90   20.70
   6   7   8    6.50   13.80
   6  -7  -8   -9.20   14.60
  -6   7  -8   -4.00   11.90
  -6   7   9  104.19   25.20
  -6  -7  -9  103.79   27.20
   6   7  -9   42.70   21.00
   6  -7   9   83.49   27.30
   6  -7  -9   77.09   22.80
  -6   7  -9  103.59   24.70
   6  -7  10    3.90   22.20
   6   7 -10    2.00   18.20
  -6  -7 -10  -12.20   21.00
   6  -7 -10   -4.70   18.20
  -6   7 -10   11.00   15.40
  -7   7   0  204.98   30.80
  -7  -7   0  337.57   39.10
  -7  -7  -1   31.90   15.20
  -7   7   1    0.20   12.90
  -7   7  -1    2.50   11.30
  -7  -7   1    2.40   13.30
  -7  -7  -2  811.52   62.79
  -7   7   2  710.93   60.19
  -7  -7   2  797.72   64.29
  -7   7  -2  793.92   60.79
  -7   7   3    2.60   13.00
   7  -7   3   14.80   16.40
  -7  -7  -3  -11.00   11.60
  -7  -7   3    6.90   14.80
  -7   7  -3    9.70   12.80
  -7   7   4  222.88   32.10
   7  -7   4  318.77   34.30
  -7  -7  -4  322.77   36.60
  -7   7  -4  319.67   31.90
  -7  -7   4  232.38   35.70
  -7   7   5    3.30   12.30
   7  -7   5   11.80   14.10
  -7  -7  -5   17.50   13.00
  -7  -7  -5   -3.80   10.10
  -7  -7   5   -8.10   12.70
  -7   7  -5    5.20   12.50
  -7   7   6  130.39   25.20
  -7  -7  -6  133.19   27.10
   7  -7   6  160.58   28.10
  -7   7  -6  166.88   26.30
   7  -7  -6  146.49   26.80
  -7   7  -6  196.38   27.50
  -7  -7   6  140.89   27.00
   7  -7   7  -20.40   15.70
  -7  -7  -7   28.10   16.10
  -7   7  -7    4.30   13.30
   7  -7  -7    0.80   13.30
  -7  -7  -8  251.27   37.20
   7   7  -8  127.49   31.50
   7  -7  -8  136.09   30.90
  -7   7  -8  210.98   32.40
  -7  -7  -9   -2.70   15.40
   7   7  -9   13.30   18.70
  -7   7  -9   29.50   17.20
   7  -7  -9    8.40   17.00
  -8   7   0   -7.30   12.60
  -8  -7   0   -0.30   12.60
  -8  -7  -1  221.58   33.50
  -8   7   1  207.68   32.90
  -8  -7   1  282.27   38.30
  -8   7  -1  273.97   35.30
  -8  -7  -2    9.10   14.40
  -8   7   2    6.40   15.00
  -8  -7   2   19.10   18.60
  -8   7  -2    3.60   13.10
  -8  -7  -3  403.46   41.90
  -8   7   3  423.36   47.30
  -8   7  -3  376.26   43.70
  -8  -7   3  374.56   46.20
  -8  -7  -4  -10.80   11.80
  -8   7   4   -5.70   13.60
  -8  -7   4   17.20   17.00
  -8   7  -4   -0.10   12.00
  -8  -7  -5   70.59   20.60
  -8   7   5   71.59   20.00
  -8   7  -5   94.69   20.60
  -8  -7   5   53.19   21.40
  -8   7  -6   -0.20   14.60
  -8  -7   6   -0.90   14.70
   8  -7  -7  132.69   27.80
   8   7  -8   -2.80   18.00
  -8  -7  -8   -4.00   13.50
   8  -7  -8  -18.40   16.10
  -8   7  -9   13.90   17.20
  -9   7   0  113.39   26.60
  -9  -7   0  146.49   30.90
  -9  -7  -1   10.90   16.30
  -9   7   1   22.30   17.00
  -9   7  -1   -3.70   14.40
  -9  -7   1    0.30   16.60
  -9   7   2  151.58   30.50
  -9  -7  -2  195.78   32.40
  -9   7  -2  162.88   29.60
  -9  -7   2  147.59   31.70
  -9   7   3   15.50   17.70
  -9  -7  -3    5.10   13.80
  -9   7  -3    6.80   14.60
  -9  -7   3   -0.30   16.60
  -9  -7  -4  110.49   25.10
  -9   7   4   58.49   21.60
  -9  -7   4   67.79   24.00
  -9   7  -4   52.89   19.90
  -9  -7  -5    2.00   15.00
  -9   7   5  -15.50   13.00
  -9   7  -5  -14.80   12.10
  -9  -7   5    8.10   18.60
  -9  -7   6   29.70   20.90
   9  -7  -7   -2.00   16.10
 -10  -7   0    8.30   17.60
 -10   7   0   14.10   16.20
 -10   7   1  116.99   28.90
 -10  -7  -1  104.59   26.90
 -10   7  -1  138.19   29.80
 -10  -7   1  146.59   30.80
 -10   7   2   26.90   20.50
 -10  -7  -2   24.20   18.20
 -10  -7   2   31.90   21.50
 -10   7  -2   31.30   17.40
 -10   7   3  108.79   27.30
 -10  -7  -3   68.19   23.00
 -10  -7   3   74.69   25.70
 -10   7  -3   49.60   20.00
 -10   7   4   -7.10   14.90
 -10  -7  -4    4.00   16.50
 -10   7  -4   -5.80   14.50
 -10  -7   4  -16.10   18.10
 -10  -7  -5  110.69   25.90
 -10   7   5   62.99   22.50
 -10  -7   5   69.99   24.70
 -10   7  -5   88.59   24.00
 -10  -7   6   19.40   20.50
 -11   7   0   47.10   21.00
 -11  -7   0   32.20   20.30
 -11  -7  -1   52.79   20.80
 -11   7   1   33.00   22.00
 -11  -7   1    2.50   18.70
 -11   7  -1   15.70   18.10
 -11   7   2  -14.90   17.40
 -11  -7  -2    4.00   16.00
 -11  -7   2   -1.10   19.90
 -11   7  -2   -1.70   16.50
 -11   7   3   20.30   21.60
 -11  -7  -3    8.00   16.00
 -11  -7   3   17.80   21.00
 -11   7  -3   -8.10   14.10
 -11   7   4   30.20   20.60
 -11  -7  -4   36.30   20.30
 -11  -7   4   -8.50   18.20
 -11   7  -4   32.60   18.80
 -11   7   5  -10.70   18.00
 -11   7  -5  -10.90   14.80
   0   8   0    2.20    5.30
   0   8   0   11.20    3.10
   0  -8   0    8.90    8.90
   0   8  -1   -0.20    2.50
   0   8   1   -1.20    5.00
   0  -8  -1    9.00    8.00
   0  -8   1    7.20    9.40
   0  -8  -1    5.90    3.30
   0   8  -1   -0.70    4.90
   0   8   2  258.57   20.70
   0  -8  -2  250.87   24.30
   0  -8  -2  249.97   20.40
   0  -8   2  275.07   25.00
   0   8  -2  254.07   19.40
   0   8  -2  269.87   21.40
   0  -8  -3    6.20    8.90
   0  -8  -3   25.00    7.70
   0  -8   3   15.70   11.20
   0   8   3   28.60    6.50
   0   8  -3   15.10    6.00
   0   8  -3   13.40    6.00
   0   8  -4   88.59   11.40
   0  -8  -4   58.29   13.80
   0  -8   4   71.09   16.40
   0   8  -4   89.69   12.80
   0   8   4   63.19    9.00
   0  -8  -4   82.99   13.60
   0  -8  -5    4.50    8.60
   0   8  -5  -16.50    4.80
   0   8   5   -7.90    7.80
   0   8   5   -0.70    4.10
   0  -8   5   17.00   14.40
   0   8  -5   -2.80    4.40
   0   8  -6    9.80    6.00
   0   8   6    4.50    9.80
   0  -8  -6    2.20    9.10
   0  -8   6   -9.30   15.00
   0   8  -6   10.00    9.30
   0  -8   7   77.79   23.10
   0   8   7   33.40   14.10
   0  -8  -7   30.70   12.70
   0   8  -7   21.10   11.50
   0  -8  -8   18.70   13.00
   0  -8   8   30.60   21.90
   0   8  -8    4.80   10.80
   0   8   8   26.20   14.20
   0  -8   9   -7.20   20.00
   0  -8  -9  -11.00   10.60
   0   8  -9    0.10   12.40
   0   8   9    0.10   14.90
   0   8  10   15.00   15.80
   0  -8 -10    8.90   14.60
   0  -8  10   -7.80   20.90
   0   8 -10    4.20   13.60
   0  -8  11   37.60   26.90
   0  -8 -11   12.60   17.40
   0   8  11  -12.50   15.90
   0   8 -11   -4.40   14.00
  -1  -8   0    9.20    7.90
   1  -8   0   -4.60    8.50
  -1   8   0   -2.20    4.80
  -1  -8   0    0.00    8.60
  -1  -8  -1   -2.20    3.80
  -1  -8  -1   -3.30    6.40
  -1   8   1    8.60    5.40
   1  -8   1    2.70    9.70
  -1  -8  -1    6.50    7.80
  -1  -8   1   -0.30    8.60
   1  -8  -1   14.20    9.60
  -1   8  -1   -2.50    1.90
  -1  -8   1   -9.00    7.80
   1  -8  -1   -2.00    3.20
  -1   8  -1   -7.70    4.80
  -1  -8  -2  142.79   14.40
  -1  -8  -2  118.39   17.00
  -1   8   2  172.58   15.20
  -1  -8  -2  128.39   15.90
   1  -8   2   94.59   17.00
  -1   8  -2  104.99   14.30
  -1  -8   2  240.18   22.30
  -1  -8   2  148.79   17.70
   1  -8  -2  199.68   14.60
   1  -8  -2  183.78   19.70
  -1   8  -2  129.49   12.20
  -1  -8  -3    4.50    8.50
   1  -8   3    9.40   11.90
   1   8  -3    5.50    5.80
  -1   8   3    5.50    5.40
  -1  -8  -3   -3.70    5.80
   1  -8  -3    2.80    5.60
  -1   8  -3    1.80    5.00
  -1  -8   3    9.60    8.20
  -1  -8   3    8.50   11.40
  -1   8  -3   -0.40    4.50
   1  -8  -3   29.80   11.10
   1   8   3   -0.90    4.20
  -1  -8  -4   10.00    7.70
   1   8  -4   17.50    8.00
  -1   8   4   26.50    7.10
   1   8  -4   22.50    6.60
   1  -8   4   12.30   12.30
  -1  -8  -4    8.10    9.80
  -1   8  -4    9.40    6.90
   1  -8  -4   36.00   11.70
   1  -8  -4   19.10    7.80
   1   8   4   10.80    5.00
  -1  -8   4   18.70   12.10
  -1   8  -4    8.90    5.80
  -1   8   5    6.70    9.00
   1   8  -5   11.80    8.40
  -1   8   5   13.00    5.70
   1  -8   5    7.20   13.60
   1   8  -5    6.20    5.60
  -1  -8  -5   10.10    9.40
  -1   8  -5   16.90    6.50
  -1   8  -5    5.30    7.10
   1   8   5   10.10    4.50
   1  -8  -5   16.70    9.20
  -1  -8   5   12.60   12.90
   1   8   5    6.70    9.50
   1  -8   6    4.90   16.30
   1   8  -6   24.00   11.70
  -1  -8  -6   25.80   11.10
   1   8  -6   54.69    9.00
  -1   8   6   42.40   14.40
  -1   8  -6   15.90    9.90
  -1  -8   6   28.60   17.20
   1   8   6   39.60   14.20
   1  -8  -6   39.30   12.80
  -1   8  -6   27.80    7.70
  -1  -8  -7   22.40   12.80
   1  -8   7   -9.00   16.30
   1   8  -7   -5.50    8.80
  -1   8   7    7.70   11.50
  -1  -8   7   22.40   18.40
  -1   8  -7   15.00   11.00
   1  -8  -7   12.10   10.40
   1   8   7    8.70   12.90
   1  -8   8   37.40   21.80
   1   8  -8   36.20   13.80
  -1   8   8   21.00   16.50
  -1  -8  -8   14.60   13.80
  -1  -8   8    2.20   18.80
   1  -8  -8   19.70   13.90
  -1   8  -8   40.70   14.50
   1   8   8   43.20   17.30
   1   8  -9   29.20   14.00
  -1  -8  -9    6.60   11.80
  -1   8   9   -8.60   14.20
   1  -8   9  -18.10   19.70
  -1   8  -9    2.20   11.40
   1   8   9    8.10   14.00
   1  -8  -9    4.70   13.70
  -1  -8   9   -0.60   20.10
   1   8 -10   -8.20   12.20
   1  -8  10   10.90   21.90
  -1  -8 -10   -1.90   13.20
  -1   8  10   14.80   17.60
   1   8  10   22.10   16.30
  -1   8 -10   20.40   14.80
  -1  -8  10  -20.20   21.40
   1  -8 -10   -2.10   12.50
  -1   8  11    2.10   17.40
   1   8 -11   -2.20   16.00
   1  -8  11    1.00   20.70
  -1  -8 -11    4.40   14.10
  -1  -8  11   -9.60   22.20
  -1   8 -11    0.30   13.20
   1  -8 -11   -7.20   12.30
   1   8  11   14.30   18.60
  -2   8   0   14.20    7.10
  -2  -8   0    3.30    6.90
  -2  -8   0    6.60    9.00
   2  -8   0    2.30    8.90
  -2   8   1   -0.40    5.60
   2  -8   1   -2.70    9.60
  -2  -8  -1   13.50    6.40
  -2  -8  -1  -20.20    7.50
  -2  -8  -1   10.30    6.90
  -2  -8   1    3.10    7.60
   2  -8  -1   13.70    8.80
  -2  -8   1    4.10    8.00
  -2   8  -1    2.70    6.00
  -2   8   2  158.88   16.40
  -2  -8  -2  182.48   19.40
  -2  -8  -2  161.28   17.50
  -2  -8  -2  164.88   16.30
   2  -8   2  137.49   19.30
   2  -8  -2  185.18   20.90
   2  -8  -2  139.69   14.40
  -2   8  -2  152.08   17.00
  -2  -8   2  147.59   18.20
  -2   8  -2  132.19   13.40
  -2  -8   2  161.38   19.90
  -2   8   3   42.80    9.40
  -2  -8  -3   50.09   11.50
  -2  -8  -3   71.09   11.50
  -2  -8  -3   43.80   10.40
   2  -8   3   56.09   15.60
  -2   8  -3   60.99   10.50
   2  -8  -3   40.20   12.70
  -2   8  -3   62.59    9.50
  -2  -8   3   36.50   12.30
   2  -8  -3   25.80    8.20
  -2  -8   3   42.50   12.00
  -2  -8  -4   34.90    8.80
  -2  -8  -4   18.60    8.70
  -2   8   4   20.50    7.30
   2   8  -4   27.70   10.20
   2  -8   4   22.10   14.30
  -2  -8   4   17.50   11.90
   2  -8  -4   19.60    8.30
   2   8   4   32.70   10.70
   2  -8  -4   17.80   10.80
  -2   8  -4   29.00    8.70
  -2  -8   4    9.40    9.20
  -2   8  -4   34.70    8.40
   2  -8   5   18.70   14.10
  -2  -8  -5   15.90   10.40
  -2   8   5   45.70    9.00
  -2   8   5   27.10   12.00
   2   8  -5   62.69   14.00
   2   8   5   20.90   11.20
  -2  -8   5   42.90   15.30
  -2   8  -5   19.70    9.40
  -2   8  -5   22.80    8.00
   2  -8  -5   52.59   13.50
  -2  -8   5   50.49   12.00
   2   8   5   37.40    7.20
  -2  -8  -6   12.30   10.40
  -2   8   6   19.10   11.50
   2  -8   6   40.70   17.80
   2   8  -6    1.70    9.90
   2   8  -6   14.00    6.50
   2  -8  -6   13.60   11.40
  -2  -8   6    3.00   15.40
   2   8   6   16.10   11.40
  -2   8  -6   11.50    7.10
  -2  -8  -7   20.30   13.40
   2   8  -7   50.99   15.60
  -2   8   7   98.49   21.70
   2  -8   7   44.80   20.90
   2  -8  -7   75.29   17.20
  -2  -8   7   47.10   19.90
  -2   8  -7   21.10   12.10
   2   8   7   17.60   13.30
   2   8  -8   12.70   12.70
  -2   8   8   32.70   16.60
   2  -8   8   43.20   22.70
  -2  -8  -8   10.70   12.30
  -2  -8   8   20.10   21.00
   2   8   8   20.10   14.80
   2  -8  -8    4.90   10.60
  -2   8  -8   24.60   13.60
   2   8  -9   15.80   13.00
  -2   8   9   18.90   18.30
  -2  -8  -9   37.80   16.90
   2  -8   9   34.80   20.80
   2  -8  -9   10.00   12.90
   2   8   9   60.59   20.60
  -2   8  -9   32.80   15.50
  -2  -8   9   48.50   24.80
  -2   8  10   24.10   20.60
   2  -8  10    1.00   18.20
   2   8 -10  -26.60   11.60
  -2  -8 -10   10.10   15.20
  -2   8 -10  -14.30   11.40
   2   8  10   -1.80   15.70
  -2  -8  10    8.00   20.80
   2  -8 -10   13.00   15.90
   2  -8  11   25.00   23.50
  -2   8  11   23.10   20.80
  -2  -8 -11   27.40   17.40
   2   8 -11   45.10   19.30
  -2   8 -11   22.50   16.10
   2  -8 -11   18.90   17.70
   2   8  11    5.10   15.90
  -2  -8  11   68.39   30.10
  -3   8   0  730.43   53.49
   3  -8   0  790.32   53.99
  -3  -8   0  755.42   55.29
  -3  -8   0  778.92   51.09
  -3  -8  -1    7.20    6.50
  -3  -8  -1    1.40    8.30
  -3   8   1    0.10    7.30
   3  -8   1  -14.60    8.10
  -3  -8   1   -1.30    8.80
   3  -8  -1    2.50    7.80
  -3   8  -1    3.40    7.40
  -3  -8   1    8.00    6.90
  -3  -8  -2  549.15   39.40
   3  -8   2  473.55   40.50
  -3  -8  -2  520.75   37.50
  -3   8   2  485.05   38.40
  -3  -8  -2  520.95   40.00
  -3   8  -2  486.85   38.60
   3  -8  -2  581.44   40.50
  -3  -8   2  520.05   38.40
  -3   8  -2  518.55   36.50
  -3  -8   2  538.65   40.90
  -3  -8  -3    2.80    7.30
  -3  -8  -3    8.20    7.60
  -3   8   3   13.80    7.90
   3  -8   3   12.50   11.80
  -3  -8  -3   11.80    8.50
  -3  -8   3    9.90    9.90
  -3   8  -3   -2.00    5.50
   3  -8  -3   -2.70    6.40
  -3  -8   3  -12.70    8.50
  -3   8  -3    3.50    7.00
   3  -8  -3    3.70    9.10
  -3   8   4  272.67   22.50
  -3  -8  -4  171.58   23.60
  -3  -8  -4  201.18   22.00
   3  -8   4  191.18   26.70
  -3  -8   4  280.97   25.60
   3  -8  -4  297.37   25.00
   3   8   4  235.28   25.30
   3  -8  -4  261.27   28.10
  -3  -8   4  254.77   26.40
  -3   8  -4  209.38   23.80
  -3   8  -4  195.48   21.30
   3   8  -5   12.10    9.60
  -3  -8  -5   11.40    8.20
  -3   8   5    7.10    7.80
  -3  -8  -5    6.40   11.00
   3  -8   5    5.20   13.00
  -3   8   5    7.10    9.90
  -3  -8   5    4.40    9.50
   3   8   5   11.00    9.90
  -3  -8   5   12.80   12.50
  -3   8  -5   11.40    8.80
   3  -8  -5    2.40    9.00
  -3   8  -5    6.00    7.40
   3  -8   6  344.17   41.40
  -3  -8  -6  341.27   39.50
  -3   8   6  371.76   36.20
   3   8  -6  496.35   39.20
   3   8   6  347.27   35.20
  -3   8  -6  338.57   33.60
   3  -8  -6  413.56   35.60
  -3  -8   6  439.06   33.80
  -3   8  -6  361.16   30.40
  -3  -8   6  350.56   39.40
   3   8  -7  -14.60    9.30
  -3   8   7   16.50   13.30
   3  -8   7    4.50   16.40
  -3  -8  -7   36.70   15.10
  -3   8  -7   15.30   11.10
   3   8   7   -8.80   10.20
  -3  -8   7   15.30   16.20
   3  -8  -7   -3.90   11.30
  -3   8   8   87.69   22.30
   3  -8   8   56.39   21.50
   3   8  -8   90.59   21.60
  -3  -8  -8   59.89   18.10
  -3   8  -8   49.20   15.60
   3  -8  -8   96.09   20.40
  -3  -8   8   92.99   25.20
   3   8   8   55.59   17.80
   3   8  -9   -8.60   13.30
  -3   8   9    8.60   15.10
  -3  -8  -9   19.80   15.30
   3  -8   9    5.70   19.10
   3   8   9   28.20   15.80
  -3   8  -9   -1.20   11.00
   3  -8  -9   -5.50   12.70
  -3  -8   9   -4.50   19.30
   3  -8  10   33.80   21.60
  -3   8  10   90.89   25.10
   3   8 -10   59.09   22.20
  -3  -8 -10   28.20   16.10
   3  -8 -10   35.80   19.40
   3   8  10   12.10   17.60
  -3   8 -10   13.10   14.20
  -3  -8  10  117.39   31.00
   3  -8  11  -29.40   18.10
   3   8 -11    3.20   15.50
  -3   8  11  -10.60   18.10
  -3  -8 -11   -3.70   15.20
  -3  -8  11   18.90   23.40
   3   8  11   24.00   17.10
   3  -8 -11    1.30   15.80
  -3   8 -11   10.80   13.90
  -4  -8   0   21.40   11.00
  -4  -8   0   15.30    5.30
  -4   8   0   23.40   10.20
   4  -8   0   20.50    9.80
  -4  -8  -1  102.49   17.40
  -4   8   1   79.99   14.80
   4  -8   1  108.09   16.40
  -4  -8  -1   84.09   10.80
  -4  -8   1   93.69   11.50
   4  -8  -1   97.59   14.80
  -4  -8   1   52.69   14.30
  -4   8  -1   87.19   15.90
   4  -8   2   92.99   16.90
  -4   8   2  114.79   17.20
  -4  -8  -2  107.39   17.60
  -4  -8  -2  124.89   14.30
  -4  -8  -2   98.59   15.60
  -4  -8   2  126.49   15.00
   4  -8  -2   86.79   15.40
  -4   8  -2   89.09   15.50
  -4  -8   2  125.79   20.40
   4  -8   3   99.69   19.20
  -4   8   3  120.69   17.70
  -4  -8  -3  114.09   18.10
  -4  -8  -3  102.89   17.70
  -4  -8   3  136.99   16.90
   4  -8  -3  153.68   19.40
   4   8   3  100.99   14.40
  -4   8  -3  101.69   16.10
  -4  -8   3  159.98   22.80
  -4   8  -3  110.19   15.30
  -4  -8  -4   31.20   11.40
   4  -8   4   28.60   15.40
  -4   8   4   31.80   11.70
  -4  -8  -4   28.70   11.00
  -4  -8   4   71.09   16.90
   4   8   4   41.60   11.50
  -4   8  -4   48.90   11.80
   4  -8  -4   11.60   11.70
   4  -8  -4   25.20   10.30
  -4   8  -4   58.39   12.60
  -4  -8   4   40.70   12.80
  -4   8   5   90.99   16.80
  -4  -8  -5   59.99   15.70
  -4   8   5  112.49   16.40
   4  -8   5   61.09   19.60
  -4  -8  -5   64.59   13.60
  -4  -8   5  102.79   18.30
   4  -8  -5  129.39   20.40
   4   8   5   54.49   14.40
  -4   8  -5   59.99   13.80
  -4   8  -5   51.09   12.70
  -4  -8   5   98.59   18.00
  -4   8   6   48.50   15.20
  -4  -8  -6   44.90   14.30
   4  -8   6   64.39   20.60
   4   8  -6   42.00   15.20
  -4   8  -6   22.70   10.80
  -4  -8   6   48.30   16.50
  -4  -8   6   49.20   14.80
   4   8   6   42.80   14.00
   4  -8  -6   35.50   14.70
  -4   8  -6   36.20   12.60
   4   8  -7   67.59   19.20
  -4  -8  -7   61.59   18.00
   4  -8   7   32.70   18.60
  -4   8   7   54.79   16.50
   4  -8  -7   80.29   18.90
  -4  -8   7   57.39   18.80
   4   8   7   21.80   13.90
  -4   8  -7   32.80   14.80
   4   8  -8    9.30   13.80
  -4   8   8   32.70   16.50
   4  -8   8    9.00   17.10
  -4  -8  -8   37.40   15.80
   4   8   8   35.30   15.60
  -4  -8   8   17.70   17.00
  -4   8  -8   19.20   13.60
   4  -8  -8   18.90   14.20
  -4  -8  -9   29.30   17.30
   4  -8   9   52.19   23.80
  -4   8   9   75.59   22.30
   4   8  -9   76.99   20.50
  -4   8  -9   27.80   16.20
   4  -8  -9   61.59   21.40
   4   8   9   45.20   17.50
  -4  -8   9   64.39   24.70
  -4  -8 -10   -1.60   15.80
  -4   8  10   12.00   17.00
   4  -8  10  -32.80   16.50
   4   8 -10   11.50   16.80
  -4   8 -10   30.10   16.60
   4  -8 -10    7.30   16.70
  -4  -8  10   -7.80   19.20
   4   8  10   10.30   16.00
   4   8 -11   -4.90   21.10
  -4   8  11   73.09   25.20
  -4  -8  11   24.50   22.30
  -4   8 -11  -10.20   12.60
   4   8  11   31.90   18.90
   5  -8   0   38.90   11.00
  -5  -8   0   34.90    5.90
  -5   8   0   42.20   13.20
  -5  -8   0   23.90   13.10
  -5   8   1   13.00   10.00
  -5  -8  -1    1.60   11.70
   5  -8   1   20.00   10.40
  -5  -8   1    2.70   12.40
  -5  -8   1   13.10    4.90
   5   8   1    8.00    4.40
  -5   8  -1   10.80   10.70
   5  -8  -1   17.80    8.80
  -5  -8  -2   51.99   14.90
   5  -8   2   43.50   13.80
  -5   8   2   88.99   17.40
  -5  -8   2   73.09   17.00
   5   8   2   74.99   10.20
   5  -8  -2   49.99   12.50
  -5   8  -2   53.99   13.40
  -5  -8   2   79.59   11.30
   5  -8   3    3.60   12.20
  -5   8   3   11.80   11.90
  -5  -8  -3   15.60   11.90
  -5  -8  -3    9.80    9.30
  -5  -8   3    8.60   13.00
  -5   8  -3   15.50   10.60
  -5  -8   3   -1.50    8.50
   5  -8  -3    2.90   10.00
   5   8   3   19.30    7.70
   5  -8   4   74.59   18.00
  -5   8   4   69.29   15.80
  -5  -8  -4   30.50   13.60
  -5  -8  -4   65.99   15.40
  -5  -8   4   75.19   14.70
  -5   8  -4   58.69   13.70
   5   8   4   45.80   12.30
  -5   8  -4   40.70   13.20
   5  -8  -4   67.09   16.00
  -5  -8   4   86.09   19.80
  -5  -8  -5   -3.50    9.20
  -5   8   5    4.00    9.10
   5  -8   5  -10.50   12.00
  -5  -8  -5    3.50    9.60
  -5   8   5    5.10   10.40
  -5  -8   5   11.80   12.30
  -5  -8   5   15.60   12.00
   5  -8  -5  -16.90    8.10
   5   8   5    9.00    9.60
  -5   8  -5   10.10    9.70
  -5   8  -5   12.90   10.60
  -5   8   6   39.00   16.00
  -5   8   6   25.70   12.20
  -5  -8  -6   57.69   17.10
   5  -8   6   29.90   17.40
  -5  -8   6   27.30   13.60
  -5   8  -6   26.60   12.40
   5   8   6   56.79   16.20
  -5   8  -6   42.60   13.30
   5  -8  -6   20.50   13.70
  -5  -8   6   14.00   13.70
  -5   8   7    4.60   10.90
   5  -8   7    2.20   16.20
  -5  -8  -7   -5.20   11.40
   5   8  -7   -7.50   10.50
  -5   8  -7    8.30   11.60
   5   8   7   16.20   12.60
   5  -8  -7   -1.70   10.20
  -5  -8   7  -18.90   11.30
  -5   8   8   27.70   15.10
   5  -8   8   25.80   19.00
  -5  -8  -8   14.10   15.40
   5   8  -8  -12.30   13.20
  -5  -8   8   11.00   15.70
  -5   8  -8    5.30   12.90
   5   8   8   19.90   14.80
   5  -8  -8   22.20   16.10
   5   8  -9  -10.30   12.40
  -5  -8  -9  -12.40   13.70
  -5   8   9   25.70   15.30
   5  -8   9    3.70   20.60
  -5  -8   9   -3.80   18.20
  -5   8  -9   -8.10   11.70
   5  -8  -9   12.70   16.30
   5   8   9   48.10   18.10
  -5  -8 -10   10.10   14.60
  -5   8  10   12.00   14.90
   5   8 -10    1.70   16.70
   5  -8  10    7.00   22.30
   5  -8 -10    4.80   17.90
  -5   8 -10   -8.50   13.10
   5   8  10   24.90   16.90
  -6  -8   0   19.30   13.40
   6  -8   0   13.90    9.30
  -6   8   0   49.10   14.20
  -6   8   1  220.68   28.20
   6  -8   1  230.38   24.20
  -6  -8  -1  176.98   26.70
  -6  -8   1  236.48   32.00
  -6   8  -1  141.89   23.80
   6  -8  -1  201.98   22.10
  -6  -8  -2   -8.40   11.50
  -6   8   2    7.70   11.30
   6  -8   2   10.70   11.10
  -6  -8   2   14.90   13.50
  -6   8  -2   19.70   12.20
   6  -8  -2    3.30    8.30
   6  -8   3  204.28   26.30
  -6   8   3  216.58   28.40
  -6  -8  -3  230.08   30.30
   6  -8  -3  207.28   24.20
  -6   8  -3  170.68   25.50
  -6  -8   3  251.77   32.50
  -6  -8  -4   -4.40    9.60
  -6   8   4   12.70   11.60
  -6  -8  -4    0.60    9.60
   6  -8   4   -3.80   12.20
  -6   8   4    7.10    8.00
  -6   8  -4   15.60   11.80
  -6  -8   4   -6.10   11.70
  -6  -8  -5   57.89   17.20
  -6  -8  -5  103.69   20.30
  -6   8   5   81.69   18.40
  -6   8   5  133.09   19.80
   6  -8   5   91.89   21.20
  -6   8  -5  102.49   19.20
  -6  -8   5  125.59   24.00
  -6   8  -5  128.49   21.00
   6  -8   6   52.69   19.60
  -6   8   6   53.39   14.80
  -6  -8  -6   34.50   16.50
  -6   8   6   30.00   14.10
  -6   8  -6   51.09   15.40
  -6   8  -6   20.70   13.40
  -6  -8   6   32.60   16.40
   6  -8  -6   35.60   16.40
   6   8   6   73.59   18.70
  -6   8   7   50.09   15.30
  -6  -8  -7   24.60   15.10
   6  -8   7   17.40   18.20
   6   8  -7   35.10   17.40
   6  -8  -7   61.79   19.80
   6   8   7   40.20   20.60
  -6   8   8   -5.50   10.90
   6   8  -8    8.10   16.30
   6  -8   8   -6.20   18.00
  -6  -8  -8   -3.00   14.60
   6  -8  -8  -24.90   11.50
  -6   8  -8    0.60   13.80
   6   8  -9   87.39   25.40
  -6   8   9  128.39   26.50
  -6  -8  -9   88.19   26.00
   6  -8   9   79.69   27.10
  -6   8  -9   67.99   21.50
   6  -8  -9   87.59   24.90
   6  -8  10  -19.90   19.60
   6   8 -10    5.40   17.90
  -6   8 -10  -11.30   13.90
   6  -8 -10   11.00   18.10
  -7  -8   0  252.77   34.40
  -7   8   0  212.68   29.60
  -7   8   1   -0.40   11.70
  -7  -8  -1   -1.10   13.90
  -7   8  -1   -7.20   11.80
  -7  -8   1    7.50   14.70
  -7  -8  -2   90.19   21.30
  -7   8   2  148.79   25.20
   7  -8   2  134.89   23.90
  -7   8  -2  110.29   21.40
  -7  -8   2  118.29   25.50
  -7  -8  -3    5.50   12.70
   7  -8   3    4.40   11.20
  -7   8   3    1.30   13.30
  -7   8  -3    1.80   11.50
  -7  -8   3    1.00   14.60
  -7  -8  -4  120.89   23.20
  -7   8   4  142.79   25.10
   7  -8   4  119.59   22.10
  -7  -8   4  199.88   30.90
  -7   8  -4  144.59   23.50
  -7   8   5  -12.20   10.60
  -7  -8  -5    4.50   12.50
   7  -8   5   10.20   14.60
  -7  -8   5   -6.10   13.10
  -7   8  -5   -5.50   11.40
  -7   8   6   98.29   25.90
   7  -8   6   99.99   23.90
  -7  -8  -6  120.49   25.20
  -7  -8   6  143.79   27.60
  -7   8  -6  155.78   25.00
  -7   8  -6   85.09   20.50
  -7  -8  -7    9.70   13.90
   7  -8   7  -12.00   15.80
  -7   8  -7    5.10   12.10
   7  -8  -7   12.70   15.40
   7   8  -8   58.49   23.20
  -7  -8  -8    8.00   18.20
  -7   8  -8   28.30   16.80
   7  -8  -8   36.40   20.20
  -7  -8  -9    4.90   13.40
   7   8  -9    4.20   18.00
   7  -8  -9  -14.60   14.50
  -7   8  -9  -13.70   11.90
  -8   8   0   10.20   14.30
  -8  -8   0    7.50   15.20
  -8   8   1  128.59   26.20
  -8  -8  -1  149.99   28.50
  -8  -8   1  164.18   29.60
  -8   8  -1  140.59   26.60
  -8   8   2   -7.80   14.50
  -8  -8  -2    0.10   13.20
  -8   8  -2   -1.10   12.20
  -8  -8   2  -16.90   13.60
  -8  -8  -3   75.49   22.10
  -8   8   3   94.49   23.00
  -8  -8   3  114.49   26.50
  -8   8  -3   71.79   19.90
  -8  -8  -4   -9.70   12.70
  -8   8   4  -24.80   10.50
  -8   8  -4   20.90   14.10
  -8  -8   4   -3.00   14.50
  -8  -8  -5   85.99   22.30
  -8   8   5  103.59   23.20
  -8  -8   5   77.59   23.40
  -8   8  -5   71.29   20.60
  -8   8  -6   21.00   15.70
  -8  -8   6   -8.90   14.60
   8  -8  -6   -7.40   13.40
   8  -8  -7   43.00   20.30
  -8  -8  -8   10.40   15.90
   8   8  -8  -16.80   14.80
   8  -8  -8   -2.40   15.90
  -9   8   0   32.20   18.60
  -9  -8   0    6.60   16.80
  -9  -8  -1   -0.90   14.00
  -9   8   1   -7.00   15.10
  -9  -8   1   11.80   17.20
  -9   8  -1  -23.00   11.40
  -9  -8  -2   23.70   17.60
  -9   8   2   26.30   19.00
  -9   8  -2   26.90   17.50
  -9  -8   2   56.09   22.40
  -9  -8  -3   -4.30   13.90
  -9   8   3  -14.50   13.40
  -9  -8   3    9.20   17.30
  -9   8  -3  -17.70   12.10
  -9  -8  -4    2.70   15.50
  -9   8   4  -19.20   12.90
  -9  -8   4   -3.50   17.40
  -9   8  -4   -5.40   12.90
  -9   8   5  -10.50   13.30
  -9  -8  -5    2.00   16.10
  -9   8  -5  -18.70   12.60
  -9  -8   5    1.10   18.60
  -9  -8   6   17.80   18.80
   9  -8  -6   34.80   18.80
   9  -8  -7   11.20   17.80
 -10   8   0    0.10   14.40
 -10  -8   0  -11.30   14.70
 -10  -8  -1   57.19   21.80
 -10   8   1   76.59   24.10
 -10  -8   1   28.20   19.30
 -10   8  -1   24.60   18.30
 -10  -8  -2   -6.20   14.50
 -10   8   2   15.10   17.50
 -10  -8   2   49.99   24.00
 -10   8  -2   23.90   16.40
 -10  -8  -3   63.09   22.20
 -10   8   3   53.59   23.00
 -10  -8   3   55.89   24.70
 -10   8  -3   24.20   17.50
 -10   8   4   29.80   18.50
 -10  -8  -4  -16.30   13.60
 -10   8  -4   -2.20   15.20
 -10  -8   4   15.70   20.40
 -10  -8  -5   11.30   17.90
 -10   8   5   18.30   19.20
 -10  -8   5   35.00   23.40
 -10   8  -5   40.50   19.50
 -10  -8   6   11.20   20.30
 -11   8   0   18.50   19.90
 -11  -8   0   20.90   21.60
 -11  -8  -1   12.30   19.10
 -11   8   1    7.40   18.40
 -11  -8   1   15.60   20.00
 -11   8  -1   -0.60   17.20
 -11   8   2    9.70   19.00
 -11  -8  -2   31.70   20.40
 -11   8  -2   22.20   17.70
 -11  -8   2    6.70   21.10
 -11   8   3   27.00   22.20
 -11  -8  -3   10.00   17.40
 -11   8  -3   -6.90   14.70
 -11  -8   3   -5.00   20.00
 -11  -8  -4  -10.40   15.30
 -11   8   4    1.60   18.40
 -11  -8   4   14.10   21.90
 -11   8  -4   -1.90   15.30
   0   9   0   -7.70    4.30
   0  -9   0   -7.30    8.90
   0   9  -1  673.03   40.90
   0   9   1  631.24   44.60
   0   9  -1  617.74   44.60
   0  -9   1  708.43   48.00
   0  -9  -1  645.44   41.80
   0  -9  -1  602.64   46.40
   0   9  -2    0.20    5.50
   0  -9  -2   -0.70    4.40
   0  -9  -2   -5.00    7.50
   0   9   2    5.70    5.50
   0   9  -2    2.70    3.80
   0  -9   2    0.80   10.50
   0   9  -3 1591.24  105.79
   0   9  -3 1672.83  105.09
   0   9   3 1694.73  105.29
   0  -9  -3 1628.64  108.69
   0  -9  -3 1727.73  106.39
   0  -9   3 1562.74  108.99
   0   9  -4  -13.60    5.20
   0  -9  -4   -6.00    9.40
   0  -9  -4   -6.30    6.10
   0   9  -4   -5.80    4.40
   0   9   4   -5.40    3.90
   0  -9   4    4.70   12.10
   0   9   5   50.59   15.00
   0   9  -5   68.59   12.80
   0  -9   5   33.40   15.90
   0   9   5   64.29    9.10
   0   9  -5   72.39   10.80
   0  -9  -5   38.60   11.50
   0  -9  -6   -8.40    8.00
   0   9  -6    1.50    7.70
   0  -9   6    8.90   15.40
   0   9  -6   -1.90    5.30
   0   9   6    5.80   10.20
   0   9  -7  592.34   50.19
   0  -9   7  654.83   56.99
   0   9   7  704.63   54.09
   0  -9  -7  583.74   50.49
   0  -9  -8   -4.10   10.50
   0   9   8    3.70   12.80
   0   9  -8    2.20   10.70
   0  -9   8   -6.00   17.80
   0   9  -9   26.40   15.90
   0  -9   9   19.70   20.50
   0  -9  -9   21.60   14.00
   0   9   9   51.19   20.10
   0  -9  10   10.90   22.00
   0  -9 -10  -17.20    9.00
   0   9  10    1.70   15.80
   0   9 -10   14.00   15.00
   0  -9 -11   51.69   20.80
   0   9  11   50.79   22.00
   0   9 -11   58.59   21.00
   0  -9  11   84.09   30.50
   1  -9   0   80.09   15.40
  -1  -9   0   97.39   15.50
  -1  -9   0  104.69   15.00
  -1   9   0   97.99   13.40
  -1  -9  -1  217.58   17.30
  -1   9   1  197.88   18.50
   1  -9   1  219.08   22.30
  -1  -9  -1  219.18   21.00
  -1  -9  -1  208.28   21.90
  -1  -9   1  207.68   21.00
   1  -9  -1  215.68   23.70
  -1   9  -1  237.08   19.30
  -1  -9   1  168.78   20.80
   1  -9  -1  227.08   15.80
  -1  -9  -2 2565.24  160.78
  -1  -9  -2 2498.05  161.98
  -1  -9  -2 2603.64  163.18
  -1   9   2 2487.95  161.18
   1  -9   2 2666.13  164.48
   1  -9  -2 2464.05  163.38
  -1  -9   2 2538.55  163.18
  -1   9  -2 2510.85  158.68
  -1   9  -2 2551.74  161.58
  -1  -9   2 2603.64  163.48
   1  -9  -2 2734.43  160.18
  -1   9   3  279.77   22.70
  -1  -9  -3  250.27   22.90
   1   9  -3  270.27   22.70
  -1  -9  -3  261.37   25.00
   1  -9   3  252.67   28.50
   1  -9  -3  297.37   26.70
  -1   9  -3  266.67   22.80
  -1  -9   3  310.07   27.60
  -1   9  -3  284.07   21.50
   1   9   3  254.57   21.50
   1  -9  -3  297.87   23.30
   1   9  -4  560.84   39.30
  -1  -9  -4  515.45   41.20
  -1   9   4  567.54   38.60
   1   9  -4  515.55   40.20
  -1  -9  -4  537.75   43.60
   1  -9   4  506.85   45.10
   1  -9  -4  558.04   41.00
  -1   9  -4  548.85   39.40
  -1   9  -4  551.14   39.90
   1   9   4  560.44   38.10
   1  -9  -4  549.15   43.70
   1  -9   5   32.80   14.70
  -1   9   5   32.80    7.60
   1   9  -5   25.60    7.60
   1   9  -5   15.30    9.00
  -1  -9  -5   11.10    9.60
   1   9   5   12.90    5.40
   1  -9  -5   20.90    9.60
   1   9   5   15.60   10.00
   1  -9  -5   14.40   12.70
  -1  -9   5   11.70   14.10
  -1   9  -5   14.10    8.40
  -1   9  -5   18.30    7.30
  -1   9   6  343.17   34.60
  -1  -9  -6  359.66   35.20
   1   9  -6  384.46   34.80
   1  -9   6  377.96   42.20
   1   9  -6  397.96   29.80
  -1  -9   6  356.46   42.30
  -1   9  -6  398.56   34.10
   1  -9  -6  358.96   34.60
  -1   9  -6  402.06   29.90
   1   9   6  380.06   35.70
  -1   9   7   22.20   14.70
  -1  -9  -7   15.80   11.20
   1   9  -7    7.30   10.70
   1  -9   7    2.00   16.80
  -1  -9   7   17.10   17.30
   1   9   7    0.00   11.60
  -1   9  -7    8.90   10.60
   1  -9  -7   18.40   11.90
   1  -9   8  366.56   45.90
  -1   9   8  376.16   44.10
   1   9  -8  333.27   38.80
  -1  -9  -8  366.46   41.20
  -1  -9   8  438.76   49.90
   1  -9  -8  300.87   37.40
  -1   9  -8  342.87   35.50
   1   9   8  325.67   41.70
   1   9  -9   -2.10   13.00
  -1  -9  -9    4.40   11.30
   1  -9   9   -6.70   20.30
  -1   9   9   26.70   16.50
   1   9   9   18.50   15.50
  -1   9  -9   10.20   12.20
   1  -9  -9  -15.50   11.00
  -1  -9   9   14.20   22.10
   1  -9  10   92.59   28.30
   1   9 -10   77.99   21.30
  -1  -9 -10   49.50   17.50
  -1   9  10   61.49   22.30
  -1   9 -10   24.00   15.70
   1   9  10   63.79   21.80
   1  -9 -10   20.50   17.30
  -1  -9  10   28.20   26.00
  -1   9  11   -3.00   15.90
   1   9 -11   -2.60   14.60
   1  -9  11   -0.40   23.40
  -1  -9 -11    7.60   15.30
  -1   9 -11   -9.30   11.30
  -1  -9  11  -13.90   21.40
   1   9  11    9.80   17.60
   1  -9 -11    9.10   14.40
  -2  -9   0   13.70    9.10
  -2   9   0   25.50    9.00
  -2  -9   0   30.10    8.60
   2  -9   0   11.90    9.50
  -2   9   1 2040.20  131.59
  -2  -9  -1 2144.19  130.49
  -2  -9  -1 2104.49  131.09
  -2  -9  -1 2021.00  132.39
   2  -9   1 2071.49  133.19
  -2  -9   1 2117.79  131.59
   2  -9  -1 2032.90  132.69
  -2   9  -1 1952.00  131.39
  -2  -9   1 2044.60  133.09
   2  -9   2   18.30   12.00
  -2  -9  -2    8.60    7.40
  -2  -9  -2    6.30    5.90
  -2   9   2    6.90    6.70
  -2  -9  -2   15.70    8.80
  -2  -9   2    3.10    9.30
   2  -9  -2    4.90    4.90
  -2   9  -2    5.60    6.60
   2  -9  -2   11.40   10.10
  -2  -9   2   -2.00    8.20
  -2   9  -2    5.20    4.20
  -2  -9  -3 2119.09  132.59
  -2  -9  -3 2069.39  133.69
  -2   9   3 2093.19  132.09
   2  -9   3 2157.98  136.09
  -2  -9  -3 2020.20  133.19
  -2   9  -3 2030.60  132.39
   2  -9  -3 2062.19  131.89
  -2  -9   3 2004.70  133.99
   2  -9  -3 2132.59  134.79
  -2  -9   3 2096.89  134.49
  -2   9  -3 2032.50  130.89
  -2  -9  -4   23.90    9.00
  -2   9   4    5.50    7.00
   2  -9   4  -16.10   13.00
  -2  -9  -4   -4.10    9.10
  -2  -9  -4    8.50    7.20
   2   9  -4    5.90    7.70
  -2  -9   4   12.80   12.30
  -2   9  -4    9.90    7.00
   2  -9  -4   13.10    8.20
  -2  -9   4   16.80   10.00
   2  -9  -4    4.10   10.50
  -2   9  -4   13.90    7.20
  -2   9   5  959.80   65.79
   2   9  -5  974.80   70.49
   2  -9   5  907.01   73.39
  -2  -9  -5  996.10   71.19
  -2  -9   5  970.10   69.19
  -2   9  -5 1023.10   67.09
   2   9   5 1001.90   70.79
   2  -9  -5  971.00   69.99
  -2  -9   5  994.40   72.49
   2   9   5 1035.30   65.19
   2  -9  -5  982.60   72.99
  -2   9  -5 1046.90   69.29
   2   9  -6   20.00    7.80
  -2   9   6   21.80   13.30
  -2  -9  -6   21.00   12.00
   2   9  -6   15.70   10.70
   2  -9   6    8.60   16.50
  -2   9  -6   18.90    8.00
  -2   9  -6   17.50   10.20
   2  -9  -6   20.50   12.40
   2   9   6   13.40   10.50
  -2  -9   6   -8.90   13.90
   2  -9   7  571.44   49.99
  -2   9   7  457.35   43.00
   2   9  -7  421.76   41.80
  -2  -9  -7  462.35   42.90
   2  -9  -7  414.86   41.40
  -2  -9   7  474.25   47.00
   2   9   7  493.55   43.80
  -2   9  -7  519.75   42.10
  -2   9   8   13.80   14.60
   2   9  -8    8.90   12.40
  -2  -9  -8    0.40   11.30
   2  -9   8    5.50   18.40
  -2   9  -8   10.70   11.60
   2   9   8    1.00   12.80
   2  -9  -8   11.00   12.10
  -2  -9   8  -19.70   16.50
   2  -9   9  304.57   44.80
  -2  -9  -9  287.57   38.10
   2   9  -9  411.66   40.90
  -2   9   9  493.95   53.29
  -2  -9   9  398.96   49.90
   2  -9  -9  339.37   40.50
  -2   9  -9  377.86   38.30
   2   9   9  263.87   40.80
  -2  -9 -10    6.30   14.30
   2  -9  10  -21.60   18.20
  -2   9  10   -6.40   16.70
   2   9 -10   15.60   15.40
   2  -9 -10    8.10   16.00
  -2   9 -10    2.10   13.50
  -2  -9  10   24.70   23.80
   2   9  10    0.60   14.00
   2   9 -11   55.99   21.90
  -2  -9 -11   73.99   21.50
  -2   9  11  120.79   31.60
   2  -9  11   93.49   30.40
   2   9  11  109.49   28.00
  -2  -9  11   60.79   30.70
   2  -9 -11   66.29   23.00
  -2   9 -11   83.59   22.20
  -3   9   0 3340.57  214.28
  -3  -9   0 3384.56  215.88
  -3  -9   0 3590.64  212.28
   3  -9   0 3287.07  214.48
  -3  -9  -1  105.29   16.80
   3  -9   1  123.19   18.50
  -3  -9  -1  129.99   14.90
  -3   9   1  142.89   17.90
   3  -9  -1  103.69   16.50
  -3  -9   1  141.39   16.10
  -3   9  -1  105.59   15.80
  -3  -9   1  102.29   18.30
  -3  -9  -2  245.08   22.60
  -3   9   2  203.28   23.10
  -3  -9  -2  244.58   21.40
  -3  -9  -2  241.38   24.00
   3  -9   2  272.37   25.10
  -3  -9   2  194.18   25.20
  -3   9  -2  267.57   23.30
   3  -9  -2  186.48   23.70
  -3  -9   2  237.48   22.50
  -3   9  -2  232.38   19.30
  -3  -9  -3  165.48   20.20
  -3   9   3  130.89   17.60
  -3  -9  -3  153.98   18.70
   3  -9   3  125.59   21.20
  -3  -9  -3  155.98   19.40
  -3   9  -3  160.28   16.30
   3  -9  -3  138.19   17.30
  -3   9  -3  169.98   19.10
  -3  -9   3  188.08   23.70
  -3  -9   3  163.78   20.20
   3  -9  -3  140.79   19.90
  -3   9   4  902.51   62.89
   3  -9   4  953.40   68.79
  -3  -9  -4  927.41   63.39
  -3  -9  -4  874.81   65.49
  -3  -9   4  887.41   65.19
   3  -9  -4  921.61   66.59
   3  -9  -4  953.50   64.79
   3   9   4  895.11   63.79
  -3  -9   4  915.21   65.49
  -3   9  -4  939.91   63.29
  -3   9  -4  895.91   62.89
  -3  -9  -5   17.30   11.50
  -3   9   5    7.50    8.20
  -3  -9  -5    8.00    8.90
   3  -9   5    9.80   16.60
   3   9  -5   15.20   11.20
   3  -9  -5   11.50   12.90
  -3   9  -5   13.90    8.90
  -3  -9   5   11.30   13.30
   3   9   5   19.20   11.00
  -3  -9   5   -1.50    9.10
   3  -9  -5   -0.40    9.10
  -3   9  -5   11.30    8.20
  -3  -9  -6  384.16   38.20
   3  -9   6  454.55   42.90
  -3   9   6  352.96   36.50
   3   9  -6  375.96   37.60
   3   9   6  386.36   37.00
  -3   9  -6  501.75   37.20
   3  -9  -6  306.07   34.50
  -3  -9   6  385.66   35.00
  -3  -9   6  403.56   40.60
  -3   9  -6  471.15   33.50
   3  -9   7    5.50   17.00
  -3  -9  -7   11.00   11.90
   3   9  -7   -3.70    8.80
  -3   9   7   14.20   13.40
   3   9   7    6.90   11.00
   3  -9  -7   11.70   12.30
  -3   9  -7   -8.40    8.30
  -3  -9   7   -5.60   14.20
  -3  -9  -8   52.09   18.70
  -3   9   8   56.89   18.90
   3  -9   8   74.79   24.90
   3   9  -8   52.39   18.20
  -3  -9   8   82.99   23.10
   3   9   8   49.30   18.20
  -3   9  -8   49.80   15.80
   3  -9  -8   70.29   19.40
   3  -9   9   47.30   23.40
   3   9  -9    7.70   13.10
  -3   9   9   28.10   17.80
  -3  -9  -9   19.50   15.70
   3  -9  -9   40.90   16.10
  -3  -9   9   41.70   22.90
   3   9   9   22.00   16.20
  -3   9  -9   19.50   13.90
   3   9 -10  139.79   28.00
   3  -9  10  180.08   36.40
  -3  -9 -10  174.98   31.70
  -3   9  10  159.18   32.30
   3  -9 -10  151.58   30.10
  -3  -9  10  167.38   33.60
   3   9  10  190.08   34.60
  -3   9 -10  125.19   26.00
  -3  -9 -11   14.40   17.30
   3  -9  11    0.10   21.40
  -3   9  11   30.00   21.70
   3   9 -11   10.60   15.50
  -3   9 -11   12.70   16.10
  -3  -9  11   -3.60   21.60
   3   9  11   55.89   21.90
   3  -9 -11  -14.50   14.40
   4  -9   0   31.00   11.00
  -4   9   0   31.20   11.10
  -4  -9   0   44.70    8.10
  -4  -9   0   22.00   10.90
  -4  -9  -1 1500.05   96.09
  -4  -9  -1 1444.06  101.29
   4  -9   1 1561.24  100.39
  -4   9   1 1502.75  100.29
  -4  -9   1 1447.36  101.79
  -4   9  -1 1547.35  100.19
  -4  -9   1 1515.65   96.19
   4  -9  -1 1502.65   99.39
  -4  -9  -2   31.00    8.80
   4  -9   2   20.90   12.00
  -4  -9  -2   25.20   12.40
  -4   9   2   14.70    9.50
  -4  -9   2    0.00   11.70
  -4   9  -2   23.70    9.70
  -4  -9   2   16.60    8.40
   4  -9  -2   18.10   11.00
   4  -9   3   33.20   14.70
  -4   9   3   59.69   13.40
  -4  -9  -3   96.39   16.40
  -4  -9  -3   50.49   13.10
   4  -9  -3   58.69   14.50
  -4   9  -3   55.39   11.20
  -4  -9   3   43.70   12.40
  -4  -9   3   51.49   15.50
  -4   9  -3   77.79   15.00
   4   9   3   68.49   12.00
  -4  -9  -4    1.40    9.70
   4  -9   4   10.90   13.90
  -4   9   4   15.30   10.00
  -4  -9  -4   38.70   12.80
  -4   9  -4   15.10    9.90
  -4  -9   4   17.70   12.60
   4  -9  -4    4.80   10.50
   4  -9  -4   20.70    9.90
  -4  -9   4    3.80   11.20
  -4   9  -4   19.60    9.40
   4   9   4   22.90    9.90
  -4   9   5  957.40   73.19
   4  -9   5 1206.78   80.79
  -4  -9  -5 1116.59   74.09
  -4  -9  -5 1121.89   78.69
   4  -9  -5 1049.59   76.69
  -4   9  -5 1098.39   73.99
   4   9   5 1075.69   75.29
  -4  -9   5 1045.10   76.39
  -4   9  -5 1173.48   75.89
  -4  -9   5  923.01   74.69
  -4  -9  -6    4.50   10.30
   4   9  -6    5.50   12.00
  -4   9   6   12.80   11.70
   4  -9   6    5.60   16.80
  -4  -9   6   17.50   12.40
   4  -9  -6    9.80   12.20
  -4  -9   6   13.40   13.30
  -4   9  -6   28.20   11.80
   4   9   6    5.70   10.20
  -4   9  -6   30.70   10.50
  -4  -9  -7   58.49   17.00
   4  -9   7   55.09   21.80
  -4   9   7   56.69   16.90
   4   9  -7   49.20   17.40
   4  -9  -7   48.30   17.60
   4   9   7   72.29   18.90
  -4   9  -7   63.89   16.20
  -4  -9   7   74.79   19.60
   4   9  -8   25.40   15.70
  -4   9   8   -5.50   11.20
  -4  -9  -8   -5.60   12.60
   4  -9   8    9.70   18.50
  -4  -9   8  -16.50   13.60
   4  -9  -8   -6.90   13.40
  -4   9  -8    3.30   11.30
   4   9   8    8.00   12.30
   4   9  -9   48.80   20.00
   4  -9   9   65.89   24.10
  -4   9   9   65.29   21.40
  -4  -9  -9   82.39   22.90
   4  -9  -9   54.99   20.00
  -4  -9   9   71.09   24.60
   4   9   9   86.49   22.70
  -4   9  -9  115.89   23.30
  -4  -9 -10  -10.50   10.80
   4   9 -10    7.30   16.80
   4  -9  10   -1.30   20.50
  -4   9  10   11.60   17.00
  -4  -9  10  -16.70   17.10
   4   9  10    7.90   15.20
  -4   9 -10  -15.90   11.20
   4  -9 -10    8.10   16.10
   4   9  11   79.59   30.30
  -4  -9  11   66.59   28.70
  -4   9 -11   87.09   23.50
  -5  -9   0 1073.39   75.99
  -5   9   0 1051.79   73.79
  -5  -9   0 1009.30   66.39
   5  -9   0 1055.29   71.59
  -5  -9  -1   41.80    8.10
  -5   9   1   26.80   11.70
   5  -9   1   43.40   12.90
  -5  -9  -1   11.50   13.70
  -5   9  -1   22.50   11.70
  -5  -9   1   24.40    6.70
  -5  -9   1   18.70   14.30
   5  -9  -1   40.50   11.80
  -5   9   2  255.97   30.20
   5  -9   2  305.17   32.00
  -5  -9  -2  332.67   35.00
  -5  -9   2  278.27   23.80
   5   9   2  306.97   23.40
  -5  -9   2  323.37   36.20
   5  -9  -2  282.07   28.30
  -5   9  -2  296.27   28.90
  -5  -9  -3   70.79   16.70
  -5  -9  -3   68.39   15.90
  -5   9   3   56.09   15.30
   5  -9   3   68.49   16.30
  -5  -9   3   34.10   15.10
   5   9   3   67.89   11.80
  -5  -9   3   56.49   12.40
   5  -9  -3   45.80   13.60
  -5   9  -3   40.50   13.20
  -5  -9  -4  505.45   40.10
  -5  -9  -4  416.56   38.90
   5  -9   4  419.06   41.40
  -5   9   4  411.56   38.10
  -5  -9   4  404.46   41.00
  -5  -9   4  406.96   36.00
  -5   9  -4  487.35   38.20
  -5   9  -4  477.85   37.80
   5  -9  -4  433.86   38.20
   5   9   4  466.05   35.70
  -5   9   5    0.40    8.70
  -5   9   5    7.80   10.40
  -5  -9  -5   17.50   13.30
   5  -9   5    8.80   14.30
  -5  -9  -5   -3.10    9.20
   5   9   5    4.40    9.20
  -5  -9   5    7.60   12.40
   5  -9  -5   12.30   11.50
  -5  -9   5    5.50   11.50
  -5   9  -5  -11.00    7.80
  -5   9  -5    2.10   10.60
  -5   9   6  199.88   35.40
   5  -9   6  209.48   31.90
  -5   9   6  178.68   27.20
  -5  -9  -6  189.68   30.40
   5   9   6  212.18   28.60
   5  -9  -6  195.68   29.40
  -5  -9   6  215.88   29.60
  -5   9  -6  219.38   28.30
  -5  -9   6  205.08   28.00
  -5   9  -6  292.67   29.20
   5  -9   7   21.00   17.80
   5   9  -7   -2.60   13.80
  -5   9   7   16.90   12.60
  -5  -9  -7   14.20   13.10
  -5  -9   7   -0.60   13.50
  -5   9  -7  154.18   24.90
   5  -9  -7    6.50   14.30
   5   9   7   24.80   13.90
  -5   9   8   66.99   19.30
   5  -9   8  109.09   27.00
   5   9  -8   36.00   17.60
  -5  -9  -8   79.19   21.30
   5   9   8  148.09   25.70
  -5  -9   8   72.29   21.90
  -5   9  -8  118.89   23.20
   5  -9  -8   64.19   21.40
   5  -9   9   28.40   22.40
   5   9  -9   -5.80   14.00
  -5   9   9   25.30   15.80
  -5  -9  -9    4.70   13.00
  -5   9  -9   -7.40   11.60
   5   9   9   32.80   16.80
   5  -9  -9   13.90   16.30
  -5  -9 -10   91.39   25.20
   5   9 -10   51.89   22.40
  -5   9  10   51.39   20.60
   5  -9  10   42.70   25.60
  -5   9 -10  115.99   26.60
   5   9  10   86.99   24.50
   5  -9 -10   81.99   24.90
  -6   9   0   74.69   17.30
  -6  -9   0   54.69   18.20
   6  -9   0   29.00   11.60
  -6  -9  -1  421.56   41.10
   6  -9   1  408.76   36.40
  -6   9   1  443.86   40.50
  -6   9  -1  414.16   39.50
  -6  -9   1  441.16   41.70
   6  -9  -1  476.75   36.30
   6  -9   2   34.00   13.70
  -6  -9  -2   24.90   14.20
  -6   9   2   10.00   13.00
  -6   9  -2   42.40   14.60
   6  -9  -2   30.00   11.40
  -6  -9   2   56.19   18.50
   6  -9   3  910.01   68.89
  -6  -9  -3 1076.69   72.39
  -6   9   3  982.30   70.79
  -6   9  -3  886.01   69.39
   6  -9  -3  879.81   66.79
  -6  -9   3 1019.50   73.89
  -6   9   4   36.40   13.50
   6  -9   4    8.00   12.90
  -6  -9  -4   33.00   14.20
  -6  -9  -4   -1.20   11.70
  -6   9  -4   39.10   14.00
  -6  -9   4   52.09   17.60
   6  -9  -4   30.00   13.30
  -6  -9  -5  318.77   32.10
   6  -9   5  281.97   35.30
  -6   9   5  253.77   32.40
  -6  -9  -5  310.97   36.60
  -6   9   5  291.87   32.20
   6  -9  -5  250.87   33.40
  -6   9  -5  286.07   32.70
  -6  -9   5  281.47   37.10
  -6   9  -5  291.47   33.30
   6  -9   6  -17.90   13.80
  -6  -9  -6    4.10   12.40
  -6   9   6   11.80   15.60
  -6   9   6   12.60   11.10
   6  -9  -6  -15.10   10.90
  -6   9  -6    4.80   11.00
  -6  -9   6   19.30   14.70
  -6   9  -6   10.00   11.10
   6  -9   7  320.47   41.50
  -6   9   7  281.67   35.40
  -6  -9  -7  298.27   39.80
   6   9  -7  369.96   45.00
  -6   9  -7  298.07   36.40
   6  -9  -7  292.97   39.40
  -6  -9  -8   -5.50   11.90
  -6   9   8   48.10   17.00
   6   9  -8   11.50   17.40
   6  -9   8   13.80   20.20
  -6   9  -8   -3.30   11.20
   6  -9  -8    5.00   16.30
  -6   9   9  150.58   29.00
   6  -9   9  249.38   39.70
  -6  -9  -9  260.87   39.40
   6   9  -9  158.38   32.40
   6  -9  -9  146.09   29.90
  -6   9  -9  262.17   35.80
   6   9 -10    1.00   22.10
   6  -9  10  -12.80   22.00
   6  -9 -10    1.20   21.00
  -7   9   0   72.89   20.40
  -7  -9   0   73.79   20.20
   7  -9   1  -19.10    8.10
  -7   9   1  -17.40   12.00
  -7  -9  -1    9.60   13.90
  -7  -9   1   -0.80   14.00
  -7   9  -1   35.40   15.00
  -7   9   2  592.64   51.19
   7  -9   2  608.84   47.90
  -7  -9  -2  621.84   52.69
  -7  -9   2  591.34   53.69
  -7   9  -2  554.44   49.90
  -7  -9  -3   -4.40   13.60
   7  -9   3    8.70   11.90
  -7   9   3  -12.90   12.00
  -7   9  -3   -3.30   11.10
  -7  -9   3   -2.50   13.10
  -7   9   4  160.98   28.40
   7  -9   4  214.18   28.80
  -7  -9  -4  241.68   33.00
  -7  -9   4  167.18   29.80
  -7   9  -4  244.08   30.40
   7  -9   5   -2.10   14.00
  -7   9   5    3.50   13.30
  -7  -9  -5   23.20   14.80
  -7  -9   5  -28.30   10.60
  -7   9  -5   -8.80   11.40
   7  -9   6  185.48   30.40
  -7  -9  -6  164.88   29.20
  -7  -9   6  154.18   29.80
  -7   9  -6  241.08   30.30
   7  -9  -6  139.49   27.60
   7  -9   7   -2.00   17.10
  -7  -9  -7  -13.50   13.20
  -7   9  -7    4.80   12.30
   7  -9  -7  -15.20   13.50
   7  -9   8  199.88   39.00
   7   9  -8  166.58   32.30
  -7  -9  -8  246.28   38.60
  -7   9  -8  249.68   35.00
   7  -9  -8  176.88   33.60
   7   9  -9   34.10   20.00
  -7  -9  -9   -3.90   15.00
   7  -9  -9  -23.20   14.20
  -8  -9   0   -7.70   13.70
  -8   9   0    9.30   14.20
  -8   9   1  172.28   30.80
  -8  -9  -1  243.08   35.70
  -8   9  -1  186.38   28.80
  -8  -9   1  146.39   29.80
  -8   9   2    3.70   15.60
  -8  -9  -2   19.90   15.80
  -8   9  -2   -2.60   12.30
  -8  -9   2  -16.10   13.80
  -8  -9  -3  292.87   38.30
  -8   9   3  228.88   34.60
  -8   9  -3  236.98   33.80
  -8  -9   3  206.58   33.30
  -8   9   4  -12.90   11.70
  -8  -9  -4    5.40   14.30
  -8  -9   4  -15.40   14.50
  -8   9  -4   -1.50   12.80
  -8  -9  -5   58.29   20.10
  -8   9   5   17.20   16.00
  -8  -9   5   32.40   19.70
  -8   9  -5   29.40   15.80
  -8   9  -6    8.50   15.20
  -8  -9   6    9.60   16.90
   8  -9  -6   12.40   15.20
   8  -9  -7  150.58   31.10
   8   9  -8   -7.60   16.40
  -8  -9  -8    1.60   16.30
   8  -9  -8  -13.60   14.70
  -9  -9   0   52.19   21.30
  -9   9   0   67.19   23.30
  -9  -9  -1   -2.50   15.40
  -9   9   1    0.60   16.30
  -9  -9   1    1.50   14.30
  -9   9  -1   13.40   15.70
  -9   9   2  131.39   29.50
  -9  -9  -2  161.88   30.40
  -9   9  -2   90.69   24.80
  -9  -9   2  107.09   27.70
  -9   9   3  -12.20   15.20
  -9  -9  -3   21.50   16.60
  -9  -9   3   26.60   19.10
  -9   9  -3   -2.30   13.00
  -9   9   4   67.09   22.10
  -9  -9  -4   49.70   21.20
  -9  -9   4   57.59   24.20
  -9   9  -4   51.39   19.00
  -9  -9  -5    5.00   15.40
  -9   9   5   14.10   16.00
  -9   9  -5  -20.50   12.70
  -9  -9   5   10.10   18.30
   9  -9  -6   57.49   23.30
  -9  -9   6  177.88   32.50
   9  -9  -7   30.40   19.90
 -10   9   0    8.60   16.60
 -10  -9   0  -12.80   15.70
 -10   9   1  119.59   27.30
 -10  -9  -1  126.79   29.10
 -10   9  -1  110.59   26.10
 -10  -9   1  132.49   31.30
 -10  -9  -2   23.90   17.60
 -10   9   2   29.20   20.40
 -10  -9   2    1.10   18.90
 -10   9  -2    3.50   15.40
 -10   9   3   99.89   27.00
 -10  -9  -3  147.69   30.10
 -10   9  -3   71.39   22.00
 -10  -9   3  137.79   33.00
 -10   9   4   10.60   18.00
 -10  -9  -4   20.40   18.00
 -10   9  -4  -13.30   11.80
 -10  -9   4   -8.30   17.90
 -10   9   5   74.39   23.70
 -10  -9  -5   97.19   32.10
 -10  -9   5  118.89   30.60
 -10   9  -5  137.79   27.20
  10  -9  -6   -4.40   17.90
 -10  -9   6  -21.00   16.40
 -11   9   0  170.38   33.90
 -11  -9   0  134.99   31.00
 -11   9   1   -4.90   18.60
 -11  -9  -1  -18.80   14.20
 -11  -9   1    5.30   18.30
 -11   9  -1   27.30   20.20
 -11   9   2    7.80   18.00
 -11  -9  -2    2.30   17.40
 -11   9  -2   -5.70   15.20
 -11  -9   2   25.10   23.00
 -11  -9  -3    4.40   17.40
 -11   9   3   22.50   20.80
 -11  -9   3  -30.80   17.80
 -11   9  -3  -10.20   14.10
 -11  -9  -4   36.30   20.40
 -11   9   4   25.20   20.60
 -11  -9   4   23.10   26.30
 -11   9  -4   41.30   20.80
   0  10   0   55.09   10.50
   0 -10   0   56.79   13.70
   0 -10  -1   -1.70    9.20
   0  10  -1   -2.80    5.50
   0  10  -1    1.40    2.20
   0 -10  -1    5.60    3.40
   0  10   1    1.00    5.90
   0 -10   1   10.30    9.60
   0  10   2  776.62   54.09
   0 -10  -2  790.22   57.19
   0  10  -2  805.72   54.79
   0 -10   2  843.32   58.39
   0 -10  -2  799.32   52.79
   0  10  -2  794.82   51.59
   0  10  -3   19.60    6.20
   0  10   3   10.50    6.00
   0 -10  -3   30.50    7.60
   0 -10  -3   14.70   10.80
   0  10  -3   18.70    7.20
   0 -10   3    7.10   12.70
   0  10  -4  110.79   15.20
   0  10   4  147.09   15.30
   0  10  -4  117.69   15.40
   0 -10  -4  168.18   18.60
   0 -10   4  145.59   23.50
   0 -10  -4  112.89   19.20
   0  10  -5   17.00    8.70
   0 -10  -5   11.10    8.90
   0  10  -5    4.40    6.10
   0 -10  -5   17.30   12.80
   0  10   5    6.60    5.50
   0 -10   5   16.70   14.80
   0  10  -6  157.28   21.40
   0  10  -6  181.18   18.90
   0  10   6  140.89   23.30
   0 -10  -6  134.89   21.20
   0 -10   6  148.29   27.70
   0 -10   7   41.30   20.80
   0 -10  -7   21.50   12.10
   0  10   7   24.00   15.30
   0  10  -7   40.40   13.10
   0 -10   8   85.19   26.90
   0  10  -8   63.19   16.70
   0  10   8   71.09   19.20
   0 -10   9   -2.10   21.00
   0 -10  -9   20.30   13.40
   0  10  -9   -6.80   11.50
   0  10   9   -6.60   13.00
   0  10  10   34.50   19.50
   0 -10  10   23.80   24.40
   0  10 -10   19.10   14.80
   0 -10 -10   -0.60   12.10
   0  10  11   19.60   17.80
   0  10 -11    0.10   13.70
   0 -10 -11    5.70   14.80
   0 -10  11   29.30   25.80
  -1  10   0  307.17   26.40
  -1 -10   0  353.76   28.70
  -1 -10   0  347.57   29.60
   1 -10   0  328.47   29.90
  -1 -10  -1  171.38   13.90
  -1 -10  -1  153.98   19.30
  -1  10   1  117.69   15.70
  -1 -10  -1  166.28   19.40
   1 -10   1  138.69   20.10
  -1  10  -1  126.39   15.80
   1 -10  -1  162.08   12.00
  -1 -10   1  155.58   19.50
   1 -10  -1  131.39   19.40
  -1 -10   1  164.68   20.50
  -1  10   2   29.50    8.40
  -1 -10  -2   44.50   12.20
   1 -10   2   45.80   14.70
  -1 -10  -2   43.50    8.10
  -1 -10   2   17.20    9.70
  -1 -10   2   33.90   12.60
   1 -10  -2   49.30   13.30
   1  10   2   52.49    9.40
   1 -10  -2   18.30    6.40
  -1  10  -2   46.10    9.70
  -1  10  -2   47.20    6.20
   1  10  -3  274.97   22.90
  -1 -10  -3  330.47   24.40
  -1  10   3  269.27   23.00
   1  10  -3  233.78   22.90
   1 -10   3  206.58   27.40
  -1 -10  -3  296.87   27.30
  -1  10  -3  282.27   23.50
   1 -10  -3  256.17   22.90
  -1  10  -3  302.37   21.70
  -1 -10   3  286.97   28.90
   1  10   3  289.07   22.90
   1 -10  -3  281.67   30.20
  -1 -10  -4   47.20   14.30
   1  10  -4   19.30    8.50
   1  10  -4   27.00    8.00
  -1 -10  -4   38.80   10.70
   1 -10   4   42.70   17.50
  -1  10   4   22.60    7.60
  -1 -10   4   34.10   15.00
  -1  10  -4   40.10    9.40
   1  10   4   39.70    8.10
   1 -10  -4   30.20   13.50
   1 -10  -4   14.10    8.20
  -1  10  -4   43.30    9.10
   1  10  -5   48.70   10.20
  -1  10   5   53.49    9.60
  -1 -10  -5   46.20   13.10
   1 -10   5   42.90   18.80
   1  10  -5   28.20   10.30
  -1 -10   5   46.30   18.40
   1 -10  -5   46.70   12.20
  -1  10  -5   57.19   12.10
   1  10   5   36.00   12.50
   1  10   5   51.09    8.60
  -1  10  -5   39.10   10.10
   1 -10  -5   62.79   17.80
  -1 -10  -6   23.40   12.00
  -1  10   6   28.30   13.80
   1 -10   6   16.90   17.80
   1  10  -6    8.80   10.00
   1  10  -6   13.20    7.50
   1 -10  -6   15.20   10.70
  -1 -10   6   25.10   17.40
   1  10   6   31.60   14.20
  -1  10  -6   30.30    9.00
  -1  10  -6   18.60   10.20
   1 -10   7  125.39   26.60
  -1  10   7   81.29   21.30
  -1 -10  -7   86.99   19.90
   1  10  -7   84.59   17.50
  -1  10  -7   95.59   18.00
  -1 -10   7   92.79   23.10
   1 -10  -7   82.29   18.70
   1  10   7  103.59   22.10
   1  10  -8    7.70   12.70
  -1 -10  -8   20.60   14.40
  -1  10   8   23.60   16.60
   1 -10   8   40.50   22.50
   1 -10  -8   32.10   15.30
  -1 -10   8   32.60   22.20
   1  10   8   21.80   14.90
  -1  10  -8   41.60   14.90
   1 -10   9   20.20   20.20
  -1  10   9    7.30   16.10
   1  10  -9    1.30   13.00
  -1 -10  -9   25.70   13.30
  -1  10  -9   14.00   13.30
   1  10   9   29.20   16.90
   1 -10  -9   -1.40   12.20
  -1 -10   9   -5.00   19.80
   1 -10  10   15.50   21.60
  -1 -10 -10    6.50   14.40
   1  10 -10   21.30   15.60
  -1  10  10   10.10   17.70
  -1 -10  10  -21.10   20.80
   1 -10 -10   15.40   15.50
  -1  10 -10    1.30   13.20
   1  10  10   33.00   18.60
   1  10 -11   13.70   16.20
   1 -10  11  192.38   38.10
  -1  10  11   20.60   19.40
  -1 -10 -11   11.90   16.50
   1 -10 -11   -1.40   15.40
   1  10  11   27.10   17.70
  -1  10 -11   -6.20   13.00
  -1 -10  11   13.40   26.90
   2 -10   0  518.65   41.10
  -2 -10   0  502.25   40.60
  -2 -10   0  525.05   38.90
  -2  10   0  548.35   39.20
  -2  10   1  230.48   22.30
   2 -10   1  247.68   27.10
  -2 -10  -1  212.58   21.70
  -2 -10  -1  239.58   23.30
   2 -10  -1  238.88   17.60
   2 -10  -1  252.47   23.70
  -2 -10   1  240.68   25.00
  -2 -10   1  264.47   23.50
  -2  10  -1  224.88   21.60
  -2  10   2  506.05   35.50
  -2 -10  -2  433.46   35.40
  -2 -10  -2  491.75   34.40
   2 -10   2  439.96   38.10
  -2 -10  -2  467.15   35.80
   2 -10  -2  479.15   32.30
  -2  10  -2  445.26   35.00
  -2 -10   2  451.55   36.50
   2 -10  -2  410.86   37.10
  -2 -10   2  435.26   37.10
  -2  10  -2  431.46   30.90
  -2 -10  -3   11.10    9.50
  -2 -10  -3   11.50    8.60
   2 -10   3   15.20   13.00
  -2 -10  -3   10.70    7.20
  -2  10   3   22.70    8.60
   2 -10  -3   25.00    7.40
  -2 -10   3   29.40   12.40
  -2  10  -3   17.50    6.10
  -2 -10   3   28.20   11.50
  -2  10  -3   40.50    9.50
   2 -10  -3   22.40   12.60
   2 -10   4  327.57   34.30
  -2  10   4  353.16   28.30
  -2 -10  -4  350.26   33.10
   2  10  -4  338.27   29.70
  -2 -10  -4  337.87   29.10
  -2 -10  -4  351.76   30.40
  -2  10  -4  368.26   28.10
  -2 -10   4  345.97   32.00
  -2  10  -4  350.86   29.00
   2 -10  -4  337.27   29.10
  -2 -10   4  328.57   33.90
   2 -10  -4  347.67   34.30
   2 -10   5   17.70   16.20
  -2  10   5   64.29   11.10
  -2 -10  -5   12.20    9.90
   2 -10  -5   82.29   19.00
  -2 -10   5   64.09   18.20
  -2  10  -5   24.60    9.20
   2  10   5   30.60   13.40
   2 -10  -5   68.69   13.80
  -2  10  -5   50.19   11.20
   2  10   5   39.80    8.20
   2  10  -6  143.79   22.00
  -2 -10  -6  184.58   25.20
   2  10  -6  173.78   19.60
  -2  10   6  148.59   23.40
   2 -10   6  201.38   31.10
   2 -10  -6  158.28   23.20
  -2  10  -6  157.98   19.00
  -2 -10   6  149.29   26.40
   2  10   6  177.58   26.30
  -2  10  -6  147.09   21.10
   2 -10   7   13.20   16.30
   2  10  -7   32.30   13.20
  -2 -10  -7    9.50   12.20
  -2  10   7   42.20   16.00
   2 -10  -7   31.90   13.50
  -2  10  -7   29.10   12.30
  -2 -10   7    9.30   16.50
   2  10   7    9.40   11.70
  -2  10   8  131.29   26.50
  -2 -10  -8   77.89   20.00
   2 -10   8   94.19   26.10
   2  10  -8   76.89   19.80
  -2  10  -8   83.79   18.30
   2  10   8   69.79   19.90
   2 -10  -8   98.89   21.90
  -2 -10   8  100.19   25.40
  -2 -10  -9   71.19   20.00
   2  10  -9   48.50   18.00
  -2  10   9   56.89   22.80
   2 -10   9   48.80   23.60
   2 -10  -9   37.80   17.30
  -2 -10   9   36.70   23.90
   2  10   9   38.50   17.90
  -2 -10 -10   21.20   15.00
  -2  10  10   55.89   23.30
   2  10 -10   35.80   17.50
   2 -10  10   17.80   22.80
   2  10  10   22.90   18.10
  -2  10 -10   33.30   17.20
   2 -10 -10   30.50   18.30
  -2 -10  10   66.79   27.10
   2  10 -11   30.00   17.90
   2 -10  11  -23.20   18.10
  -2  10  11   54.49   23.90
  -2 -10 -11   15.60   16.60
   2  10  11   46.40   19.80
  -2  10 -11   11.40   14.90
   2 -10 -11   31.10   19.40
  -2 -10  11   33.80   26.60
  -3 -10   0  287.07   27.50
   3 -10   0  255.57   26.10
  -3  10   0  235.38   23.80
  -3 -10   0  275.47   22.70
  -3 -10  -1  179.78   22.40
   3 -10   1  147.29   20.80
  -3 -10  -1  154.78   16.90
  -3  10   1  124.69   17.30
  -3 -10   1  120.69   19.20
  -3  10  -1  123.29   17.50
  -3 -10   1  161.18   18.20
   3 -10  -1  145.19   20.00
  -3 -10  -2    5.90    9.10
  -3 -10  -2    1.20    6.30
  -3 -10  -2   -5.60    6.20
  -3  10   2   27.50    9.40
   3 -10   2   11.10   12.00
  -3  10  -2    2.10    7.20
   3 -10  -2   15.80   10.80
  -3 -10   2    0.30    9.30
  -3 -10   2   -1.10    8.10
  -3 -10  -3   27.20   10.90
   3 -10   3   38.10   14.60
  -3 -10  -3   22.30   11.30
  -3  10   3   38.30   10.70
  -3 -10  -3   12.60    9.90
  -3  10  -3   15.70    8.80
  -3 -10   3   14.50   11.50
  -3 -10   3   26.00   11.80
  -3  10  -3   22.80    7.50
   3 -10  -3   18.00    7.80
   3 -10  -3    8.20   11.20
  -3  10   4   16.40    8.90
  -3 -10  -4   88.79   14.50
  -3 -10  -4   24.20   10.10
   3 -10   4   39.50   16.60
  -3 -10   4   32.80   13.40
   3  10   4   39.70   11.90
  -3  10  -4   26.70    8.70
  -3  10  -4   49.20   11.30
   3 -10  -4   -5.80   11.10
  -3 -10   4   17.40   13.50
   3 -10  -4   24.60    9.60
   3  10  -5   92.79   17.90
   3 -10   5   84.29   22.50
  -3 -10  -5   87.79   16.00
  -3  10   5  108.99   15.90
  -3 -10  -5   88.09   17.60
  -3  10  -5  138.29   17.40
  -3 -10   5  101.39   20.20
  -3  10  -5   99.59   16.20
   3  10   5  116.99   19.60
  -3 -10   5  120.89   19.10
   3 -10  -5   96.59   18.10
   3 -10  -5  102.79   20.80
  -3  10   6   61.99   18.00
   3 -10   6   76.79   22.00
  -3 -10  -6   45.30   15.40
   3  10  -6   72.19   17.70
  -3 -10   6   40.40   16.60
   3 -10  -6   52.69   14.90
  -3 -10   6   98.49   18.00
   3  10   6   43.20   14.80
  -3  10  -6   32.10   10.70
  -3  10  -6   33.70   12.10
   3  10  -7   11.90   11.70
   3 -10   7    3.50   17.60
  -3 -10  -7   -9.30   10.60
  -3  10   7    5.30   12.70
  -3  10  -7    4.50    9.40
   3 -10  -7    9.20   11.90
  -3 -10   7   11.00   15.90
   3  10   7   19.80   12.80
  -3  10   8   43.50   18.80
   3  10  -8   30.70   15.00
   3 -10   8   69.39   25.40
  -3 -10  -8   60.79   18.70
   3 -10  -8   40.50   16.20
  -3  10  -8   42.70   15.80
   3  10   8   61.49   18.00
  -3 -10   8   11.50   18.30
   3  10  -9   13.00   14.50
  -3 -10  -9   31.50   16.10
   3 -10   9    0.70   18.80
  -3  10   9   32.60   19.60
   3 -10  -9   20.50   15.80
  -3  10  -9   40.60   16.50
  -3 -10   9   25.80   21.50
   3  10   9   15.50   15.40
   3 -10  10    2.80   21.60
   3  10 -10    4.70   12.80
  -3 -10 -10   11.20   15.50
  -3  10  10   47.50   20.80
   3  10  10   18.40   17.00
   3 -10 -10   15.40   17.40
  -3 -10  10   11.80   22.20
  -3  10 -10    8.50   13.20
  -3  10  11   11.50   21.70
   3  10 -11  -12.60   14.10
  -3 -10 -11   -3.60   18.50
   3 -10 -11    5.60   16.50
   3  10  11   19.40   18.50
  -3  10 -11   -5.30   13.70
  -3 -10  11  -16.20   21.70
  -4  10   0  832.52   60.39
  -4 -10   0  842.22   56.39
   4 -10   0  853.11   60.39
   4 -10   1  118.79   19.50
  -4 -10  -1  142.79   22.40
  -4  10   1   98.99   18.30
  -4 -10  -1  128.99   15.00
   4 -10  -1  146.89   19.30
  -4 -10   1   97.19   20.20
  -4 -10   1  179.78   17.50
  -4  10  -1  155.48   20.50
  -4 -10  -2  149.99   21.80
   4 -10   2  147.89   22.20
  -4 -10  -2  155.78   17.90
  -4  10   2  102.09   18.10
  -4 -10   2  162.28   23.90
  -4  10  -2  129.69   19.40
  -4 -10   2  146.99   18.10
   4 -10  -2  191.08   22.40
  -4 -10  -3  241.48   27.30
   4 -10   3  245.58   29.10
  -4  10   3  204.18   25.20
  -4 -10  -3  183.78   24.50
   4 -10  -3  185.08   25.00
  -4  10  -3  200.28   24.10
  -4 -10   3  221.38   28.10
  -4  10  -3  182.38   19.60
  -4 -10   3  226.58   24.50
  -4 -10  -4  288.37   29.10
  -4  10   4  296.87   27.70
   4 -10   4  258.27   33.10
  -4 -10  -4  283.97   30.30
   4 -10  -4  313.57   33.70
  -4 -10   4  246.68   30.90
  -4  10  -4  277.87   26.10
  -4  10  -4  320.27   28.50
   4 -10  -4  249.68   27.20
  -4 -10   4  298.97   31.00
   4  10   4  260.47   26.30
   4 -10   5   52.29   18.60
  -4 -10  -5   46.70   13.60
  -4  10   5   79.89   15.60
  -4 -10  -5   51.79   15.80
  -4 -10   5   86.59   18.30
   4 -10  -5   69.79   18.20
  -4  10  -5   68.09   14.40
  -4  10  -5   52.39   13.40
   4 -10  -5   80.89   16.60
   4  10   5   45.80   13.50
  -4 -10   5   98.19   18.90
   4  10  -6   88.19   18.70
  -4 -10  -6  110.29   22.40
   4 -10   6   96.29   23.90
  -4  10   6  120.69   22.40
  -4 -10   6  129.59   21.30
  -4 -10   6  127.59   23.10
   4  10   6  107.89   20.30
   4 -10  -6  118.59   21.60
  -4  10  -6   99.69   18.60
  -4  10  -6  124.09   18.50
  -4 -10  -7   76.79   19.90
  -4  10   7   31.80   14.90
   4  10  -7   29.80   14.80
   4 -10   7   16.00   18.20
  -4  10  -7   42.10   14.30
  -4 -10   7   51.39   18.40
   4  10   7   29.40   14.40
   4 -10  -7   22.10   15.00
   4 -10   8   31.50   20.90
  -4  10   8   57.89   19.00
  -4 -10  -8   23.50   14.40
   4  10  -8   21.60   14.10
   4 -10  -8   -4.50   10.90
   4  10   8   35.90   16.10
  -4 -10   8   25.20   18.20
  -4  10  -8   25.20   13.70
  -4  10   9   51.29   19.40
   4 -10   9    3.10   19.60
  -4 -10  -9   -2.90   14.40
   4  10  -9   15.50   16.10
  -4  10  -9   33.70   16.20
  -4 -10   9   14.10   18.90
   4  10   9   38.40   18.60
   4 -10  -9    9.50   14.50
   4 -10  10   44.90   26.10
  -4  10  10   28.90   19.20
   4  10 -10   39.50   20.30
  -4 -10 -10   16.10   18.20
  -4 -10  10   84.89   25.70
  -4  10 -10   16.50   13.60
   4 -10 -10   27.10   18.30
   4  10  10   50.09   20.10
  -4 -10  11   14.30   24.40
  -5  10   0   99.39   18.70
  -5 -10   0   76.69   10.50
  -5 -10   0   49.00   17.00
   5 -10   0   72.09   15.30
  -5  10   1   37.70   12.40
  -5 -10  -1   32.30    8.30
   5 -10   1   33.20   12.90
  -5 -10  -1   32.70   14.60
   5 -10  -1   18.00   10.80
  -5  10  -1   23.70   12.70
  -5 -10   1   26.20    7.50
  -5 -10   1   34.10   15.40
   5 -10   2   23.30   13.30
  -5  10   2   39.10   13.70
  -5 -10  -2   44.90   17.00
   5 -10  -2   57.79   14.20
  -5  10  -2   28.30   13.10
  -5 -10   2   37.70   16.10
   5  10   2   27.70    7.90
  -5 -10   2   58.29   10.90
  -5 -10  -3    6.50   10.80
  -5  10   3   -8.00    9.30
   5 -10   3    8.30   11.80
  -5 -10   3   -6.20    8.30
   5 -10  -3   -9.60    9.20
  -5 -10   3    0.40   12.50
   5  10   3   -3.00    6.60
  -5  10  -3   12.40   11.40
   5 -10   4   56.19   18.00
  -5 -10  -4   74.49   17.30
  -5  10   4  142.89   21.30
  -5 -10  -4   85.69   18.80
  -5  10  -4   91.79   16.20
  -5 -10   4  122.99   22.20
   5 -10  -4  157.88   22.30
  -5  10  -4  111.89   18.50
  -5 -10   4  119.19   18.20
   5  10   4   76.39   15.10
  -5 -10  -5   36.50   14.90
   5 -10   5   19.90   16.00
  -5 -10  -5   25.70   12.60
  -5  10   5   31.60   12.50
   5  10   5   33.40   12.00
  -5 -10   5   20.90   13.90
   5 -10  -5   19.20   12.70
  -5 -10   5   27.80   13.50
  -5  10  -5    1.10   10.40
  -5  10  -5   23.30   11.30
  -5  10   6   17.90   12.30
   5 -10   6   18.20   18.10
  -5 -10  -6   -3.20   10.60
   5  10   6   24.90   12.40
   5 -10  -6   30.20   14.30
  -5  10  -6   18.90   11.60
  -5 -10   6    8.70   13.50
  -5  10  -6    8.30   10.90
  -5 -10   6   18.40   15.00
   5 -10   7    2.70   16.80
   5  10  -7   13.80   14.00
  -5  10   7   -1.30   10.80
  -5 -10  -7   16.80   14.70
   5 -10  -7   18.50   14.90
   5  10   7    9.20   11.60
  -5  10  -7   -4.80    9.90
  -5 -10   7   -9.10   13.60
  -5  10   8  113.79   23.90
   5 -10   8   90.99   27.50
  -5 -10  -8  104.19   24.50
   5  10  -8  115.89   26.10
   5  10   8   96.89   22.50
  -5 -10   8  179.88   30.70
  -5  10  -8  136.29   24.90
   5 -10  -8  137.69   27.30
  -5 -10  -9    6.50   16.90
   5  10  -9   31.90   16.30
   5 -10   9   14.10   21.40
  -5  10   9   20.80   16.40
  -5  10  -9   -4.40   11.80
   5  10   9   19.80   16.00
   5 -10  -9   15.20   16.60
  -5  10  10   58.39   21.60
   5  10 -10   40.50   20.30
   5 -10  10   15.90   24.20
  -5 -10 -10   -6.30   15.30
   5 -10 -10    5.90   16.60
   5  10  10   36.00   17.60
  -6  10   0   -7.60   11.30
  -6 -10   0   -7.20   10.40
   6 -10   0   -8.90    8.70
  -6 -10  -1   11.20   14.50
  -6  10   1   13.00   12.90
   6 -10   1   20.20   11.60
  -6 -10   1   -5.70   12.60
   6 -10  -1    7.30    9.90
  -6  10  -1    5.40   11.10
  -6  10   2   56.99   17.00
  -6 -10  -2   34.90   16.00
   6 -10   2   35.80   14.70
   6 -10  -2   48.70   13.20
  -6  10  -2   25.40   13.90
  -6 -10   2   33.00   17.10
  -6  10   3   97.99   19.70
   6 -10   3   52.89   15.90
  -6 -10  -3   37.40   16.20
  -6 -10   3   68.89   21.30
   6 -10  -3   72.39   15.60
  -6  10  -3   55.69   16.40
  -6 -10  -4   46.60   15.80
  -6  10   4   21.30   13.30
   6 -10   4   22.60   14.90
  -6 -10   4   23.20   16.70
  -6  10  -4   29.10   13.80
   6 -10  -4   20.50   12.80
  -6  10   5   20.00   13.10
  -6  10   5   48.00   13.20
  -6 -10  -5   12.20   13.30
  -6 -10  -5   -0.90   12.10
   6 -10   5   12.00   15.40
  -6 -10   5   22.50   16.00
   6 -10  -5   42.60   14.60
  -6  10  -5   26.80   13.10
  -6  10  -5   21.10   11.50
  -6  10   6   12.50   11.40
  -6 -10  -6   28.70   15.80
   6 -10   6   17.10   17.00
  -6  10  -6   20.90   13.10
  -6  10  -6   12.80   11.50
   6 -10  -6   35.20   16.00
  -6 -10   6   28.20   16.10
  -6 -10  -7   21.10   16.70
   6  10  -7   34.00   16.00
   6 -10   7   14.20   17.70
  -6  10   7   24.40   13.90
  -6  10  -7   21.30   12.70
   6 -10  -7   14.40   15.50
  -6  10   8   21.60   14.40
   6  10  -8   16.60   17.80
   6 -10   8   18.50   21.40
  -6 -10  -8   49.10   20.40
  -6  10  -8   11.80   14.10
   6 -10  -8    0.20   14.70
   6  10  -9   31.40   18.40
  -6 -10  -9   35.70   18.70
  -6  10   9   54.89   18.70
   6 -10   9   12.10   22.00
   6 -10  -9   45.60   20.70
   6 -10  10   26.70   30.30
   7 -10   0  240.18   26.70
  -7 -10   0  217.08   34.20
  -7  10   0  231.78   31.70
   7 -10   1   36.40   13.00
  -7 -10  -1   14.70   15.10
  -7  10   1   24.00   14.60
  -7 -10   1   11.20   15.70
  -7  10  -1    9.90   13.80
   7 -10  -1   31.20   14.90
  -7  10   2   27.90   16.90
  -7 -10  -2   48.30   18.00
   7 -10   2   30.30   14.00
  -7 -10   2   23.40   17.10
  -7  10  -2   24.80   13.60
  -7 -10  -3   56.99   18.80
   7 -10   3   69.89   17.80
  -7  10   3   53.29   17.50
  -7 -10   3   66.59   22.20
  -7  10  -3   47.20   16.10
  -7  10   4   36.50   16.30
  -7 -10  -4   39.90   17.70
   7 -10   4   22.70   14.80
  -7 -10   4   40.00   19.60
  -7  10  -4   34.90   15.30
  -7 -10  -5   -4.10   11.90
  -7  10   5  -11.10   10.70
   7 -10   5   -5.40   13.60
  -7  10  -5   18.50   13.70
  -7 -10   5    9.10   15.90
  -7 -10  -6   37.50   18.10
   7 -10   6   20.80   17.90
  -7 -10   6   70.89   21.80
   7 -10  -6   47.80   18.30
  -7  10  -6   41.80   17.20
   7 -10   7   15.90   18.40
  -7 -10  -7   18.90   17.60
   7  10  -7    4.70   17.00
  -7  10  -7   18.20   14.00
   7 -10  -7   18.10   17.90
  -7 -10  -8   -3.50   16.20
   7 -10   8   10.70   20.10
   7  10  -8   22.20   18.80
   7 -10  -8   -2.30   15.00
   7  10  -9   -7.40   16.60
  -7 -10  -9    5.20   22.20
   7 -10  -9   10.40   18.00
  -8  10   0   26.20   15.90
  -8 -10   0   17.10   17.20
  -8 -10  -1   62.29   20.40
  -8  10   1   76.99   22.70
  -8 -10   1   44.10   19.80
  -8  10  -1   92.39   21.20
  -8 -10  -2   99.49   24.80
  -8  10   2   87.19   24.00
  -8 -10   2   56.19   21.00
  -8  10  -2   83.49   21.30
  -8  10   3   37.70   19.50
  -8 -10  -3   42.20   19.40
  -8  10  -3   90.69   22.40
  -8 -10   3   35.30   19.70
  -8 -10  -4   -2.60   14.60
  -8  10   4   35.30   16.60
  -8  10  -4    0.60   13.20
  -8 -10   4   -1.30   17.00
  -8 -10  -5   52.99   18.90
  -8  10   5   20.20   15.80
  -8  10  -5   28.50   16.50
  -8 -10   5   76.19   24.10
  -8  10  -6   17.60   16.20
   8 -10  -6   34.20   18.40
  -8 -10   6   28.10   18.80
   8 -10  -7   75.09   23.60
   8  10  -8   16.30   18.60
   8 -10  -8   -2.00   17.80
  -9  10   0   52.79   21.30
  -9 -10   0   91.59   27.00
  -9 -10  -1   15.40   18.80
  -9  10   1   -4.80   15.70
  -9  10  -1   -4.50   13.00
  -9 -10   1  -13.60   15.80
  -9 -10  -2  116.49   27.40
  -9  10   2   92.39   25.70
  -9 -10   2  161.18   32.50
  -9  10  -2  137.79   28.30
  -9  10   3  -15.10   16.20
  -9 -10  -3   18.60   17.90
  -9 -10   3    4.70   18.20
  -9  10  -3    9.00   15.50
  -9 -10  -4   67.89   21.50
  -9  10   4   95.09   24.40
  -9  10  -4   72.49   21.30
  -9 -10   4   58.99   24.60
  -9 -10  -5   -1.00   16.10
  -9  10   5  -15.00   14.20
  -9  10  -5   -8.10   14.10
  -9 -10   5  -11.60   15.50
   9 -10  -6   28.70   18.90
  -9 -10   6   37.80   20.90
   9 -10  -7   18.80   18.70
 -10 -10   0   26.40   20.50
 -10  10   0   13.30   16.70
 -10  10   1   83.79   26.60
 -10 -10  -1   31.90   20.40
 -10 -10   1    9.10   20.20
 -10  10  -1   96.79   25.30
 -10  10   2   12.60   18.40
 -10 -10  -2    3.40   15.40
 -10 -10   2   -8.80   18.20
 -10  10  -2   12.80   15.60
 -10  10   3   -0.40   17.60
 -10 -10  -3   19.90   19.90
 -10 -10   3   60.99   24.90
 -10  10  -3   16.90   17.50
 -10 -10  -4   29.70   17.80
 -10  10   4   -1.50   17.60
 -10 -10   4   17.70   20.70
 -10  10  -4   24.60   18.20
 -10  10   5   -4.20   16.00
 -10 -10   5   11.90   21.30
 -10 -10   6  -10.20   17.90
  10 -10  -6   18.60   18.70
 -11 -10   0   79.99   26.10
 -11  10   0   91.79   25.50
 -11  10   1  -19.20   15.20
 -11 -10  -1   -5.30   15.90
 -11  10  -1   -3.30   16.90
 -11 -10   1    2.80   19.70
 -11 -10  -2   48.50   22.00
 -11  10   2   40.80   24.10
 -11 -10   2   64.69   27.70
 -11  10  -2   65.29   22.00
 -11  10   3   46.70   23.30
 -11 -10  -3   11.10   19.30
 -11 -10   3   -0.50   22.40
 -11  10  -3   -5.10   16.40
 -11 -10  -4   49.30   21.70
   0 -11   0    4.40    9.80
   0  11   0    4.10    7.00
   0 -11  -1  964.60   65.89
   0 -11  -1  926.41   59.49
   0 -11   1  941.11   65.69
   0  11   1  927.41   63.39
   0  11  -1  940.31   63.99
   0  11  -2    9.80    3.80
   0 -11  -2    3.80    4.60
   0 -11  -2    9.50    9.80
   0 -11   2   12.70   11.20
   0  11   2    9.00    6.50
   0  11  -2    3.40    6.80
   0  11  -3 1392.16   90.59
   0 -11  -3 1380.26   93.29
   0  11  -3 1384.56   88.19
   0 -11   3 1302.17   94.19
   0  11   3 1358.96   89.69
   0 -11  -3 1415.16   89.79
   0  11  -4    5.40    6.50
   0 -11  -4   -4.30   10.90
   0  11   4    6.10    5.90
   0 -11   4   23.10   15.70
   0 -11  -4   -0.70    6.20
   0  11  -4    9.00    6.30
   0  11   5  390.16   29.90
   0 -11  -5  356.66   37.80
   0  11  -5  413.26   32.80
   0  11  -5  407.26   31.60
   0 -11   5  437.36   45.20
   0 -11  -5  386.66   34.00
   0  11  -6   13.50    7.50
   0  11   6    6.40   11.20
   0  11  -6   16.30   10.20
   0 -11  -6    1.50    9.50
   0 -11   6   17.50   16.00
   0 -11   7  568.84   52.19
   0  11  -7  552.84   43.90
   0  11   7  488.25   46.50
   0 -11  -7  446.46   42.30
   0 -11   8   -4.20   19.10
   0  11  -8   17.70   12.30
   0  11   8   30.10   15.90
   0 -11  -8   35.80   15.30
   0 -11   9   82.39   28.60
   0  11   9   68.99   22.10
   0 -11  -9   70.19   19.70
   0  11  -9   50.89   17.30
   0  11  10   40.10   20.20
   0 -11 -10  132.89   26.30
   0  11 -10  -14.90   11.80
   0 -11  10    1.90   22.50
   0  11 -11   30.10   18.50
   0 -11 -11   58.59   20.80
   0  11  11   41.10   20.60
   0 -11  11   42.60   28.70
  -1 -11   0  529.75   39.90
   1 -11   0  477.05   39.90
  -1  11   0  508.65   38.30
  -1 -11   0  552.54   40.90
   1 -11   1   65.29   13.70
  -1 -11  -1   51.59    7.90
  -1 -11  -1   55.39   12.80
  -1  11   1   55.09   10.70
   1 -11  -1   56.49    6.20
   1  11   1   56.79   10.80
   1 -11  -1   77.79   15.50
  -1 -11   1   61.39   13.50
  -1  11  -1   54.89   11.10
  -1 -11   1   44.30   13.30
  -1  11   2 1718.43  111.79
   1  11  -2 1708.53  112.29
  -1 -11  -2 1722.13  110.49
   1 -11   2 1821.22  115.69
  -1 -11  -2 1654.73  113.49
   1  11   2 1776.82  111.79
  -1  11  -2 1718.63  112.29
  -1 -11   2 1626.04  114.19
   1 -11  -2 1931.01  109.99
   1 -11  -2 1730.83  114.69
  -1  11  -2 1671.23  107.69
  -1 -11  -3   84.19   13.70
  -1 -11  -3   86.69   16.40
   1 -11   3  128.79   22.30
   1  11  -3  144.09   14.30
   1  11  -3  121.39   15.30
  -1  11   3  175.68   17.70
   1 -11  -3  146.29   20.00
   1 -11  -3  156.58   14.90
  -1 -11   3  132.89   20.50
   1  11   3   77.29   12.80
  -1  11  -3  112.89   12.50
  -1  11  -3  101.79   14.70
  -1 -11  -4  674.33   48.70
  -1 -11  -4  587.94   49.99
  -1  11   4  682.03   46.60
   1  11  -4  690.43   47.50
   1  11  -4  713.13   47.70
   1 -11   4  598.44   53.39
  -1 -11   4  629.94   52.59
   1  11   4  662.23   46.30
  -1  11  -4  619.24   45.80
   1 -11  -4  685.63   52.79
   1 -11  -4  674.93   48.00
  -1  11  -4  644.74   47.00
   1  11  -5    6.50    7.80
  -1  11   5   22.80    7.90
  -1 -11  -5    2.20    8.70
   1 -11   5   15.20   15.40
  -1 -11  -5   30.60   15.30
   1  11  -5   18.80    8.30
  -1 -11   5   18.50   16.30
   1 -11  -5   28.00   15.20
  -1  11  -5   11.80    7.90
  -1  11  -5   20.30    8.40
   1  11   5   19.00    6.60
   1 -11  -5   -3.20    8.00
   1  11  -6  376.36   30.10
  -1 -11  -6  302.27   33.30
   1  11  -6  329.67   32.40
  -1  11   6  348.77   35.40
   1 -11   6  388.26   44.40
  -1  11  -6  387.86   30.20
  -1 -11   6  443.26   46.00
   1 -11  -6  356.46   33.50
  -1  11  -6  354.76   31.70
   1  11   6  340.77   38.90
  -1 -11  -7   89.99   18.60
   1  11  -7  138.59   21.00
   1 -11   7   83.09   25.00
  -1  11   7  156.18   26.80
  -1  11  -7   89.79   18.20
   1  11   7  110.89   23.30
  -1 -11   7  115.99   24.70
   1 -11  -7   93.59   19.80
   1 -11   8  308.77   43.50
  -1 -11  -8  257.57   33.50
   1  11  -8  320.37   35.90
  -1  11   8  467.35   49.10
   1  11   8  280.87   36.80
  -1  11  -8  282.37   33.90
  -1 -11   8  239.08   38.80
   1 -11  -8  256.67   33.20
  -1  11   9    0.40   14.90
  -1 -11  -9   10.00   11.90
   1 -11   9    3.30   20.90
   1  11  -9   -0.30   12.40
   1  11   9   12.50   16.10
  -1 -11   9   35.50   23.40
   1 -11  -9    8.10   13.00
  -1  11  -9    3.20   11.00
  -1  11  10   54.19   22.30
  -1 -11 -10   54.49   19.80
   1 -11  10  126.29   31.70
   1  11 -10   62.19   20.10
   1  11  10   51.89   20.60
  -1 -11  10   61.29   29.40
  -1  11 -10   41.90   18.90
   1 -11 -10   53.59   20.10
  -1 -11 -11   11.40   15.80
   1  11 -11   29.70   17.90
   1 -11  11   10.50   25.30
  -1  11  11   18.50   18.50
  -1 -11  11  -16.20   24.80
   1 -11 -11   30.20   18.50
   1  11  11   27.30   19.30
  -1  11 -11   23.50   16.30
   2 -11   0   62.49    5.50
  -2 -11   0   77.09   13.10
   2 -11   0   51.89   14.10
  -2  11   0   61.99   11.80
  -2 -11   0   55.99   13.20
  -2 -11  -1 1175.48   78.29
  -2 -11  -1 1116.19   76.59
  -2  11   1 1187.48   77.19
   2 -11   1 1118.99   78.79
   2 -11  -1 1079.19   78.29
   2 -11  -1 1202.68   72.29
  -2  11  -1 1173.48   77.19
  -2 -11   1 1107.79   77.19
  -2 -11   1 1087.89   78.19
  -2  11   2  237.08   23.10
  -2 -11  -2  254.37   21.80
   2 -11   2  270.67   30.10
  -2 -11  -2  248.78   24.20
  -2 -11  -2  228.38   24.20
  -2  11  -2  228.08   17.90
  -2 -11   2  289.37   27.00
  -2 -11   2  237.08   26.00
   2 -11  -2  243.58   19.70
   2 -11  -2  308.47   30.60
  -2  11  -2  251.17   23.70
  -2 -11  -3 1377.96   88.69
  -2 -11  -3 1321.37   87.69
  -2 -11  -3 1282.77   88.99
   2 -11   3 1251.37   91.29
  -2  11   3 1310.27   87.59
  -2  11  -3 1311.17   84.79
  -2  11  -3 1356.16   88.09
  -2 -11   3 1282.47   89.89
   2 -11  -3 1313.97   86.19
   2 -11  -3 1328.77   90.99
  -2 -11   3 1368.46   90.29
  -2 -11  -4   47.90   12.10
  -2  11   4   32.30   10.00
   2  11  -4   14.30    8.80
   2 -11   4   81.89   20.00
  -2 -11  -4   30.20   12.80
  -2 -11   4   38.00   16.10
  -2  11  -4   59.89   12.10
  -2 -11   4   37.10   13.90
   2 -11  -4   31.90   10.40
  -2  11  -4   49.60    9.90
   2 -11  -4   31.90   15.40
   2  11  -5  418.46   37.70
   2  11  -5  446.86   35.90
   2 -11   5  407.86   42.20
  -2  11   5  398.96   34.50
  -2 -11  -5  490.85   40.00
   2 -11  -5  429.86   37.30
   2 -11  -5  564.14   44.70
  -2 -11   5  378.76   41.30
  -2  11  -5  530.55   37.10
  -2  11  -5  463.05   36.50
   2  11   5  544.95   35.10
   2  11   5  444.56   38.50
   2  11  -6    6.40   10.10
  -2  11   6   15.60   11.70
   2 -11   6   16.70   17.30
   2  11  -6   11.80    7.60
  -2 -11  -6   19.40   11.60
   2  11   6    8.00   10.70
  -2  11  -6   14.80    8.70
   2 -11  -6   10.40   10.10
  -2  11  -6    3.00    8.40
  -2 -11   6    0.20   15.20
  -2 -11  -7  241.08   30.50
  -2  11   7  186.38   29.60
   2  11  -7  236.28   30.30
   2 -11   7  348.47   43.70
   2 -11  -7  224.98   29.20
   2  11   7  219.58   30.40
  -2  11  -7  266.47   29.90
  -2 -11   7  181.58   32.10
   2  11  -8   13.20   13.20
  -2 -11  -8   11.50   13.40
  -2  11   8   12.60   13.80
   2 -11   8   32.40   20.30
   2 -11  -8   -1.20   11.50
  -2 -11   8   20.20   20.80
   2  11   8   18.70   12.70
  -2  11  -8   12.50   11.80
  -2 -11  -9  265.47   34.80
   2  11  -9  240.98   33.90
  -2  11   9  306.27   40.80
   2 -11   9  189.08   37.30
   2  11   9  282.57   39.10
   2 -11  -9  185.08   31.80
  -2 -11   9  227.68   39.20
  -2  11  -9  195.28   30.40
   2  11 -10   -0.10   13.50
   2 -11  10    6.20   21.60
  -2  11  10   38.50   20.70
  -2 -11 -10   42.10   18.70
   2  11  10   15.40   17.20
  -2 -11  10   12.50   24.30
   2 -11 -10   27.20   16.30
  -2  11 -10   13.60   14.80
  -2 -11 -11   55.69   21.80
   2 -11  11   22.70   32.60
   2  11 -11   47.40   20.10
  -2  11  11   24.20   21.80
   2 -11 -11   58.39   21.90
  -2  11 -11   48.70   27.40
  -2 -11  11   69.49   30.90
  -3 -11   0 1896.71  128.49
  -3  11   0 1970.90  127.19
   3 -11   0 1897.91  127.79
  -3 -11   0 2034.50  125.39
  -3 -11  -1   23.20    8.40
   3 -11   1   16.80   11.20
  -3  11   1   25.70   10.00
  -3 -11  -1    2.00   10.10
  -3 -11   1   11.90    8.60
   3 -11  -1   33.10   11.20
  -3  11  -1    4.50    7.30
  -3 -11   1   32.90   13.10
   3 -11   2  411.56   37.90
  -3 -11  -2  397.66   33.70
  -3 -11  -2  447.86   34.50
  -3 -11  -2  431.66   36.60
  -3  11   2  479.65   35.60
  -3 -11   2  421.36   38.10
  -3  11  -2  382.66   34.20
   3 -11  -2  433.26   31.50
  -3 -11   2  436.06   34.70
   3 -11  -2  434.96   36.40
  -3  11   3   81.59   14.60
  -3 -11  -3   80.89   15.60
  -3 -11  -3   88.29   15.70
  -3 -11  -3   86.19   16.00
   3 -11   3   53.89   16.40
  -3 -11   3   99.69   17.50
   3 -11  -3   65.89   15.90
   3 -11  -3   79.39   12.70
  -3  11  -3   61.19   13.80
  -3  11  -3   88.49   11.80
  -3 -11   3  102.79   19.00
  -3 -11  -4  672.83   52.19
   3 -11   4  715.83   58.09
  -3  11   4  754.62   52.09
  -3 -11  -4  694.33   54.69
  -3 -11  -4  729.23   54.19
  -3 -11   4  767.42   55.79
  -3  11  -4  693.73   50.29
   3 -11  -4  704.33   51.79
   3 -11  -4  694.33   55.99
  -3  11  -4  710.73   52.39
  -3 -11   4  733.53   54.99
  -3 -11  -5   42.60   14.50
  -3  11   5   18.50    9.80
  -3 -11  -5   46.40   12.50
   3 -11   5   54.89   19.60
   3  11  -5   30.60   12.60
   3  11   5   45.50   13.20
   3 -11  -5   27.50   11.90
  -3  11  -5   45.80   11.70
  -3 -11   5   24.10   13.60
   3 -11  -5    4.10   13.40
  -3  11  -5   68.39   13.00
  -3 -11   5   26.00   15.30
   3 -11   6  515.15   49.10
   3  11  -6  477.55   42.80
  -3  11   6  459.25   43.20
  -3 -11  -6  478.95   43.10
  -3  11  -6  428.16   39.10
   3 -11  -6  479.35   41.90
   3  11   6  471.15   42.00
  -3 -11   6  505.85   45.60
  -3 -11   6  481.25   41.70
  -3  11  -6  545.65   38.90
  -3  11   7   17.50   14.70
  -3 -11  -7   10.80   12.80
   3  11  -7    1.30   10.70
   3 -11   7   14.20   18.10
   3 -11  -7   -0.20   10.10
  -3  11  -7    5.20    9.90
   3  11   7    3.00   11.00
  -3 -11   7   -0.10   15.60
   3 -11   8  113.99   29.70
  -3  11   8  137.19   27.30
  -3 -11  -8  113.29   24.10
   3  11  -8  112.39   21.90
   3  11   8   95.39   22.10
   3 -11  -8   79.39   21.10
  -3  11  -8  142.09   23.70
  -3 -11   8   69.39   23.70
  -3  11   9   25.90   18.00
  -3 -11  -9    1.90   13.30
   3 -11   9  -15.90   19.30
   3  11  -9    9.70   14.90
   3  11   9   32.30   16.70
  -3  11  -9    3.60   12.40
   3 -11  -9   13.40   14.60
  -3 -11   9   36.30   22.80
  -3 -11 -10  140.19   28.10
   3 -11  10  102.69   31.20
  -3  11  10  175.58   34.80
   3  11 -10  157.78   28.90
   3  11  10  169.68   32.00
  -3  11 -10  129.19   26.40
  -3 -11  10  131.59   33.10
   3 -11 -10  136.59   29.30
   3  11 -11   33.20   19.20
   3 -11 -11   -8.00   20.30
  -3 -11  11    0.20   24.30
  -4 -11   0   63.59   16.00
   4 -11   0   78.99   15.40
  -4 -11   0   69.89   11.70
  -4  11   0   80.89   16.30
  -4  11   1  346.37   32.70
  -4 -11  -1  422.06   31.10
  -4 -11  -1  413.86   37.30
   4 -11   1  402.26   35.70
  -4 -11   1  403.26   30.80
   4 -11  -1  376.46   34.60
  -4 -11   1  388.46   37.70
  -4  11  -1  367.26   33.60
  -4  11   2   14.10   10.80
   4 -11   2    0.00   12.20
  -4 -11  -2   17.70   11.70
  -4 -11  -2   16.20    8.80
  -4  11  -2   20.40    9.50
  -4 -11   2   35.40   14.30
  -4 -11   2   43.50   11.50
   4 -11  -2   53.19   14.40
  -4  11   3   19.20   10.80
  -4 -11  -3   24.60   10.80
   4 -11   3  -17.80   11.90
  -4 -11  -3   12.10    9.90
  -4 -11  -3    6.30   10.80
  -4  11  -3   14.40    9.90
  -4 -11   3   18.10   11.70
   4 -11  -3   -1.20   10.90
   4 -11  -3   12.40    8.40
  -4 -11   3    7.90   12.70
  -4 -11  -4   44.00   13.90
  -4  11   4   60.69   13.80
  -4 -11  -4   57.59   15.30
   4 -11   4   37.90   17.10
  -4  11  -4   42.20   13.10
  -4 -11   4   58.59   17.00
   4  11   4   27.60   11.00
   4 -11  -4   63.49   13.80
   4 -11  -4  100.69   20.10
  -4  11  -4   45.50   11.60
  -4 -11   4   48.50   14.70
  -4  11   5  337.47   31.90
  -4 -11  -5  360.56   31.60
   4 -11   5  359.66   41.20
  -4 -11  -5  329.77   33.60
  -4  11  -5  343.47   31.50
   4 -11  -5  367.66   33.10
  -4 -11   5  338.97   34.40
  -4 -11   5  352.46   34.70
   4 -11  -5  288.17   35.90
  -4  11  -5  350.36   31.10
   4  11   5  334.17   32.10
  -4 -11  -6   14.40   12.70
   4 -11   6   12.00   17.80
   4  11  -6   32.70   13.40
  -4  11   6   33.00   14.30
  -4 -11   6   23.00   15.70
   4  11   6   42.60   13.90
  -4  11  -6    6.20   10.10
  -4 -11   6   31.80   14.30
  -4  11  -6   20.20   10.90
   4 -11  -6   15.90   12.40
  -4  11   7   33.50   15.20
  -4 -11  -7   21.80   15.30
   4  11  -7   18.10   14.10
   4 -11   7   15.50   17.40
   4  11   7   27.00   13.50
   4 -11  -7    0.50   11.40
  -4  11  -7   23.80   12.70
  -4 -11   7   25.80   17.20
   4  11  -8   15.10   14.70
  -4 -11  -8   26.60   15.20
   4 -11   8   13.80   18.00
  -4  11   8   30.30   15.90
   4 -11  -8   32.00   16.60
  -4 -11   8   12.00   18.80
   4  11   8    7.50   13.20
  -4  11  -8   -4.40   11.00
   4  11  -9   -9.10   11.60
  -4 -11  -9   19.20   16.40
  -4  11   9    5.00   14.90
   4 -11   9  -23.40   18.10
  -4 -11   9    5.90   20.50
   4  11   9   18.60   15.00
  -4  11  -9    5.80   12.40
   4 -11  -9   23.70   15.50
   4  11 -10    9.40   15.70
  -4 -11 -10  -20.80   10.00
  -4  11  10   35.70   19.20
   4 -11  10  -13.00   20.20
   4  11  10   38.50   18.10
   4 -11 -10  -12.70   14.10
  -4 -11  10   15.80   23.40
  -5  11   0  963.60   72.39
  -5 -11   0  968.10   73.99
   5 -11   0 1015.80   71.29
  -5 -11   0 1052.19   66.49
  -5  11   1   -7.60   10.30
  -5 -11  -1   -7.40   11.80
  -5 -11  -1   -1.30    6.50
   5 -11   1   -2.50   11.00
  -5 -11   1    0.70    6.60
  -5 -11   1   10.60   11.70
   5 -11  -1   -8.50    8.50
  -5  11  -1    5.20   10.60
  -5 -11  -2  556.44   38.10
  -5 -11  -2  521.95   44.90
  -5  11   2  468.85   41.90
   5 -11   2  523.15   42.70
  -5  11  -2  528.05   41.50
   5 -11  -2  443.46   40.60
  -5 -11   2  473.15   36.90
  -5 -11   2  433.36   44.30
  -5  11   3   24.30   13.00
  -5 -11  -3   30.50   14.20
   5 -11   3   43.20   16.10
   5  11   3   45.30   10.70
  -5 -11   3   16.20   14.30
  -5  11  -3   33.20   13.40
  -5 -11   3   24.30   11.20
   5 -11  -3   24.70   12.70
  -5 -11  -4  479.75   40.70
  -5  11   4  418.36   39.40
  -5 -11  -4  487.35   42.00
   5 -11   4  450.85   42.90
  -5 -11   4  451.05   38.30
  -5  11  -4  495.15   40.20
   5 -11  -4  468.85   39.60
   5  11   4  482.55   37.50
   5 -11  -4  437.76   40.40
  -5 -11   4  456.15   44.20
  -5 -11  -5   86.19   18.30
   5 -11   5   55.49   19.70
  -5  11   5   99.59   18.20
  -5 -11  -5   70.39   17.90
   5  11   5   91.29   17.20
   5 -11  -5   98.79   19.00
   5 -11  -5   83.59   20.50
  -5 -11   5  126.49   20.80
  -5 -11   5  106.29   22.50
  -5  11  -5   97.39   18.20
  -5  11  -5   75.49   16.10
  -5  11   6  300.77   35.60
  -5 -11  -6  352.76   40.10
   5 -11   6  227.68   37.20
   5  11   6  309.57   34.10
  -5  11  -6  286.37   33.30
  -5 -11   6  289.27   35.40
  -5 -11   6  279.37   34.40
  -5  11  -6  278.77   32.00
   5 -11  -6  297.47   35.90
  -5  11   7   14.30   13.20
   5 -11   7    1.10   15.70
  -5 -11  -7   34.50   14.20
   5  11  -7   16.00   12.40
   5 -11  -7   -9.70   10.40
  -5 -11   7    4.40   15.70
   5  11   7    9.20   11.60
  -5  11  -7   -0.70   11.00
   5 -11   8  149.69   32.60
  -5  11   8  138.09   24.90
  -5 -11  -8  125.39   26.10
   5  11  -8  109.79   25.20
  -5  11  -8  149.49   25.80
   5 -11  -8  111.59   24.30
   5  11   8   97.79   23.50
   5 -11   9    4.00   20.20
  -5 -11  -9   22.50   16.40
   5  11  -9   19.40   16.50
  -5  11   9   29.30   17.40
   5 -11  -9   35.90   18.90
   5  11   9   22.50   15.90
  -5  11  10   80.19   22.40
   5  11 -10   53.09   21.70
  -5 -11 -10   76.69   23.80
   5 -11  10   44.90   27.10
   5  11  10   91.79   24.10
   5 -11 -10    1.50   16.50
  -6 -11   0  314.17   39.00
  -6  11   0  287.77   34.70
   6 -11   0  320.57   30.50
   6 -11   1  299.27   30.30
  -6  11   1  247.08   33.30
  -6 -11  -1  337.37   40.10
  -6 -11   1  310.17   38.10
   6 -11  -1  284.57   28.60
  -6  11  -1  291.07   34.80
  -6 -11  -2   23.50   14.70
   6 -11   2   15.60   12.70
  -6  11   2    8.50   13.20
  -6  11  -2   24.80   13.30
   6 -11  -2    0.00   10.40
  -6 -11   2   12.80   14.50
   6 -11   3  536.75   46.50
  -6  11   3  552.94   47.90
  -6 -11  -3  639.04   50.19
  -6  11  -3  514.25   46.10
  -6 -11   3  529.15   50.59
   6 -11  -3  562.54   44.80
   6 -11   4  119.09   23.30
  -6 -11  -4  169.08   27.00
  -6  11   4  125.29   22.00
  -6  11  -4  160.58   24.90
   6 -11  -4  135.49   22.30
  -6 -11   4  153.38   28.00
   6 -11   5   64.59   20.70
  -6 -11  -5  122.49   23.50
  -6  11   5   93.79   18.10
  -6  11   5   82.69   18.60
  -6 -11  -5  125.39   22.30
  -6 -11   5   82.49   21.90
   6 -11  -5  107.79   20.60
  -6  11  -5  101.39   20.60
  -6 -11  -6   34.10   15.40
  -6  11   6   48.80   14.90
   6 -11   6   18.60   17.80
  -6 -11   6   61.49   20.70
  -6  11  -6   45.60   14.80
  -6  11  -6   57.69   16.70
   6 -11  -6   71.99   19.90
   6  11  -7   73.79   22.60
   6 -11   7   73.29   24.70
  -6  11   7  102.39   21.40
  -6 -11  -7  107.39   24.80
  -6  11  -7  136.79   23.80
   6 -11  -7  139.49   26.40
  -6 -11  -8   16.10   16.80
   6  11  -8   -4.40   14.30
   6 -11   8   37.50   23.10
  -6  11   8   35.90   14.90
   6 -11  -8   39.80   19.60
  -6  11   9   89.89   22.70
  -6 -11  -9  118.09   28.20
   6  11  -9   67.39   22.60
   6 -11   9  110.19   30.10
   6 -11  -9   78.69   24.70
  -7 -11   0   80.89   22.60
   7 -11   0  102.99   17.80
  -7  11   0   90.79   20.80
   7 -11   1   21.10   12.00
  -7 -11  -1   -4.00   13.70
  -7  11   1   -4.40   12.60
  -7  11  -1    5.80   13.10
   7 -11  -1   19.90   10.50
  -7 -11   1  -18.20   12.90
   7 -11   2  349.77   34.70
  -7 -11  -2  449.16   48.00
  -7  11   2  399.76   44.30
  -7  11  -2  316.57   39.20
  -7 -11   2  344.67   44.10
   7 -11  -2  388.06   35.40
   7 -11   3    1.70   12.10
  -7 -11  -3   26.00   16.10
  -7  11   3   11.60   13.00
  -7  11  -3    3.50   11.70
   7 -11  -3   12.30   15.40
  -7 -11   3   -0.50   14.80
  -7  11   4  163.78   26.50
   7 -11   4  165.78   26.60
  -7 -11  -4  207.08   30.90
  -7  11  -4  183.38   26.70
  -7 -11   4  118.09   27.50
  -7 -11  -5   -8.10   12.60
   7 -11   5  -10.40   13.30
  -7  11   5   -4.10   12.70
  -7  11  -5   -8.80   11.10
  -7 -11   5    4.40   15.10
   7 -11  -5   26.50   15.00
   7 -11   6   84.49   23.40
  -7 -11  -6   89.99   24.10
  -7  11  -6  154.18   24.80
  -7 -11   6  114.69   25.50
   7 -11  -6   72.69   21.20
   7  11  -7   23.60   17.60
  -7 -11  -7   18.00   17.00
   7 -11   7   -4.40   17.40
   7 -11  -7    9.80   15.00
   7 -11   8   92.89   27.40
  -7 -11  -8  108.59   25.90
   7  11  -8  132.09   29.70
   7 -11  -8  107.29   26.00
   7  11  -9   16.60   17.40
   7 -11  -9   -3.40   16.70
  -8 -11   0   15.90   16.70
  -8  11   0    6.60   13.60
  -8 -11  -1  -14.50   13.00
  -8  11   1   -2.50   14.40
  -8 -11   1   -4.20   15.40
  -8  11  -1   18.70   16.40
  -8 -11  -2   20.20   16.00
  -8  11   2   48.70   18.50
  -8 -11   2   18.70   17.90
  -8  11  -2   20.00   14.40
  -8  11   3   38.30   18.60
  -8 -11  -3   27.10   17.60
  -8  11  -3   26.10   16.00
  -8 -11   3   48.80   22.00
  -8 -11  -4   14.80   14.80
  -8  11   4    3.00   14.70
  -8 -11   4    8.90   18.40
  -8  11  -4   -1.90   13.20
  -8 -11  -5    5.10   16.90
  -8  11   5   14.40   15.30
  -8 -11   5   22.30   20.10
  -8  11  -5    4.90   14.10
   8 -11  -6   -4.00   13.90
  -8  11  -6   11.40   15.80
  -8 -11   6  -12.00   15.20
   8 -11  -7   71.49   22.20
   8  11  -8    5.50   17.00
   8 -11  -8   -3.10   15.10
  -9 -11   0   99.09   27.60
  -9  11   0   58.19   21.10
  -9 -11  -1   55.79   21.70
  -9  11   1   51.59   21.60
  -9 -11   1   37.90   21.90
  -9  11  -1   47.90   20.80
  -9 -11  -2   58.89   22.70
  -9  11   2  147.29   30.40
  -9  11  -2   86.49   22.40
  -9 -11   2  130.59   31.00
  -9 -11  -3   55.69   21.80
  -9  11   3   56.29   23.20
  -9  11  -3   54.79   20.70
  -9 -11   3   54.59   24.50
  -9  11   4   61.99   21.60
  -9 -11  -4   73.19   24.20
  -9 -11   4   99.39   27.80
  -9  11  -4   68.69   22.60
  -9 -11  -5    3.70   16.50
  -9  11   5   -2.90   14.80
  -9 -11   5   20.90   20.20
  -9  11  -5   10.30   15.90
  -9 -11   6   36.90   21.40
   9 -11  -6   26.60   18.20
   9 -11  -7   28.70   20.10
 -10 -11   0    6.10   17.90
 -10  11   0   -5.70   16.30
 -10 -11  -1   40.20   21.10
 -10  11   1   78.39   25.10
 -10 -11   1   77.39   26.50
 -10 -11  -2   42.80   20.60
 -10  11   2   71.89   25.60
 -10  11  -2   64.69   22.60
 -10 -11   2   54.29   24.90
 -10  11   3   38.80   21.60
 -10 -11  -3   47.90   22.70
 -10  11  -3   67.69   21.90
 -10 -11   3   50.89   24.00
 -10  11   4  -15.00   15.30
 -10 -11  -4   -1.70   15.30
 -10  11  -4  -21.40   12.30
 -10 -11   4    8.30   19.60
 -10  11   5   15.50   16.70
 -10 -11   5   39.20   23.50
 -10  11  -5   62.69   21.50
 -10 -11   6    3.20   19.70
 -11 -11   0  153.18   34.90
 -11  11   0  189.48   35.50
 -11  11   1   10.50   17.70
 -11 -11  -1   32.30   21.90
 -11 -11   1   19.20   21.90
 -11  11  -1   37.30   22.50
 -11 -11  -2   42.60   20.90
 -11  11   2   67.79   26.70
 -11 -11   2   65.99   26.10
 -11  11  -2   32.30   20.70
 -11 -11  -3    6.80   18.50
 -11  11   3   26.00   23.50
 -11  11  -3   31.90   25.80
 -11 -11   3  -11.70   27.30
   0 -12   0  140.39   18.80
   0  12   0  129.89   17.30
   0  12  -1    2.60    5.80
   0 -12   1   -0.70   11.00
   0 -12  -1    2.80    3.50
   0 -12  -1    5.60    9.80
   0  12   1    9.80    7.00
   0  12   2 1456.25   98.89
   0  12  -2 1498.05   99.59
   0 -12   2 1658.83  102.89
   0 -12  -2 1458.85  101.49
   0 -12  -2 1542.35   96.39
   0  12  -2 1506.55   94.79
   0 -12   3   -6.40   12.60
   0 -12  -3  -16.10    8.10
   0  12  -3    6.70    5.10
   0 -12  -3    2.00    5.60
   0  12   3   12.00    6.60
   0  12  -3    1.50    6.10
   0  12   4  393.86   30.40
   0  12  -4  408.46   31.60
   0 -12   4  380.06   39.10
   0 -12  -4  375.26   31.80
   0 -12  -4  351.16   35.20
   0  12  -4  385.96   30.00
   0 -12  -5   -3.20    7.60
   0 -12   5   24.90   16.50
   0  12  -5    3.70    7.30
   0  12  -5   15.50    7.80
   0  12   5    7.40    6.20
   0 -12  -5   23.40   14.50
   0 -12  -6  284.97   28.40
   0 -12   6  200.58   33.20
   0  12  -6  272.47   26.90
   0  12  -6  298.57   25.10
   0  12   6  239.88   31.40
   0 -12  -7    5.30   10.40
   0  12  -7   -4.30    9.30
   0  12   7   -2.10   10.60
   0 -12   7    6.10   19.20
   0 -12  -8  144.09   24.40
   0  12   8  186.78   30.30
   0 -12   8  217.18   37.10
   0  12  -8  188.08   26.50
   0  12   9   13.50   15.10
   0 -12   9  -14.20   20.60
   0 -12  -9    0.60   13.50
   0  12  -9   -0.90   10.90
   0  12 -10   41.00   18.40
   0  12  10   77.39   24.50
   0 -12 -10   79.09   21.20
   0 -12  10   55.79   29.50
   0 -12 -11   -1.10   14.80
   0  12 -11    6.60   15.10
   0  12  11   12.20   19.00
   0 -12  11  -16.90   22.80
  -1  12   0    8.00    7.00
   1 -12   0    4.00    9.10
  -1 -12   0   20.30   10.30
   1  12   0    1.60    6.40
  -1  12   1  597.34   43.60
  -1 -12  -1  600.24   45.30
   1  12  -1  631.24   44.30
   1 -12   1  549.05   47.00
   1 -12  -1  623.34   46.70
   1  12   1  553.04   43.20
  -1  12  -1  604.44   44.00
  -1 -12   1  646.54   46.70
   1 -12  -1  600.24   38.20
   1 -12   2  138.19   21.50
  -1  12   2  101.89   14.90
  -1 -12  -2   90.09   16.00
   1  12  -2   79.29   13.70
  -1 -12  -2  117.99   13.20
   1 -12  -2  110.69   11.80
   1 -12  -2  116.89   19.80
  -1 -12   2   69.49   16.90
  -1  12  -2  112.49    9.00
   1  12   2  110.69   14.50
  -1  12  -2  108.89   15.30
  -1  12   3  748.93   52.59
  -1 -12  -3  715.33   55.19
   1  12  -3  722.43   52.79
   1 -12   3  670.63   57.09
  -1 -12  -3  793.62   52.39
   1  12  -3  772.32   50.89
  -1  12  -3  728.93   52.79
   1  12   3  756.42   52.19
   1 -12  -3  760.22   51.49
   1 -12  -3  764.52   57.19
  -1  12  -3  713.23   49.10
  -1 -12   3  764.82   57.29
   1 -12   4   19.30   15.60
   1  12  -4    5.50    7.10
  -1 -12  -4   26.30    9.00
   1  12  -4   14.00    7.70
  -1 -12  -4   -2.70   10.40
  -1  12   4    1.60    6.80
   1 -12  -4   18.30    8.60
   1 -12  -4    7.90   13.20
  -1  12  -4   16.30    6.60
  -1  12  -4   -2.40    6.50
   1  12   4   23.70    7.80
  -1 -12   4  -11.80   12.50
  -1 -12  -5  331.57   30.30
   1 -12   5  354.66   40.20
  -1 -12  -5  329.37   37.60
   1  12  -5  312.27   28.20
   1  12  -5  271.97   27.10
  -1  12   5  302.67   26.20
   1  12   5  330.87   25.90
  -1  12  -5  345.97   28.20
  -1  12  -5  303.67   27.10
  -1 -12   5  282.47   36.00
   1 -12  -5  358.66   39.00
   1 -12  -5  277.57   28.50
  -1 -12  -6   26.80   12.00
  -1  12   6   17.60   11.90
   1  12  -6    6.00    8.90
   1 -12   6   12.70   19.10
   1  12  -6   18.00    9.10
   1 -12  -6    7.10   10.20
  -1  12  -6   52.59   12.00
  -1 -12   6    6.50   16.20
   1  12   6   46.10   15.20
  -1  12  -6   35.10   11.30
   1 -12   7  459.75   49.99
  -1  12   7  245.98   35.30
  -1 -12  -7  350.06   34.50
   1  12  -7  300.87   31.80
   1  12   7  322.27   38.60
  -1  12  -7  335.77   31.40
  -1 -12   7  340.57   41.80
   1 -12  -7  305.17   35.70
   1  12  -8   23.70   13.80
   1 -12   8    5.80   18.60
  -1 -12  -8   35.10   15.70
  -1  12   8   22.70   14.80
  -1 -12   8  -15.50   18.80
   1 -12  -8   18.70   13.20
   1  12   8   23.80   15.70
  -1  12  -8   32.20   13.80
  -1  12   9  121.69   28.40
   1 -12   9   70.39   26.50
   1  12  -9   91.79   20.90
  -1 -12  -9   54.29   19.10
   1  12   9   92.39   24.40
   1 -12  -9   49.70   19.00
  -1 -12   9   89.69   30.50
  -1  12  -9   83.09   20.00
   1  12 -10    2.70   13.50
  -1  12  10   27.80   18.60
  -1 -12 -10   -6.80   12.90
   1 -12  10    8.40   24.00
  -1 -12  10   21.40   25.20
  -1  12 -10   10.50   13.60
   1 -12 -10   37.40   13.60
   1  12  10   25.30   16.60
  -1  12  11   58.59   30.10
   1  12 -11   16.70   15.90
  -1 -12 -11   79.39   22.60
   1  12  11   59.49   23.20
   1 -12 -11   51.39   20.70
  -1 -12  11   71.89   34.10
  -2 -12   0  280.57   27.80
  -2  12   0  308.77   28.10
  -2 -12   0  380.26   31.00
   2 -12   0  313.57   29.60
  -2 -12  -1    0.40    8.00
  -2 -12  -1    3.30    9.40
  -2  12   1    2.60    7.70
   2 -12   1   -6.60    9.40
  -2 -12   1   -4.40    8.50
  -2  12  -1    1.10    7.50
  -2 -12   1   10.10   11.00
   2 -12  -1    9.20   10.10
   2 -12  -1    7.90    3.70
   2 -12   2   74.89   17.60
  -2  12   2   45.60   11.30
  -2 -12  -2   55.69   13.30
  -2 -12  -2   58.29   10.40
  -2 -12  -2   80.69   15.70
   2 -12  -2   50.09    8.60
  -2  12  -2   96.39   15.40
  -2 -12   2   57.99   14.40
   2 -12  -2   70.49   15.10
  -2 -12   2   81.59   16.80
  -2 -12  -3  198.88   24.70
  -2 -12  -3  162.98   21.20
  -2  12   3  151.68   19.00
  -2 -12  -3  189.28   18.60
   2 -12   3  193.08   26.60
   2 -12  -3  122.59   16.20
  -2  12  -3  229.28   23.50
  -2 -12   3   96.39   19.50
  -2  12  -3  166.18   14.50
  -2 -12   3  123.49   21.40
   2 -12  -3   98.59   19.90
  -2 -12  -4   89.79   18.10
   2  12  -4   56.99   12.30
  -2 -12  -4   64.19   14.10
   2 -12   4   60.69   19.50
  -2  12   4   86.69   14.10
  -2  12  -4   55.59   12.70
  -2  12  -4   48.20   10.20
   2 -12  -4   88.79   13.90
  -2 -12   4   65.49   18.30
   2 -12  -4   57.09   16.80
   2  12   4   54.89   10.80
  -2 -12   4   69.29   16.80
  -2  12   5  144.09   17.30
  -2 -12  -5   71.49   16.10
   2 -12   5   56.69   19.30
   2  12  -5  110.79   18.00
   2  12  -5  110.09   16.30
  -2 -12   5  160.58   26.90
   2 -12  -5  124.79   23.30
   2  12   5  124.19   15.60
  -2  12  -5  103.19   15.40
   2 -12  -5  118.19   18.00
  -2  12  -5   94.19   16.00
  -2 -12  -6   86.39   18.40
   2  12  -6   87.59   17.00
   2 -12   6   39.70   19.90
   2  12  -6   88.69   15.20
  -2  12   6   80.69   20.00
  -2  12  -6  131.69   18.50
   2  12   6   67.99   17.60
  -2  12  -6  105.89   16.40
   2 -12  -6   79.59   16.30
  -2 -12   6   83.39   22.40
  -2  12   7   10.20   13.90
   2 -12   7    4.10   16.20
   2  12  -7    5.90   10.40
  -2 -12  -7   44.80   15.80
  -2  12  -7   14.80   10.60
  -2 -12   7   -2.90   17.10
   2  12   7   24.00   13.90
   2 -12  -7   11.60   11.70
  -2  12   8   -2.00   15.10
  -2 -12  -8  -10.80   10.60
   2 -12   8   -7.10   18.80
   2  12  -8   -4.30   10.90
   2 -12  -8   -1.90   11.00
   2  12   8    5.30   13.30
  -2 -12   8   29.20   22.30
  -2  12  -8    5.70   11.10
  -2 -12  -9   10.60   12.90
   2 -12   9  -16.30   17.40
   2  12  -9   -2.20   11.60
  -2  12   9   43.70   19.40
  -2  12  -9    5.30   11.40
   2  12   9   16.00   14.90
  -2 -12   9   45.60   24.70
   2 -12  -9    9.70   14.20
  -2 -12 -10   -7.10   14.40
  -2  12  10    3.10   16.30
   2 -12  10    5.40   20.80
   2  12 -10    5.50   13.20
  -2 -12  10  -10.50   23.30
   2 -12 -10    7.70   14.40
   2  12  10   10.70   15.50
   2  12 -11   -7.30   13.80
  -2 -12 -11   17.30   20.80
   2 -12 -11   51.39   20.60
  -2 -12  11   -9.30   28.10
  -3  12   0  239.08   24.80
  -3 -12   0  232.58   28.00
   3 -12   0  301.47   30.30
  -3 -12   0  235.98   23.20
  -3 -12  -1  410.96   32.90
  -3  12   1  424.46   34.80
   3 -12   1  378.16   36.60
  -3 -12  -1  421.36   35.60
  -3  12  -1  416.06   34.30
   3 -12  -1  403.66   35.80
  -3 -12   1  370.86   35.60
  -3 -12   1  410.16   33.20
  -3 -12  -2    7.90    7.70
  -3 -12  -2   20.20   10.20
   3 -12   2   13.30   14.30
  -3  12   2    5.30    8.10
  -3 -12  -2    2.70   11.70
  -3 -12   2   17.50   13.30
  -3 -12   2   10.30   11.00
   3 -12  -2   22.10    6.60
   3 -12  -2    9.40   12.20
  -3  12  -2   25.50   10.50
  -3 -12  -3  201.48   24.70
   3 -12   3  235.98   30.50
  -3 -12  -3  216.08   21.90
  -3 -12  -3  193.58   23.50
  -3  12   3  190.28   23.60
  -3  12  -3  188.88   22.90
  -3 -12   3  207.78   27.80
  -3  12  -3  198.18   17.70
   3 -12  -3  190.68   19.30
  -3 -12   3  151.78   23.50
   3 -12  -3  168.78   24.50
  -3 -12  -4   21.60   13.40
  -3 -12  -4   14.00   10.50
  -3  12   4   32.30   11.10
  -3 -12  -4   -0.60    9.70
   3 -12   4   25.40   17.00
  -3 -12   4   22.00   14.10
   3 -12  -4   43.30   10.70
  -3 -12   4   13.50   12.50
  -3  12  -4   14.70    7.60
   3 -12  -4   46.50   16.70
  -3  12  -4   11.90   10.00
   3  12  -5  206.48   26.50
  -3  12   5  242.98   26.00
   3 -12   5  203.98   31.20
  -3 -12  -5  246.88   29.00
  -3 -12  -5  235.88   24.40
   3 -12  -5  240.98   32.90
   3 -12  -5  247.78   27.70
  -3 -12   5  233.48   29.60
  -3  12  -5  255.77   27.60
  -3  12  -5  222.28   23.10
  -3 -12   5  238.08   30.40
   3  12   5  243.18   28.80
   3 -12   6   89.19   24.50
   3  12  -6  143.09   19.00
  -3  12   6  142.19   24.20
   3  12  -6  134.99   22.10
  -3 -12  -6  108.19   21.80
  -3  12  -6  108.39   18.30
   3  12   6  103.99   20.60
  -3 -12   6  104.49   23.60
  -3  12  -6  130.19   18.80
   3 -12  -6  130.79   20.90
  -3  12   7   54.09   18.30
   3 -12   7   39.40   22.60
  -3 -12  -7   49.30   17.20
   3  12  -7   41.10   14.40
   3 -12  -7   25.10   13.60
  -3  12  -7   37.50   13.70
   3  12   7   50.39   16.10
  -3 -12   7   41.10   20.70
  -3 -12  -8    4.50   13.10
   3  12  -8   11.60   12.50
   3 -12   8  -13.80   17.50
  -3  12   8   19.20   15.80
   3 -12  -8    2.30   13.00
  -3 -12   8   16.10   18.90
  -3  12  -8    8.50   11.50
   3  12   8  -10.10   10.60
   3 -12   9   70.39   26.00
  -3  12   9   65.59   23.40
   3  12  -9   53.49   19.40
  -3 -12  -9   42.50   19.50
  -3 -12   9   90.49   27.90
   3  12   9   68.89   21.00
  -3  12  -9   75.59   20.90
   3 -12  -9   66.99   20.70
  -3  12  10   49.99   22.00
   3  12 -10    0.50   13.90
  -3 -12 -10    8.10   15.20
   3 -12  10   10.00   23.30
   3  12  10   14.10   16.00
   3 -12 -10    2.20   14.70
  -3 -12  10    1.60   22.30
   3  12 -11   19.80   18.30
  -4 -12   0  861.01   56.79
  -4 -12   0  792.52   62.29
  -4  12   0  791.62   59.79
   4 -12   0  803.12   60.39
   4 -12   1   14.40   12.90
  -4 -12  -1  -11.20   11.20
  -4 -12  -1   16.60    8.50
  -4  12   1    0.50    8.60
   4 -12  -1   10.60   11.10
  -4 -12   1   27.70   15.00
  -4  12  -1    0.80    8.90
  -4 -12   1   18.00    9.00
  -4 -12  -2  475.05   41.50
  -4 -12  -2  491.05   37.10
   4 -12   2  460.05   41.60
  -4  12   2  497.95   39.80
  -4 -12   2  468.95   37.60
  -4 -12   2  406.36   40.50
  -4  12  -2  507.15   40.00
   4 -12  -2  440.86   40.00
  -4 -12  -3   13.40   10.70
  -4 -12  -3   21.50   11.10
  -4  12   3   -4.20    9.40
  -4 -12  -3   24.30   12.90
   4 -12   3    5.80   13.00
  -4 -12   3   27.80   14.50
  -4  12  -3   47.50   13.20
   4 -12  -3   27.10   14.00
  -4 -12   3    8.80   11.00
   4 -12  -3   20.60    9.00
   4 -12   4  657.33   55.79
  -4  12   4  657.53   51.09
  -4 -12  -4  730.53   52.59
  -4 -12  -4  706.93   52.99
   4  12   4  680.53   50.09
  -4 -12   4  649.14   54.29
  -4  12  -4  680.23   51.09
  -4 -12   4  641.84   51.89
  -4  12  -4  647.24   48.40
   4 -12  -4  679.93   54.09
   4 -12  -4  657.13   50.19
   4 -12   5   11.70   14.90
  -4 -12  -5    0.40   10.70
  -4 -12  -5   -5.80    9.30
  -4  12   5   -6.60    8.60
   4 -12  -5    2.00    9.40
  -4 -12   5   14.60   12.30
   4 -12  -5    1.60   12.90
  -4  12  -5    6.60   10.00
  -4  12  -5    4.70    8.50
  -4 -12   5    4.80   12.90
   4  12   5   23.70   11.20
   4  12  -6   78.29   19.20
  -4 -12  -6  136.09   23.10
   4 -12   6  147.19   28.10
  -4  12   6  122.39   23.60
  -4  12  -6  144.49   21.40
   4  12   6  120.49   20.90
   4 -12  -6  104.59   20.90
  -4 -12   6  116.39   24.10
  -4  12  -6  174.68   22.50
  -4 -12   6  119.49   22.20
  -4  12   7   27.80   14.90
   4 -12   7    1.60   16.60
  -4 -12  -7    3.60   13.60
   4  12  -7   11.00   12.70
   4 -12  -7   -4.70   11.30
  -4 -12   7  -22.20   12.70
   4  12   7   16.40   13.20
  -4  12  -7   15.40   11.60
  -4  12   8  154.78   29.10
   4  12  -8  138.39   25.80
   4 -12   8  178.38   33.20
  -4 -12  -8  228.08   32.90
  -4  12  -8  159.38   27.80
   4  12   8  166.68   27.70
  -4 -12   8  119.49   28.00
   4 -12  -8  112.79   24.40
   4 -12   9    2.50   19.60
  -4  12   9   14.30   15.10
   4  12  -9   -2.00   13.50
  -4 -12  -9   -5.60   14.30
   4 -12  -9   -9.30   13.20
  -4 -12   9    0.00   18.40
   4  12   9    7.40   15.10
  -4 -12 -10   60.59   22.20
   4 -12  10   76.39   31.70
  -4  12  10   90.39   25.30
   4  12 -10   70.79   21.60
   4  12  10  104.79   25.50
   4 -12 -10   97.49   25.00
  -4 -12  10  111.69   31.40
  -5 -12   0   -2.00    6.60
  -5 -12   0    2.80   12.70
   5 -12   0   -0.90   10.30
  -5  12   0    1.10   11.20
   5 -12   1  499.95   44.70
  -5 -12  -1  517.45   47.10
  -5 -12  -1  619.54   39.80
  -5  12   1  536.25   44.80
   5 -12  -1  494.35   43.50
  -5 -12   1  534.25   38.90
  -5  12  -1  485.75   43.80
  -5 -12  -2  352.06   37.20
   5 -12   2  386.86   36.80
  -5 -12  -2  348.17   30.70
  -5  12   2  378.36   36.20
   5 -12  -2  415.06   35.70
  -5 -12   2  380.56   31.00
  -5 -12   2  424.26   46.20
  -5  12  -2  384.36   35.80
  -5  12   3  291.57   33.10
  -5 -12  -3  323.97   36.70
   5 -12   3  346.17   37.60
  -5 -12   3  304.77   28.40
  -5  12  -3  277.17   32.50
  -5 -12   3  340.97   40.50
   5  12   3  310.37   27.00
   5 -12  -3  321.97   34.50
  -5  12   4   55.89   15.20
  -5 -12  -4   25.60   13.90
  -5 -12  -4   39.40   14.30
   5 -12   4   18.60   15.00
   5  12   4   54.39   13.20
  -5 -12   4  102.59   22.80
   5 -12  -4   33.20   15.20
  -5  12  -4   71.99   16.50
  -5 -12   4   72.79   16.10
   5 -12  -4   49.60   13.50
  -5 -12  -5  326.87   36.70
  -5  12   5  295.87   32.90
  -5 -12  -5  352.16   35.80
   5 -12   5  297.07   38.00
  -5 -12   5  258.17   32.00
  -5  12  -5  279.97   28.20
   5 -12  -5  258.57   34.20
   5 -12  -5  290.17   33.40
  -5 -12   5  287.07   36.00
  -5  12  -5  346.07   32.20
   5  12   5  272.67   31.50
  -5  12   6    6.90   11.10
   5 -12   6    9.50   16.90
  -5 -12  -6   25.80   15.50
   5 -12  -6   19.80   13.50
  -5  12  -6   11.70   10.90
   5  12   6   28.50   12.50
  -5 -12   6   25.80   14.30
  -5 -12   6   -6.60   13.40
  -5  12  -6   43.50   14.60
   5 -12   7   85.09   24.80
  -5 -12  -7   64.39   19.20
  -5  12   7   84.69   20.90
   5  12  -7   75.69   20.40
   5 -12  -7   61.89   18.80
  -5 -12   7   41.70   22.40
   5  12   7   93.49   20.60
  -5 -12  -8   22.90   17.80
  -5  12   8   50.09   18.50
   5 -12   8   34.40   23.10
   5  12  -8   39.90   17.80
   5  12   8   66.49   20.00
   5 -12  -8   51.29   19.00
  -5  12   9   21.60   16.70
  -5 -12  -9  103.59   25.60
   5 -12   9   75.29   28.60
   5  12  -9   28.00   16.60
   5  12   9  112.79   25.20
   5 -12  -9   65.49   21.20
  -5 -12 -10   17.00   23.80
  -5  12  10   21.90   18.10
   5 -12  10   -1.20   22.60
   5  12 -10    8.30   15.10
   5 -12 -10   -7.90   15.70
   5  12  10   16.00   16.30
  -6  12   0  236.68   29.90
  -6 -12   0  159.48   29.20
   6 -12   0  182.98   24.80
  -6 -12  -1   20.40   15.60
  -6  12   1   14.00   12.20
   6 -12   1    1.50   11.10
   6 -12  -1    9.20   10.40
  -6 -12   1   -6.10   13.20
  -6  12  -1    9.50   12.30
  -6  12   2  121.59   22.60
  -6 -12  -2  134.49   25.60
   6 -12   2   60.49   17.10
  -6 -12   2  130.19   25.90
   6 -12  -2   83.49   17.80
  -6  12  -2  111.59   21.60
   6 -12   3    2.30   12.40
  -6 -12  -3   22.30   15.20
  -6  12   3   44.90   15.80
  -6  12  -3   25.70   14.00
   6 -12  -3   48.20   14.40
  -6 -12   3    3.10   13.20
  -6 -12  -4   78.09   19.90
  -6  12   4   45.50   16.60
   6 -12   4   72.49   19.80
  -6 -12   4   46.10   19.30
   6 -12  -4   44.50   14.90
  -6  12  -4   76.59   18.40
   6 -12  -4   61.79   16.60
   6 -12   5   46.30   18.30
  -6  12   5   48.00   15.60
  -6 -12  -5   63.69   17.80
  -6 -12  -5    1.10   12.00
   6 -12  -5   12.00   12.60
  -6  12  -5   19.20   14.60
  -6 -12   5   22.80   16.70
  -6  12   6   96.59   20.70
  -6 -12  -6  135.89   25.80
   6 -12   6  161.28   30.10
  -6  12  -6  114.39   22.10
   6 -12  -6   92.79   21.80
  -6 -12   6   99.69   24.00
  -6 -12  -7    4.10   13.00
   6 -12   7   -0.80   17.40
  -6  12   7   22.00   13.50
   6  12  -7   -6.00   12.30
   6 -12  -7   34.20   16.10
  -6 -12  -8   35.40   19.30
   6  12  -8   13.10   15.50
  -6  12   8   10.50   12.90
   6 -12   8   30.20   21.50
   6 -12  -8   16.10   16.80
  -6  12   9   10.10   13.90
  -6 -12  -9    5.30   14.10
   6 -12   9   -3.40   20.00
   6  12  -9    2.70   14.80
   6 -12  -9    2.00   15.40
   7 -12   0   21.20   11.70
  -7  12   0   26.40   15.90
  -7 -12   0   13.60   17.10
  -7  12   1  124.59   24.90
   7 -12   1  131.19   20.90
  -7 -12  -1   87.89   24.00
   7 -12  -1   97.09   18.30
  -7 -12   1   91.09   24.10
  -7  12  -1  100.89   21.70
   7 -12   2   11.50   12.50
  -7  12   2   13.40   14.70
  -7 -12  -2    4.70   14.60
  -7 -12   2    4.10   15.70
   7 -12  -2   18.00   11.80
  -7  12  -2   11.00   14.40
  -7  12   3  189.08   28.30
   7 -12   3  183.58   27.00
  -7 -12  -3  174.08   28.90
   7 -12  -3  148.09   23.80
  -7 -12   3  207.98   35.10
  -7  12  -3  140.09   25.20
  -7 -12  -4   -6.40   13.50
   7 -12   4  -14.30   11.80
  -7  12   4   11.90   14.60
  -7  12  -4    6.90   13.20
  -7 -12   4   20.70   17.50
   7 -12   5   87.09   22.40
  -7  12   5   61.09   19.10
  -7 -12  -5   65.59   20.30
  -7  12  -5  109.39   22.40
   7 -12  -5   50.39   17.30
  -7 -12   5   44.60   20.50
   7 -12   6   42.80   20.20
  -7 -12   6   49.70   20.10
   7 -12  -6   38.60   17.40
  -7  12  -6   51.89   18.00
  -7 -12  -7  107.29   25.70
   7  12  -7   88.89   24.20
   7 -12   7  110.89   27.20
   7 -12  -7   76.39   23.10
  -7 -12  -8   38.50   20.30
   7 -12   8    8.40   20.00
   7  12  -8   12.60   16.60
   7 -12  -8   28.50   17.40
   7 -12  -9   15.50   18.00
  -8 -12   0   13.80   16.70
  -8  12   0    4.30   14.90
  -8 -12  -1   21.00   17.80
  -8  12   1   39.30   19.40
  -8  12  -1   57.89   19.60
  -8 -12   1   74.29   23.70
  -8  12   2  123.39   25.90
  -8 -12  -2   75.19   23.60
  -8  12  -2  117.39   26.30
  -8 -12   2  150.28   30.50
  -8  12   3   -3.70   13.70
  -8 -12  -3   15.70   16.40
  -8 -12   3    4.50   17.80
  -8  12  -3   12.40   14.00
  -8  12   4   58.69   20.40
  -8 -12  -4   33.40   19.00
  -8  12  -4   55.39   18.30
  -8 -12   4   53.29   22.20
  -8 -12  -5   17.00   16.90
  -8  12   5   17.00   16.10
  -8 -12   5   68.29   23.00
  -8  12  -5    2.30   13.30
   8 -12  -5   26.60   16.50
   8 -12  -6   47.00   19.10
  -8  12  -6   69.39   21.30
  -8 -12   6   39.60   21.60
   8 -12  -7   19.50   18.00
   8  12  -8   10.60   23.30
   8 -12  -8   26.40   19.30
  -9 -12   0   80.79   25.70
  -9  12   0   62.79   23.50
  -9 -12  -1  107.99   25.60
  -9  12   1   68.19   23.50
  -9 -12   1  111.89   29.60
  -9  12  -1   49.00   20.10
  -9 -12  -2   -6.80   15.20
  -9  12   2   26.50   20.20
  -9  12  -2   10.20   16.00
  -9 -12   2   26.40   22.40
  -9  12   3  103.79   26.80
  -9 -12  -3   91.99   25.30
  -9  12  -3   44.40   19.30
  -9 -12   3   69.69   25.80
  -9 -12  -4   34.90   20.00
  -9  12   4    9.80   17.80
  -9 -12   4   30.30   21.20
  -9  12  -4   36.70   17.70
  -9  12   5   36.80   18.70
  -9 -12  -5   68.69   22.90
  -9  12  -5   43.10   19.70
  -9 -12   5   47.10   22.70
   9 -12  -5    4.00   16.20
   9 -12  -6   -6.30   19.80
 -10  12   0   64.89   24.00
 -10 -12   0   50.29   24.30
 -10 -12  -1   18.00   19.00
 -10  12   1   37.50   22.40
 -10 -12   1   24.00   21.70
 -10  12  -1   18.30   18.40
 -10  12   2   -5.80   19.10
 -10 -12  -2   11.70   16.90
 -10  12  -2   16.50   18.10
 -10 -12   2   33.70   21.30
 -10  12   3  -20.00   16.60
 -10 -12  -3   12.60   18.50
 -10  12  -3   30.90   17.80
 -10 -12   3   38.10   23.40
 -10  12   4   -8.20   15.10
 -10 -12  -4   13.30   17.10
 -10 -12   4   19.10   21.50
 -10  12  -4   -3.80   15.40
 -10  12   5   26.70   19.60
 -10 -12   5   21.40   21.20
 -10  12  -5   62.59   21.80
 -11  12   0   22.00   21.00
 -11 -12   0  -10.00   15.90
 -11 -12  -1    7.70   19.80
 -11  12   1   17.20   18.60
 -11 -12   1    8.30   19.80
 -11  12  -1   24.60   18.90
 -11 -12  -2   11.60   20.10
 -11  12   2   19.40   22.90
 -11 -12   2   25.00   26.90
 -11  12  -2   16.80   19.80
 -11 -12  -3    0.60   23.20
   0 -13   0   12.80   10.70
   0  13   0    8.00    6.90
   0  13   1  315.67   26.90
   0 -13  -1  270.97   28.90
   0 -13   1  298.77   29.40
   0  13  -1  314.57   26.60
   0  13   2    5.90    6.90
   0 -13  -2   11.10    5.20
   0  13  -2    6.30    7.80
   0 -13  -2   11.50   11.50
   0 -13   2    2.90   12.10
   0  13   3  271.57   24.80
   0  13  -3  293.77   22.20
   0 -13  -3  309.07   30.90
   0 -13  -3  271.07   23.70
   0  13  -3  287.77   26.20
   0 -13   3  310.47   34.20
   0  13   4   31.40    9.60
   0 -13   4   32.80   17.50
   0 -13  -4   18.30   14.60
   0  13  -4   40.20    9.10
   0  13  -4   23.70    9.40
   0 -13  -4   28.50    9.80
   0 -13   5  105.99   23.00
   0 -13  -5  125.29   18.80
   0  13   5  116.19   15.90
   0  13  -5   98.99   16.10
   0 -13  -5  174.58   26.70
   0  13  -5  149.59   18.90
   0 -13   6   -4.30   15.10
   0 -13  -6   32.50   12.40
   0  13  -6   11.40    9.40
   0  13   6   38.80   16.90
   0  13  -6   29.00    9.70
   0 -13   7   48.10   23.50
   0  13  -7   38.20   13.50
   0  13   7   44.20   17.70
   0 -13  -7   33.20   13.00
   0 -13  -8   41.70   15.60
   0  13   8   30.30   17.10
   0 -13   8   49.20   25.60
   0  13  -8   21.80   13.00
   0  13   9   53.69   20.90
   0  13  -9   48.60   16.20
   0 -13   9   88.49   29.80
   0 -13  -9   47.90   17.90
   0  13  10   31.10   19.80
   0  13 -10    9.00   18.60
   0 -13 -10    3.90   14.20
   0 -13  10  -14.30   22.80
   0 -13 -11   17.80   16.60
  -1 -13   0  572.54   44.80
   1  13   0  597.04   43.50
  -1  13   0  610.24   43.80
   1 -13   0  539.95   45.90
  -1  13   1   24.10    8.60
   1 -13   1   31.50   14.10
   1  13  -1   18.80    8.40
  -1 -13  -1   18.20   10.40
  -1  13  -1    8.90    6.90
   1 -13  -1   21.00    3.30
   1 -13  -1   14.10   10.40
   1  13   1   16.30    8.40
  -1 -13   1   31.40   13.00
  -1 -13  -2  552.84   43.30
   1 -13   2  527.95   45.20
   1  13  -2  529.85   40.80
  -1 -13  -2  517.45   37.80
  -1  13   2  563.84   40.80
  -1  13  -2  527.95   40.90
   1 -13  -2  566.84   36.70
  -1 -13   2  523.75   43.90
   1  13   2  533.95   40.30
   1 -13  -2  481.05   43.40
   1  13  -3   23.80    7.00
  -1 -13  -3   15.90    8.00
  -1  13   3    8.70    7.30
   1 -13   3   18.90   15.60
  -1 -13  -3   13.80   12.90
   1  13  -3   29.00    9.80
  -1  13  -3    8.20    4.80
  -1  13  -3    8.30    8.10
   1 -13  -3   41.00   13.80
   1  13   3   -2.30    6.30
  -1 -13   3  -17.30   12.80
   1 -13  -3   26.00    7.60
   1  13  -4  379.26   32.40
   1 -13   4  455.15   45.70
  -1 -13  -4  384.66   32.40
  -1  13   4  394.46   31.70
  -1 -13  -4  371.46   36.90
   1  13  -4  357.46   30.40
  -1  13  -4  369.96   29.10
  -1  13  -4  408.86   32.30
   1 -13  -4  358.16   37.80
   1 -13  -4  358.06   31.10
  -1 -13   4  357.36   37.20
   1  13   4  435.96   31.30
  -1  13   5   27.10    9.40
   1  13  -5   11.40    8.60
   1  13  -5   19.00    8.80
  -1 -13  -5   34.00   15.00
  -1 -13  -5   44.70   12.40
   1 -13   5   34.40   18.80
  -1  13  -5   24.90   10.10
   1 -13  -5   51.29   17.20
  -1 -13   5   14.80   16.60
   1 -13  -5   13.20    9.40
   1  13   5   24.70    8.60
  -1  13  -5   34.80    9.80
   1 -13   6   74.79   24.70
   1  13  -6   60.09   14.80
  -1 -13  -6   76.19   17.10
   1  13  -6   93.59   16.10
   1  13   6   78.39   17.80
   1 -13  -6   76.89   22.30
  -1  13  -6  100.69   16.10
  -1 -13   6   89.49   23.00
  -1  13  -6   83.39   15.60
   1 -13  -6   95.19   17.70
  -1  13   7   46.60   17.50
   1 -13   7   10.40   18.60
   1  13  -7   57.69   15.00
  -1 -13  -7   35.20   14.00
  -1 -13   7   46.10   22.90
   1  13   7   25.00   15.30
   1 -13  -7   50.09   15.20
  -1  13  -7    8.60   10.20
   1 -13   8  151.28   33.80
  -1  13   8   89.59   23.60
   1  13  -8   97.39   20.40
  -1 -13  -8  100.19   21.40
   1 -13  -8   65.79   19.00
   1  13   8   96.09   22.40
  -1 -13   8   56.29   26.00
  -1  13  -8  137.99   22.60
   1  13  -9    8.90   13.30
  -1  13   9   34.20   19.50
  -1 -13  -9   38.70   16.80
   1 -13   9   53.69   25.60
  -1  13  -9   45.00   16.10
  -1 -13   9    1.80   23.50
   1  13   9   28.70   17.10
   1 -13  -9   24.20   14.50
  -1  13  10   15.00   16.70
   1 -13  10   22.50   26.00
   1  13 -10   11.30   14.50
  -1 -13 -10   28.60   16.20
   1  13  10   26.00   17.80
   1 -13 -10   16.50   15.70
  -1 -13  10  -27.10   22.20
  -1 -13 -11    9.40   16.40
   1 -13 -11    0.40   14.10
  -2 -13   0  136.59   20.90
  -2  13   0  138.19   19.60
  -2 -13   0  138.89   19.00
   2 -13   0  118.89   21.10
  -2 -13  -1  210.08   26.70
  -2 -13  -1  223.28   24.50
   2 -13   1  196.48   25.80
  -2  13   1  217.48   22.20
  -2 -13   1  242.58   29.50
  -2  13  -1  262.97   23.80
   2 -13  -1  195.48   25.30
   2 -13  -1  202.68   15.50
  -2 -13   1  244.18   26.30
   2 -13   2  131.49   23.90
  -2 -13  -2  127.89   19.60
  -2 -13  -2  140.69   21.40
  -2 -13  -2  154.28   17.30
  -2  13   2  180.28   21.20
   2 -13  -2  171.88   23.40
   2 -13  -2  138.89   13.70
  -2 -13   2   87.49   19.20
  -2  13  -2  149.29   20.40
  -2 -13   2  154.28   22.60
  -2 -13  -3  245.28   22.90
   2 -13   3  220.28   29.00
  -2  13   3  213.38   24.80
  -2 -13  -3  196.38   25.70
  -2 -13   3  282.07   30.80
  -2  13  -3  245.58   26.80
  -2  13  -3  210.98   18.10
  -2 -13   3  246.68   30.20
   2 -13  -3  229.98   29.90
   2 -13  -3  234.68   20.50
   2  13  -4    6.90    7.90
  -2  13   4    3.40    8.10
   2 -13   4    5.00   13.90
  -2 -13  -4   12.40   12.90
  -2 -13  -4   19.80   10.00
   2  13  -4   -9.60    6.60
   2  13   4   -4.90    5.50
   2 -13  -4   -2.00   13.00
  -2  13  -4   -4.60    5.40
  -2 -13   4   17.80   14.30
  -2  13  -4    4.90    8.40
   2 -13  -4   11.20    7.90
   2 -13   5   99.79   24.50
  -2 -13  -5  132.19   23.40
  -2  13   5  113.99   16.70
  -2 -13  -5  144.39   21.20
   2  13  -5   95.19   17.00
   2  13  -5  111.49   17.50
   2  13   5  150.98   17.60
  -2  13  -5  101.89   15.30
   2 -13  -5   86.79   22.10
  -2  13  -5  110.69   17.80
  -2 -13   5  125.99   23.70
   2 -13  -5   93.29   16.40
  -2 -13  -6    9.10   11.20
   2 -13   6   16.60   19.40
   2  13  -6   25.70   10.40
   2  13  -6    8.00    9.30
  -2  13  -6   21.40   10.30
  -2 -13   6   23.10   19.50
   2 -13  -6   13.20   10.10
   2 -13  -6   14.30   16.10
   2  13   6    4.30   11.10
  -2  13  -6   11.60    9.20
  -2  13   7   46.20   17.00
  -2 -13  -7   51.19   16.20
   2  13  -7   82.99   18.00
   2 -13   7   79.89   26.30
   2 -13  -7  109.79   20.00
   2  13   7   72.19   19.70
  -2  13  -7   65.09   15.50
  -2 -13   7   65.99   22.90
  -2 -13  -8   31.10   15.40
  -2  13   8   17.10   16.70
   2  13  -8   39.00   15.60
   2 -13   8   19.00   21.60
   2 -13  -8   17.30   13.90
  -2 -13   8    2.70   19.60
   2  13   8   21.90   14.40
  -2  13  -8   10.30   11.10
  -2 -13  -9   52.09   19.20
   2  13  -9   39.30   17.10
  -2  13   9   75.09   23.90
   2 -13   9   78.09   26.10
   2  13   9   38.50   18.10
   2 -13  -9   54.39   17.90
  -2 -13   9   58.59   28.40
  -2 -13 -10   -9.20   11.90
  -2  13  10   21.00   18.10
   2 -13  10    3.30   23.60
   2  13 -10    4.50   12.90
  -2 -13  10  -14.20   21.70
   2  13  10    4.00   14.10
   2 -13 -10   -1.90   12.70
   2 -13 -11    1.10   21.00
  -3 -13   0  319.67   31.70
  -3 -13   0  304.87   28.50
   3 -13   0  353.76   32.60
  -3  13   0  305.97   29.50
   3 -13   1   20.70   13.10
  -3 -13  -1    0.20   10.90
  -3  13   1    9.30    9.70
  -3 -13  -1   13.40    9.90
   3 -13  -1   12.40    4.90
  -3 -13   1    5.30   13.20
   3 -13  -1    0.20    9.80
  -3  13  -1   11.80    8.70
  -3 -13   1    1.50    9.30
  -3 -13  -2  286.67   31.40
  -3  13   2  275.77   29.80
   3 -13   2  217.48   29.80
  -3 -13  -2  242.38   24.60
  -3  13  -2  266.77   29.40
   3 -13  -2  227.88   20.60
  -3 -13   2  266.47   29.00
  -3 -13   2  242.08   29.80
   3 -13  -2  295.87   32.10
  -3 -13  -3  276.07   28.00
  -3  13   3  337.77   30.50
   3 -13   3  363.76   39.10
  -3 -13  -3  276.37   30.20
  -3 -13  -3  313.37   30.60
  -3 -13   3  353.96   33.60
  -3  13  -3  273.87   23.80
   3 -13  -3  340.87   34.30
  -3  13  -3  269.37   29.00
  -3 -13   3  384.56   32.90
   3 -13  -3  361.56   26.80
  -3 -13  -4  176.08   24.70
  -3 -13  -4  191.68   24.40
   3 -13   4  191.48   29.40
  -3 -13  -4  182.28   23.90
  -3  13   4  147.39   21.10
  -3  13  -4  176.68   23.10
  -3 -13   4  147.29   24.90
  -3  13  -4  181.48   19.30
   3 -13  -4  168.78   27.50
   3 -13  -4  197.08   21.90
  -3 -13   4  153.28   24.70
  -3 -13  -5   14.90   10.80
   3 -13   5   45.40   18.40
   3  13  -5   23.20   11.40
  -3  13   5   22.70   10.70
  -3 -13   5   41.90   15.80
   3  13   5    9.90    7.60
   3  13   5   25.20   11.10
  -3  13  -5   18.10    8.70
   3 -13  -5   19.20   15.30
  -3 -13   5   25.20   15.30
   3 -13  -5   20.80   10.70
  -3  13  -5   -6.20    9.00
   3 -13   6  266.77   37.30
  -3 -13  -6  241.98   31.00
   3  13  -6  228.88   27.10
   3  13  -6  151.88   25.70
   3 -13  -6  246.68   35.20
  -3  13  -6  301.47   27.20
  -3  13  -6  277.87   26.50
  -3 -13   6  283.97   35.90
   3 -13  -6  240.28   29.00
   3  13   6  329.57   36.00
   3  13  -7   95.49   19.90
   3 -13   7   50.59   24.40
  -3 -13  -7   43.00   17.30
  -3  13   7   97.59   23.30
   3 -13  -7  113.69   20.50
   3  13   7  104.39   21.60
  -3 -13   7  116.79   27.30
  -3  13  -7  106.69   19.30
  -3 -13  -8   45.50   18.50
   3 -13   8   12.50   20.50
  -3  13   8   62.19   20.80
   3  13  -8   56.49   18.20
   3  13   8   77.09   20.40
   3 -13  -8   68.29   18.70
  -3 -13   8   48.80   23.30
   3 -13   9   17.10   22.60
   3  13  -9   41.60   17.70
  -3  13   9  101.29   26.70
  -3 -13  -9   48.40   19.70
   3  13   9   50.39   19.90
  -3 -13   9   64.49   25.60
   3 -13  -9   69.29   20.80
   3  13 -10   26.30   16.60
  -3  13  10   67.79   24.20
   3 -13  10   32.10   26.10
  -3 -13 -10   62.89   22.00
  -3 -13  10   33.50   25.60
   3 -13 -10   76.19   22.60
   3  13  10   48.30   20.10
   4 -13   0  117.29   20.80
  -4 -13   0  155.88   19.20
  -4  13   0  140.79   21.60
  -4 -13   0  118.19   23.60
  -4 -13  -1  282.57   32.60
   4 -13   1  201.98   27.90
  -4 -13  -1  180.68   22.70
  -4  13   1  241.08   28.40
   4 -13  -1  240.38   29.30
  -4 -13   1  204.08   23.30
  -4 -13   1  256.57   32.40
  -4  13  -1  229.28   27.80
  -4  13   2   36.70   13.00
  -4 -13  -2   52.99   16.50
   4 -13   2   39.00   15.70
  -4 -13  -2   45.30   12.70
   4 -13  -2   51.89   16.40
   4 -13  -2   42.80    9.60
  -4 -13   2   37.60   15.70
  -4  13  -2   30.90   11.70
  -4 -13   2   45.10   12.50
  -4 -13  -3   66.59   14.70
  -4  13   3   77.39   16.60
  -4 -13  -3   43.00   16.10
   4 -13   3   94.99   20.50
  -4 -13  -3  104.09   16.80
  -4 -13   3  113.19   22.60
   4 -13  -3   59.39   12.10
  -4 -13   3   49.50   14.90
  -4  13  -3  109.09   17.80
   4 -13  -3   35.90   15.60
   4 -13   4   33.90   17.20
  -4  13   4   90.49   16.50
  -4 -13  -4   35.60   13.20
  -4 -13  -4   28.00   13.30
   4  13   4   36.10   11.90
  -4  13  -4   24.70   12.20
  -4  13  -4   54.29   11.80
  -4 -13   4   54.79   16.10
   4 -13  -4   76.69   19.20
   4 -13  -4   49.20   12.10
  -4 -13   4   65.39   18.50
  -4 -13  -5  252.97   30.60
  -4  13   5  205.28   25.40
  -4 -13  -5  220.28   27.60
   4 -13   5  211.98   31.70
  -4 -13   5  230.08   29.70
  -4  13  -5  190.48   24.20
  -4 -13   5  214.78   29.80
   4  13   5  161.68   24.60
   4 -13  -5  236.98   27.30
   4 -13  -5  204.98   29.50
  -4  13  -5  187.18   25.10
   4  13  -6   33.40   14.10
   4 -13   6   28.50   18.50
  -4  13   6   35.20   15.20
  -4 -13  -6   41.90   15.90
   4 -13  -6   38.90   14.30
  -4 -13   6   43.40   16.20
  -4  13  -6   21.80   12.40
  -4 -13   6    8.00   15.40
   4  13   6   14.50   11.50
  -4  13   7  110.69   23.70
   4 -13   7   90.99   25.70
  -4 -13  -7  120.39   24.80
   4  13  -7  120.29   23.10
   4  13   7  117.49   22.40
  -4 -13   7  107.19   25.10
   4 -13  -7   98.39   21.80
  -4 -13  -8   11.70   13.60
  -4  13   8   36.40   17.70
   4 -13   8    2.50   17.10
   4  13  -8   18.00   13.80
  -4 -13   8   26.20   20.90
   4 -13  -8   21.40   15.50
   4  13   8   41.90   17.40
   4 -13   9   23.60   21.60
   4  13  -9   45.90   18.70
  -4  13   9   30.70   17.80
  -4 -13  -9   30.80   17.90
   4 -13  -9   -1.00   14.50
  -4 -13   9  -15.70   19.40
   4  13   9   37.20   17.60
  -4 -13 -10   33.60   19.00
  -4  13  10   37.10   20.00
   4 -13  10  -17.20   20.20
   4  13 -10  -14.80   14.30
  -4 -13  10  -12.20   22.30
   4 -13 -10   27.70   18.10
   4  13  10   25.20   16.10
   5 -13   0  109.49   20.00
  -5 -13   0   93.09   23.20
  -5 -13   0  130.39   16.50
  -5  13   0  145.99   22.40
  -5 -13  -1  434.06   42.30
  -5  13   1  451.35   41.30
  -5 -13  -1  484.05   36.10
   5 -13   1  420.76   41.60
  -5 -13   1  458.05   44.70
  -5 -13   1  542.05   36.80
  -5  13  -1  447.46   40.10
   5 -13  -1  459.65   40.30
  -5  13   2   83.59   18.60
  -5 -13  -2  118.29   22.50
   5 -13   2  187.08   26.30
  -5 -13  -2  139.69   17.90
  -5 -13   2  139.69   18.20
  -5  13  -2  168.18   24.10
   5 -13  -2   96.39   19.60
  -5 -13   2  153.28   28.40
   5 -13   3   23.50   14.90
  -5  13   3   40.10   14.80
  -5 -13  -3   21.80   14.20
   5  13   3   47.30   11.50
  -5 -13   3   52.39   13.50
  -5 -13   3   51.69   18.10
   5 -13  -3   39.20   14.90
  -5  13  -3   48.20   15.00
   5 -13  -3   63.99   13.50
  -5 -13  -4   93.59   20.10
  -5 -13  -4  110.59   19.50
   5 -13   4   91.39   21.60
  -5  13   4   54.39   15.70
  -5  13  -4   71.09   16.80
   5 -13  -4  116.99   18.70
  -5 -13   4   83.69   21.40
   5 -13  -4   94.89   20.20
   5  13   4  133.99   19.00
  -5 -13   4  105.89   19.00
   5 -13   5  136.69   27.60
  -5  13   5  246.68   29.40
  -5 -13  -5  201.48   28.70
  -5 -13  -5  227.48   30.60
   5 -13  -5  255.97   32.60
  -5 -13   5  289.17   34.90
   5  13   5  218.68   27.50
   5 -13  -5  255.87   29.30
  -5  13  -5  157.88   25.70
  -5 -13   5  281.17   31.10
  -5  13   6   95.69   20.70
   5 -13   6  104.69   26.20
  -5 -13  -6  120.79   23.80
   5  13  -6   86.69   21.50
  -5  13  -6  142.19   22.10
   5 -13  -6  128.29   22.00
  -5 -13   6  122.89   24.50
   5  13   6   86.49   19.40
  -5 -13   6   64.99   19.60
   5 -13   7    8.60   18.80
  -5  13   7   14.70   14.40
  -5 -13  -7    9.10   13.20
   5  13  -7   21.50   14.80
   5 -13  -7   43.80   16.80
   5  13   7   44.20   15.40
  -5 -13  -8   57.69   21.10
   5 -13   8   26.50   21.50
  -5  13   8   39.70   17.40
   5  13  -8   17.20   14.80
   5  13   8   59.09   18.50
   5 -13  -8   55.19   20.00
  -5  13   9   53.29   21.00
   5 -13   9   -0.50   20.40
  -5 -13  -9   21.30   19.00
   5  13  -9   19.90   15.70
   5  13   9   37.40   17.10
   5 -13  -9   30.30   17.70
   5  13 -10   15.60   18.40
  -5  13  10   41.00   25.00
   5 -13 -10   19.70   17.90
   5  13  10   40.90   19.50
  -6  13   0  120.59   22.00
  -6 -13   0  108.49   23.80
   6 -13   0  108.09   19.90
  -6 -13  -1  272.07   36.80
   6 -13   1  277.57   31.70
  -6  13   1  262.97   32.80
  -6  13  -1  235.38   32.20
   6 -13  -1  252.27   29.60
  -6 -13   1  211.48   32.60
   6 -13   2   -9.50   11.40
  -6 -13  -2    9.60   14.60
  -6  13   2   -7.90   10.80
  -6 -13   2   -5.70   14.40
  -6  13  -2    2.70   11.20
   6 -13  -2   20.00   12.90
  -6  13   3  376.76   40.60
  -6 -13  -3  344.17   40.60
   6 -13   3  329.17   38.90
  -6 -13   3  313.67   42.40
  -6  13  -3  329.27   34.60
   6 -13  -3  336.27   37.20
  -6  13   4   59.59   17.60
   6 -13   4   59.09   18.50
  -6 -13  -4   44.10   17.20
  -6  13  -4   45.00   15.60
   6 -13  -4   65.09   16.00
   6 -13  -4   37.20   14.90
  -6 -13   4   77.59   22.00
  -6 -13  -5   97.29   21.60
  -6 -13  -5   72.89   19.70
  -6  13   5  117.09   21.60
   6 -13   5  107.79   24.10
   6 -13  -5   76.29   18.70
  -6  13  -5   79.59   19.90
  -6 -13   5  103.09   24.60
   6 -13  -5  103.69   22.40
  -6 -13  -6  -15.10   12.80
  -6  13   6   24.60   13.10
   6 -13   6    8.00   16.00
   6 -13  -6   19.40   14.90
  -6 -13   6   47.90   18.90
  -6  13  -6   16.00   13.60
  -6 -13  -7   61.59   21.30
  -6  13   7   79.69   20.30
   6 -13   7   25.40   20.70
   6  13  -7   54.49   19.70
   6 -13  -7   63.69   19.00
   6 -13   8    1.90   18.90
  -6 -13  -8    8.80   15.60
   6  13  -8   10.10   15.90
  -6  13   8   11.20   13.50
   6 -13  -8  -12.20   12.80
  -6  13   9   80.59   21.60
  -6 -13  -9   79.09   25.70
   6  13  -9   50.79   20.40
   6 -13   9   33.70   23.80
   6 -13  -9   63.89   22.00
  -7  13   0   53.99   17.40
  -7 -13   0   45.30   18.60
   7 -13   0   61.49   15.70
   7 -13   1   -3.20   11.10
  -7 -13  -1   14.40   17.10
  -7  13   1    6.80   14.00
   7 -13  -1   21.30   12.10
  -7  13  -1   -4.10   13.00
  -7 -13   1   -6.20   15.20
  -7  13   2   71.39   20.60
   7 -13   2   62.29   17.30
  -7 -13  -2   57.99   20.20
  -7 -13   2   80.39   23.80
   7 -13  -2   41.70   14.70
  -7  13  -2   55.39   17.80
   7 -13   3   70.79   19.10
  -7 -13  -3   46.80   19.20
  -7  13   3  105.79   22.60
  -7 -13   3   66.39   22.40
  -7  13  -3   69.39   19.90
   7 -13  -3   86.99   19.10
  -7  13   4   29.10   15.80
   7 -13   4   26.90   16.30
  -7 -13  -4   73.79   21.00
  -7 -13   4   53.29   22.50
  -7  13  -4   56.49   18.10
   7 -13  -4   30.90   16.90
  -7  13   5   75.99   20.10
  -7  13   5   39.50   19.60
  -7 -13  -5   31.50   16.80
   7 -13   5   41.30   19.40
   7 -13  -5   78.39   19.60
  -7  13  -5   27.90   15.60
   7 -13   6    8.20   16.70
  -7  13  -6   -4.80   12.90
  -7 -13   6   22.80   17.40
   7 -13  -6   11.90   15.00
   7  13  -7   26.60   17.00
  -7 -13  -7    9.80   14.50
   7 -13   7  -17.60   16.10
   7 -13  -7   27.50   17.90
  -7 -13  -8   37.50   20.90
   7 -13   8    7.80   20.10
   7  13  -8   69.19   23.70
   7 -13  -8   24.20   18.50
  -8  13   0   29.40   16.60
  -8 -13   0   49.10   21.50
  -8 -13  -1   97.09   26.30
  -8  13   1  139.19   27.10
  -8  13  -1  147.79   28.40
  -8 -13   1   80.99   24.90
  -8  13   2   93.89   24.00
  -8 -13  -2   50.69   20.70
  -8 -13   2   32.60   20.00
  -8  13  -2   61.99   19.20
  -8  13   3   59.09   21.20
  -8 -13  -3   62.79   21.70
  -8 -13   3   33.30   19.50
  -8  13  -3   77.09   21.50
  -8  13   4   24.50   17.20
  -8 -13  -4   -3.10   13.90
  -8 -13   4   24.90   19.60
  -8  13  -4   22.60   15.90
  -8  13   5   46.10   18.60
  -8 -13  -5   43.30   20.00
   8 -13  -5   33.20   17.70
  -8 -13   5   54.69   22.50
  -8  13  -5   73.69   21.10
  -8 -13   6    8.30   18.90
  -8  13  -6    7.00   15.80
   8 -13  -6   10.30   19.80
   8  13  -7   23.00   18.90
  -9  13   0   26.90   19.20
  -9 -13   0   57.69   23.40
  -9  13   1   67.39   22.70
  -9 -13  -1  130.49   30.50
  -9  13  -1   60.59   21.40
  -9 -13   1   84.79   26.70
  -9 -13  -2   -3.00   17.70
  -9  13   2   10.20   17.30
  -9  13  -2   42.50   19.00
  -9 -13   2   47.70   23.70
  -9  13   3   40.60   21.40
  -9 -13  -3   97.69   26.30
  -9 -13   3   68.59   24.40
  -9  13  -3   27.80   16.80
  -9 -13  -4   24.30   18.10
  -9  13   4    4.30   16.00
  -9 -13   4   28.30   21.40
  -9  13  -4    8.00   15.80
  -9 -13  -5   30.00   30.90
  -9  13   5   19.80   16.70
  -9 -13   5    6.10   20.00
  -9  13  -5   23.50   18.00
  -9 -13   6   24.90   21.80
 -10  13   0   55.39   23.50
 -10 -13   0   53.29   24.80
 -10 -13  -1  -16.40   16.30
 -10  13   1   14.40   18.90
 -10  13  -1   17.60   17.80
 -10 -13   1   37.60   24.00
 -10  13   2   93.69   27.00
 -10 -13  -2   56.89   22.10
 -10  13  -2   59.19   24.40
 -10 -13   2   47.90   24.00
 -10  13   3   34.70   22.50
 -10 -13  -3   28.30   20.80
 -10 -13   3  -15.80   19.10
 -10  13  -3   14.60   18.00
 -10 -13  -4   38.20   19.90
 -10  13   4   60.79   22.30
 -10 -13   4    7.30   22.30
 -10  13  -4   46.70   20.40
 -10  13   5    2.00   17.40
 -10  13  -5   16.70   17.50
 -10 -13   5   13.00   22.40
 -11 -13   0  -16.80   21.50
 -11  13   0   -4.10   23.80
 -11 -13  -1    5.80   25.70
   0  14   0 1652.33  107.99
   0 -14   0 1622.64  109.99
   0 -14  -1   -4.30    9.10
   0  14  -1   19.90    8.70
   0  14   1   -2.30    5.50
   0 -14   1   -3.70    9.70
   0  14  -2 1729.63  111.49
   0 -14  -2 1740.23  106.59
   0  14   2 1594.14  110.39
   0 -14  -2 1678.53  113.19
   0 -14   2 1679.83  114.59
   0  14  -2 1667.33  104.19
   0  14  -3    3.50    7.80
   0 -14  -3   -8.80   10.90
   0  14  -3   -0.30    4.80
   0 -14   3   -7.00   14.00
   0 -14  -3   -7.20    5.10
   0  14   3    1.80    6.00
   0 -14   4 1153.58   81.19
   0 -14  -4 1054.09   73.29
   0  14   4 1104.59   73.49
   0  14  -4 1061.39   74.29
   0  14  -4 1071.09   71.29
   0 -14  -4 1002.60   78.29
   0  14  -5    1.20    6.60
   0  14  -5   -2.40    7.00
   0 -14  -5    2.50   13.50
   0 -14   5   -8.50   13.50
   0  14   5    6.50    7.10
   0 -14  -5   -2.90    7.60
   0 -14   6  390.76   47.70
   0  14  -6  426.76   34.80
   0 -14  -6  400.76   37.30
   0 -14  -6  518.95   51.59
   0  14  -6  389.66   35.20
   0 -14   7  -23.80   17.60
   0  14  -7   -5.90    8.80
   0 -14  -7    8.90   10.60
   0  14   7    1.60   11.90
   0  14  -8  275.67   34.20
   0 -14   8  397.86   52.09
   0 -14  -8  278.17   36.20
   0  14   8  337.37   43.50
   0 -14   9   -8.50   21.10
   0  14   9   20.20   15.60
   0 -14  -9    5.40   12.80
   0 -14 -10  141.09   26.50
   0  14  10  119.99   28.90
   0 -14  10  152.28   38.70
   0 -14 -11   -7.30   19.20
   1  14   0  140.09   18.70
  -1 -14   0  147.19   21.10
   1 -14   0  160.08   22.80
  -1  14   0  100.99   16.30
  -1  14   1 1199.28   80.59
   1 -14   1 1207.68   84.19
   1  14  -1 1167.28   80.49
  -1 -14  -1 1210.58   82.39
   1  14   1 1174.28   80.39
   1 -14  -1 1199.88   83.59
  -1 -14   1 1167.68   82.89
  -1  14  -1 1159.38   80.59
  -1 -14  -2  229.58   28.00
   1  14  -2  233.88   26.30
  -1  14   2  239.88   23.20
   1 -14   2  235.08   31.10
   1  14  -2  248.48   18.70
  -1 -14  -2  231.38   20.20
   1 -14  -2  222.78   18.20
  -1 -14   2  240.38   29.10
  -1  14  -2  230.78   25.90
   1 -14  -2  202.68   26.30
   1  14   2  231.88   22.90
  -1 -14  -3  615.94   45.10
   1  14  -3  624.64   47.50
  -1  14   3  663.33   47.50
  -1 -14  -3  690.83   51.39
   1 -14   3  573.14   52.29
   1  14  -3  644.14   43.80
  -1  14  -3  593.74   41.60
  -1 -14   3  668.73   52.79
   1 -14  -3  680.03   44.50
  -1  14  -3  586.94   46.90
   1 -14  -3  639.54   52.09
   1  14   3  601.64   46.50
   1  14  -4   14.50    7.40
   1 -14   4   25.00   17.80
  -1 -14  -4    5.10   13.90
  -1  14   4   30.00   10.20
   1  14  -4   21.10    9.60
  -1 -14  -4   -5.50    7.20
  -1 -14   4    7.70   14.60
   1  14   4    7.90    7.20
   1 -14  -4   16.00   15.20
  -1  14  -4   13.80    6.70
   1 -14  -4   24.70    9.10
  -1  14  -4   -8.00    6.90
   1 -14   5  343.67   45.00
   1  14  -5  438.36   36.10
  -1  14   5  429.46   35.80
  -1 -14  -5  463.65   43.40
   1  14  -5  453.55   37.20
  -1 -14  -5  460.45   38.10
  -1  14  -5  485.55   35.40
  -1  14  -5  481.25   37.60
   1 -14  -5  458.25   37.40
   1  14   5  423.66   34.80
   1 -14  -5  386.76   45.50
  -1 -14   5  488.25   46.00
   1  14  -6    9.20    9.20
   1  14  -6   17.00    9.50
   1 -14   6   11.20   17.70
  -1 -14  -6   -1.40    9.60
   1 -14  -6    6.30   15.90
   1 -14  -6   13.40    9.30
  -1 -14   6   17.00   16.70
   1  14   6    5.80   12.10
  -1  14  -6    5.90    9.00
  -1  14  -6    2.10    8.80
  -1  14   7  161.68   29.30
  -1 -14  -7  202.28   27.30
   1 -14   7  160.48   35.20
   1  14  -7  181.78   25.30
   1 -14  -7  178.98   25.40
  -1  14  -7  168.58   23.90
  -1 -14   7  163.98   34.20
   1  14   7  169.68   28.80
  -1 -14  -8   17.40   12.00
   1 -14   8   12.50   23.30
  -1  14   8   -9.80   11.20
   1  14  -8   10.50   12.00
   1 -14  -8    7.40   11.60
  -1 -14   8   35.40   24.80
   1  14   8   -4.00   11.60
  -1  14   9   39.40   20.30
   1  14  -9   72.19   19.60
   1 -14   9  129.59   32.30
  -1 -14  -9   74.69   20.00
  -1 -14   9  144.49   35.10
   1 -14  -9   48.80   17.50
   1  14   9   97.29   24.20
  -1  14  10   16.70   16.90
   1 -14  10   16.70   24.60
  -1 -14 -10   12.40   14.40
  -1 -14  10  -15.90   24.30
   1  14  10   17.20   15.80
   1 -14 -10    5.00   15.50
   2 -14   0  401.06   38.00
  -2  14   0  432.86   35.60
  -2 -14   0  443.56   35.90
  -2 -14   0  389.56   37.80
  -2  14   1   80.99   15.70
  -2 -14  -1   83.19   16.60
  -2 -14  -1  127.69   22.30
   2 -14   1  116.29   20.30
  -2  14  -1   98.89   16.80
   2 -14  -1  119.19    8.90
  -2 -14   1  119.89   19.60
   2 -14  -1  126.09   21.60
  -2 -14   1  168.88   24.80
  -2 -14  -2  106.39   14.60
  -2 -14  -2  119.99   19.60
   2 -14   2   88.59   21.20
  -2 -14  -2  127.29   21.00
  -2  14   2  111.09   17.90
   2 -14  -2  112.09   12.10
  -2  14  -2   92.49   16.30
  -2 -14   2   80.59   20.20
   2 -14  -2  103.39   20.20
  -2 -14   2  135.29   21.60
   2 -14   3   43.50   18.10
  -2 -14  -3   45.20   14.40
  -2 -14  -3   50.09   11.70
  -2  14   3   67.09   14.40
   2 -14  -3   66.59   10.70
   2 -14  -3   38.50   15.30
  -2 -14   3   59.89   18.20
   2  14   3   76.39   13.20
  -2  14  -3   61.69   14.70
   2  14  -4   72.99   15.70
  -2 -14  -4  110.19   17.30
  -2 -14  -4  112.29   21.20
  -2  14   4   85.89   15.70
   2 -14   4  164.18   28.40
   2  14  -4   96.69   15.30
   2 -14  -4   87.89   20.10
   2  14   4   78.79   14.40
  -2 -14   4  109.39   22.40
  -2  14  -4  141.69   18.00
   2 -14  -4  106.39   15.60
  -2  14  -4  103.59   17.70
  -2  14   5  200.18   23.20
   2  14  -5  181.88   23.10
   2  14  -5  214.68   25.00
  -2 -14  -5  222.58   30.80
  -2 -14  -5  186.48   25.30
   2 -14   5  196.38   32.10
  -2 -14   5  212.58   30.70
  -2  14  -5  194.68   22.80
   2  14   5  222.08   23.50
   2 -14  -5  187.28   23.60
   2 -14  -5  201.78   32.20
  -2  14  -5  188.98   24.70
  -2 -14  -6  183.18   27.20
   2  14  -6  227.38   26.50
   2  14  -6  210.68   26.20
   2 -14   6  186.28   32.90
   2 -14  -6  194.48   26.00
  -2 -14   6  202.88   33.50
   2 -14  -6  231.08   35.00
   2  14   6  203.68   28.80
  -2  14  -6  250.97   32.60
  -2  14  -6  262.17   28.40
  -2 -14  -7   14.40   12.20
  -2  14   7    1.40   12.50
   2 -14   7   11.60   20.30
   2  14  -7   14.70   11.00
  -2 -14   7   17.90   19.60
   2 -14  -7    7.60   10.90
   2  14   7   36.40   16.80
   2  14  -8   34.90   14.90
  -2  14   8   32.10   17.90
  -2 -14  -8   35.40   16.00
   2 -14   8   30.30   22.40
   2  14   8   24.40   14.50
   2 -14  -8   15.70   13.70
  -2 -14   8   25.50   22.80
  -2 -14  -9   27.10   14.90
   2  14  -9   19.30   13.90
  -2  14   9    9.80   17.40
   2 -14   9  -20.60   18.70
   2  14   9    8.30   13.90
   2 -14  -9  -13.50   10.10
  -2 -14   9   19.50   22.60
  -2 -14 -10   32.60   17.60
  -2  14  10    3.50   17.60
   2 -14  10   30.20   24.60
   2  14  10   63.69   21.80
  -2 -14  10    9.30   26.00
   2 -14 -10   16.80   15.90
  -3 -14   0  345.37   36.30
  -3  14   0  263.57   28.20
  -3 -14   0  260.17   26.90
   3 -14   0  325.27   34.30
  -3 -14  -1  543.35   41.90
  -3 -14  -1  510.05   44.70
  -3  14   1  571.14   43.50
   3 -14   1  512.05   45.20
   3 -14  -1  520.85   44.90
  -3  14  -1  489.65   42.30
   3 -14  -1  545.85   35.50
  -3 -14   1  482.15   45.00
  -3 -14   1  526.35   42.00
  -3 -14  -2   23.20   13.40
  -3  14   2   -6.90    7.90
   3 -14   2   28.20   15.90
  -3 -14  -2    3.90    9.90
  -3  14  -2    0.00    9.00
   3 -14  -2    2.00    5.20
   3 -14  -2    2.50   11.50
  -3 -14   2   -0.90   11.80
  -3 -14   2  -15.80    9.70
   3 -14   3  718.43   55.09
  -3 -14  -3  702.03   50.59
  -3 -14  -3  656.63   48.30
  -3 -14  -3  612.54   50.59
  -3  14   3  722.33   50.29
  -3 -14   3  598.34   50.49
  -3 -14   3  590.14   51.29
   3 -14  -3  641.54   45.60
  -3  14  -3  641.34   49.80
   3 -14  -3  514.05   50.49
  -3 -14  -4  101.79   18.60
  -3  14   4   63.19   14.50
  -3 -14  -4   69.29   17.50
   3 -14   4   47.90   17.30
  -3 -14  -4   65.59   14.80
  -3 -14   4   37.50   16.20
  -3 -14   4   69.09   18.50
   3 -14  -4   58.29   12.70
  -3  14  -4   65.39   15.50
   3 -14  -4   75.89   20.00
  -3  14   5  274.07   28.70
   3  14  -5  336.67   30.80
  -3 -14  -5  298.57   33.90
   3 -14   5  375.86   43.40
   3  14   5  294.47   34.20
   3 -14  -5  333.47   30.30
  -3 -14   5  272.27   36.20
   3  14   5  322.97   27.90
   3 -14  -5  288.37   37.10
  -3 -14   5  373.76   39.30
  -3  14  -5  324.07   31.00
  -3 -14  -6   11.50   11.80
   3  14  -6   14.40    9.70
   3  14  -6    8.80   10.50
   3 -14   6   15.50   19.40
  -3  14  -6   18.90   11.50
  -3 -14   6   21.50   17.00
   3 -14  -6   23.10   18.10
   3  14   6    9.70   11.20
   3  14  -7  246.28   31.70
  -3 -14  -7  350.26   38.70
  -3  14   7  275.67   38.10
   3 -14   7  281.77   40.60
   3 -14  -7  272.87   33.80
   3  14   7  246.78   33.20
  -3 -14   7  263.77   38.60
   3  14  -8  -11.90   10.30
  -3  14   8   11.40   15.80
   3 -14   8  -33.20   16.70
  -3 -14  -8   -1.10   13.50
   3  14   8   20.10   14.20
  -3 -14   8  -18.80   17.10
   3 -14  -8   -3.30   11.10
   3 -14   9  156.28   34.70
   3  14  -9  138.59   26.40
  -3 -14  -9  155.18   27.40
  -3  14   9  128.39   30.90
  -3 -14   9  121.09   33.00
   3 -14  -9  136.79   27.70
   3  14   9  171.48   30.60
  -3 -14 -10   43.80   19.50
   3 -14  10   19.90   24.20
   3  14 -10   -1.20   12.90
  -3  14  10   46.00   22.40
   3  14  10   36.20   18.60
   3 -14 -10   35.60   17.50
  -3 -14  10   15.50   25.00
  -4 -14   0  181.98   21.40
   4 -14   0  137.29   23.80
  -4  14   0  144.89   22.80
  -4 -14   0  156.18   26.90
  -4 -14  -1   12.30   10.30
  -4 -14  -1   11.30   14.70
   4 -14   1   -0.40   11.20
  -4  14   1    1.60   10.70
   4 -14  -1    8.00   11.50
  -4  14  -1   -3.60   10.10
  -4 -14   1   -2.50   12.30
  -4 -14   1   -4.00    9.10
   4 -14   2  571.44   48.40
  -4 -14  -2  534.35   46.60
  -4 -14  -2  543.25   42.80
  -4  14   2  556.54   45.20
   4 -14  -2  525.75   39.00
  -4 -14   2  544.85   43.20
  -4  14  -2  520.45   43.80
   4 -14  -2  545.25   46.80
  -4 -14   2  578.44   49.00
  -4 -14  -3   32.30   14.30
  -4 -14  -3   12.00   11.10
   4 -14   3   21.70   15.50
  -4  14   3   39.90   13.40
  -4 -14   3   39.80   14.10
   4 -14  -3   32.00    9.50
  -4 -14   3   54.99   17.70
   4 -14  -3   51.79   17.30
  -4  14  -3   28.00   12.50
  -4 -14  -4  440.06   38.00
   4 -14   4  440.26   42.40
  -4 -14  -4  429.66   37.50
  -4  14   4  368.76   35.90
  -4 -14  -4  332.77   36.30
  -4  14  -4  433.06   36.90
  -4 -14   4  384.66   40.90
   4 -14  -4  420.66   34.40
  -4 -14   4  371.86   37.60
   4 -14  -4  426.46   44.90
  -4  14   5    5.40   10.00
  -4 -14  -5    5.10   11.70
  -4 -14  -5    5.20   11.10
   4 -14   5    3.90   16.30
  -4  14  -5   12.90   11.20
  -4 -14   5   -7.20   11.70
   4 -14  -5    2.00   12.60
  -4 -14   5    2.60   13.50
   4  14   5    5.70    9.40
   4 -14  -5   35.00   11.70
  -4 -14  -6   93.99   21.10
   4 -14   6  125.29   27.10
   4  14  -6   89.49   19.70
   4 -14  -6  107.69   19.30
   4  14   6  139.09   23.30
  -4  14  -6  132.59   21.40
  -4 -14   6  115.69   23.70
   4 -14  -6   92.59   23.70
  -4 -14   6   83.19   22.50
   4  14  -7   16.70   12.80
  -4  14   7   25.90   15.70
   4 -14   7    6.60   17.70
  -4 -14  -7    7.00   13.70
  -4 -14   7   -0.30   15.70
   4 -14  -7   11.30   12.10
   4  14   7    3.80   11.20
   4 -14   8  234.28   39.40
   4  14  -8  211.98   31.50
  -4 -14  -8  269.27   35.80
  -4  14   8  242.78   35.60
   4 -14  -8  206.18   31.70
  -4 -14   8  229.38   35.80
   4  14   8  235.08   33.50
   4  14  -9   -4.80   12.70
  -4 -14  -9  -13.70   12.60
  -4  14   9   11.90   16.10
   4 -14   9  -11.20   18.70
  -4 -14   9  -33.30   16.20
   4 -14  -9    2.80   14.80
   4  14   9    7.30   13.80
   4  14 -10   30.20   17.40
  -4  14  10   88.39   24.80
   4 -14  10    2.60   29.30
  -4 -14 -10   73.19   23.50
  -4 -14  10   42.20   26.60
   4 -14 -10   43.60   20.20
   4  14  10   52.19   19.40
   5 -14   0   98.09   20.40
  -5 -14   0  143.59   18.00
  -5 -14   0  172.58   28.00
  -5  14   0  135.79   23.00
  -5 -14  -1  458.75   47.00
  -5  14   1  552.64   46.30
   5 -14   1  612.44   47.50
  -5 -14  -1  587.54   41.30
  -5  14  -1  588.44   46.00
  -5 -14   1  506.15   40.90
  -5 -14   1  530.35   48.20
   5 -14  -1  504.65   45.10
  -5 -14  -2   72.79   18.50
  -5 -14  -2   58.79   13.30
   5 -14   2   51.99   17.50
  -5  14   2   58.69   17.30
  -5 -14   2   62.39   20.20
   5 -14  -2   59.99   16.50
  -5  14  -2   59.19   16.80
  -5 -14   2   66.79   13.90
  -5 -14  -3  552.74   46.40
  -5  14   3  491.45   44.00
  -5 -14  -3  546.75   42.50
   5 -14   3  521.45   46.90
  -5  14  -3  518.05   44.20
   5 -14  -3  526.35   40.30
   5 -14  -3  450.15   44.00
  -5 -14   3  475.25   47.80
  -5 -14   3  491.35   41.10
  -5 -14  -4    3.30   12.50
  -5  14   4  -10.10    9.20
   5 -14   4   25.50   15.90
  -5 -14  -4   -1.80   10.50
   5  14   4    7.00    8.40
   5 -14  -4   -1.40    9.20
  -5  14  -4    9.60   11.30
  -5 -14   4    6.70   11.80
  -5 -14   4   10.50   13.70
   5 -14  -4    7.70   13.10
   5 -14   5  324.17   42.10
  -5 -14  -5  452.85   38.10
  -5  14   5  357.16   36.10
  -5 -14  -5  401.76   38.50
  -5  14  -5  461.75   37.90
   5 -14  -5  306.57   39.50
  -5 -14   5  329.57   39.50
   5  14   5  344.77   34.30
   5 -14  -5  381.96   36.20
  -5 -14   5  324.47   40.10
   5  14  -6   -6.60   11.20
   5 -14   6   -0.80   15.40
  -5 -14  -6    3.00   12.80
  -5  14   6    3.70   11.90
  -5  14  -6   -0.40   11.10
   5  14   6   -1.00    9.90
  -5 -14   6  -17.20   11.50
   5 -14  -6    5.60   12.00
  -5 -14  -7  267.47   36.20
   5  14  -7  236.18   34.40
  -5  14   7  196.28   31.50
   5 -14   7  256.17   39.10
   5  14   7  212.98   30.70
   5 -14  -7  259.27   33.50
   5  14  -8   14.60   15.40
   5 -14   8   25.00   22.40
  -5  14   8   27.40   15.30
  -5 -14  -8   47.20   19.60
   5  14   8   33.30   15.90
   5 -14  -8   20.50   15.30
   5  14  -9  147.89   28.30
   5 -14   9   94.19   30.20
  -5 -14  -9  122.99   29.00
  -5  14   9  143.59   28.30
   5 -14  -9  164.48   29.00
   5  14   9  132.39   27.60
   5  14 -10   -1.40   20.50
   5 -14 -10    3.20   22.10
  -6 -14   0  475.05   44.90
   6 -14   0  433.96   40.50
  -6  14   0  443.06   41.90
   6 -14   1    5.40   12.10
  -6  14   1    6.60   11.50
  -6 -14  -1  -12.40   12.90
  -6  14  -1   -5.50    9.40
  -6 -14   1   16.50   16.60
   6 -14  -1   13.50   12.30
  -6  14   2  189.38   27.70
  -6 -14  -2  175.38   29.40
   6 -14   2  143.19   25.30
  -6  14  -2  201.38   29.10
   6 -14  -2  123.39   23.00
  -6 -14   2  175.38   31.20
   6 -14   3   98.79   22.00
  -6 -14  -3  111.39   24.50
  -6  14   3  126.29   22.60
   6 -14  -3  158.58   24.30
  -6 -14   3  111.99   25.50
  -6  14  -3  114.79   22.80
  -6 -14  -4  126.99   25.50
   6 -14   4  157.58   28.00
  -6  14   4  111.09   22.40
   6 -14  -4  106.99   22.40
   6 -14  -4  129.39   21.40
  -6  14  -4  128.39   23.50
  -6 -14   4  147.49   29.20
  -6 -14  -5   11.30   13.90
   6 -14   5    5.10   15.80
  -6  14   5   21.70   13.10
  -6  14  -5   24.20   14.20
   6 -14  -5   16.80   13.20
   6 -14  -5    7.00   14.40
  -6 -14   5    5.20   15.70
   6 -14   6  139.89   29.20
  -6 -14  -6  208.18   31.80
  -6  14   6  149.99   25.70
  -6 -14   6  142.29   27.70
  -6  14  -6  227.98   30.00
   6 -14  -6  135.79   25.90
  -6  14   7   50.89   17.00
   6  14  -7   66.09   20.40
   6 -14   7   45.00   23.00
  -6 -14  -7   31.90   18.10
   6 -14  -7   47.00   18.50
   6 -14   8   14.50   22.50
  -6 -14  -8   -1.50   13.10
  -6  14   8   12.80   13.90
   6  14  -8  -12.60   13.00
   6 -14  -8   23.40   17.20
  -6  14   9   12.20   14.20
  -6 -14  -9   13.70   18.80
   6  14  -9  -16.20   12.70
   6 -14   9  -10.90   20.00
   7 -14   0    5.10   11.50
  -7  14   0   20.00   14.00
  -7 -14   0   17.00   18.00
  -7  14   1   92.09   22.60
   7 -14   1  140.39   23.20
  -7 -14  -1   88.59   23.90
   7 -14  -1  123.39   21.30
  -7  14  -1   96.39   23.70
  -7 -14   1  153.38   29.80
  -7  14   2   32.50   16.50
   7 -14   2   92.59   19.90
  -7 -14  -2   41.40   20.00
   7 -14  -2   60.19   16.30
  -7  14  -2   69.99   19.80
  -7 -14   2   59.29   22.60
  -7 -14  -3  115.69   24.70
   7 -14   3   67.09   19.40
  -7  14   3   35.50   18.10
  -7 -14   3  118.99   27.20
   7 -14  -3   73.29   18.30
  -7  14  -3  115.19   23.70
  -7 -14  -4   10.90   15.10
  -7  14   4   19.60   13.80
   7 -14   4   31.30   17.00
   7 -14  -4   10.10   13.90
  -7  14  -4    1.30   12.70
  -7 -14   4   -6.90   16.10
  -7 -14  -5   51.59   19.40
   7 -14   5   56.89   20.70
  -7  14   5   37.10   16.80
  -7 -14   5   87.39   24.30
  -7  14  -5   83.59   20.60
   7 -14   6   16.30   18.00
  -7 -14   6  -20.00   12.30
  -7  14  -6   11.50   14.90
   7 -14   7   17.50   20.00
   7  14  -7   29.70   18.10
  -7 -14  -8   12.60   17.20
   7 -14   8  -24.10   17.40
   7  14  -8   11.20   17.60
  -8 -14   0  165.18   33.50
  -8  14   0  161.38   28.90
  -8  14   1   14.80   17.30
  -8 -14  -1   23.00   17.90
  -8 -14   1   12.60   19.40
  -8  14  -1   19.70   16.60
  -8 -14  -2  274.97   40.60
  -8  14   2  209.68   35.20
  -8 -14   2  199.58   36.10
  -8  14  -2  236.18   34.00
  -8  14   3   -9.00   14.00
  -8 -14  -3    9.80   17.10
  -8  14  -3   -2.90   13.20
  -8 -14   3  -13.10   14.60
  -8  14   4  143.39   28.00
  -8 -14  -4  143.89   29.40
  -8 -14   4  142.99   31.50
  -8  14  -4  150.08   27.50
  -8  14   5   35.30   18.10
  -8 -14  -5    9.00   16.80
  -8 -14   5   41.60   21.90
  -8  14  -5   34.30   17.20
  -8 -14   6   61.99   23.50
  -8  14  -6   69.39   22.30
   8  14  -7    8.70   15.80
  -9  14   0   24.00   18.90
  -9 -14   0  -10.20   15.40
  -9 -14  -1  110.19   31.10
  -9  14   1   79.59   23.70
  -9 -14   1  103.99   29.30
  -9  14  -1   81.79   23.50
  -9 -14  -2   51.29   23.20
  -9  14   2   48.80   22.30
  -9 -14   2   24.90   23.80
  -9  14  -2   68.49   22.00
  -9  14   3   60.09   23.00
  -9 -14  -3   82.39   25.90
  -9 -14   3   41.00   23.00
  -9  14  -3   89.89   22.90
  -9  14   4  -10.40   15.90
  -9 -14  -4   13.80   18.60
  -9 -14   4    7.90   19.60
  -9  14  -4   27.90   17.30
  -9  14   5   29.30   18.60
  -9 -14   5   35.20   22.70
  -9  14  -5   57.29   20.80
  -9 -14   6    5.20   20.20
 -10  14   0   24.50   21.00
 -10 -14   0   15.90   20.20
 -10  14   1    9.20   18.60
 -10 -14  -1   13.60   20.10
 -10 -14   1    1.90   18.20
 -10  14  -1    7.80   15.60
 -10  14   2   25.50   20.80
 -10 -14  -2   17.80   18.30
 -10  14  -2   -5.30   15.60
 -10 -14   2   -3.20   19.70
 -10  14   3  -15.90   15.90
 -10 -14  -3   12.80   19.30
 -10 -14   3    8.30   21.70
 -10  14  -3  -21.20   13.50
 -10  14   4   20.10   19.40
 -10 -14  -4   -3.50   16.50
 -10  14  -4   18.90   18.90
 -10 -14   4   17.50   22.50
 -10  14   5   10.40   17.80
   0  15   0  140.29   19.10
   0  15   1   18.60    9.40
   0 -15   1   43.90   14.50
   0  15  -1   21.50   10.00
   0 -15  -1   20.30   13.40
   0  15   2   18.10    8.80
   0 -15  -2    7.10    5.00
   0  15  -2   10.50    7.30
   0 -15  -2    1.30   12.30
   0 -15   2   16.00   15.30
   0  15   3  194.18   21.70
   0  15  -3  141.89   20.20
   0 -15  -3  154.68   25.30
   0 -15   3  139.49   24.60
   0 -15  -3  169.58   18.10
   0 -15  -4   28.90   16.20
   0  15  -4   39.90    9.50
   0  15   4   36.00   10.80
   0 -15  -4   31.20   10.10
   0 -15   4   25.30   18.10
   0  15  -4   50.69   12.90
   0 -15  -5   65.79   14.30
   0  15  -5   48.20   12.90
   0  15   5   53.59   11.90
   0 -15   5   29.80   19.40
   0 -15  -5   77.99   21.30
   0  15  -5   37.60   11.00
   0 -15  -6   42.60   20.60
   0 -15  -6   49.50   13.60
   0  15  -6   35.60   12.10
   0 -15   6   33.50   21.70
   0  15  -6   28.00   14.40
   0 -15   7   32.50   20.50
   0  15   7   10.40   13.70
   0 -15  -7    1.00   10.30
   0  15   8   63.09   21.80
   0 -15   8   35.30   25.80
   0 -15  -8   44.40   16.40
   0 -15  -9  107.29   22.60
   0 -15   9   96.99   31.40
   0  15   9   72.99   21.30
   0  15  10   11.70   15.60
   0 -15  10   -2.40   23.30
   0 -15 -10   25.00   17.00
  -1  15   0    9.70    8.60
   1  15   0   18.60    9.60
  -1 -15   0   27.10   12.70
   1 -15   0    9.70   12.40
  -1 -15  -1   15.90   11.80
   1 -15   1   23.10   14.30
  -1  15   1   18.20    9.00
   1 -15  -1   20.50   12.00
  -1 -15   1   35.70   14.10
  -1  15  -1   22.30    8.30
   1  15   1   20.90    8.60
   1  15  -2   19.30    6.10
  -1  15   2   29.00   10.30
   1 -15   2   30.50   16.20
   1  15  -2   45.00   12.40
  -1 -15  -2   24.20    7.60
  -1 -15  -2   14.70   13.10
  -1  15  -2   36.80   11.70
   1 -15  -2   40.60    6.90
  -1 -15   2   30.50   14.40
   1 -15  -2   60.29   16.50
   1  15   2   40.50   11.60
   1  15  -3   15.40    6.50
   1 -15   3   46.40   18.40
  -1 -15  -3   10.30   12.40
   1  15  -3   17.30   10.20
  -1 -15  -3   17.70    8.30
  -1 -15   3   31.80   16.10
  -1  15  -3   18.00    9.10
   1  15   3   24.90    9.70
   1 -15  -3   28.10   15.90
   1 -15  -3   20.50    7.40
  -1 -15  -4    7.80    8.30
  -1  15   4    4.00    8.20
   1  15  -4    4.50    6.50
   1 -15   4   -4.30   13.20
   1  15  -4    5.80    8.50
  -1 -15  -4   17.90   14.40
   1 -15  -4    5.50   13.50
  -1 -15   4   13.20   15.60
  -1  15  -4   -7.10    7.50
   1 -15  -4    2.90    7.00
   1  15   4   -3.60    6.70
   1  15  -5   34.50   10.90
   1 -15   5    1.60   16.40
  -1 -15  -5   38.30   12.20
   1  15  -5   29.80   11.00
  -1 -15  -5   22.20   16.30
  -1  15   5   33.60   11.40
   1 -15  -5   32.30   10.60
   1 -15  -5   24.50   17.30
   1  15   5   15.90    8.50
  -1 -15   5   12.50   17.80
  -1  15  -5   26.60   11.30
   1  15  -6  -13.90    6.90
   1 -15   6   -3.20   17.90
  -1 -15  -6    0.90    9.10
   1  15  -6   13.40    9.30
  -1  15  -6   14.80   10.40
   1 -15  -6    3.50    9.30
   1 -15  -6   -6.50   15.50
  -1 -15   6   -5.60   17.50
  -1 -15  -7   24.20   12.40
   1 -15   7   12.40   19.90
  -1  15   7   50.29   17.70
   1  15  -7   24.90   12.60
   1  15   7    7.30   13.00
  -1 -15   7   27.40   19.20
   1 -15  -7   58.09   14.40
   1 -15   8  -22.20   19.50
  -1 -15  -8   14.20   13.20
  -1  15   8   31.30   16.10
   1  15   8    5.80   13.60
  -1 -15   8   41.20   24.40
   1 -15  -8    8.60   12.10
  -1 -15  -9    0.90   12.30
   1 -15   9  -15.50   19.90
  -1  15   9   28.80   19.40
   1 -15  -9  -13.70   11.20
   1  15   9   34.40   18.00
  -1 -15   9   22.80   24.70
  -1  15  10   18.90   18.70
   1 -15  10   25.50   24.50
  -1 -15 -10   -9.70   12.60
   1  15  10   11.00   15.70
  -1 -15  10   21.20   26.70
   1 -15 -10    3.40   13.90
  -2  15   0   17.20   10.40
  -2 -15   0   30.20   13.50
   2 -15   0   22.40   12.30
  -2 -15   0    6.20    9.90
  -2  15   1  102.09   18.70
   2 -15   1   97.19   21.00
  -2 -15  -1  126.39   22.30
  -2 -15  -1  114.99   18.70
  -2 -15   1  104.49   20.20
  -2  15  -1  116.49   18.90
   2 -15  -1   78.39   19.40
  -2 -15   1   79.89   19.50
   2 -15   2   69.99   18.60
  -2  15   2  138.19   20.00
  -2 -15  -2   80.59   17.80
   2 -15  -2  101.09   11.20
  -2  15  -2   87.09   17.50
   2  15   2   82.79   15.40
   2 -15  -2  110.19   21.40
  -2 -15   2  112.49   21.50
  -2 -15  -3   16.50   13.30
   2  15  -3   12.50    9.40
  -2 -15  -3    7.40    8.40
   2 -15   3    7.80   15.40
  -2  15   3   13.90   10.00
  -2  15  -3    0.60    9.00
  -2 -15   3   30.80   15.80
   2 -15  -3   23.30    7.70
   2  15   3    1.70    7.30
   2 -15  -3    9.70   12.00
  -2 -15  -4   63.69   18.20
  -2 -15  -4   66.99   14.40
  -2  15   4  106.19   17.00
   2  15  -4  103.59   18.10
   2  15  -4   88.99   14.50
   2 -15   4   32.70   17.90
  -2  15  -4   49.90   13.90
  -2 -15   4   53.19   18.80
   2  15   4   80.29   14.50
   2 -15  -4  101.19   15.10
   2 -15  -4  130.49   24.40
   2 -15   5   57.99   21.60
  -2 -15  -5   91.89   17.30
   2  15  -5   38.80   12.20
   2  15  -5   56.09   12.80
  -2 -15  -5   43.00   18.20
  -2  15   5   49.90   13.00
   2 -15  -5   33.00   17.80
  -2  15  -5   60.59   15.00
   2 -15  -5   41.80   12.10
   2  15   5   69.19   13.80
  -2 -15   5   23.10   17.00
   2 -15   6   47.40   23.30
  -2 -15  -6   49.60   15.60
   2  15  -6   49.99   13.70
   2  15  -6   54.19   13.70
  -2  15  -6   46.30   13.20
   2 -15  -6   45.70   13.40
   2 -15  -6    7.30   17.10
   2  15   6   26.40   13.20
  -2 -15   6   76.99   22.70
  -2 -15  -7   -9.70    9.80
   2  15  -7   32.20   13.50
  -2  15   7   18.20   13.70
   2 -15   7   14.10   19.60
   2 -15  -7    0.30    9.70
  -2 -15   7   46.40   22.40
   2  15   7   19.50   13.60
   2  15  -8   40.20   15.70
  -2  15   8   55.09   19.90
   2 -15   8   29.60   21.80
  -2 -15  -8   28.30   15.20
   2  15   8    4.40   12.40
  -2 -15   8   62.49   25.10
   2 -15  -8   52.09   17.10
  -2  15   9   -8.90   13.40
   2 -15   9  -27.20   19.40
  -2 -15  -9   -2.60   13.00
   2 -15  -9    4.50   13.30
   2  15   9   -0.40   13.10
  -2 -15   9  -22.40   20.30
  -2  15  10    8.90   18.30
  -2 -15 -10   19.90   17.00
   2 -15  10   17.70   23.50
  -2 -15  10   17.50   26.00
   2  15  10   19.90   16.60
   2 -15 -10    0.50   13.70
  -3  15   0    1.50    8.60
   3 -15   0   17.80   13.50
  -3 -15   0   23.60   14.20
  -3 -15   0   22.80   11.90
  -3 -15  -1   28.40   12.40
  -3 -15  -1   15.40   13.50
   3 -15   1   35.70   16.60
  -3  15   1   36.70   13.30
  -3  15  -1   32.40   12.80
   3 -15  -1   22.20   13.30
  -3 -15   1   16.50   11.70
  -3 -15   1   47.90   17.30
  -3  15   2   39.20   13.60
  -3 -15  -2   27.50   15.10
  -3 -15  -2   61.69   15.00
   3 -15   2   25.10   15.80
   3 -15  -2   48.30   16.00
  -3 -15   2   51.49   15.40
  -3 -15   2   33.00   17.50
  -3  15  -2   46.40   13.20
  -3 -15  -3   -7.20    9.70
   3 -15   3   12.60   16.10
  -3 -15  -3    2.10   12.00
  -3  15   3   26.90   11.90
  -3 -15  -3   12.00    8.60
  -3  15  -3   16.80   11.10
  -3 -15   3    3.70   13.30
   3 -15  -3   29.30   14.00
   3 -15  -3   14.80    7.40
  -3 -15   3   11.20   13.90
   3 -15   4    8.40   14.90
  -3 -15  -4   -7.50    8.00
  -3 -15  -4  -16.50   10.10
  -3  15   4    3.20    9.50
   3 -15  -4    7.80   13.40
   3 -15  -4    2.40    7.40
  -3 -15   4   -1.10   13.10
  -3 -15   4   -4.60   12.40
  -3  15  -4   11.90   10.30
   3  15  -5   36.70   13.60
  -3 -15  -5   81.29   17.40
   3 -15   5  111.99   24.90
  -3  15   5   50.59   13.80
   3  15  -5   46.10   13.90
   3 -15  -5   38.10   12.30
  -3  15  -5   88.19   17.30
  -3 -15   5   48.80   18.40
   3  15   5   89.49   15.20
   3 -15  -5   86.49   22.50
   3 -15   6  -20.60   15.30
   3  15  -6    1.40   10.40
   3  15  -6   35.50   12.70
  -3 -15  -6   19.10   12.70
   3  15   6    5.00   10.40
   3 -15  -6    9.60   17.20
   3 -15  -6   25.90   12.40
  -3 -15   6    0.20   16.10
  -3  15  -6   39.40   13.10
  -3  15   7   29.40   17.00
   3  15  -7   30.40   13.70
  -3 -15  -7   63.19   19.20
   3 -15   7   26.80   21.60
  -3 -15   7   29.20   20.40
   3  15   7   33.60   14.20
   3 -15  -7   57.79   15.90
   3  15  -8   -5.20   10.50
   3 -15   8  -12.50   18.30
  -3 -15  -8    1.70   13.10
  -3  15   8    5.20   15.20
   3 -15  -8    6.90   12.40
   3  15   8    0.90   12.00
  -3 -15   8   -3.10   18.80
  -3  15   9   11.10   17.70
   3 -15   9  -10.80   19.70
  -3 -15  -9    9.00   16.10
   3 -15  -9   -5.90   13.60
   3  15   9   22.90   16.10
  -3 -15   9    2.20   21.60
  -3 -15 -10    5.90   15.60
  -3  15  10   23.90   21.00
   3 -15  10  -31.70   18.50
   3  15  10    1.90   13.90
   3 -15 -10    1.20   14.20
  -3 -15  10  -14.40   20.30
  -4 -15   0   76.49   15.00
  -4  15   0   61.89   16.20
  -4 -15   0   89.19   21.40
   4 -15   0   43.70   15.80
  -4 -15  -1  109.79   23.10
   4 -15   1  104.19   21.70
  -4 -15  -1  115.09   17.80
  -4  15   1  107.19   19.40
   4 -15  -1   83.19   18.60
  -4 -15   1  125.19   18.60
  -4  15  -1   99.79   19.10
  -4 -15   1   59.49   18.40
  -4 -15  -2   21.80   15.60
  -4 -15  -2   44.90   13.40
  -4  15   2   51.09   15.50
   4 -15   2   50.19   17.30
  -4 -15   2   58.19   15.20
   4 -15  -2  104.79   21.20
  -4 -15   2   56.89   18.00
  -4  15  -2   41.70   15.10
  -4 -15  -3  114.09   19.90
  -4  15   3  126.59   21.20
  -4 -15  -3  179.48   26.20
   4 -15   3  116.79   24.90
  -4 -15   3  130.49   21.10
   4 -15  -3  115.29   23.60
  -4  15  -3  163.18   23.90
  -4 -15   3  103.89   23.70
   4 -15  -3  145.39   18.10
  -4 -15  -4   28.30   14.00
  -4 -15  -4   37.10   13.70
   4 -15   4   26.10   17.10
  -4 -15  -4   -2.50   11.90
  -4  15   4   25.20   12.30
  -4 -15   4   23.40   14.50
   4 -15  -4   66.69   19.20
   4 -15  -4   70.19   13.50
  -4 -15   4   78.49   19.90
  -4  15  -4   17.90   11.90
   4 -15   5   -2.70   15.10
  -4  15   5   26.60   12.30
  -4 -15  -5   21.70   12.70
  -4 -15  -5   33.10   14.60
  -4 -15   5   12.70   14.40
   4 -15  -5   31.70   16.40
   4 -15  -5   25.40   11.40
  -4  15  -5   38.70   14.00
  -4 -15   5    5.40   13.90
   4  15   5   31.10   12.80
   4  15  -6   28.90   13.10
  -4 -15  -6   15.00   14.40
   4 -15   6   -2.10   16.80
   4 -15  -6   17.60   11.70
  -4  15  -6   10.00   11.40
  -4 -15   6   37.70   18.20
   4  15   6   14.20   11.80
   4 -15  -6   23.00   17.50
   4  15  -7   41.80   15.20
   4 -15   7    7.60   18.10
  -4 -15  -7   43.00   17.70
  -4  15   7   62.79   19.50
  -4 -15   7   17.00   18.80
   4 -15  -7   30.10   14.20
   4  15   7   55.09   17.70
  -4 -15  -8    9.40   14.00
   4 -15   8   17.80   21.70
  -4  15   8   21.20   16.50
   4  15  -8   11.20   12.90
  -4 -15   8   20.50   21.20
   4 -15  -8   39.90   16.90
   4  15   8   18.30   14.10
   4 -15   9   22.30   23.10
  -4 -15  -9    5.60   15.80
  -4  15   9   31.20   17.70
   4  15  -9   -6.70   13.10
   4 -15  -9   15.10   15.90
  -4 -15   9    6.20   20.60
   4  15   9   11.60   14.60
  -4 -15 -10    8.40   22.80
   4 -15 -10   21.90   21.40
   4  15  10    0.90   14.60
  -5 -15   0   -0.90    8.00
  -5  15   0    0.30    9.90
  -5 -15   0    8.30   13.40
   5 -15   0   11.40   13.00
  -5  15   1  177.78   25.90
   5 -15   1  151.18   26.40
  -5 -15  -1  196.48   30.90
  -5 -15  -1  173.18   21.10
   5 -15  -1  174.08   26.20
  -5 -15   1  161.98   29.20
  -5 -15   1  196.88   22.60
  -5  15  -1  171.38   25.90
  -5 -15  -2   32.30   12.10
   5 -15   2   25.60   15.60
  -5 -15  -2   -0.80   13.40
  -5  15   2   21.30   13.60
  -5  15  -2   49.40   15.70
  -5 -15   2   37.40   11.50
  -5 -15   2   54.09   19.90
   5 -15  -2   27.10   14.80
  -5  15   3   33.10   14.70
   5 -15   3    2.70   14.00
  -5 -15  -3   21.90   13.00
  -5 -15  -3   19.00   14.60
   5 -15  -3   17.20   14.00
  -5 -15   3   37.40   13.50
  -5 -15   3   24.10   16.30
  -5  15  -3   41.20   15.10
  -5 -15  -4    0.50   12.50
   5 -15   4  -13.70   12.40
  -5  15   4    1.10   11.00
  -5 -15   4   -9.20   11.80
  -5 -15   4  -11.80   12.80
   5  15   4    0.20    7.30
   5 -15  -4    1.10   13.80
   5 -15  -4   -5.20    8.60
  -5  15  -4   10.60   11.70
   5 -15   5  137.09   28.80
  -5 -15  -5  135.89   24.60
  -5 -15  -5  148.89   25.70
  -5  15   5  164.68   24.70
  -5  15  -5  115.09   22.40
   5  15   5  159.58   24.20
  -5 -15   5  191.58   30.30
   5 -15  -5  193.08   25.00
   5 -15  -5  193.88   29.60
  -5 -15  -6   11.70   14.20
   5 -15   6   -3.90   15.30
   5  15  -6   -7.00   11.10
  -5  15  -6    5.50   12.30
   5 -15  -6    8.50   11.80
  -5 -15   6   -2.30   14.40
   5  15   6    9.60   11.30
  -5 -15  -7   45.40   19.70
  -5  15   7   97.49   22.40
   5 -15   7   58.99   23.50
   5  15  -7   95.39   22.40
   5  15   7   55.79   17.10
   5 -15  -7   99.39   22.00
   5 -15   8  -36.10   14.80
   5  15  -8  -19.20   10.80
  -5  15   8   14.50   14.70
  -5 -15  -8   -7.00   12.70
   5 -15  -8   -7.20   12.10
   5  15   8    8.90   12.30
   5  15  -9   40.80   18.90
   5 -15   9   14.10   21.10
  -5  15   9   -0.20   15.70
  -5 -15  -9   36.50   20.10
   5  15   9   27.20   16.50
  -6  15   0   68.19   18.90
  -6 -15   0   97.59   25.10
   6 -15   0   87.29   18.90
   6 -15   1    1.90   12.00
  -6  15   1   16.90   13.40
  -6 -15  -1   -9.30   13.20
   6 -15  -1   -6.10    9.70
  -6  15  -1   -4.20    9.80
  -6 -15   1   -1.00   15.40
  -6  15   2   48.60   17.10
   6 -15   2   39.80   16.40
  -6 -15  -2   48.10   17.80
  -6  15  -2   66.79   18.70
  -6 -15   2   46.70   20.70
   6 -15  -2   36.10   16.30
  -6  15   3    3.70   11.90
   6 -15   3   -9.10   11.50
  -6 -15  -3    7.20   12.90
  -6 -15   3   -0.50   15.80
  -6  15  -3  -26.60    9.60
   6 -15  -3   31.50   13.10
  -6  15   4    4.60   12.40
   6 -15   4   12.50   14.60
  -6 -15  -4    7.50   14.30
  -6 -15   4   39.70   20.00
  -6  15  -4   18.80   14.00
   6 -15  -4   44.60   17.10
  -6  15   5   11.50   13.40
  -6 -15  -5   19.80   15.30
   6 -15   5   12.20   16.80
  -6  15  -5    1.60   12.80
   6 -15  -5   30.20   17.10
  -6 -15   5    5.70   15.20
   6 -15   6   18.90   17.70
  -6 -15  -6  -13.30   11.20
  -6  15   6   48.00   16.30
  -6 -15   6   14.50   15.50
  -6  15  -6    7.40   14.10
  -6  15   7   22.70   13.50
  -6 -15  -7    1.20   14.40
   6  15  -7   11.20   14.50
   6 -15   7  -14.90   17.10
  -6  15   8   20.30   15.10
  -6 -15  -8   10.70   15.50
   6 -15   8   -1.10   18.60
   6  15  -8   24.00   17.10
   6 -15   9   -7.00   24.80
  -6  15   9   33.60   16.50
   6  15  -9    5.90   15.50
  -7 -15   0  -14.90   13.00
   7 -15   0    4.60   12.00
  -7  15   0    3.80   12.90
  -7 -15  -1   75.69   22.90
   7 -15   1   66.69   17.70
  -7  15   1   27.30   16.50
  -7 -15   1   62.49   21.80
  -7  15  -1   43.30   18.20
   7 -15  -1   31.00   15.10
   7 -15   2   18.50   14.60
  -7  15   2   -3.20   12.60
  -7 -15  -2    4.70   15.60
  -7  15  -2    4.10   12.50
  -7 -15   2   17.50   17.90
   7 -15  -2   13.70   12.90
   7 -15   3   79.69   21.10
  -7  15   3   87.19   21.20
  -7 -15  -3   66.19   22.00
  -7 -15   3   64.89   24.30
   7 -15  -3  126.39   22.80
  -7  15  -3   80.49   21.80
   7 -15   4   39.70   18.30
  -7 -15  -4   45.80   19.20
  -7  15   4   24.00   15.60
   7 -15  -4   17.10   14.80
  -7  15  -4   23.90   16.10
  -7 -15   4   -0.30   18.50
   7 -15   5   -1.60   15.50
  -7  15   5   10.90   14.40
  -7 -15  -5    7.40   15.30
  -7 -15   5   15.30   18.50
   7 -15  -5   -4.80   18.40
  -7  15  -5  -11.40   12.70
   7 -15   6  -17.70   14.40
  -7 -15   6   -4.90   15.70
  -7  15  -6   12.70   14.60
   7 -15   7    1.40   17.00
   7  15  -7   -5.90   13.30
   7 -15   8    1.60   19.10
   7  15  -8   -3.10   14.20
  -7 -15  -8   -1.10   16.10
  -8 -15   0    3.60   16.70
  -8  15   0   55.69   19.60
  -8  15   1   -1.00   15.90
  -8 -15  -1   41.30   21.40
  -8 -15   1   25.10   20.70
  -8  15  -1   15.20   16.10
  -8  15   2   96.89   25.30
  -8 -15  -2   59.39   21.70
  -8 -15   2   72.29   26.20
  -8  15  -2   55.99   20.10
  -8 -15  -3   66.69   22.20
  -8  15   3   24.90   18.60
  -8  15  -3   40.20   18.60
  -8 -15   3   63.99   24.90
  -8 -15  -4   44.90   20.60
  -8  15   4   44.40   19.60
  -8 -15   4   49.99   24.10
  -8  15  -4   26.70   17.40
  -8 -15  -5   44.00   21.30
  -8  15   5   22.70   17.40
  -8  15  -5   46.10   18.20
  -8 -15   5   21.10   20.50
  -8  15  -6    7.90   16.30
  -8 -15   6   60.99   22.50
   8  15  -7   -4.10   15.40
  -9  15   0   37.60   19.00
  -9 -15   0    0.70   17.70
  -9  15   1   42.70   19.70
  -9 -15  -1   13.80   19.90
  -9  15  -1   69.49   21.00
  -9 -15   1    6.50   18.70
  -9  15   2  -10.60   16.10
  -9 -15  -2  -12.90   15.40
  -9  15  -2   -3.40   15.10
  -9 -15   2  -22.70   16.70
  -9  15   3   33.50   20.30
  -9 -15  -3   24.60   19.20
  -9  15  -3   24.10   17.50
  -9 -15   3   24.90   20.70
  -9  15   4    6.90   17.60
  -9 -15  -4   31.50   20.80
  -9  15  -4   29.40   18.10
  -9 -15   4   -0.80   18.90
  -9  15   5   68.19   21.90
  -9  15  -5   54.89   21.60
  -9 -15   5   50.09   24.20
  -9 -15   6  -23.30   17.40
 -10  15   0   94.39   27.50
 -10 -15   0   19.90   21.40
 -10 -15  -1    6.60   20.30
 -10  15   1   11.10   18.70
 -10  15  -1  -15.90   13.70
 -10 -15   1   18.70   19.50
 -10  15   2   86.59   28.60
 -10 -15  -2   38.10   21.70
 -10  15  -2   50.59   22.70
 -10 -15   2   41.70   23.60
 -10  15   3    9.30   21.30
 -10 -15  -3   -6.70   16.90
 -10 -15   3   -8.40   18.20
 -10  15  -3   -0.90   15.70
 -10  15   4   24.00   19.70
 -10 -15  -4   52.19   21.20
 -10  15  -4   25.90   20.40
 -10 -15   4  -12.20   26.10
   0  16   0 2507.05  158.58
   0 -16   0 2371.76  160.28
   0 -16   1   14.90   13.30
   0 -16  -1    4.50   12.80
   0  16   1    7.70    9.10
   0  16  -1   13.00    8.80
   0 -16  -2  776.82   62.29
   0  16  -2  791.62   59.59
   0 -16   2  803.42   63.09
   0 -16  -2  857.61   53.69
   0  16   2  792.92   58.99
   0  16   3   -6.70    6.70
   0 -16  -3   -1.60    5.80
   0 -16   3  -11.00   13.70
   0  16  -3  -10.90    7.30
   0 -16  -3  -16.10   11.50
   0  16   4 1356.76   89.49
   0  16  -4 1317.97   90.59
   0 -16  -4 1347.77   88.79
   0 -16   4 1195.88   95.29
   0 -16  -4 1356.26   95.19
   0  16  -5   12.40    9.40
   0  16   5   -2.80    7.20
   0 -16   5    5.50   17.50
   0 -16  -5   -3.80    7.20
   0 -16  -5  -20.60   11.10
   0 -16   6  480.05   56.29
   0 -16  -6  586.24   53.69
   0 -16  -6  579.24   46.40
   0  16  -6  567.04   45.10
   0 -16   7   25.50   22.20
   0 -16  -7    4.90   10.00
   0  16   7   -3.50   11.10
   0 -16   8  200.68   39.40
   0  16   8  241.18   36.70
   0 -16  -8  276.27   33.90
   0  16   9   -5.60   14.10
   0 -16  -9    5.00   13.90
   0 -16   9   19.30   24.00
   0 -16 -10  221.78   33.70
   0  16  10  271.57   41.00
   0 -16  10  155.88   38.40
  -1  16   0  452.75   37.20
   1  16   0  423.56   36.90
   1 -16   0  425.96   40.40
  -1  16   1  602.24   44.30
   1 -16   1  522.55   47.60
   1  16  -1  489.45   43.00
  -1 -16  -1  557.64   46.20
   1  16   1  577.24   43.40
   1 -16  -1  527.55   45.80
  -1 -16   1  572.34   47.60
  -1  16  -1  540.95   43.00
   1 -16   2   37.40   16.20
  -1 -16  -2   19.90    7.40
   1  16  -2   14.00    9.30
  -1 -16  -2   21.80   13.80
  -1  16   2   33.10   11.00
   1 -16  -2   11.50   13.60
  -1  16  -2    7.40    8.20
  -1 -16   2    7.70   14.50
   1  16   2   17.80    9.50
  -1 -16  -3  225.68   30.20
   1  16  -3  201.08   26.00
  -1  16   3  242.78   27.20
  -1 -16  -3  259.97   22.50
   1 -16   3  311.57   37.40
   1 -16  -3  203.88   29.90
   1 -16  -3  227.18   20.70
  -1 -16   3  261.87   34.10
  -1  16  -3  263.17   29.40
   1  16   3  236.98   24.30
  -1 -16  -4   -4.00    6.80
   1 -16   4    6.90   17.00
  -1 -16  -4    1.10   13.30
  -1  16   4    2.60    8.20
   1  16  -4    4.70    9.10
  -1  16  -4    2.80    8.40
   1 -16  -4   10.60   12.30
   1 -16  -4   -0.40    6.60
   1  16   4   -0.90    7.10
  -1 -16   4  -17.90   14.60
  -1 -16  -5  600.54   51.79
  -1  16   5  547.35   44.10
   1  16  -5  559.54   45.10
   1 -16   5  504.25   50.99
  -1 -16  -5  599.54   46.00
  -1 -16   5  450.65   50.69
   1  16   5  616.74   44.00
   1 -16  -5  599.14   44.80
  -1  16  -5  569.04   45.60
   1 -16  -5  533.05   50.29
  -1 -16  -6   11.40   10.50
  -1 -16  -6   17.40   16.70
   1 -16   6   24.90   21.60
   1  16  -6   10.20    9.00
  -1  16  -6    5.60    9.40
   1 -16  -6   -7.80    8.20
  -1 -16   6    1.80   18.00
   1 -16  -6    0.60   14.00
  -1 -16  -7  180.58   26.00
   1 -16   7   95.59   27.80
  -1  16   7   77.69   21.00
   1 -16  -7  134.09   22.30
   1  16   7  145.79   27.50
  -1 -16   7  145.29   32.30
  -1  16   8   37.20   18.10
  -1 -16  -8   56.99   17.50
   1 -16   8   -4.30   20.90
   1  16   8   19.20   15.00
  -1 -16   8   53.39   25.20
   1 -16  -8   57.19   17.50
  -1 -16  -9  134.79   25.40
  -1  16   9   90.09   25.70
   1 -16   9  129.49   34.50
   1 -16  -9  117.39   23.80
  -1 -16   9  157.78   36.50
   1  16   9  133.39   28.00
  -1  16  10   -4.40   13.50
   1 -16  10   -8.10   23.10
  -1 -16 -10   -9.20   13.10
   1  16  10    2.70   15.10
   1 -16 -10   10.40   14.80
  -1 -16  10  -22.70   22.00
   2 -16   0 1012.70   77.29
  -2 -16   0 1036.40   75.59
  -2  16   0 1144.79   75.99
   2  16   0 1043.80   74.49
  -2 -16  -1   84.79   17.90
  -2  16   1   44.70   14.10
   2 -16   1   46.10   17.60
   2  16  -1   53.89   13.40
   2  16   1   51.29   12.70
   2 -16  -1   48.20   16.00
  -2  16  -1   23.40   11.30
  -2 -16   1   43.00   15.10
   2  16  -2  890.71   62.39
   2 -16   2  849.52   66.89
  -2 -16  -2  851.21   64.09
  -2  16   2  845.72   62.29
   2  16   2  799.82   60.89
  -2 -16   2  798.92   64.19
  -2  16  -2  838.42   62.39
   2 -16  -2  870.51   65.59
   2  16  -3   15.30    9.50
  -2  16   3   18.00   11.00
  -2 -16  -3   18.50   13.10
   2 -16   3    0.70   15.00
   2  16  -3   30.40    8.80
  -2 -16  -3   17.00    8.70
   2 -16  -3   27.30   16.10
   2  16   3   13.20    9.20
  -2  16  -3   33.40   11.90
  -2 -16   3   33.00   16.20
   2  16  -4  598.44   46.60
  -2  16   4  617.94   49.40
  -2 -16  -4  673.43   54.09
   2 -16   4  600.44   54.69
  -2 -16  -4  618.54   48.80
   2  16  -4  641.34   49.90
   2 -16  -4  610.74   54.89
   2 -16  -4  674.33   47.20
  -2  16  -4  688.03   51.09
   2  16   4  709.33   49.70
  -2 -16   4  576.24   53.49
   2 -16   5   56.39   20.50
   2  16  -5   32.60   11.60
   2  16  -5   37.50   13.40
  -2 -16  -5   63.39   15.30
  -2  16   5   51.69   13.50
  -2 -16  -5   28.90   17.00
   2 -16  -5   47.30   19.80
  -2  16  -5   47.70   14.20
   2  16   5   70.99   13.90
   2 -16  -5   44.60   12.30
  -2 -16   5   50.29   19.40
   2  16  -6  480.85   43.20
   2  16  -6  530.95   45.10
   2 -16   6  524.35   53.09
  -2 -16  -6  595.54   46.90
   2 -16  -6  543.95   43.90
   2 -16  -6  505.55   51.49
  -2 -16   6  463.75   53.09
   2  16   6  457.75   46.10
  -2  16  -6  551.94   44.20
  -2 -16  -7   39.40   15.90
   2 -16   7  -17.90   16.10
  -2  16   7    0.30   13.10
  -2 -16   7   17.60   19.20
   2 -16  -7   22.60   13.00
   2  16   7   21.40   14.80
  -2 -16  -8  224.38   32.10
   2 -16   8  219.28   40.60
  -2  16   8  258.37   38.20
   2 -16  -8  182.78   28.00
  -2 -16   8  185.68   37.30
   2  16   8  181.68   31.00
   2 -16   9   18.40   23.50
  -2 -16  -9   -7.00   12.80
  -2  16   9   11.00   17.10
   2  16   9   12.30   14.10
  -2 -16   9   -7.20   21.80
   2 -16  -9   -0.40   12.90
  -2  16  10   96.79   29.10
   2 -16  10  125.19   36.80
  -2 -16 -10   88.09   23.70
  -2 -16  10   66.59   30.20
   2  16  10   71.79   21.70
   2 -16 -10   63.79   19.80
   3 -16   0    5.70   12.50
  -3  16   0   -1.00    9.80
  -3 -16   0   -5.90   10.00
  -3 -16   0   12.50   14.10
  -3  16   1  510.85   41.20
  -3 -16  -1  406.56   42.60
   3 -16   1  440.96   43.10
  -3 -16  -1  481.45   39.70
  -3 -16   1  436.46   43.40
   3 -16  -1  501.45   43.60
  -3 -16   1  468.65   39.60
  -3  16  -1  438.96   39.90
  -3  16   2    7.50   10.50
  -3 -16  -2   13.10   12.00
   3 -16   2   24.80   14.90
  -3 -16  -2   25.40   15.10
  -3  16  -2    4.30    9.70
  -3 -16   2   18.20   13.10
  -3 -16   2    4.30   14.90
   3 -16  -2   24.50   15.10
   3 -16   3  688.13   61.39
  -3 -16  -3  780.32   56.29
  -3  16   3  781.62   58.59
  -3 -16  -3  793.02   60.19
  -3 -16  -3  814.62   59.79
  -3 -16   3  652.13   59.39
  -3 -16   3  846.72   63.99
   3 -16  -3  811.32   63.19
  -3  16  -3  775.12   58.99
  -3  16   4   10.60   10.10
   3  16  -4   -2.70    7.80
  -3 -16  -4    2.90    8.90
  -3 -16  -4   12.00   12.40
   3 -16   4   -4.40   13.40
   3 -16  -4   20.20   10.40
   3  16   4    3.10    7.40
  -3  16  -4   10.10   10.70
   3 -16  -4   -8.20   12.50
  -3 -16   4    5.20   13.20
  -3  16   5  132.29   20.10
  -3 -16  -5   91.79   19.90
   3  16  -5  120.59   19.80
   3  16  -5  135.59   21.20
  -3 -16  -5  109.39   23.40
   3 -16   5  140.39   27.50
  -3  16  -5  130.59   21.30
   3 -16  -5  132.99   19.40
   3 -16  -5  127.39   26.60
   3  16   5  145.09   19.70
  -3 -16   5  151.78   27.30
  -3 -16  -6   24.00   11.50
   3 -16   6   17.20   19.50
   3  16  -6    8.80    9.70
   3  16  -6   11.50   10.50
   3 -16  -6   16.70   18.60
   3  16   6   16.10   11.60
  -3  16  -6   15.20   12.10
   3 -16  -6   -4.50    9.40
  -3 -16   6  -10.60   15.90
   3  16  -7  236.48   31.80
  -3 -16  -7  317.57   38.40
  -3  16   7  260.67   37.60
   3 -16   7  222.48   38.20
   3 -16  -7  284.57   33.50
   3  16   7  214.18   32.50
  -3 -16   7  269.57   38.80
   3 -16   8   -2.00   21.70
  -3  16   8   11.20   15.10
  -3 -16  -8   -6.60   13.20
   3  16   8    0.60   12.50
  -3 -16   8    4.70   20.70
   3 -16  -8   -0.90   12.60
  -3  16   9  100.09   27.50
  -3 -16  -9  108.19   25.10
   3 -16   9   35.80   24.90
   3  16   9   43.30   18.50
   3 -16  -9   73.49   21.20
  -3 -16   9   76.59   29.00
  -3 -16 -10    1.80   14.00
  -3 -16  10  -28.40   20.60
   3  16  10   16.00   16.20
   4 -16   0  166.48   26.00
  -4 -16   0  185.18   23.40
  -4 -16   0  204.18   31.10
  -4  16   0  188.88   27.50
  -4 -16  -1   25.40   14.80
  -4  16   1   18.10   12.50
  -4 -16  -1   39.70   12.10
   4 -16   1   21.10   15.00
  -4 -16   1   16.00   11.40
   4 -16  -1    1.00   12.60
  -4 -16   1   30.40   16.80
  -4  16  -1   25.90   12.80
  -4 -16  -2 1027.70   77.59
  -4 -16  -2 1052.89   74.49
   4 -16   2 1017.90   78.29
  -4  16   2 1097.19   77.49
   4 -16  -2 1019.80   78.49
  -4  16  -2 1060.29   76.89
  -4 -16   2 1044.30   79.89
  -4 -16   2 1089.39   75.39
  -4  16   3   -0.60   10.00
  -4 -16  -3   -3.60   11.00
  -4 -16  -3  -13.10   10.00
   4 -16   3  -27.10   11.20
  -4 -16   3   -7.30   13.10
  -4  16  -3    0.60   10.00
  -4 -16   3   -6.00   10.80
   4 -16  -3   -2.30   13.00
   4 -16   4  289.47   38.60
  -4  16   4  272.87   33.10
  -4 -16  -4  302.07   31.10
  -4 -16  -4  363.56   38.80
  -4 -16  -4  349.47   36.80
   4 -16  -4  331.07   38.70
  -4 -16   4  362.16   42.70
  -4  16  -4  312.57   32.50
  -4 -16   4  273.07   34.20
  -4 -16  -5    3.30   11.20
   4  16  -5   12.20   10.70
   4 -16   5    4.90   15.20
  -4  16   5    7.70   11.20
   4  16   5   -4.60    9.40
  -4 -16   5    0.70   13.00
  -4  16  -5   19.10   12.60
   4 -16  -5   14.60   16.10
  -4 -16   5    8.10   14.50
  -4 -16  -6  177.08   27.80
   4  16  -6  103.39   21.20
   4 -16   6  148.99   31.00
  -4  16  -6  141.69   23.10
  -4 -16   6  105.09   24.70
   4  16   6  132.09   23.40
   4 -16  -6  117.09   28.30
   4 -16   7   -2.70   17.90
   4  16  -7   -4.90   10.10
  -4  16   7    0.60   12.70
  -4 -16  -7  -27.00   11.00
   4  16   7   -5.20    9.80
  -4 -16   7  -10.80   16.40
   4 -16  -7   -4.20   15.20
  -4  16   8  267.07   38.90
  -4 -16  -8  243.88   34.90
   4 -16   8  177.78   35.10
  -4 -16   8  203.78   36.10
   4  16   8  186.48   30.80
   4 -16   9   -1.00   20.40
  -4 -16  -9   23.70   17.30
  -4  16   9   16.80   17.00
  -4 -16   9  -31.70   18.80
   4  16   9    8.90   14.10
   5 -16   0   17.10   13.70
  -5 -16   0   31.40   18.70
  -5 -16   0   33.20   11.30
  -5  16   0   43.10   16.50
  -5 -16  -1  314.07   28.60
   5 -16   1  331.07   37.90
  -5 -16  -1  318.47   39.40
  -5  16   1  338.77   37.70
  -5 -16   1  335.37   39.30
   5 -16  -1  241.08   32.80
  -5  16  -1  338.67   37.90
  -5 -16   1  257.67   27.80
  -5 -16  -2    3.80    9.80
  -5  16   2    0.70   11.00
  -5 -16  -2   -1.20   13.50
   5 -16   2   -8.70   11.50
   5 -16  -2  -11.40   10.90
  -5  16  -2    1.00   10.10
  -5 -16   2   17.30   11.00
  -5 -16   2   11.60   15.80
  -5 -16  -3  375.96   41.80
   5 -16   3  347.67   42.40
  -5  16   3  364.36   36.60
  -5 -16  -3  368.06   34.10
  -5  16  -3  325.47   34.70
   5 -16  -3  312.37   38.50
  -5 -16   3  375.76   44.90
  -5 -16   3  360.36   42.30
   5 -16   4   33.20   18.80
  -5  16   4   48.40   15.70
  -5 -16  -4   19.80   15.10
  -5  16  -4   30.50   14.20
  -5 -16   4   48.70   19.50
   5 -16  -4   41.60   17.20
   5  16   4   55.59   14.10
  -5  16   5   97.89   20.50
  -5 -16  -5  159.88   26.50
   5 -16   5  119.29   25.50
  -5 -16  -5  134.39   24.00
   5 -16  -5  139.49   27.10
  -5 -16   5   85.89   24.30
   5  16   5  130.79   21.80
  -5  16  -5  135.69   23.80
   5  16  -6   -6.20   10.80
  -5 -16  -6   -3.10   12.00
   5 -16   6  -14.70   15.20
  -5  16  -6   14.60   13.30
  -5 -16   6   -8.50   14.00
   5 -16  -6    6.00   16.40
   5  16   6   21.10   11.80
   5 -16   7  181.88   34.20
   5  16  -7  123.49   24.60
  -5  16   7  110.09   25.20
  -5 -16  -7  159.18   29.30
   5  16   7  185.28   29.00
   5 -16   8   -6.20   19.20
  -5 -16  -8    1.00   14.60
   5  16  -8    0.00   15.60
  -5  16   8    4.70   14.70
   5  16   8   -3.80   12.10
  -5 -16  -9   23.60   18.10
   5 -16   9   26.60   25.60
  -5  16   9   35.30   17.60
  -6 -16   0  396.96   46.10
   6 -16   0  337.77   39.30
  -6  16   0  348.97   41.60
  -6 -16  -1   -2.70   14.60
   6 -16   1    3.10   12.20
  -6  16   1    6.90   12.10
   6 -16  -1   14.60   12.80
  -6 -16   1   11.60   16.60
  -6  16  -1   18.80   14.50
  -6 -16  -2  126.19   26.00
  -6  16   2  100.09   22.60
   6 -16   2  157.08   27.00
  -6 -16   2  136.49   30.00
  -6  16  -2   99.79   21.60
   6 -16  -2  102.69   22.20
   6 -16   3   34.80   17.10
  -6 -16  -3   30.40   17.00
  -6  16   3   17.40   13.70
   6 -16  -3   33.10   16.00
  -6  16  -3   50.49   17.70
  -6 -16   3   29.20   18.40
  -6  16   4  177.68   28.90
  -6 -16  -4  205.98   31.40
   6 -16   4  137.49   28.10
   6 -16  -4  138.39   27.00
  -6  16  -4  228.08   31.00
  -6 -16   4  181.88   33.20
   6 -16   5   -4.40   15.20
  -6  16   5    3.20   13.50
  -6 -16  -5   25.10   15.20
  -6 -16   5   14.40   16.70
   6 -16  -5   15.20   16.00
  -6  16  -5    2.40   11.50
   6  16  -6  226.38   33.80
  -6  16   6  196.48   32.10
   6 -16   6  237.78   38.00
  -6  16  -6  251.27   33.40
  -6 -16   6  238.68   36.70
   6  16  -7    2.00   15.70
  -6 -16  -7   13.60   15.30
   6 -16   7   59.79   23.70
  -6  16   7   21.40   13.80
  -6 -16  -8   67.59   23.40
   6  16  -8   48.40   20.30
   6 -16   8   76.09   26.90
  -6  16   8   39.70   17.30
  -7  16   0   29.70   14.60
   7 -16   0   19.30   13.60
  -7 -16   0   17.90   18.80
  -7  16   1  159.88   28.00
  -7 -16  -1  127.19   27.60
   7 -16   1  187.78   27.90
  -7 -16   1  121.99   27.80
   7 -16  -1  182.28   27.20
  -7  16  -1  180.78   29.10
   7 -16   2   31.40   15.50
  -7 -16  -2    9.50   16.50
  -7  16   2   27.70   15.40
  -7 -16   2   14.20   18.40
   7 -16  -2   32.20   15.70
  -7  16  -2   22.20   14.60
  -7 -16  -3   30.30   18.70
  -7  16   3   43.30   17.80
   7 -16   3   43.00   18.40
  -7  16  -3   36.70   17.20
  -7 -16   3   49.00   23.30
   7 -16  -3   22.90   15.00
   7 -16   4   16.10   15.80
  -7 -16  -4   15.30   16.00
  -7  16   4    6.10   14.20
  -7 -16   4  -14.40   16.40
  -7  16  -4    9.40   15.00
   7 -16  -4   -7.80   12.70
  -7 -16  -5  156.48   29.50
   7 -16   5  214.68   34.00
  -7  16   5  199.48   29.90
  -7  16  -5  152.38   29.10
  -7 -16   5  189.88   35.00
   7 -16  -5  199.68   37.00
   7 -16   6   -4.30   16.10
  -7  16  -6   -1.00   13.10
  -7 -16   6   -7.00   16.50
   7 -16   7  -16.00   16.60
   7  16  -7   26.00   18.00
   7 -16   8   -7.30   19.80
   7  16  -8   -6.20   15.10
  -8  16   0  218.88   34.70
  -8 -16   0  186.18   34.20
  -8 -16  -1   15.00   18.10
  -8  16   1   10.30   15.40
  -8 -16   1    7.90   18.10
  -8  16  -1  -11.00   13.40
  -8 -16  -2   65.79   23.40
  -8  16   2   86.49   24.50
  -8  16  -2   82.39   22.50
  -8 -16   2   82.39   27.60
  -8  16   3    0.90   15.30
  -8 -16  -3   19.00   17.80
  -8  16  -3  -24.10   11.60
  -8 -16   3    0.30   19.00
  -8  16   4  149.19   28.50
  -8 -16  -4  118.19   26.80
  -8 -16   4  176.38   35.30
  -8  16  -4  157.38   29.50
  -8  16   5   12.50   16.50
  -8 -16   5    2.60   17.50
  -8  16  -5  -19.10   12.90
  -8 -16   6   62.99   23.90
  -8  16  -6   85.29   25.50
   8  16  -7   23.40   17.20
  -9 -16   0   48.50   21.90
  -9  16   0   35.20   19.70
  -9  16   1  133.79   29.30
  -9 -16  -1   81.99   27.90
  -9 -16   1   47.80   24.70
  -9  16  -1   72.09   23.00
  -9 -16  -2   17.30   17.60
  -9  16   2   14.00   18.50
  -9  16  -2    8.50   15.80
  -9 -16   2   11.60   20.40
  -9  16   3   76.99   25.20
  -9 -16  -3   45.60   22.70
  -9 -16   3   53.49   25.00
  -9  16  -3   42.80   19.80
  -9  16   4    8.20   16.50
  -9 -16  -4   -9.20   15.80
  -9  16  -4   -3.70   14.20
  -9 -16   4  -18.30   16.80
  -9  16   5   58.69   21.60
  -9  16  -5   93.59   25.20
  -9 -16   5   17.00   21.30
  -9 -16   6    7.60   26.40
 -10 -16   0   49.40   23.20
 -10  16   0   23.30   17.80
 -10 -16  -1   14.50   20.20
 -10  16   1    1.40   18.40
 -10  16  -1   12.70   18.60
 -10 -16   1   12.80   18.90
 -10  16   2   51.19   24.30
 -10 -16  -2   51.49   22.60
 -10  16  -2   18.80   18.20
 -10 -16   2   29.40   20.40
 -10  16   3    9.70   20.80
 -10 -16  -3   26.00   19.10
 -10  16  -3   -7.40   16.40
 -10 -16   3   39.80   30.50
 -10 -16  -4   50.09   22.00
   0  17   1  201.58   25.70
   0 -17  -1  252.67   31.50
   0 -17   1  228.48   31.10
   0  17  -1  192.28   25.20
   0  17  -2   19.90   10.70
   0 -17   2   -1.30   15.00
   0 -17  -2   -8.30   12.00
   0  17   2    2.70    7.60
   0  17   3   16.40    9.10
   0 -17   3   22.80   18.20
   0 -17  -3    1.10    6.50
   0  17  -3    0.40    7.30
   0 -17  -3  -12.00   12.10
   0 -17  -4   18.90    8.60
   0  17   4   16.70    9.60
   0  17  -4    6.00    9.40
   0 -17  -4   11.00   14.10
   0 -17   4   23.30   17.00
   0  17   5   71.69   15.00
   0  17  -5   90.39   17.30
   0 -17  -5   96.09   24.60
   0 -17  -5   91.89   16.40
   0 -17   5  106.89   26.30
   0 -17  -6   19.70   19.20
   0  17  -6   19.70   11.40
   0 -17   6   22.10   20.90
   0 -17  -6   17.00   10.90
   0 -17   7   12.60   21.90
   0  17   7   20.00   14.20
   0 -17  -7  -12.50    8.60
   0 -17  -8   -2.20   12.00
   0 -17   8   45.00   24.60
   0  17   8   -1.60   13.20
   0  17   9   28.30   17.70
   0 -17   9   -0.40   22.80
   0 -17  -9    5.30   13.30
   0 -17  10   19.40   27.10
   0  17  10   23.70   16.40
   0 -17 -10   30.50   17.50
  -1  17   0   36.20   11.50
   1  17   0   31.50   11.30
  -1 -17   0   42.30   14.60
   1 -17   0   14.40   13.00
   1  17  -1  266.77   26.60
  -1 -17  -1  241.98   31.30
   1 -17   1  242.18   31.30
   1  17   1  265.07   29.90
  -1 -17   1  287.17   32.90
   1 -17  -1  221.98   29.30
  -1  17  -1  260.97   26.90
  -1  17   2    3.30    8.50
   1  17  -2   12.10   10.20
   1 -17   2  -10.80   13.40
  -1 -17  -2   13.30   13.80
  -1 -17   2   17.90   15.30
   1  17   2    7.10    8.30
   1 -17  -2    2.50   11.90
  -1  17  -2    5.10    8.70
  -1 -17  -3  118.99   16.50
  -1 -17  -3  126.29   24.00
   1 -17   3  122.79   27.40
  -1  17   3  134.39   20.20
   1  17   3  135.09   19.60
  -1  17  -3  145.29   21.90
  -1 -17   3  145.99   27.50
   1 -17  -3  128.59   25.00
   1 -17   4   24.00   17.60
  -1  17   4   10.20    9.30
   1  17  -4   -1.40    8.90
  -1 -17  -4   -3.10    6.60
  -1 -17  -4  -16.30   11.90
  -1  17  -4   -5.40    8.00
   1  17   4    7.40    8.10
  -1 -17   4    7.30   14.70
   1 -17  -4   11.40   13.40
   1 -17  -4    0.30    9.20
   1  17  -5   73.59   16.20
   1 -17   5   26.00   20.60
  -1  17   5   68.39   14.70
  -1 -17  -5   39.30   19.40
  -1 -17  -5   38.60   13.40
  -1 -17   5   47.40   22.10
  -1  17  -5   53.09   14.90
   1 -17  -5   93.09   15.70
   1 -17  -5  118.09   25.40
   1  17   5   36.40   11.40
  -1 -17  -6    3.70   10.70
   1 -17   6   -8.80   15.80
  -1 -17  -6   -3.60   16.60
   1  17  -6   -2.30    8.90
  -1 -17   6   18.80   19.90
  -1  17  -6   18.00   11.60
   1 -17  -6   12.80   10.50
   1 -17  -6   -5.00   16.30
   1 -17   7   28.80   22.10
  -1 -17  -7   -0.40   10.90
  -1  17   7   15.50   16.20
   1 -17  -7   -1.40   11.30
  -1 -17   7   -8.90   18.90
   1  17   7   -1.30    9.90
  -1 -17  -8   -9.70   11.80
   1 -17   8   -4.90   20.50
  -1  17   8    6.50   14.80
   1 -17  -8    1.30   11.90
  -1 -17   8  -13.30   21.60
   1  17   8   19.70   13.90
   1 -17   9   80.39   30.50
  -1 -17  -9    9.90   15.00
  -1  17   9   54.99   20.50
   1  17   9   19.50   17.00
  -1 -17   9   20.40   25.60
   1 -17  -9   34.00   16.00
  -1  17  10  -10.10   18.70
   1 -17  10  -20.90   26.30
  -1 -17 -10  -16.40   11.90
   1  17  10    5.30   14.60
  -1 -17  10  -38.80   23.00
   2  17   0   74.59   15.70
   2 -17   0   75.39   19.60
  -2  17   0   63.39   14.90
   2  17  -1    1.10    8.80
   2 -17   1  -10.90   11.40
  -2  17   1   -6.20    9.80
  -2 -17  -1   13.60   11.80
  -2 -17   1    2.30   12.20
   2 -17  -1   -2.50   10.90
   2  17   1    5.70    8.80
  -2  17  -1   -0.30    9.10
   2  17  -2   13.40    9.70
   2 -17   2   10.30   16.20
  -2  17   2   16.30   10.70
  -2 -17  -2   11.60   12.50
  -2  17  -2   19.60   11.50
   2 -17  -2   13.80   14.10
   2  17   2   26.20   11.10
  -2 -17   2   37.20   15.40
   2  17  -3   71.79   16.60
   2 -17   3  131.79   26.10
  -2 -17  -3  163.18   24.80
  -2  17   3  123.69   20.20
  -2 -17  -3  110.19   16.30
  -2 -17   3  145.69   25.60
  -2  17  -3  126.29   20.80
   2  17   3  105.59   17.30
   2 -17  -3  103.59   22.10
  -2 -17  -4   40.50   12.40
   2 -17   4   33.00   17.60
  -2  17   4   43.20   13.80
   2  17  -4   39.90   13.20
  -2 -17  -4   32.00   16.80
  -2  17  -4   36.00   13.70
  -2 -17   4   64.89   19.90
   2  17   4   33.90   11.50
   2 -17  -4   59.49   20.10
   2 -17   5    9.80   15.40
   2  17  -5   -4.80    8.00
  -2 -17  -5    1.30   14.50
  -2 -17  -5   -4.10    8.20
  -2  17   5   10.70    9.70
  -2 -17   5  -15.00   14.30
   2  17   5   -8.10    7.00
  -2  17  -5    7.20   10.70
   2 -17  -5   18.90   16.30
  -2 -17  -6   30.10   13.60
   2 -17   6   16.90   19.30
   2  17  -6   17.30   10.60
  -2  17  -6   17.90   12.10
  -2 -17   6   51.19   22.10
   2 -17  -6    6.30   16.70
   2  17   6   34.80   16.10
   2 -17  -6   19.80   12.20
  -2 -17  -7    6.70   12.50
   2 -17   7    2.80   19.30
  -2  17   7    6.60   14.30
  -2 -17   7   17.10   19.70
   2 -17  -7   15.50   12.20
   2  17   7   16.80   12.90
  -2  17   8   15.00   15.40
   2 -17   8   15.70   23.00
  -2 -17  -8   21.40   14.40
   2 -17  -8    0.40   13.60
  -2 -17   8    9.10   21.80
   2  17   8   22.90   16.10
   2 -17   9   19.10   24.70
  -2  17   9   39.60   20.30
  -2 -17  -9   11.20   16.00
  -2 -17   9    9.90   25.20
   2  17   9   43.20   18.00
  -2 -17 -10   -9.40   15.50
  -2 -17  10  -28.70   23.40
  -3  17   0   -3.90    9.20
   3 -17   0   -0.70   12.80
  -3 -17   0   11.20   11.30
  -3 -17   0   -3.00   12.20
  -3  17   1   12.10   12.10
  -3 -17  -1   17.40   11.90
  -3 -17  -1   -1.10   13.40
   3 -17   1  -14.50   12.30
  -3 -17   1   -0.40   14.30
  -3 -17   1    2.40   11.10
   3 -17  -1   -3.00   13.00
  -3  17  -1   14.80   10.60
  -3 -17  -2    8.20   11.40
  -3 -17  -2   21.70   14.70
   3 -17   2    8.30   14.00
  -3  17   2   17.40   11.90
  -3  17  -2   16.90   12.40
   3 -17  -2   19.50   14.60
  -3 -17   2   20.40   14.00
  -3 -17   2   17.40   14.30
  -3 -17  -3   16.50   12.70
   3 -17   3   36.00   18.40
  -3  17   3    4.30   11.00
  -3 -17   3  -11.80   13.20
   3  17   3    4.50    8.30
  -3 -17   3  -15.50   11.30
   3 -17  -3   21.30   15.50
  -3  17  -3   12.40   11.70
   3 -17   4  -13.00   15.20
  -3 -17  -4   13.50   10.00
   3  17  -4   -0.30    7.90
  -3 -17  -4   11.20   13.30
  -3  17   4    9.20   10.40
   3  17  -4   11.90   10.90
   3  17   4   -3.40    7.70
  -3  17  -4    1.90   10.20
  -3 -17   4  -10.30   13.20
   3 -17  -4   -8.50   12.90
  -3  17   5    7.60   10.30
  -3 -17  -5   -2.80   13.90
  -3 -17  -5  -13.00    8.60
   3  17  -5    6.00   10.00
   3 -17   5   16.40   17.50
   3 -17  -5   -3.70   16.00
  -3 -17   5  -23.90   13.00
  -3  17  -5   -1.40   11.00
   3  17   5   22.70   10.00
   3  17  -6  -12.20    8.20
   3 -17   6   -1.30   17.60
  -3 -17  -6   -7.50   11.30
   3 -17  -6   -6.30   16.10
   3  17   6    2.00   10.30
  -3 -17   6   -4.70   15.50
  -3  17  -6   -1.60   10.00
  -3  17   7   31.60   18.20
  -3 -17  -7   15.70   14.30
   3 -17   7   33.70   22.60
   3  17   7   20.70   14.10
  -3 -17   7   17.60   19.50
  -3 -17  -8   16.10   15.40
   3 -17   8   34.50   23.40
  -3  17   8   26.80   17.90
   3  17   8   15.40   13.70
  -3 -17   8  -30.20   16.50
   3 -17   9   14.00   21.20
  -3  17   9   -0.40   15.70
  -3 -17  -9  -16.30   12.50
  -3 -17   9  -12.80   21.60
   3  17   9   17.60   16.00
  -3 -17 -10   11.90   20.70
  -4 -17   0   12.10   12.20
  -4  17   0  -10.60    9.30
   4 -17   0   -2.60   12.50
  -4 -17   0    0.10    9.00
  -4 -17  -1   33.50   15.80
  -4  17   1   20.20   13.40
   4 -17   1   17.80   15.40
  -4 -17  -1   33.20   12.90
  -4 -17   1   22.90   11.80
   4 -17  -1   10.00   14.00
  -4  17  -1   28.20   12.90
  -4 -17   1    9.10   15.00
  -4 -17  -2   -3.40    9.50
   4 -17   2    4.00   13.90
  -4  17   2    6.20   11.40
  -4 -17  -2   22.40   15.60
  -4 -17   2   24.50   16.60
  -4  17  -2   25.50   13.80
   4 -17  -2   20.30   14.70
  -4 -17   2    5.90   10.80
   4 -17   3   -0.70   15.20
  -4  17   3    2.40   10.60
  -4 -17  -3   -3.10   11.40
  -4 -17  -3   -9.00   12.30
  -4 -17   3  -10.30   10.10
  -4 -17   3   -1.60   13.20
  -4  17  -3  -10.40    9.20
   4 -17  -3    3.90   12.20
  -4 -17  -4   -0.80   11.60
  -4 -17  -4    6.00   10.60
  -4 -17  -4    4.10   12.60
   4 -17   4   25.60   17.70
  -4  17   4    9.60   11.60
  -4 -17   4    7.00   13.20
  -4 -17   4    4.70   16.00
   4 -17  -4   17.80   15.80
  -4  17  -4    9.30   11.60
   4 -17   5    7.80   17.10
  -4  17   5   15.80   11.10
   4  17  -5   -2.00    9.50
  -4 -17  -5   14.10   11.80
  -4 -17   5    1.40   14.10
  -4 -17   5  -11.50   14.30
   4  17   5   14.10    9.50
   4  17   5   15.70   11.20
   4 -17  -5   -1.30   16.30
  -4  17  -5   -1.10   10.80
   4 -17   6   17.60   19.30
  -4 -17  -6    5.50   12.80
   4  17  -6   34.70   13.50
  -4  17  -6  -12.30   10.90
  -4 -17   6   20.40   18.50
   4 -17  -6   11.70   17.70
   4  17   6    6.30   11.10
  -4 -17  -7   -3.90   12.60
   4 -17   7   11.40   20.40
  -4  17   7    2.90   13.30
   4  17   7    0.80   10.30
  -4 -17   7   -7.40   16.30
  -4 -17  -8   11.70   16.30
  -4  17   8    3.90   15.50
   4 -17   8   11.00   22.30
  -4 -17   8   -0.50   20.30
   4  17   8   -5.90   11.40
  -4 -17  -9   -5.20   15.00
   4 -17   9   -3.10   18.70
  -4  17   9    1.50   15.30
  -4 -17   9   -9.10   22.60
   4  17   9   -1.50   12.80
  -5  17   0   16.90   11.90
  -5 -17   0   16.90   15.90
  -5 -17   0   -3.40    9.10
   5 -17   0   -0.40   12.10
  -5 -17  -1   84.39   16.20
  -5 -17  -1   83.69   23.80
  -5  17   1   52.39   16.60
   5 -17   1   84.19   20.40
   5 -17  -1   80.49   20.00
  -5 -17   1  105.59   25.40
  -5 -17   1  104.09   18.30
  -5  17  -1   65.39   18.50
  -5  17   2   27.20   14.80
  -5 -17  -2   21.40   15.70
  -5 -17  -2   18.20   12.10
   5 -17   2   14.00   14.90
  -5 -17   2    9.60   15.00
   5 -17  -2   35.10   15.50
  -5  17  -2    8.10   12.00
  -5  17   3   37.90   15.20
  -5 -17  -3   22.90   13.20
   5 -17   3   37.10   17.90
  -5 -17  -3    7.20   14.40
   5 -17  -3   92.19   22.30
  -5 -17   3   48.20   19.90
  -5  17  -3   36.30   15.60
   5 -17   4    5.70   15.90
  -5  17   4   19.50   13.40
  -5 -17  -4  -11.00   12.40
  -5 -17   4    5.80   16.40
  -5  17  -4   23.30   14.50
   5  17   4   10.80   10.20
   5 -17  -4   12.90   15.70
  -5  17   5   39.70   15.30
   5 -17   5   18.90   18.60
  -5 -17  -5   63.59   19.00
  -5 -17  -5   33.30   15.00
   5 -17  -5   26.40   17.80
  -5  17  -5   41.00   15.70
   5  17   5   28.10   12.20
  -5 -17   5   48.50   20.30
   5 -17   6    6.10   16.70
   5  17  -6    9.50   12.00
  -5 -17  -6  -10.10   11.50
  -5 -17   6   12.00   16.80
   5  17   6   -2.70    9.90
  -5  17  -6   15.70   13.70
   5 -17  -6  -23.90   13.50
  -5  17   7   46.30   18.40
  -5 -17  -7   29.40   17.70
   5 -17   7   -2.30   19.00
   5  17   7   53.89   17.00
  -5 -17  -8   16.00   15.20
   5 -17   8    4.80   19.80
  -5  17   8   16.40   16.20
  -5  17   9   23.40   18.40
  -5 -17  -9   -3.20   15.20
   6 -17   0   73.39   19.40
  -6  17   0   66.39   19.10
  -6 -17   0   19.40   18.90
  -6 -17  -1   -1.00   13.10
   6 -17   1   25.20   15.10
  -6  17   1   20.50   15.40
   6 -17  -1   13.40   13.50
  -6 -17   1   22.90   17.50
  -6  17  -1   35.30   15.80
  -6  17   2   84.09   21.60
  -6 -17  -2   49.90   19.40
   6 -17   2   89.79   21.70
   6 -17  -2   69.99   20.10
  -6  17  -2   95.79   21.80
  -6 -17   2   86.99   26.20
  -6  17   3   61.39   17.90
   6 -17   3   58.39   20.80
  -6 -17  -3   74.59   21.90
  -6  17  -3   68.69   19.20
   6 -17  -3   51.39   18.60
  -6 -17   3   97.09   26.20
   6 -17   4   47.10   19.50
  -6 -17  -4   10.60   15.00
  -6  17   4   11.60   13.20
   6 -17  -4   74.29   20.80
  -6 -17   4   63.89   22.70
  -6  17  -4   12.50   13.20
   6 -17   5   11.50   18.50
  -6  17   5   -6.50   12.60
  -6 -17  -5   39.60   18.50
  -6  17  -5   26.30   15.60
   6 -17  -5   19.50   16.70
  -6 -17   5   28.20   19.60
   6 -17   6   67.19   23.70
   6  17  -6  125.99   25.40
  -6  17  -6   67.49   19.10
  -6 -17   6  115.89   28.10
   6 -17   7    3.00   18.60
  -6 -17  -7   17.70   17.60
  -6  17   7   19.50   15.30
   6 -17   8    0.70   19.40
  -6  17   8   47.40   18.70
  -6 -17  -8   19.40   18.30
  -7  17   0   11.40   15.10
  -7 -17   0   11.80   17.60
   7 -17   0   13.50   13.50
  -7  17   1   -4.60   13.30
  -7 -17  -1   -7.70   14.00
   7 -17   1    4.40   12.60
  -7 -17   1  -16.30   15.40
   7 -17  -1   10.20   13.60
  -7  17  -1    4.90   13.00
  -7 -17  -2   -2.40   14.10
   7 -17   2   -9.70   11.30
  -7  17   2   -4.60   13.30
  -7  17  -2    2.10   14.10
  -7 -17   2   -9.80   16.70
   7 -17  -2   -4.20   13.00
   7 -17   3   35.60   17.90
  -7  17   3   11.50   15.30
  -7 -17  -3   -6.80   14.20
   7 -17  -3   24.20   15.70
  -7 -17   3   38.60   22.00
  -7  17  -3   17.60   14.60
  -7  17   4   -6.30   12.60
  -7 -17  -4    7.20   16.10
   7 -17   4   -3.00   14.90
   7 -17  -4   -7.00   13.10
  -7  17  -4   -4.00   12.60
  -7 -17   4   -7.20   17.00
   7 -17   5   -9.10   15.20
  -7  17   5   32.30   17.30
  -7 -17  -5    1.90   16.30
  -7 -17   5   18.50   18.90
   7 -17  -5    1.30   16.30
  -7  17  -5  -16.10   11.60
   7 -17   6   10.00   18.00
  -7 -17   6  -18.20   16.30
  -7  17  -6    3.70   14.70
   7 -17   7   17.10   20.60
  -8 -17   0   56.49   24.60
  -8  17   0   65.39   22.40
  -8  17   1   -4.10   15.30
  -8 -17  -1    8.70   18.80
  -8  17  -1   16.50   14.80
  -8 -17   1   25.40   19.60
  -8  17   2   52.79   21.60
  -8 -17  -2   51.39   23.20
  -8 -17   2   64.49   26.50
  -8  17  -2   49.00   20.40
  -8 -17  -3   -1.10   15.40
  -8  17   3    5.20   15.80
  -8  17  -3   -3.10   13.00
  -8 -17   3  -21.70   17.00
  -8  17   4   24.10   17.70
  -8 -17  -4   45.60   21.10
  -8  17  -4   24.90   17.70
  -8 -17   4   45.10   24.20
  -8  17   5   11.60   15.50
  -8  17  -5   -9.80   13.10
  -8 -17   5   13.50   19.10
  -8 -17   6   -5.10   18.40
  -8  17  -6  -11.10   21.60
  -9 -17   0   -1.50   16.80
  -9  17   0   -6.30   16.40
  -9  17   1   15.70   17.60
  -9 -17  -1   72.89   25.60
  -9 -17   1   13.10   21.60
  -9  17  -1   58.69   21.80
  -9 -17  -2   -3.20   15.60
  -9  17   2   -3.00   17.10
  -9 -17   2    3.50   19.10
  -9  17  -2   -6.90   14.60
  -9 -17  -3   43.80   22.90
  -9  17   3   29.80   19.40
  -9 -17   3   22.50   21.90
  -9  17  -3   18.60   17.70
  -9 -17  -4   -6.90   16.10
  -9  17   4   18.30   18.70
  -9  17  -4   17.90   16.40
  -9 -17   4  -11.70   18.90
  -9  17   5   -1.90   16.20
  -9  17  -5   16.90   16.20
  -9 -17   5  110.39   31.80
 -10  17   0   77.69   25.60
 -10 -17   0   26.30   21.50
 -10 -17  -1    6.00   18.30
 -10  17   1    4.00   17.30
 -10 -17   1   21.30   21.30
 -10  17  -1   -4.10   15.90
 -10 -17  -2    0.40   19.10
 -10  17   2   20.10   23.00
 -10  17  -2    1.20   24.40
 -10 -17   2   -3.00   24.70
   0  18   0  769.42   58.39
   0 -18  -1   17.70   13.90
   0  18  -1   13.00    8.80
   0  18   1    5.70    7.90
   0 -18   1   11.90   15.60
   0 -18   2   -8.20   13.20
   0  18  -2   -8.20    7.40
   0 -18  -2   -1.70   12.50
   0  18   2    9.40    9.20
   0  18  -3    9.20    9.30
   0  18   3    1.20    7.30
   0 -18  -3  -18.80    9.90
   0 -18   3  -14.20   12.80
   0  18  -4  256.37   29.50
   0 -18   4  193.18   31.40
   0 -18  -4  192.38   30.20
   0  18   4  189.58   24.70
   0 -18   5   24.30   20.50
   0 -18  -5   35.80   19.70
   0  18   5   19.10   10.10
   0  18  -5   19.30   11.60
   0 -18   6  244.18   40.10
   0 -18  -6  220.38   35.30
   0  18  -6  213.88   28.00
   0 -18  -6  203.88   28.10
   0 -18  -7    9.10   12.60
   0 -18   7  -19.30   19.00
   0  18   7   -0.30   11.80
   0  18   8   26.80   15.50
   0 -18   8   16.70   22.50
   0 -18  -8   43.10   16.40
   0  18   9   22.70   17.10
   0 -18   9   31.40   27.40
  -1  18   0   35.10   13.00
   1 -18   0   19.50   13.30
   1  18   0   49.20   14.70
  -1 -18   0   31.90   15.70
   1 -18   1  732.23   62.39
  -1  18   1  821.82   59.29
   1  18  -1  824.02   59.99
  -1 -18  -1  807.12   61.69
  -1  18  -1  733.53   58.29
   1  18   1  782.62   58.89
  -1 -18   1  742.33   61.59
   1 -18   2   22.90   17.10
  -1  18   2   -2.90    8.40
   1  18  -2    6.60    8.90
  -1 -18  -2    5.50   13.50
  -1 -18   2   15.00   15.30
  -1  18  -2    1.30    9.00
   1  18   2   -5.30    8.20
   1 -18  -2   19.40   13.90
   1 -18   3  371.36   41.30
  -1 -18  -3  249.18   34.00
   1  18  -3  330.27   36.10
  -1  18   3  296.07   30.00
  -1 -18   3  361.06   41.70
  -1  18  -3  295.77   30.60
   1 -18  -3  273.17   36.00
   1  18   3  317.67   30.20
   1 -18   4    2.00   17.40
  -1 -18  -4   -2.30   14.10
  -1 -18  -4   28.00   10.20
  -1  18   4    3.60    8.80
   1  18  -4   -3.00    8.10
   1 -18  -4   10.50   15.10
  -1 -18   4    0.00   14.90
   1  18   4   12.80    9.60
  -1  18  -4    6.10   10.00
   1 -18   5  590.74   58.39
  -1 -18  -5  586.54   55.59
  -1  18   5  569.74   48.20
   1  18  -5  566.04   49.40
  -1 -18  -5  685.43   49.60
  -1  18  -5  681.93   51.59
   1  18   5  690.33   49.00
  -1 -18   5  495.85   55.19
   1 -18  -5  620.14   56.69
   1 -18   6  107.49   27.30
   1  18  -6  123.19   21.40
  -1 -18  -6  114.89   26.60
  -1 -18  -6  135.39   22.70
  -1 -18   6  107.99   27.70
   1 -18  -6  150.08   31.60
  -1  18  -6  136.59   22.60
  -1  18   7  122.29   27.10
   1 -18   7   91.69   29.60
  -1 -18  -7  135.89   23.80
   1  18   7  129.49   25.80
  -1 -18   7   75.69   27.90
  -1 -18  -8   12.80   13.40
   1 -18   8   25.40   23.30
  -1  18   8   12.60   15.60
  -1 -18   8    2.60   22.80
   1  18   8   22.60   15.90
  -1 -18  -9  154.98   27.10
   1 -18   9  149.29   36.20
  -1  18   9  100.39   26.30
  -1 -18   9  133.29   37.20
   1  18   9  105.89   26.10
   2  18   0  399.96   35.30
   2 -18   0  423.76   44.30
  -2 -18   0  328.37   35.50
  -2  18   0  366.76   35.50
   2 -18   1   68.19   20.60
   2  18  -1   75.09   16.60
  -2 -18  -1   69.19   18.00
  -2  18   1   41.00   15.40
   2 -18  -1   45.80   17.30
  -2 -18   1   55.69   17.30
  -2  18  -1   67.09   15.50
   2  18   1   46.70   13.80
  -2 -18  -2  539.15   45.50
  -2  18   2  515.75   43.40
   2  18  -2  516.05   43.50
   2 -18   2  511.95   48.60
   2  18   2  415.76   40.50
  -2  18  -2  555.54   44.80
  -2 -18   2  539.85   47.30
  -2 -18  -3   43.40   17.20
  -2 -18  -3   58.39   12.30
  -2  18   3   67.79   15.80
   2 -18   3   24.30   19.40
   2  18  -3   60.49   16.10
  -2  18  -3   40.20   13.80
  -2 -18   3   85.19   21.60
   2 -18  -3   61.09   19.80
   2  18   3   30.80   12.30
  -2 -18  -4  348.37   30.90
  -2 -18  -4  359.36   39.90
  -2  18   4  342.47   32.80
   2 -18   4  351.86   43.30
   2  18  -4  264.77   33.40
  -2 -18   4  369.66   42.30
   2 -18  -4  283.97   38.90
  -2  18  -4  307.67   32.40
   2  18   4  285.37   29.70
   2  18  -5   15.40   11.60
  -2 -18  -5   18.20   11.90
  -2 -18  -5   23.20   16.10
  -2  18   5    7.20   10.70
   2 -18   5   -3.70   14.90
  -2  18  -5   26.50   12.60
   2  18   5   17.70   10.00
   2 -18  -5    4.60   16.00
  -2 -18   5   -9.00   14.80
   2 -18   6  129.59   31.40
  -2 -18  -6  143.59   24.10
   2  18  -6  151.38   23.30
  -2 -18   6  113.99   27.30
  -2  18  -6  143.49   23.20
   2 -18  -6  191.08   33.60
  -2  18   7   -5.20   14.60
   2 -18   7   -7.50   18.00
  -2 -18  -7   15.80   13.80
   2  18   7   16.80   13.60
  -2 -18   7    1.70   20.10
  -2  18   8  115.79   26.60
  -2 -18  -8  114.69   23.70
   2 -18   8   87.49   30.40
   2  18   8   78.79   21.90
  -2 -18   8   67.69   28.10
  -2 -18  -9    2.80   14.80
   2 -18   9   16.70   22.10
  -2  18   9   63.09   23.70
  -2 -18   9  -30.90   21.00
   2  18   9   26.00   16.90
  -2 -18 -10   10.00   17.80
   3 -18   0   64.49   18.60
  -3 -18   0   76.09   17.80
  -3  18   0   81.69   18.70
  -3 -18   0   86.99   22.10
  -3 -18  -1  424.36   38.00
  -3 -18  -1  429.16   41.40
  -3  18   1  408.06   38.50
   3 -18   1  411.96   42.10
  -3 -18   1  449.16   39.10
  -3  18  -1  401.56   38.10
  -3 -18   1  302.57   41.00
   3 -18  -1  410.56   44.90
  -3  18   2    9.90   11.40
   3 -18   2   10.90   13.60
  -3 -18  -2  -11.20   10.00
   3 -18  -2   11.00   13.70
  -3 -18   2   22.70   13.70
  -3  18  -2   14.00   12.40
   3  18   2    5.60    8.80
  -3 -18   2  -19.40   12.60
   3 -18   3  628.84   58.19
  -3 -18  -3  622.04   54.89
   3  18  -3  677.03   53.89
  -3  18   3  628.84   53.49
  -3 -18   3  687.53   56.69
   3 -18  -3  737.43   59.39
  -3  18  -3  678.03   54.79
   3  18   3  723.23   52.79
  -3  18   4   15.00   11.90
   3  18  -4   14.70   11.70
  -3 -18  -4   14.60   14.10
   3 -18   4   19.90   18.30
  -3 -18  -4    9.50   10.50
  -3 -18   4   20.90   16.20
   3 -18  -4   26.10   17.70
   3  18   4    6.50    8.70
  -3  18  -4   33.30   14.20
  -3 -18  -5  136.29   21.70
  -3 -18  -5  120.49   24.30
   3  18  -5   98.99   19.80
   3 -18   5   73.79   24.60
  -3  18   5   95.29   19.00
   3 -18  -5   83.79   25.40
  -3 -18   5  115.49   25.20
   3  18   5  110.19   18.40
  -3  18  -5  120.09   22.20
   3 -18   6   46.40   23.20
   3  18  -6   90.49   19.20
  -3 -18  -6   66.99   19.10
   3  18   6   50.49   16.80
  -3 -18   6   65.19   23.50
   3 -18  -6  105.69   27.50
  -3  18  -6   41.20   16.30
   3 -18   7  277.87   43.60
  -3 -18  -7  280.37   35.40
  -3  18   7  196.28   34.20
  -3 -18   7  202.98   36.00
   3  18   7  244.58   35.50
   3 -18   8  -10.50   19.00
  -3 -18  -8  -12.80   13.00
  -3  18   8    3.60   16.40
  -3 -18   8  -20.20   18.50
   3  18   8   11.10   13.50
  -3  18   9   38.10   19.50
  -3 -18  -9   58.59   21.20
   3 -18   9   25.30   25.30
  -3 -18   9   18.30   23.70
   3  18   9   63.69   19.90
  -4  18   0  157.18   26.30
  -4 -18   0  209.88   26.20
  -4 -18   0  137.59   26.50
   4 -18   0  180.08   27.30
  -4 -18  -1   12.60   14.80
  -4  18   1   17.10   13.40
   4 -18   1   11.40   14.00
  -4 -18  -1   22.80   12.70
  -4 -18   1   42.00   14.20
   4 -18  -1   14.90   13.80
  -4 -18   1   26.00   18.80
  -4  18  -1   12.20   11.40
  -4 -18  -2  768.92   57.79
   4 -18   2  698.73   62.09
  -4  18   2  816.32   60.09
  -4 -18  -2  747.43   62.19
  -4  18  -2  777.52   60.19
  -4 -18   2  723.83   62.19
   4 -18  -2  675.83   60.69
  -4 -18   2  716.23   57.39
  -4  18   3   50.19   16.00
  -4 -18  -3   19.30   13.00
   4 -18   3    5.50   16.10
  -4 -18  -3   16.50   16.00
  -4 -18   3   22.90   18.00
  -4 -18   3   19.60   13.40
   4 -18  -3   50.09   18.80
  -4  18  -3   23.50   13.70
  -4  18   4  177.98   27.00
   4 -18   4  161.68   31.00
  -4 -18  -4  243.98   30.80
  -4 -18   4  204.48   30.20
   4 -18  -4  247.58   35.60
  -4 -18   4  205.18   34.60
   4  18   4  202.48   26.90
  -4  18  -4  251.17   31.90
   4  18  -5   12.20   12.00
  -4 -18  -5   12.20   12.90
  -4  18   5   20.90   12.50
   4 -18   5   -5.20   16.40
   4 -18  -5    9.70   17.60
   4  18   5   12.80   10.00
  -4  18  -5    1.80   11.50
   4  18   5    3.30   10.10
  -4 -18   5    8.20   15.20
   4 -18   6  159.28   32.40
   4  18  -6  197.38   29.40
  -4 -18  -6  278.47   34.40
   4 -18  -6  246.78   38.90
  -4 -18   6  177.78   31.10
   4  18   6  250.17   33.30
  -4  18  -6  263.17   32.30
   4 -18   7    0.20   17.60
  -4 -18  -7    5.70   14.60
  -4  18   7   42.90   19.90
  -4 -18   7   35.60   20.00
   4  18   7   23.40   14.00
  -4 -18  -8  179.78   31.60
  -4  18   8  173.68   32.50
   4 -18   8  199.48   38.50
  -4 -18   8  143.99   32.10
   4  18   8  154.08   27.60
   4 -18   9   -9.90   23.40
  -4 -18  -9   28.60   18.30
  -4  18   9   -3.30   15.80
   4  18   9   19.90   14.60
  -5 -18   0    9.20   14.40
  -5 -18   0   -3.00   12.40
  -5  18   0  -14.80    9.10
   5 -18   0   -1.70   12.50
  -5 -18  -1  160.78   22.50
  -5  18   1  117.19   22.80
   5 -18   1  140.89   25.10
  -5 -18  -1  149.19   28.60
   5 -18  -1  107.49   22.90
  -5  18  -1  133.59   24.40
  -5 -18   1  141.89   29.70
  -5 -18  -2   28.50   13.00
  -5 -18  -2   27.90   16.00
   5 -18   2   40.10   17.00
  -5  18   2   30.70   14.00
  -5 -18   2   32.40   17.70
  -5  18  -2    3.40   12.20
   5 -18  -2   57.79   18.30
  -5 -18  -3  222.38   33.70
   5 -18   3  211.08   33.40
  -5 -18  -3  223.78   29.10
  -5  18   3  187.78   30.50
   5 -18  -3  213.98   32.40
  -5  18  -3  269.97   33.90
  -5 -18   3  268.07   38.60
   5 -18   4   32.80   17.60
  -5  18   4   11.30   13.30
  -5 -18  -4   19.50   16.70
  -5 -18   4   13.70   17.00
   5 -18  -4   15.10   16.10
  -5  18  -4    9.00   11.90
   5 -18   5   44.10   21.00
  -5  18   5   45.30   16.20
  -5  18  -5   73.09   19.10
   5 -18  -5   51.59   20.30
   5  18   5   74.39   17.50
  -5 -18   5   50.79   21.20
   5 -18   6   -3.80   16.10
  -5 -18  -6   -1.70   12.40
   5  18  -6   -4.90    9.50
   5 -18  -6    3.20   18.00
   5  18   6   18.60   12.70
  -5  18  -6    5.80   13.70
   5 -18   7  120.19   31.60
  -5  18   7  121.99   26.10
  -5 -18  -7  137.79   27.40
   5  18   7   92.49   29.50
   5 -18   8    0.50   20.00
  -5 -18  -8    3.00   15.70
  -5  18   8   14.90   16.80
  -6 -18   0  302.37   42.30
   6 -18   0  282.37   36.30
  -6  18   0  261.57   37.30
   6 -18   1  -21.90    9.90
  -6  18   1   19.30   14.30
  -6 -18  -1  -11.30   13.60
  -6 -18   1   23.20   17.20
  -6  18  -1   13.60   14.10
   6 -18  -1   -7.80   11.30
  -6 -18  -2  196.58   33.00
  -6  18   2  223.18   33.10
   6 -18   2  202.48   31.30
  -6  18  -2  209.28   31.50
  -6 -18   2  192.88   34.90
   6 -18  -2  151.08   27.80
  -6  18   3   -9.30   12.20
   6 -18   3   -3.40   13.80
  -6 -18  -3   -6.00   13.40
   6 -18  -3   -4.30   13.10
  -6 -18   3   15.80   17.70
  -6  18  -3   -7.50   11.60
  -6  18   4  193.68   29.50
   6 -18   4  226.88   35.00
  -6 -18  -4  178.88   30.50
   6 -18  -4  175.58   31.10
  -6  18  -4  185.18   29.90
[truncated: 8,207,171 more chars]
