# Supplementary material for: Exploitation of knowledge databases in the synthesis of zinc(II) malonates with photo-sensitive and photo-insensitive N,N′-containing linkers
Source: IUCrJ. 2018 Mar 27;5(Pt 3):293–303. doi: 10.1107/S2052252518001641 (PMC5929375; doi:10.1107/S2052252518001641)
Supplement: Supplementary file 2 [file m-05-00293-1sup2.hkl]

data_1                                                                          
_shelx_title ' a_a.res in Pnnm'                                                 
_shelx_refln_list_code          4                                               
_shelx_F_calc_maximum      191.03                                               
_exptl_crystal_F_000       596.00                                               
_reflns_d_resolution_high  0.5941                                               
                                                                                
loop_                                                                           
 _space_group_symop_operation_xyz                                               
 'x, y, z'                                                                      
 '-x, -y, z'                                                                    
 '-x+1/2, y+1/2, -z+1/2'                                                        
 'x+1/2, -y+1/2, -z+1/2'                                                        
 '-x, -y, -z'                                                                   
 'x, y, -z'                                                                     
 'x-1/2, -y-1/2, z-1/2'                                                         
 '-x-1/2, y-1/2, z-1/2'                                                         
                                                                                
_cell_length_a     7.4159                                                       
_cell_length_b    19.3179                                                       
_cell_length_c     7.3457                                                       
_cell_angle_alpha  90.000                                                       
_cell_angle_beta   90.000                                                       
_cell_angle_gamma  90.000                                                       
                                                                                
_shelx_F_squared_multiplier     1.000                                           
                                                                                
loop_                                                                           
 _refln_index_h                                                                 
 _refln_index_k                                                                 
 _refln_index_l                                                                 
 _refln_F_squared_calc                                                          
 _refln_F_squared_meas                                                          
 _refln_F_squared_sigma                                                         
 _refln_observed_status                                                         
   2   0   0        761.17        786.35        31.78 o                         
   4   0   0       3150.80       2471.62       178.42 o                         
   6   0   0       1632.09       1617.50       146.26 o                         
   8   0   0       4943.06       4639.24       341.10 o                         
  10   0   0          7.59        -13.78        58.58 o                         
  12   0   0        165.42         70.83        76.96 o                         
   1   1   0         61.19         93.37         8.86 o                         
   2   1   0        171.64         93.38        12.06 o                         
   3   1   0        819.38       1041.56        47.77 o                         
   4   1   0       1040.29       1163.35        53.01 o                         
   5   1   0         31.75         69.56        27.40 o                         
   6   1   0        460.70        483.88       140.69 o                         
   7   1   0        334.72        310.30        53.19 o                         
   8   1   0        298.06        380.96        63.90 o                         
   9   1   0         44.84          6.96        37.83 o                         
  10   1   0        537.04        513.78        90.15 o                         
  11   1   0          3.97         -0.53        44.81 o                         
  12   1   0        119.61         70.02        87.49 o                         
   0   2   0      28668.39      28917.52      1993.64 o                         
   1   2   0       3004.65       3649.73       132.08 o                         
   2   2   0        634.69        569.55        19.94 o                         
   3   2   0        633.85        523.44        37.64 o                         
   4   2   0       2512.58       2158.16        88.67 o                         
   5   2   0        121.03        165.08        20.06 o                         
   6   2   0       2948.92       2742.57       149.68 o                         
   7   2   0        161.97        229.16        48.73 o                         
   8   2   0       2243.50       2389.90       146.08 o                         
   9   2   0        236.42        299.52        59.84 o                         
  10   2   0        165.96         78.39        51.55 o                         
  11   2   0          5.24         -6.45        46.55 o                         
  12   2   0         52.92         15.97        52.22 o                         
   1   3   0       5687.92       6053.04       189.17 o                         
   2   3   0        546.88        864.71        33.42 o                         
   3   3   0       1383.54       1283.39        58.41 o                         
   4   3   0        210.85        246.91        33.11 o                         
   5   3   0        917.06        841.81        47.55 o                         
   6   3   0       1287.81       1100.69        59.47 o                         
   7   3   0        324.99        230.90        47.14 o                         
   8   3   0         94.08        104.71        43.01 o                         
   9   3   0        107.09         67.53        71.22 o                         
  10   3   0        105.51        148.35        56.15 o                         
  11   3   0         97.35        123.39        58.59 o                         
  12   3   0        124.29         99.53        60.76 o                         
   0   4   0        844.72       1111.61        43.61 o                         
   1   4   0       3958.99       4542.65       143.94 o                         
   2   4   0       2991.52       2750.00        90.63 o                         
   3   4   0        553.99        461.97        24.16 o                         
   4   4   0       3221.83       2950.11       118.69 o                         
   5   4   0          1.48        -14.73        14.73 o                         
   6   4   0        511.79        545.04        97.97 o                         
   7   4   0         23.25          3.80        35.59 o                         
   8   4   0        511.81        482.76        69.40 o                         
   9   4   0       1146.26       1379.46       123.58 o                         
  10   4   0         51.61         87.90        46.29 o                         
  11   4   0         57.13        -21.10        44.34 o                         
  12   4   0        106.40         88.59        74.72 o                         
   1   5   0       5846.22       5992.74       189.21 o                         
   2   5   0       3738.17       4112.09       133.33 o                         
   3   5   0      11742.03      11487.59       358.30 o                         
   4   5   0        376.90        473.86        36.48 o                         
   5   5   0       3174.43       3196.37       130.73 o                         
   6   5   0       2832.45       2628.63       113.44 o                         
   7   5   0       1222.98       1238.62        97.12 o                         
   8   5   0         16.90         11.28        38.94 o                         
   9   5   0        507.26        514.73        75.08 o                         
  10   5   0         32.19         45.25        45.08 o                         
  11   5   0        296.62        332.36        72.12 o                         
   0   6   0        342.90        534.68        25.76 o                         
   1   6   0         93.78        125.82        20.13 o                         
   2   6   0      10013.15      10102.25       316.40 o                         
   3   6   0       1764.37       1860.05        67.72 o                         
   4   6   0        337.67        402.52        24.68 o                         
   5   6   0        283.31        263.97        29.68 o                         
   6   6   0       1121.17       1217.87        70.01 o                         
   7   6   0        980.89       1048.48        93.40 o                         
   8   6   0         44.86         65.43        41.54 o                         
   9   6   0        313.05        262.57        60.50 o                         
  10   6   0        259.20        240.12        61.71 o                         
  11   6   0        400.93        451.33        76.07 o                         
   1   7   0       3737.46       3541.56       117.47 o                         
   2   7   0       4777.71       5448.10       176.23 o                         
   3   7   0      11621.40      11359.04       356.58 o                         
   4   7   0         42.65         60.92        15.49 o                         
   5   7   0       2392.20       2359.03       103.52 o                         
   6   7   0        285.05        256.62        33.21 o                         
   7   7   0       1047.52       1041.40       253.83 o                         
   8   7   0          1.17        -14.55        34.11 o                         
   9   7   0        426.70        496.13        77.19 o                         
  10   7   0          0.11         43.34        45.64 o                         
  11   7   0        150.07        151.33        55.88 o                         
   0   8   0        103.72         32.02         9.81 o                         
   1   8   0         32.23          1.11        13.00 o                         
   2   8   0          6.26         26.09        14.92 o                         
   3   8   0       2747.67       2928.39       102.23 o                         
   4   8   0         42.68         73.58        15.15 o                         
   5   8   0        134.46        134.76        17.38 o                         
   6   8   0        106.87        100.62        38.07 o                         
   7   8   0        947.70        886.15        85.91 o                         
   8   8   0         53.92         34.04        39.88 o                         
   9   8   0         60.86         71.79        49.01 o                         
  10   8   0         10.23        -21.22        39.39 o                         
  11   8   0         73.18         75.24        56.04 o                         
   1   9   0        454.09        368.26        28.23 o                         
   2   9   0         49.05         80.19        17.29 o                         
   3   9   0      12995.42      13039.45       410.10 o                         
   4   9   0        130.70        136.34        19.13 o                         
   5   9   0       4032.12       4003.57       137.19 o                         
   6   9   0        193.84        200.00        43.45 o                         
   7   9   0        264.42        280.83        54.96 o                         
   8   9   0          2.47          2.48        37.75 o                         
   9   9   0        198.56        227.25        60.19 o                         
  10   9   0          9.69         -9.18        43.67 o                         
  11   9   0        551.38        586.42        87.59 o                         
   0  10   0        311.02        213.38        31.91 o                         
   1  10   0       1047.46       1278.84        54.65 o                         
   2  10   0       1698.56       2008.55        76.42 o                         
   3  10   0        905.87       1010.42        47.50 o                         
   4  10   0       3406.94       3226.42       130.34 o                         
   5  10   0        226.44        294.02        30.50 o                         
   6  10   0         12.02        -22.00        22.00 o                         
   7  10   0        795.76        887.95        67.13 o                         
   8  10   0         98.86         83.58        44.70 o                         
   9  10   0        250.21        272.16        74.28 o                         
  10  10   0         70.58         73.44        49.57 o                         
  11  10   0        378.35        330.93        69.84 o                         
   1  11   0       2126.37       1982.73        76.03 o                         
   2  11   0        248.28        240.86        16.06 o                         
   3  11   0       7703.64       7476.45       243.51 o                         
   4  11   0        289.63        280.79        27.64 o                         
   5  11   0       3958.00       3844.32       135.67 o                         
   6  11   0        997.61       1183.00        75.63 o                         
   7  11   0        280.03        360.86        44.43 o                         
   8  11   0         40.84         41.25        40.38 o                         
   9  11   0        269.34        297.61        78.30 o                         
  10  11   0         24.30         -0.29        46.14 o                         
  11  11   0        582.18        662.17        95.29 o                         
   0  12   0        600.02        516.53        48.74 o                         
   1  12   0         49.00         28.77        14.87 o                         
   2  12   0       1276.83       1232.41        66.93 o                         
   3  12   0        941.96        960.73        52.87 o                         
   4  12   0       3424.79       3120.02       114.32 o                         
   5  12   0         14.65         -0.66        17.75 o                         
   6  12   0        599.13        750.77        81.50 o                         
   7  12   0        101.67         79.00        31.60 o                         
   8  12   0          8.60         33.61        42.57 o                         
   9  12   0        211.25        274.13        66.40 o                         
  10  12   0        169.91        220.67        65.38 o                         
  11  12   0         70.19         14.51        61.26 o                         
   1  13   0       2280.20       2229.17        85.13 o                         
   2  13   0        459.70        513.53        38.46 o                         
   3  13   0       1294.74       1226.65        58.28 o                         
   4  13   0        433.81        523.88        40.44 o                         
   5  13   0        540.26        475.21        40.78 o                         
   6  13   0        408.56        430.97        48.02 o                         
   7  13   0        179.17        209.77        37.82 o                         
   8  13   0         99.55        145.43        50.31 o                         
   9  13   0        172.21        156.13        58.94 o                         
  10  13   0         78.86        208.16        65.31 o                         
  11  13   0         58.68        -41.25        61.08 o                         
   0  14   0       6576.23       6271.11       295.04 o                         
   1  14   0        512.64        519.22        41.53 o                         
   2  14   0       1628.73       1604.80        70.41 o                         
   3  14   0       1155.62       1125.22        81.18 o                         
   4  14   0        522.12        606.51        44.95 o                         
   5  14   0        597.32        528.75        45.48 o                         
   6  14   0       1966.16       1722.47        93.54 o                         
   7  14   0         30.32         50.41        30.51 o                         
   8  14   0        628.23        624.18        83.78 o                         
   9  14   0         22.59         19.74        65.47 o                         
  10  14   0        173.80         77.02        55.74 o                         
   1  15   0         42.04         60.29        19.88 o                         
   2  15   0         69.91         68.84        21.56 o                         
   3  15   0        109.63         56.31        21.74 o                         
   4  15   0        273.30        264.18        33.21 o                         
   5  15   0         19.38         14.34        19.82 o                         
   6  15   0        333.45        320.91        45.17 o                         
   7  15   0         30.19         -7.54        27.87 o                         
   8  15   0        158.21        105.54        99.72 o                         
   9  15   0        112.97         70.82        70.64 o                         
  10  15   0        229.98        210.52       142.60 o                         
   0  16   0      10000.20       9349.85       431.61 o                         
   1  16   0       1845.67       1665.04        84.16 o                         
   2  16   0       4536.21       4066.09       145.15 o                         
   3  16   0         17.98          7.06        21.46 o                         
   4  16   0        684.67        710.22        50.88 o                         
   5  16   0        150.90        117.79        27.28 o                         
   6  16   0       1354.54       1377.21        92.97 o                         
   7  16   0         87.58         86.41        33.67 o                         
   8  16   0        807.84        779.59        93.26 o                         
   9  16   0        162.61        158.89        56.08 o                         
  10  16   0        104.34        132.59        54.07 o                         
   1  17   0          0.85        118.88        23.74 o                         
   2  17   0        230.48        270.74        36.24 o                         
   3  17   0          1.70          2.86        21.25 o                         
   4  17   0          9.23         -3.47        19.90 o                         
   5  17   0         34.42         23.42        22.13 o                         
   6  17   0        187.65        210.64        58.99 o                         
   7  17   0         39.20         47.11        33.45 o                         
   8  17   0        208.15        234.12        63.41 o                         
   9  17   0          0.71        -15.04        44.93 o                         
  10  17   0        244.45        191.08        98.38 o                         
   0  18   0       2761.62       2945.93       223.56 o                         
   1  18   0        154.46        130.36        26.90 o                         
   2  18   0       1432.45       1449.83        71.11 o                         
   3  18   0        322.75        296.30        36.58 o                         
   4  18   0        665.30        672.06        52.61 o                         
   5  18   0          1.15        -15.38        22.18 o                         
   6  18   0       1064.68       1077.57        84.84 o                         
   7  18   0        144.04        149.61        43.95 o                         
   8  18   0       1171.46       1403.45       132.34 o                         
   9  18   0          0.95         37.45        47.64 o                         
   1  19   0        695.97        684.26        55.19 o                         
   2  19   0         18.82         67.14        22.70 o                         
   3  19   0        383.57        421.08        41.58 o                         
   4  19   0         59.73         42.74        25.42 o                         
   5  19   0         76.17         86.05        33.60 o                         
   6  19   0        378.06        403.84        66.61 o                         
   7  19   0        126.65        149.97        40.96 o                         
   8  19   0          2.89         19.20        44.52 o                         
   9  19   0         32.01         33.62        51.33 o                         
   0  20   0       4289.18       3790.06       201.69 o                         
   1  20   0          2.64         68.18        25.26 o                         
   2  20   0         50.71         38.11        26.25 o                         
   3  20   0        468.33        487.38        44.87 o                         
   4  20   0        564.79        571.43        50.35 o                         
   5  20   0         96.40        104.00        36.02 o                         
   6  20   0         23.16        -15.40        31.49 o                         
   7  20   0        407.88        435.69        57.36 o                         
   8  20   0        670.63        568.90        82.36 o                         
   9  20   0         32.24        -33.67        43.02 o                         
   1  21   0       2342.97       2154.33       128.45 o                         
   2  21   0        268.57        223.64        33.52 o                         
   3  21   0        537.09        513.78        76.31 o                         
   4  21   0        264.82        254.73        42.37 o                         
   5  21   0        250.76        294.21        49.44 o                         
   6  21   0        217.07        166.83        42.59 o                         
   7  21   0       1051.49       1183.86        95.07 o                         
   8  21   0          1.75        -64.90        64.90 o                         
   9  21   0        228.34         70.49        70.12 o                         
   0  22   0       1023.60        988.22        93.18 o                         
   1  22   0        325.78        556.05        47.57 o                         
   2  22   0         48.54         65.35        26.43 o                         
   3  22   0         33.16         42.03        24.62 o                         
   4  22   0        562.89        577.85        70.89 o                         
   5  22   0         42.13          4.97        31.11 o                         
   6  22   0         87.60        114.39        59.17 o                         
   7  22   0         12.49         24.32        35.96 o                         
   8  22   0         71.69         45.27        49.63 o                         
   1  23   0       1186.83       1105.36        71.77 o                         
   2  23   0        497.39        515.34        50.55 o                         
   3  23   0        852.26        879.33        63.15 o                         
   4  23   0          4.95         52.09        26.99 o                         
   5  23   0        566.97        466.28        71.44 o                         
   6  23   0         12.71         -9.19        31.13 o                         
   7  23   0        254.95        191.19        55.97 o                         
   8  23   0          0.99        -24.08        42.10 o                         
   0  24   0         55.27         46.78        38.03 o                         
   1  24   0        112.53        274.52        37.85 o                         
   2  24   0          1.44         67.59        44.98 o                         
   3  24   0         66.90        123.29        30.81 o                         
   4  24   0         12.46         18.96        25.25 o                         
   5  24   0        273.82        284.70        47.07 o                         
   6  24   0         38.80         64.17        37.90 o                         
   7  24   0         12.32        -14.55        33.54 o                         
   1  25   0        173.41        248.90        38.57 o                         
   2  25   0         41.17         32.02        27.96 o                         
   3  25   0       1018.85        994.78        81.44 o                         
   4  25   0          7.79         30.73        26.51 o                         
   5  25   0        807.19        673.40        66.86 o                         
   6  25   0         15.55        -25.30        25.51 o                         
   7  25   0         56.22         55.13        39.04 o                         
   0  26   0        413.37        399.36        67.48 o                         
   1  26   0         41.67         51.02        28.65 o                         
   2  26   0          2.09         25.27        27.36 o                         
   3  26   0         34.78         61.23        30.13 o                         
   4  26   0       1184.21        928.04        68.51 o                         
   5  26   0         73.66         54.67        35.85 o                         
   6  26   0         17.33         22.60        31.29 o                         
   7  26   0         47.65        -16.46        54.75 o                         
   1  27   0        367.90        443.24        50.95 o                         
   2  27   0          1.95         30.61        27.94 o                         
   3  27   0        971.16        828.11        66.96 o                         
   4  27   0         69.04        128.18        36.44 o                         
   5  27   0        444.13        518.86        63.86 o                         
   6  27   0         48.99         57.97        35.80 o                         
   0  28   0        287.22        307.05       101.46 o                         
   1  28   0          0.62         82.85        32.93 o                         
   2  28   0         65.67         64.90        32.02 o                         
   3  28   0        124.94        181.79        44.56 o                         
   4  28   0        397.85        400.83        57.45 o                         
   5  28   0          0.66          9.52        32.38 o                         
   1  29   0         78.54        118.53        36.91 o                         
   2  29   0          7.23         20.30        29.17 o                         
   3  29   0        552.49        471.83        52.76 o                         
   4  29   0         13.51        -15.83        38.14 o                         
   0  30   0        234.64        159.61        55.85 o                         
   1  30   0         32.34         80.21        35.22 o                         
   2  30   0        142.83        136.85        39.78 o                         
   3  30   0        106.70        185.85        39.51 o                         
   1  31   0          8.53         24.58        31.26 o                         
   2  31   0         45.00         38.70        35.11 o                         
   3  31   0          0.90         32.54        68.15 o                         
   1   0   1      11685.93      11265.51       309.99 o                         
   3   0   1       2128.17       2083.88        70.69 o                         
   5   0   1       5237.12       5023.45       191.06 o                         
   7   0   1       1664.98       1637.84       107.86 o                         
   9   0   1        638.54        744.36        88.66 o                         
  11   0   1        125.73        131.77        56.71 o                         
   0   1   1       3122.36       3491.86        88.18 o                         
   1   1   1       2521.97       2619.95        52.94 o                         
   2   1   1        465.41        440.23        13.67 o                         
   3   1   1         19.03         17.20         6.40 o                         
   4   1   1         64.03         73.03        17.37 o                         
   5   1   1       1116.24        971.85        35.13 o                         
   6   1   1        546.69        665.32        54.76 o                         
   7   1   1        339.83        395.93        39.96 o                         
   8   1   1         74.75         64.18        26.08 o                         
   9   1   1        192.50        225.50        44.92 o                         
  10   1   1          2.55        -16.34        33.60 o                         
  11   1   1        222.04        174.34        42.33 o                         
  12   1   1          6.88         26.92        37.53 o                         
   1   2   1      17751.90      17511.94       339.62 o                         
   2   2   1        129.34        181.75        14.45 o                         
   3   2   1       5065.29       5091.39       108.35 o                         
   4   2   1        785.39        803.37        27.39 o                         
   5   2   1       3601.03       3291.62        92.71 o                         
   6   2   1         46.59         75.35        16.30 o                         
   7   2   1       1128.69       1276.60        87.75 o                         
   8   2   1        198.33        236.24        37.22 o                         
   9   2   1        619.72        677.10        59.90 o                         
  10   2   1        123.60        123.63        37.57 o                         
  11   2   1        155.98        132.43        38.28 o                         
  12   2   1          6.00         56.12        39.84 o                         
   0   3   1        264.84        385.65        21.57 o                         
   1   3   1       6575.26       7168.88       140.84 o                         
   2   3   1       8156.72       8086.55       159.69 o                         
   3   3   1        334.91        353.03        15.10 o                         
   4   3   1         12.99         31.06         9.35 o                         
   5   3   1       1602.21       1554.37        50.73 o                         
   6   3   1       3401.51       3120.97        90.88 o                         
   7   3   1        241.23        233.57        33.90 o                         
   8   3   1         94.23        113.47        35.64 o                         
   9   3   1        430.33        436.44        57.18 o                         
  10   3   1        425.67        392.89        50.39 o                         
  11   3   1        112.43        111.34        40.15 o                         
  12   3   1          0.79         28.49        42.40 o                         
   1   4   1       5643.84       5536.75       110.23 o                         
   2   4   1       1638.95       1822.99        40.08 o                         
   3   4   1       3875.89       3998.21        92.30 o                         
   4   4   1         49.24         29.35        10.93 o                         
   5   4   1       1709.14       1494.50        50.52 o                         
   6   4   1        118.45        160.50        20.12 o                         
   7   4   1       1908.78       1618.94        77.00 o                         
   8   4   1        420.79        454.59        46.48 o                         
   9   4   1        624.74        679.70        59.20 o                         
  10   4   1        281.02        241.29        43.81 o                         
  11   4   1         67.11        -21.80        30.85 o                         
   0   5   1       5312.28       5686.21       145.80 o                         
   1   5   1        340.88        503.86        14.54 o                         
   2   5   1      10891.96      10804.28       212.79 o                         
   3   5   1       1740.63       2014.11        50.79 o                         
   4   5   1       2443.45       2406.67        59.49 o                         
   5   5   1        379.23        441.06        35.38 o                         
   6   5   1        683.24        694.49        44.64 o                         
   7   5   1        157.70        121.53        29.71 o                         
   8   5   1        215.00        271.90        39.34 o                         
   9   5   1         69.87         90.35        33.50 o                         
  10   5   1        172.15        103.62        36.32 o                         
  11   5   1         67.24         87.74        58.84 o                         
   1   6   1       2043.01       2011.14        41.71 o                         
   2   6   1        488.98        598.58        25.27 o                         
   3   6   1        471.26        545.82        21.82 o                         
   4   6   1        403.86        385.85        24.17 o                         
   5   6   1        143.97        142.63        13.75 o                         
   6   6   1        586.70        573.63        32.23 o                         
   7   6   1        248.26        282.22        36.88 o                         
   8   6   1        321.63        344.22        43.61 o                         
   9   6   1         26.78         74.49        30.86 o                         
  10   6   1         40.95         21.84        31.60 o                         
  11   6   1          7.03        -29.80        29.80 o                         
   0   7   1        283.28        214.56        12.64 o                         
   1   7   1          8.79         61.87         6.66 o                         
   2   7   1      12544.15      12507.87       260.45 o                         
   3   7   1        124.39        193.02        14.26 o                         
   4   7   1       5804.24       5769.86       133.02 o                         
   5   7   1        273.19        284.29        15.62 o                         
   6   7   1       2687.13       2401.88        76.32 o                         
   7   7   1         24.64         31.38        24.81 o                         
   8   7   1        905.30        946.44        70.17 o                         
   9   7   1          6.19         26.69        30.58 o                         
  10   7   1        470.95        487.07        55.50 o                         
  11   7   1         36.33         95.39        37.75 o                         
   1   8   1          0.13         -2.82         6.35 o                         
   2   8   1          1.67         10.63         9.40 o                         
   3   8   1         22.50          4.64        10.20 o                         
   4   8   1        319.32        343.52        18.88 o                         
   5   8   1         39.11         42.47         9.95 o                         
   6   8   1        768.38        779.81        47.57 o                         
   7   8   1         15.99         -2.63        24.57 o                         
   8   8   1        557.70        558.03        52.88 o                         
   9   8   1          0.87        -25.11        26.70 o                         
  10   8   1        182.71        171.56        44.75 o                         
  11   8   1         38.20         31.92        35.59 o                         
   0   9   1       2754.70       2481.60        69.06 o                         
   1   9   1        817.13        820.91        23.89 o                         
   2   9   1       7840.59       7889.10       168.38 o                         
   3   9   1        456.32        465.80        22.63 o                         
   4   9   1       5946.14       5758.70       134.54 o                         
   5   9   1        100.93        117.52        15.05 o                         
   6   9   1       1822.22       1670.18        61.06 o                         
   7   9   1         34.34         -7.48        31.65 o                         
   8   9   1        607.07        721.95        63.64 o                         
   9   9   1          4.41         12.27        29.43 o                         
  10   9   1        517.61        466.46        54.09 o                         
  11   9   1          6.26          0.90        33.22 o                         
   1  10   1        552.77        582.68        20.27 o                         
   2  10   1        774.11        914.45        28.62 o                         
   3  10   1        497.94        556.74        25.44 o                         
   4  10   1        531.84        532.69        32.74 o                         
   5  10   1         85.44        112.35        14.63 o                         
   6  10   1         66.49         32.67        18.50 o                         
   7  10   1         59.91         82.52        22.56 o                         
   8  10   1        328.26        271.33        40.09 o                         
   9  10   1         15.96        -10.33        29.53 o                         
  10  10   1        246.54        207.29        77.14 o                         
  11  10   1          4.90        -26.47        31.95 o                         
   0  11   1       4019.88       3596.79       108.83 o                         
   1  11   1        218.62        218.37        12.48 o                         
   2  11   1       4359.39       4371.44        98.33 o                         
   3  11   1         51.93         67.18        14.42 o                         
   4  11   1       1430.37       1499.41        45.92 o                         
   5  11   1          1.13         -5.64        12.02 o                         
   6  11   1       1088.17       1125.25        52.35 o                         
   7  11   1         66.84         16.15        20.95 o                         
   8  11   1         59.52         -5.93        28.02 o                         
   9  11   1        146.37        185.00        41.14 o                         
  10  11   1        247.50        244.26        52.80 o                         
  11  11   1        105.40         91.66        39.62 o                         
   1  12   1       2414.70       2303.67        56.27 o                         
   2  12   1          5.94         11.79         9.08 o                         
   3  12   1       1612.09       1554.03        47.09 o                         
   4  12   1         19.04         34.41        14.33 o                         
   5  12   1       1991.88       2043.02        62.18 o                         
   6  12   1         15.95         29.61        19.02 o                         
   7  12   1        417.40        413.19        34.29 o                         
   8  12   1        161.85        178.09        39.72 o                         
   9  12   1        339.24        323.45        56.75 o                         
  10  12   1        125.25         91.45        38.60 o                         
  11  12   1        117.55         55.94        36.86 o                         
   0  13   1       1383.51       1157.20        53.36 o                         
   1  13   1         57.31         76.26         8.92 o                         
   2  13   1        759.23        845.39        29.64 o                         
   3  13   1         43.34         32.86        11.16 o                         
   4  13   1        889.58        867.97        37.94 o                         
   5  13   1       1914.91       1793.71        54.33 o                         
   6  13   1        941.14        970.23        50.67 o                         
   7  13   1         69.84         17.85        20.85 o                         
   8  13   1        442.21        461.94        60.18 o                         
   9  13   1        335.01        329.82        49.74 o                         
  10  13   1         71.55         41.72        35.77 o                         
  11  13   1         34.53         22.21        98.40 o                         
   1  14   1       4899.10       4539.69       110.80 o                         
   2  14   1        474.16        443.09        25.24 o                         
   3  14   1       2126.56       2011.61        54.16 o                         
   4  14   1         18.25          9.36        14.81 o                         
   5  14   1       2234.88       2093.82        61.71 o                         
   6  14   1         28.63         12.11        18.69 o                         
   7  14   1        513.46        453.30        39.98 o                         
   8  14   1         92.49         67.53        33.91 o                         
   9  14   1        310.93        354.10        50.32 o                         
  10  14   1         24.91         30.55        34.25 o                         
   0  15   1        135.07         95.00        21.52 o                         
   1  15   1         27.89         83.61        15.08 o                         
   2  15   1        393.92        400.10        26.72 o                         
   3  15   1        110.84        109.11        18.32 o                         
   4  15   1        455.64        397.94        26.24 o                         
   5  15   1        647.26        677.27        34.53 o                         
   6  15   1          5.31         -3.10        18.36 o                         
   7  15   1        170.73        191.34        29.47 o                         
   8  15   1         77.44         70.01        34.48 o                         
   9  15   1        165.70        126.85        50.78 o                         
  10  15   1         35.35         12.09        33.27 o                         
   1  16   1       2320.98       2108.23        60.92 o                         
   2  16   1        179.34        191.71        19.32 o                         
   3  16   1       1889.58       1774.89        56.23 o                         
   4  16   1         60.02         84.67        17.88 o                         
   5  16   1       1137.41       1176.54        46.32 o                         
   6  16   1         10.64         32.82        21.16 o                         
   7  16   1        605.30        628.56        43.63 o                         
   8  16   1          0.65         17.04        30.37 o                         
   9  16   1        334.14        332.81        58.45 o                         
  10  16   1          0.05         39.17        36.35 o                         
   0  17   1        814.39        829.46        53.45 o                         
   1  17   1        945.30        982.28        42.69 o                         
   2  17   1          6.35          1.28        13.68 o                         
   3  17   1         25.10         14.96        16.49 o                         
   4  17   1         98.10         84.42        18.56 o                         
   5  17   1        285.94        320.78        26.07 o                         
   6  17   1         61.57         71.04        23.22 o                         
   7  17   1          7.77         -4.15        21.21 o                         
   8  17   1         45.15         42.07        32.05 o                         
   9  17   1        249.95        143.30        56.80 o                         
  10  17   1          7.46         22.41        34.26 o                         
   1  18   1       3126.31       2985.95        87.19 o                         
   2  18   1        256.62        227.83        22.34 o                         
   3  18   1       1628.68       1567.67        54.43 o                         
   4  18   1        109.56         74.61        18.64 o                         
   5  18   1        528.64        524.92        35.81 o                         
   6  18   1          5.49         -0.58        27.71 o                         
   7  18   1        665.04        690.22        78.73 o                         
   8  18   1        199.16        184.65        44.86 o                         
   9  18   1        261.91        238.23        46.82 o                         
   0  19   1        719.82        620.95        73.16 o                         
   1  19   1         21.29        159.76        29.60 o                         
   2  19   1        525.73        613.96        33.96 o                         
   3  19   1        223.33        196.34        22.14 o                         
   4  19   1        292.43        308.94        27.34 o                         
   5  19   1        134.77         94.42        23.68 o                         
   6  19   1        174.15        176.86        28.82 o                         
   7  19   1        272.84        318.64        37.02 o                         
   8  19   1        293.70        227.34        44.53 o                         
   9  19   1         21.22         21.65        34.02 o                         
   1  20   1       1237.26       1281.54        50.39 o                         
   2  20   1         25.42         31.51        15.51 o                         
   3  20   1        381.21        392.89        28.16 o                         
   4  20   1          7.21         20.37        16.92 o                         
   5  20   1        602.53        564.71        43.21 o                         
   6  20   1         65.77         51.93        24.08 o                         
   7  20   1        928.88       1000.53        90.76 o                         
   8  20   1        105.17         47.86        35.98 o                         
   9  20   1        241.25        185.19        42.57 o                         
   0  21   1        958.34        896.99        63.65 o                         
   1  21   1        187.19        293.29        25.09 o                         
   2  21   1       1286.48       1308.55        53.14 o                         
   3  21   1          0.12         -9.33        15.23 o                         
   4  21   1        412.68        368.31        31.13 o                         
   5  21   1          7.44         -4.47        21.10 o                         
   6  21   1        138.05        128.14        28.63 o                         
   7  21   1         53.05         63.05        26.75 o                         
   8  21   1        115.40        100.37        42.28 o                         
   9  21   1         43.52         14.55        90.36 o                         
   1  22   1        345.58        390.70        29.63 o                         
   2  22   1          5.42         68.92        17.84 o                         
   3  22   1         59.23         50.67        18.17 o                         
   4  22   1        104.93        134.94        21.33 o                         
   5  22   1        132.17        109.40        27.66 o                         
   6  22   1        181.81        179.65        31.02 o                         
   7  22   1          5.18         10.34        25.46 o                         
   8  22   1         58.50         90.96        42.72 o                         
   0  23   1         74.13         68.87        26.81 o                         
   1  23   1        100.79        129.93        21.59 o                         
   2  23   1       1891.25       1812.44        63.64 o                         
   3  23   1         39.52         84.87        20.08 o                         
   4  23   1        468.36        526.47        35.57 o                         
   5  23   1          0.84        -17.73        17.73 o                         
   6  23   1       1215.74       1202.83        67.26 o                         
   7  23   1          5.09         -0.40        24.92 o                         
   8  23   1         42.67         -0.83        32.51 o                         
   1  24   1          0.17         21.87        17.13 o                         
   2  24   1         31.05        166.25        25.98 o                         
   3  24   1          1.34         -2.01        17.16 o                         
   4  24   1        127.18        135.51        23.30 o                         
   5  24   1          1.40          4.91        19.58 o                         
   6  24   1         25.39         23.83        28.02 o                         
   7  24   1          0.62          4.07        26.25 o                         
   0  25   1        932.74        842.64        63.38 o                         
   1  25   1          4.78         24.98        18.87 o                         
   2  25   1       1042.89        982.74        48.92 o                         
   3  25   1        135.17        107.48        23.03 o                         
   4  25   1        528.75        528.43        38.56 o                         
   5  25   1         57.36         49.99        23.06 o                         
   6  25   1        535.93        520.12        44.48 o                         
   7  25   1         15.18         -5.70        28.25 o                         
   1  26   1        117.56        132.53        23.70 o                         
   2  26   1         30.75        111.74        22.50 o                         
   3  26   1         14.94         23.98        20.17 o                         
   4  26   1        107.67        117.61        23.48 o                         
   5  26   1         41.42        105.87        26.07 o                         
   6  26   1         47.16         16.27        22.78 o                         
   7  26   1          4.07         17.67        45.33 o                         
   0  27   1        454.67        497.36        52.41 o                         
   1  27   1         12.61         25.61        19.84 o                         
   2  27   1        519.71        531.58        38.13 o                         
   3  27   1         41.79         51.34        21.25 o                         
   4  27   1        166.77        154.50        28.13 o                         
   5  27   1          1.45         48.41        25.19 o                         
   6  27   1        197.20        143.48        28.77 o                         
   1  28   1        197.88        254.79        29.99 o                         
   2  28   1          1.41         58.97        21.42 o                         
   3  28   1        215.04        268.22        29.87 o                         
   4  28   1         38.48         60.74        32.65 o                         
   5  28   1        300.77        340.16        37.97 o                         
   0  29   1         61.19         90.53        33.33 o                         
   1  29   1          3.45         77.39        22.64 o                         
   2  29   1         52.04         44.82        21.95 o                         
   3  29   1          2.72         41.66        22.46 o                         
   4  29   1        363.12        364.36        48.41 o                         
   1  30   1        243.25        287.00        32.40 o                         
   2  30   1        125.10        153.08        27.95 o                         
   3  30   1        574.33        570.73        40.84 o                         
   0  31   1         15.37         51.20        32.56 o                         
   1  31   1         41.15         54.93        23.29 o                         
   2  31   1         99.31        127.89        38.03 o                         
   3  31   1          4.74        -27.75        41.82 o                         
   0   0   2      36493.12      36050.68      2390.26 o                         
   2   0   2       9648.75       9064.28       253.02 o                         
   4   0   2      14917.26      14471.26       402.48 o                         
   6   0   2       1291.95       1467.19        72.80 o                         
   8   0   2        507.67        673.85        80.45 o                         
  10   0   2        408.86        302.46        68.36 o                         
  12   0   2        296.87         56.67       107.97 o                         
   1   1   2        352.49        401.25        12.69 o                         
   2   1   2        243.64        277.04        22.08 o                         
   3   1   2          7.45          4.41         7.10 o                         
   4   1   2        550.01        605.19        33.63 o                         
   5   1   2        209.99        237.63        19.55 o                         
   6   1   2        418.00        421.89        31.07 o                         
   7   1   2         55.19         39.72        25.41 o                         
   8   1   2        473.57        408.57        43.21 o                         
   9   1   2          8.83         15.33        28.16 o                         
  10   1   2        383.08        483.33        54.29 o                         
  11   1   2         37.93        -30.33        30.33 o                         
  12   1   2         85.22        148.17       115.25 o                         
   0   2   2         76.08         36.95         6.22 o                         
   1   2   2       4965.88       4995.04        95.34 o                         
   2   2   2       4595.47       4357.57        88.73 o                         
   3   2   2          0.97          4.14         7.64 o                         
   4   2   2       9789.72       9343.34       186.58 o                         
   5   2   2       1134.56       1122.17        33.32 o                         
   6   2   2       1881.68       1796.98        59.24 o                         
   7   2   2         85.84         53.51        25.86 o                         
   8   2   2        401.38        455.78        55.65 o                         
   9   2   2         50.03         18.70        28.28 o                         
  10   2   2        574.66        600.84        61.72 o                         
  11   2   2         18.48         38.76        35.59 o                         
   1   3   2        963.73        975.50        43.43 o                         
   2   3   2       2081.13       2244.97        48.71 o                         
   3   3   2       3976.64       4033.90        83.93 o                         
   4   3   2          1.99         39.27         9.00 o                         
   5   3   2       1817.34       1770.17        53.76 o                         
   6   3   2        127.16        109.57        16.40 o                         
   7   3   2         43.11         79.51        26.84 o                         
   8   3   2        297.26        332.95        40.85 o                         
   9   3   2         19.67         28.53        29.07 o                         
  10   3   2        244.91        237.02        43.03 o                         
  11   3   2        238.93        197.43        44.58 o                         
   0   4   2        557.23        500.57        19.22 o                         
   1   4   2       5725.59       6056.52       115.44 o                         
   2   4   2       2711.06       2784.52        59.19 o                         
   3   4   2         16.37         47.35         8.69 o                         
   4   4   2       3801.81       3775.09        80.28 o                         
   5   4   2        795.63        792.94        30.17 o                         
   6   4   2        227.34        290.08        28.15 o                         
   7   4   2        868.97        923.77        60.05 o                         
   8   4   2        506.13        552.83        51.88 o                         
   9   4   2         18.79          5.53        29.29 o                         
  10   4   2         78.64         24.72        31.91 o                         
  11   4   2        127.84        132.01        38.54 o                         
   1   5   2       6835.32       6975.66       132.58 o                         
   2   5   2       3878.30       4283.04        88.19 o                         
   3   5   2       6924.98       6923.86       139.84 o                         
   4   5   2          0.53          0.88         8.16 o                         
   5   5   2       2679.52       2542.47        64.51 o                         
   6   5   2         51.27         40.86        16.77 o                         
   7   5   2       1570.60       1615.67        79.83 o                         
   8   5   2         85.92         84.86        31.86 o                         
   9   5   2        387.44        379.90        47.56 o                         
  10   5   2        101.09         85.19        35.44 o                         
  11   5   2        205.81        255.87        46.32 o                         
   0   6   2       7710.15       8071.25       207.02 o                         
   1   6   2       1540.44       1724.58        57.37 o                         
   2   6   2       2246.44       2454.51        54.14 o                         
   3   6   2        828.55        825.12        24.94 o                         
   4   6   2        536.11        550.15        21.91 o                         
   5   6   2          6.78         22.49        13.42 o                         
   6   6   2        212.24        201.22        22.35 o                         
   7   6   2       1295.81       1287.56        72.70 o                         
   8   6   2        620.63        592.33        53.38 o                         
   9   6   2         54.56         46.33        36.42 o                         
  10   6   2         67.24         49.59        33.92 o                         
  11   6   2        454.64        372.97        63.03 o                         
   1   7   2      14715.40      15204.21       284.46 o                         
   2   7   2        453.38        470.61        18.22 o                         
   3   7   2       1377.47       1272.12        33.19 o                         
   4   7   2         54.07         49.28        10.48 o                         
   5   7   2        699.49        714.95        28.25 o                         
   6   7   2        199.90        254.92        24.87 o                         
   7   7   2       3199.39       2983.34       118.60 o                         
   8   7   2         73.88         33.95        28.55 o                         
   9   7   2        545.99        635.13        59.33 o                         
  10   7   2        137.36        109.21        36.73 o                         
  11   7   2          4.33        -12.68        33.07 o                         
   0   8   2        917.20        992.81        33.75 o                         
   1   8   2        559.37        594.79        43.46 o                         
   2   8   2        521.24        594.81        19.70 o                         
   3   8   2       1880.73       1993.65        47.22 o                         
   4   8   2        419.06        418.75        20.66 o                         
   5   8   2        270.18        260.87        21.20 o                         
   6   8   2         20.33         28.47        17.08 o                         
   7   8   2        359.82        465.36        39.81 o                         
   8   8   2         16.80        -23.76        25.46 o                         
   9   8   2        149.57        122.75        36.09 o                         
  10   8   2          3.20         66.54        35.92 o                         
  11   8   2         89.15         67.73        37.17 o                         
   1   9   2       9999.47       9832.53       186.99 o                         
   2   9   2          2.45         26.47         7.71 o                         
   3   9   2        929.22        902.92        28.14 o                         
   4   9   2         84.16         74.18        13.73 o                         
   5   9   2       1086.70       1134.44        38.90 o                         
   6   9   2        137.21        120.87        21.57 o                         
   7   9   2       2460.82       2276.00        87.24 o                         
   8   9   2          1.94          1.62        27.09 o                         
   9   9   2        408.91        477.76        53.30 o                         
  10   9   2         20.76         52.63        34.05 o                         
  11   9   2         49.41         22.08        34.10 o                         
   0  10   2       2997.21       3067.63        85.43 o                         
   1  10   2         92.62        155.85        11.87 o                         
   2  10   2       1699.31       1746.35        40.51 o                         
   3  10   2          7.70         19.24        10.37 o                         
   4  10   2        528.23        571.69        27.24 o                         
   5  10   2        166.12        157.23        16.55 o                         
   6  10   2        147.09        151.90        23.60 o                         
   7  10   2        129.61        116.61        26.73 o                         
   8  10   2        299.56        315.17        43.26 o                         
   9  10   2        423.69        489.96        53.92 o                         
  10  10   2         33.68         19.96        32.02 o                         
  11  10   2        229.45        209.06        45.26 o                         
   1  11   2       6903.02       6656.57       129.47 o                         
   2  11   2        950.60        961.11        27.15 o                         
   3  11   2       1740.31       1642.70        42.57 o                         
   4  11   2         79.92         95.72        20.57 o                         
   5  11   2       2024.20       1906.18        56.22 o                         
   6  11   2         63.73         51.44        20.12 o                         
   7  11   2       1299.58       1432.47        64.49 o                         
   8  11   2        111.38        100.18        31.50 o                         
   9  11   2        340.15        407.98        73.22 o                         
  10  11   2        186.84        220.99        44.35 o                         
  11  11   2        198.01        192.99        44.23 o                         
   0  12   2       5749.49       5826.87       154.57 o                         
   1  12   2        339.91        412.24        16.74 o                         
   2  12   2        263.47        250.14        17.41 o                         
   3  12   2         53.48         52.63        11.73 o                         
   4  12   2       1864.76       1803.82        53.70 o                         
   5  12   2       1548.90       1461.84        48.01 o                         
   6  12   2        320.45        406.54        40.39 o                         
   7  12   2         55.56         41.46        21.48 o                         
   8  12   2        415.02        453.70        50.24 o                         
   9  12   2         40.77         46.14        34.00 o                         
  10  12   2         26.03         51.64        35.71 o                         
  11  12   2         35.09         67.70        41.99 o                         
   1  13   2       2088.11       2047.43        49.72 o                         
   2  13   2        497.87        558.67        23.60 o                         
   3  13   2        919.76        979.34        35.37 o                         
   4  13   2        156.40        162.07        16.76 o                         
   5  13   2        552.55        525.38        38.93 o                         
   6  13   2          2.34          3.85        19.20 o                         
   7  13   2        215.51        231.36        28.78 o                         
   8  13   2        194.23        232.17        40.12 o                         
   9  13   2         95.44         85.49        45.87 o                         
  10  13   2        316.06        246.88        46.31 o                         
   0  14   2       7016.75       6444.88       171.77 o                         
   1  14   2        886.21        890.47        27.10 o                         
   2  14   2        403.78        418.78        21.22 o                         
   3  14   2          3.29          7.80        12.25 o                         
   4  14   2       2139.05       2088.57        57.01 o                         
   5  14   2        170.72        236.44        22.10 o                         
   6  14   2        617.77        643.48        42.49 o                         
   7  14   2        205.49        235.15        29.39 o                         
   8  14   2        893.74        884.30        69.37 o                         
   9  14   2        170.81        187.53        43.63 o                         
  10  14   2         88.12         29.85        34.98 o                         
   1  15   2        113.29        128.56        11.95 o                         
   2  15   2        326.72        381.30        25.60 o                         
   3  15   2        167.12        164.29        20.36 o                         
   4  15   2        168.40        209.51        21.67 o                         
   5  15   2         70.84        114.72        19.00 o                         
   6  15   2        150.39        183.17        27.59 o                         
   7  15   2         23.74         33.14        21.88 o                         
   8  15   2        210.62        273.37        43.87 o                         
   9  15   2         30.64        -30.23        30.23 o                         
  10  15   2        259.45        200.95        45.50 o                         
   0  16   2       3343.23       3095.32       101.43 o                         
   1  16   2         84.25         69.71        13.27 o                         
   2  16   2       3611.38       3230.32        85.97 o                         
   3  16   2         71.41         54.53        17.08 o                         
   4  16   2       4263.40       4029.70       104.59 o                         
   5  16   2          1.12          5.29        15.35 o                         
   6  16   2        414.97        458.85        38.11 o                         
   7  16   2         57.77         88.89        24.84 o                         
   8  16   2        288.13        304.63        46.50 o                         
   9  16   2         50.88         48.83        34.17 o                         
  10  16   2        181.58        138.68        40.20 o                         
   1  17   2         32.09         23.32        14.14 o                         
   2  17   2         46.92         70.13        16.40 o                         
   3  17   2         52.64         61.23        17.92 o                         
   4  17   2          5.43         44.05        17.10 o                         
   5  17   2         50.97         71.27        20.32 o                         
   6  17   2        314.56        307.36        33.63 o                         
   7  17   2          0.17        -18.48        21.06 o                         
   8  17   2        218.83        206.37        43.27 o                         
   9  17   2          6.66        -10.54        31.30 o                         
  10  17   2        125.18         17.76        42.94 o                         
   0  18   2         19.73         -8.08        18.63 o                         
   1  18   2          2.45         20.95        14.23 o                         
   2  18   2       1995.76       1967.94        64.53 o                         
   3  18   2          8.59         18.19        15.70 o                         
   4  18   2       3069.00       2847.24        81.55 o                         
   5  18   2        114.77        114.46        21.65 o                         
   6  18   2        623.11        752.12        49.53 o                         
   7  18   2         24.47         46.70        23.32 o                         
   8  18   2        194.26        175.42        41.93 o                         
   9  18   2         24.70          5.07        32.01 o                         
   1  19   2         77.42         96.63        18.52 o                         
   2  19   2         17.80         33.89        16.27 o                         
   3  19   2       1293.12       1247.78        48.42 o                         
   4  19   2         20.12         22.30        18.88 o                         
   5  19   2        247.54        274.30        28.94 o                         
   6  19   2        182.47        135.38        31.53 o                         
   7  19   2          2.04          4.88        22.48 o                         
   8  19   2         44.54         20.14        35.70 o                         
   9  19   2         11.02         24.82        33.61 o                         
   0  20   2        457.88        446.77        43.56 o                         
   1  20   2         98.91        108.45        19.12 o                         
   2  20   2        589.31        630.05        39.28 o                         
   3  20   2         19.71         45.65        17.58 o                         
   4  20   2        775.11        689.40        39.36 o                         
   5  20   2         39.83         24.30        22.85 o                         
   6  20   2         83.37         87.28        27.50 o                         
   7  20   2        441.84        453.15        53.57 o                         
   8  20   2         69.10         43.11        34.00 o                         
   9  20   2          4.05         31.46        36.15 o                         
   1  21   2       1134.04       1199.26        51.53 o                         
   2  21   2        135.81        157.47        22.14 o                         
   3  21   2       1274.92       1375.33        59.07 o                         
   4  21   2         72.72         91.85        19.72 o                         
   5  21   2        451.30        458.70        40.43 o                         
   6  21   2          7.18        -20.01        22.75 o                         
   7  21   2        512.62        570.98        50.22 o                         
   8  21   2         44.68         28.73        31.45 o                         
   0  22   2        361.77        254.08        54.40 o                         
   1  22   2          0.20         69.44        18.27 o                         
   2  22   2        322.66        259.42        26.88 o                         
   3  22   2         45.83         76.06        18.73 o                         
   4  22   2        211.13        214.83        24.93 o                         
   5  22   2         46.25         49.75        27.20 o                         
   6  22   2        188.34        152.13        30.54 o                         
   7  22   2        145.99        178.66        31.49 o                         
   8  22   2         17.31        -28.64        30.69 o                         
   1  23   2       1312.59       1207.54        52.31 o                         
   2  23   2         87.73        122.39        22.02 o                         
   3  23   2        574.43        608.96        38.11 o                         
   4  23   2         22.51         28.36        18.17 o                         
   5  23   2        424.50        425.74        40.72 o                         
   6  23   2        220.39        196.73        33.84 o                         
   7  23   2        401.42        367.07        39.97 o                         
   8  23   2         56.89         59.04        41.81 o                         
   0  24   2         15.52         60.27        27.77 o                         
   1  24   2          6.28         97.92        20.43 o                         
   2  24   2          5.61        -13.75        16.76 o                         
   3  24   2        340.53        378.64        31.49 o                         
   4  24   2          0.88         12.60        18.58 o                         
   5  24   2         46.29         54.57        25.55 o                         
   6  24   2         28.33         -3.82        23.03 o                         
   7  24   2        109.60        144.04        32.05 o                         
   1  25   2        728.35        795.70        44.45 o                         
   2  25   2        166.60        172.73        25.53 o                         
   3  25   2        207.18        239.08        27.40 o                         
   4  25   2          5.19         31.50        19.47 o                         
   5  25   2        373.50        362.91        37.19 o                         
   6  25   2         55.70        101.12        26.81 o                         
   7  25   2        363.36        317.66        45.74 o                         
   0  26   2        437.01        412.74        63.72 o                         
   1  26   2        124.50        166.69        25.28 o                         
   2  26   2         45.17         56.16        20.38 o                         
   3  26   2         24.01         28.43        19.92 o                         
   4  26   2        250.63        201.66        31.02 o                         
   5  26   2          0.88         34.20        23.18 o                         
   6  26   2         51.26         93.36        25.61 o                         
   7  26   2         85.63         95.56        59.99 o                         
   1  27   2       1001.13       1055.70        53.38 o                         
   2  27   2          0.61         26.88        20.05 o                         
   3  27   2        226.59        226.29        28.39 o                         
   4  27   2         80.35         68.33        23.28 o                         
   5  27   2        185.53        202.42        31.80 o                         
   6  27   2         33.49         15.82        29.23 o                         
   0  28   2        485.09        432.57        50.29 o                         
   1  28   2          4.45         67.21        21.38 o                         
   2  28   2        212.96        282.76        31.15 o                         
   3  28   2         48.48         70.05        22.71 o                         
   4  28   2          4.46         38.04        25.60 o                         
   5  28   2         26.68          3.95        22.49 o                         
   1  29   2        231.47        252.05        30.16 o                         
   2  29   2        104.24        154.67        26.83 o                         
   3  29   2        204.42        196.13        29.58 o                         
   4  29   2          9.19         18.20        24.30 o                         
   0  30   2        377.31        387.39        50.01 o                         
   1  30   2          1.15         54.42        21.73 o                         
   2  30   2        246.72        273.09        31.86 o                         
   3  30   2         40.87         73.72        28.78 o                         
   1  31   2          3.82        -13.11        28.92 o                         
   2  31   2         77.30         57.51        52.76 o                         
   3  31   2          1.28         62.41        76.96 o                         
   1   0   3        764.49        710.52        25.06 o                         
   3   0   3       9806.69       9369.94       264.40 o                         
   5   0   3       6206.66       6282.40       183.84 o                         
   7   0   3        110.99         93.01        41.54 o                         
   9   0   3        421.12        662.06        84.71 o                         
  11   0   3        407.26        447.74        80.14 o                         
   0   1   3       1011.13       1056.93        37.48 o                         
   1   1   3        565.79        547.21        22.10 o                         
   2   1   3        204.66        222.38        14.68 o                         
   3   1   3        203.98        360.01        29.99 o                         
   4   1   3        401.76        454.41        20.97 o                         
   5   1   3       1046.36       1120.64        44.53 o                         
   6   1   3        241.34        271.49        22.65 o                         
   7   1   3         48.62          9.30        22.20 o                         
   8   1   3         31.45         20.23        25.41 o                         
   9   1   3        605.52        744.39        62.99 o                         
  10   1   3          4.29         -8.42        30.23 o                         
  11   1   3         53.42         24.30        34.31 o                         
   1   2   3       4350.43       4367.63        81.40 o                         
   2   2   3        539.35        644.34        19.92 o                         
   3   2   3      10238.31       9980.21       198.87 o                         
   4   2   3        671.26        689.77        23.54 o                         
   5   2   3       4200.73       4186.66        89.72 o                         
   6   2   3        376.88        426.58        30.33 o                         
   7   2   3        234.77        296.44        35.78 o                         
   8   2   3         81.62         91.01        30.65 o                         
   9   2   3        464.65        465.20        77.09 o                         
  10   2   3         39.96         28.51        31.80 o                         
  11   2   3        310.04        316.69        87.55 o                         
   0   3   3       3304.68       2906.53        78.68 o                         
   1   3   3       6982.43       7306.80       132.87 o                         
   2   3   3        865.58        891.44        29.20 o                         
   3   3   3        498.41        603.70        41.31 o                         
   4   3   3       1374.39       1291.09        34.31 o                         
   5   3   3        321.51        330.51        18.12 o                         
   6   3   3       1114.23       1152.97        42.09 o                         
   7   3   3        103.89        122.03        29.82 o                         
   8   3   3        327.96        333.78        40.94 o                         
   9   3   3        676.65        636.54        58.27 o                         
  10   3   3         99.39        107.46        36.02 o                         
  11   3   3         75.93         49.28        36.67 o                         
   1   4   3       2759.87       2805.55        56.82 o                         
   2   4   3        469.80        597.79        29.12 o                         
   3   4   3       4373.48       4243.01        88.93 o                         
   4   4   3        224.42        242.03        18.90 o                         
   5   4   3       1433.10       1351.57        36.59 o                         
   6   4   3        210.45        180.55        20.87 o                         
   7   4   3       1118.57       1081.21        66.74 o                         
   8   4   3        115.29        118.56        32.49 o                         
   9   4   3        556.59        699.35        63.55 o                         
  10   4   3         64.61         23.97        32.32 o                         
  11   4   3         85.63         68.93        36.41 o                         
   0   5   3      10913.18      11229.80       286.11 o                         
   1   5   3       2306.98       2439.52        48.76 o                         
   2   5   3       3872.37       3773.62        75.86 o                         
   3   5   3        229.99        252.91        14.36 o                         
   4   5   3       1812.51       1714.59        42.60 o                         
   5   5   3        387.06        436.20        20.99 o                         
   6   5   3        438.07        499.57        45.09 o                         
   7   5   3        113.39        106.77        28.99 o                         
   8   5   3        542.61        686.46        56.26 o                         
   9   5   3        280.96        314.82        43.55 o                         
  10   5   3         33.35         68.51        33.42 o                         
  11   5   3        104.81        130.06        41.07 o                         
   1   6   3       1022.94       1063.90        25.83 o                         
   2   6   3         46.96        156.18        14.53 o                         
   3   6   3        450.76        444.13        18.77 o                         
   4   6   3        532.90        615.68        31.00 o                         
   5   6   3         78.64         64.25        12.20 o                         
   6   6   3        823.52        858.75        49.01 o                         
   7   6   3        152.73        197.59        33.96 o                         
   8   6   3        167.82        123.57        33.76 o                         
   9   6   3         34.78        124.61        38.46 o                         
  10   6   3         13.60          4.46        29.18 o                         
  11   6   3          0.86          2.18        32.44 o                         
   0   7   3       6472.68       6330.08       165.94 o                         
   1   7   3          1.50         -1.11         6.95 o                         
   2   7   3       6836.46       6846.97       132.71 o                         
   3   7   3        852.86        946.21        28.11 o                         
   4   7   3       1633.58       1626.21        42.00 o                         
   5   7   3        545.38        597.66        26.40 o                         
   6   7   3       2613.40       2493.36        79.70 o                         
   7   7   3         18.74         14.27        22.99 o                         
   8   7   3       1393.41       1512.52        85.43 o                         
   9   7   3          1.87         25.15        29.57 o                         
  10   7   3        214.83        288.55        44.98 o                         
  11   7   3          2.64         28.85        33.14 o                         
   1   8   3          3.36         15.98         6.73 o                         
   3   8   3          0.20         14.38         8.85 o                         
   4   8   3        417.75        459.69        23.22 o                         
   5   8   3         23.41         36.68        12.91 o                         
   6   8   3        725.28        812.72        42.90 o                         
   7   8   3         14.87         11.03        21.38 o                         
   8   8   3        351.75        340.36        43.11 o                         
   9   8   3          0.37        -26.47        26.47 o                         
  10   8   3        165.22        181.36        40.76 o                         
  11   8   3         22.19         18.60        34.30 o                         
   0   9   3       6478.56       6314.74       166.74 o                         
   1   9   3        952.84       1054.25        27.47 o                         
   2   9   3       8179.05       7944.74       153.84 o                         
   3   9   3        550.04        591.58        22.10 o                         
   4   9   3        205.06        236.84        17.54 o                         
   5   9   3        187.20        223.17        18.09 o                         
   6   9   3       3795.25       3677.07       114.91 o                         
   7   9   3          0.26        -10.86        20.96 o                         
   8   9   3        802.83        926.60        66.71 o                         
   9   9   3         36.73         25.62        34.59 o                         
  10   9   3        410.18        438.37        63.11 o                         
  11   9   3          9.41        -18.42        37.52 o                         
   1  10   3       1108.54       1070.42        27.01 o                         
   2  10   3          9.78         82.04        10.24 o                         
   3  10   3         86.94         83.57        11.56 o                         
   4  10   3        734.67        799.25        31.66 o                         
   5  10   3         16.58         -3.13        12.71 o                         
   6  10   3        209.26        253.41        26.82 o                         
   7  10   3        187.80        225.51        31.12 o                         
   8  10   3        149.28        203.48        45.19 o                         
   9  10   3         18.60         15.28        32.23 o                         
  10  10   3        124.56         82.29        37.34 o                         
  11  10   3         20.10         42.92        37.84 o                         
   0  11   3       5115.66       5261.09       142.06 o                         
   1  11   3        366.41        479.05        28.87 o                         
   2  11   3       5323.22       5053.18       102.20 o                         
   3  11   3        293.16        315.07        17.28 o                         
   4  11   3         60.60         38.15        12.81 o                         
   5  11   3        106.60        119.44        17.46 o                         
   6  11   3       2289.03       2133.29        74.31 o                         
   7  11   3         26.88         32.32        21.18 o                         
   8  11   3         79.28        130.50        34.82 o                         
   9  11   3        195.15        211.88        42.91 o                         
  10  11   3        220.77        196.96        43.06 o                         
  11  11   3        102.36         50.79        43.99 o                         
   1  12   3       2887.55       2850.32        58.84 o                         
   2  12   3        537.41        621.55        42.33 o                         
   3  12   3        740.76        748.22        26.45 o                         
   4  12   3         89.95         71.24        13.86 o                         
   5  12   3       1110.51       1197.85        44.60 o                         
   6  12   3         96.54         90.78        26.00 o                         
   7  12   3        620.35        659.02        42.89 o                         
   8  12   3         30.02         26.72        29.11 o                         
   9  12   3        326.81        295.56        45.31 o                         
  10  12   3         47.04         51.01        42.22 o                         
  11  12   3         54.83          2.30        88.83 o                         
   0  13   3       1056.42       1103.75        40.83 o                         
   1  13   3          4.65         52.92        13.01 o                         
   2  13   3        904.26        885.24        29.96 o                         
   3  13   3       1314.43       1233.14        45.28 o                         
   4  13   3        257.67        298.31        31.32 o                         
   5  13   3        142.48        172.33        18.14 o                         
   6  13   3       1198.94       1297.42        60.63 o                         
   7  13   3        261.76        293.66        31.61 o                         
   8  13   3        259.99        223.34        40.04 o                         
   9  13   3        200.54        216.00        54.09 o                         
  10  13   3         69.59         55.14        38.07 o                         
   1  14   3       2580.58       2423.09        52.24 o                         
   2  14   3        205.19        229.69        17.78 o                         
   3  14   3       2486.08       2467.96        62.62 o                         
   4  14   3        116.87        127.37        16.83 o                         
   5  14   3       2015.54       1954.23        56.07 o                         
   6  14   3        455.09        469.65        36.77 o                         
   7  14   3        234.44        337.49        49.65 o                         
   8  14   3          5.30        -16.57        27.81 o                         
   9  14   3        265.97        267.02        45.19 o                         
  10  14   3          2.14        -24.86        32.16 o                         
   0  15   3        618.28        627.36        36.77 o                         
   1  15   3         63.16         80.47        11.76 o                         
   2  15   3         48.41         44.25        11.86 o                         
   3  15   3         24.41         45.30        13.19 o                         
   4  15   3        464.81        518.95        28.21 o                         
   5  15   3         80.87         93.58        19.37 o                         
   6  15   3          1.68         -2.49        22.52 o                         
   7  15   3        280.25        339.06        34.58 o                         
   8  15   3        186.68        180.28        39.44 o                         
   9  15   3        128.80        102.04        36.95 o                         
  10  15   3          0.76         -8.15        33.87 o                         
   1  16   3        868.75        927.87        32.62 o                         
   2  16   3        102.26         79.04        13.35 o                         
   3  16   3       3091.07       2966.20        76.67 o                         
   4  16   3          4.59        -14.84        14.84 o                         
   5  16   3       1414.52       1354.61        52.62 o                         
   6  16   3        113.36        122.15        25.66 o                         
   7  16   3        134.31        140.27        28.05 o                         
   8  16   3         30.62        -13.76        28.84 o                         
   9  16   3        250.25        206.16        43.73 o                         
  10  16   3         17.62         52.86        38.59 o                         
   0  17   3         11.23         16.27        20.66 o                         
   1  17   3        565.15        504.45        29.54 o                         
   2  17   3        415.89        455.21        27.16 o                         
   3  17   3          3.74         25.33        18.94 o                         
   4  17   3          2.10        -15.30        15.43 o                         
   5  17   3        133.63        149.06        25.85 o                         
   6  17   3        250.68        260.11        31.71 o                         
   7  17   3         39.12         70.12        25.16 o                         
   8  17   3         17.50        -18.24        28.86 o                         
   9  17   3        147.53        107.22        38.60 o                         
   1  18   3       1181.35       1190.24        48.15 o                         
   2  18   3        223.57        204.20        21.20 o                         
   3  18   3       2703.50       2583.88        74.98 o                         
   4  18   3         76.44         96.97        20.64 o                         
   5  18   3        851.41        874.72        47.39 o                         
   6  18   3          8.58        -13.15        20.77 o                         
   7  18   3        150.97        155.62        29.41 o                         
   8  18   3        167.73        231.02        73.16 o                         
   9  18   3        204.18        204.17        44.81 o                         
   0  19   3         40.60         49.17        22.86 o                         
   1  19   3        668.81        664.21        39.12 o                         
   2  19   3        901.78        954.02        43.97 o                         
   3  19   3         39.31         46.86        17.25 o                         
   4  19   3        279.42        316.97        30.59 o                         
   5  19   3        170.95        195.99        27.20 o                         
   6  19   3        215.21        307.39        43.66 o                         
   7  19   3         47.29         28.56        24.92 o                         
   8  19   3         59.82         55.18        35.32 o                         
   9  19   3        209.95        126.02        39.09 o                         
   1  20   3        422.65        435.31        31.28 o                         
   2  20   3          2.19         19.09        16.53 o                         
   3  20   3        914.57       1029.53        48.22 o                         
   4  20   3          8.34         33.24        19.25 o                         
   5  20   3        783.49        787.00        50.79 o                         
   6  20   3        139.67        132.98        33.74 o                         
   7  20   3        320.61        320.20        45.29 o                         
   8  20   3         74.71         88.26        36.85 o                         
   9  20   3        197.54         15.72        59.54 o                         
   0  21   3        302.28        320.88        39.51 o                         
   1  21   3        168.10        143.11        26.03 o                         
   2  21   3       1125.28       1183.46        54.73 o                         
   3  21   3          2.80        -13.45        15.62 o                         
   4  21   3        678.71        688.87        39.58 o                         
   5  21   3          1.73         17.70        22.80 o                         
   6  21   3         88.70        100.03        29.10 o                         
   7  21   3          4.59          6.36        26.57 o                         
   8  21   3         27.93          8.94        32.06 o                         
   1  22   3        205.40        199.80        24.41 o                         
   2  22   3         35.39         36.06        18.06 o                         
   3  22   3        120.13        130.39        21.92 o                         
   4  22   3         73.68         57.50        19.43 o                         
   5  22   3        102.67         77.97        24.15 o                         
   6  22   3        244.23        253.26        37.64 o                         
   7  22   3          1.75        -16.03        23.74 o                         
   8  22   3         37.00        106.99        38.08 o                         
   0  23   3        610.74        641.72        54.61 o                         
   1  23   3        109.70        118.41        27.32 o                         
   2  23   3        732.96        722.82        42.58 o                         
   3  23   3         47.85         85.67        21.43 o                         
   4  23   3        734.33        790.89        45.41 o                         
   5  23   3         44.02         74.50        24.27 o                         
   6  23   3        607.15        680.36        50.89 o                         
   7  23   3         81.38        161.90        43.69 o                         
   8  23   3        209.74         87.30       103.38 o                         
   1  24   3          9.79         32.86        19.07 o                         
   2  24   3          8.37         28.41        18.40 o                         
   3  24   3         28.64         37.38        19.26 o                         
   4  24   3        122.90        119.59        22.65 o                         
   5  24   3          0.14         20.94        22.52 o                         
   6  24   3         51.35         58.47        24.75 o                         
   7  24   3          1.82         19.96        28.53 o                         
   0  25   3       2295.58       2344.29       131.79 o                         
   1  25   3          7.55          3.71        17.95 o                         
   2  25   3        433.00        525.04        37.74 o                         
   3  25   3          0.68          2.49        18.42 o                         
   4  25   3        315.67        339.94        44.23 o                         
   5  25   3         30.16         62.90        27.40 o                         
   6  25   3        362.43        352.81        37.64 o                         
   7  25   3          7.37          7.02        30.06 o                         
   1  26   3        257.92        230.55        28.37 o                         
   2  26   3         23.96         20.91        19.53 o                         
   3  26   3         20.63         26.77        20.07 o                         
   4  26   3        100.91         79.99        24.21 o                         
   5  26   3         18.75         27.70        23.41 o                         
   6  26   3         26.40         20.66        22.82 o                         
   0  27   3       1142.88       1070.97       154.34 o                         
   1  27   3         25.33         15.31        19.58 o                         
   2  27   3        236.66        240.27        29.36 o                         
   3  27   3         12.33         93.92        46.45 o                         
   4  27   3         71.96         64.49        23.32 o                         
   5  27   3        107.35        101.94        27.44 o                         
   6  27   3        144.18        143.58        85.00 o                         
   1  28   3        314.83        334.96        33.07 o                         
   2  28   3         15.25         49.48        21.22 o                         
   3  28   3         67.70         72.76        25.12 o                         
   4  28   3          8.46         36.63        24.01 o                         
   5  28   3        182.73        108.69        46.63 o                         
   0  29   3         64.38        121.74        36.24 o                         
   1  29   3        108.89        157.99        26.75 o                         
   2  29   3        158.93        165.82        30.89 o                         
   3  29   3         12.07         33.72        21.74 o                         
   4  29   3         28.86         53.23        48.43 o                         
   1  30   3        316.57        301.14        31.76 o                         
   2  30   3          1.25         24.60        24.55 o                         
   3  30   3        335.47        270.67        43.80 o                         
   0  31   3          0.42         73.51        59.35 o                         
   1  31   3         33.30         62.01        45.19 o                         
   0   0   4      29118.64      28381.10      1239.56 o                         
   2   0   4       5280.76       5167.47       137.00 o                         
   4   0   4       2449.77       2404.99        79.05 o                         
   6   0   4       1791.38       1717.57        65.68 o                         
   8   0   4       1081.18       1031.69       157.15 o                         
  10   0   4        224.48        218.76        61.36 o                         
   1   1   4         11.92          9.02         5.85 o                         
   2   1   4        871.85        978.86        48.79 o                         
   3   1   4         12.17          6.35         8.40 o                         
   4   1   4        313.86        309.33        30.25 o                         
   5   1   4         46.14         47.53        12.00 o                         
   6   1   4         78.78        118.92        15.87 o                         
   7   1   4         61.61         48.33        24.95 o                         
   8   1   4        377.57        408.58        67.20 o                         
   9   1   4         18.50        -26.48        26.48 o                         
  10   1   4        478.07        357.18        48.16 o                         
  11   1   4         12.07        -15.14        34.15 o                         
   0   2   4       7730.95       7274.30       207.36 o                         
   1   2   4         10.29         17.95         7.79 o                         
   2   2   4       2154.10       1972.58        41.81 o                         
   3   2   4        446.95        498.39        19.90 o                         
   4   2   4       2736.60       2679.57        61.44 o                         
   5   2   4         19.55         25.21        11.28 o                         
   6   2   4       1504.68       1524.87        45.12 o                         
   7   2   4          2.20         10.34        23.36 o                         
   8   2   4       1055.66       1208.14        74.50 o                         
   9   2   4         46.98         27.28        30.21 o                         
  10   2   4        174.19        217.10        45.47 o                         
  11   2   4         22.57         20.23        35.77 o                         
   1   3   4       2695.17       2702.62        56.47 o                         
   2   3   4         11.34         39.34         7.66 o                         
   3   3   4        673.75        734.03        25.83 o                         
   4   3   4         42.70         56.07        11.25 o                         
   5   3   4        560.11        574.03        24.55 o                         
   6   3   4        492.45        538.29        26.59 o                         
   7   3   4        294.59        322.45        37.22 o                         
   8   3   4         85.93         48.08        27.45 o                         
   9   3   4         67.56         19.41        29.96 o                         
  10   3   4         86.36        117.10        37.10 o                         
  11   3   4         71.89         60.52        45.21 o                         
   0   4   4        241.38        180.93        21.54 o                         
   1   4   4        111.11        252.32        25.08 o                         
   2   4   4       2379.40       2386.97        49.36 o                         
   3   4   4        593.59        772.32        33.58 o                         
   4   4   4       2266.33       2242.87        53.48 o                         
   5   4   4         11.62         31.56        11.54 o                         
   6   4   4        362.33        467.47        25.32 o                         
   7   4   4        354.90        344.89        38.35 o                         
   8   4   4        217.35        282.05        56.89 o                         
   9   4   4        125.84        132.39        35.14 o                         
  10   4   4        100.89         55.86        34.37 o                         
  11   4   4        153.90         75.44        37.14 o                         
   1   5   4       4868.26       4780.89        90.61 o                         
   2   5   4         22.76         57.03         8.55 o                         
   3   5   4       3799.02       3934.91        80.80 o                         
   4   5   4         85.86        134.79        14.46 o                         
   5   5   4       1709.36       1543.35        42.03 o                         
   6   5   4        662.16        641.19        29.53 o                         
   7   5   4       1201.96       1366.85        72.38 o                         
   8   5   4         14.44          5.84        25.55 o                         
   9   5   4        375.68        383.91        46.40 o                         
  10   5   4          3.22          7.51        30.77 o                         
  11   5   4        110.88        116.26        39.22 o                         
   0   6   4        938.95        872.14        32.08 o                         
   1   6   4         97.57        260.02        20.33 o                         
   2   6   4       1011.24       1079.58        27.52 o                         
   3   6   4        553.88        645.47        40.08 o                         
   4   6   4       2010.47       1829.00        46.41 o                         
   5   6   4         20.54         90.14        13.62 o                         
   6   6   4         41.84        123.03        17.55 o                         
   7   6   4        697.06        605.14        45.16 o                         
   8   6   4        146.84        171.63        47.29 o                         
   9   6   4        143.00        116.84        34.21 o                         
  10   6   4         77.60         77.34        34.01 o                         
  11   6   4        289.39        210.03        46.04 o                         
   1   7   4       3633.45       3598.76        70.58 o                         
   2   7   4        314.51        333.72        15.27 o                         
   3   7   4       4055.50       4157.58        85.64 o                         
   4   7   4          0.04         28.08        11.20 o                         
   5   7   4       1308.73       1262.30        40.00 o                         
   6   7   4         31.67         21.03        14.97 o                         
   7   7   4        955.01       1110.30        82.69 o                         
   8   7   4          7.67         -4.22        25.25 o                         
   9   7   4        288.80        285.19        44.37 o                         
  10   7   4         10.86        -23.15        30.28 o                         
  11   7   4        100.41         84.06        37.13 o                         
   0   8   4        292.55        294.15        19.61 o                         
   1   8   4          5.85         62.25         8.28 o                         
   2   8   4        124.31         94.00        10.33 o                         
   3   8   4        893.68        912.09        44.16 o                         
   4   8   4        196.92        149.39        15.70 o                         
   5   8   4        230.01        236.50        17.95 o                         
   6   8   4          0.01         11.83        14.91 o                         
   7   8   4        499.02        552.69        41.90 o                         
   8   8   4          1.73        -22.57        28.96 o                         
   9   8   4         42.42        -26.73        27.43 o                         
  10   8   4          1.10         16.38        35.37 o                         
  11   8   4         79.81         -1.21        32.85 o                         
   1   9   4       2199.09       2086.02        47.04 o                         
   2   9   4          1.29         32.38         9.36 o                         
   3   9   4       3478.24       3505.08        74.71 o                         
   4   9   4         35.91         58.61        12.28 o                         
   5   9   4       1720.03       1707.84        46.51 o                         
   6   9   4         99.87        101.51        23.28 o                         
   7   9   4        692.40        801.56        62.19 o                         
   8   9   4          1.15        -24.10        25.22 o                         
   9   9   4        194.50        215.10        40.93 o                         
  10   9   4         28.42          2.00        29.83 o                         
  11   9   4        192.27        122.30        41.49 o                         
   0  10   4        423.86        516.23        34.10 o                         
   1  10   4        129.09        127.05        10.74 o                         
   2  10   4       1433.96       1324.58        33.92 o                         
   3  10   4         34.97        133.11        20.38 o                         
   4  10   4       1007.23       1082.03        33.64 o                         
   5  10   4        385.90        409.40        34.50 o                         
   6  10   4         77.28        102.76        22.44 o                         
   7  10   4        153.87        131.30        28.23 o                         
   8  10   4         51.09         27.88        29.38 o                         
   9  10   4        235.53        285.93        43.63 o                         
  10  10   4         65.55         67.10        35.34 o                         
  11  10   4        104.57        188.76        83.08 o                         
   1  11   4       2592.26       2521.36        53.79 o                         
   2  11   4        112.58        159.83        16.38 o                         
   3  11   4       2777.27       2741.24        62.03 o                         
   4  11   4        149.75        205.99        16.42 o                         
   5  11   4       1876.73       1776.55        48.89 o                         
   6  11   4        536.67        549.53        37.95 o                         
   7  11   4        550.52        654.16        47.09 o                         
   8  11   4         23.93         22.25        28.63 o                         
   9  11   4        192.97        289.01        45.43 o                         
  10  11   4         15.00        -28.73        28.73 o                         
   0  12   4       1528.75       1472.93        50.96 o                         
   1  12   4          4.77         37.53        11.52 o                         
   2  12   4        244.81        255.64        15.38 o                         
   3  12   4         96.02         82.33        12.91 o                         
   4  12   4       2538.78       2574.14        59.94 o                         
   5  12   4        173.79        204.55        24.41 o                         
   6  12   4        187.57        235.68        25.54 o                         
   7  12   4         54.78          8.87        23.58 o                         
   8  12   4        154.42        191.39        37.93 o                         
   9  12   4        105.99        105.79        36.39 o                         
  10  12   4         31.15         14.21        32.15 o                         
   1  13   4       1446.54       1477.83        36.82 o                         
   2  13   4          5.45         12.18         8.93 o                         
   3  13   4        626.24        672.13        27.29 o                         
   4  13   4        183.57        196.31        20.41 o                         
   5  13   4        334.42        380.56        22.93 o                         
   6  13   4        172.51        211.63        24.65 o                         
   7  13   4        176.02        168.75        28.10 o                         
   8  13   4         90.54         61.09        31.14 o                         
   9  13   4         98.66         57.83        33.39 o                         
  10  13   4        110.38        147.15        40.47 o                         
   0  14   4       4335.64       4117.32       117.37 o                         
   1  14   4         25.61         43.01        11.10 o                         
   2  14   4        340.67        401.70        21.00 o                         
   3  14   4        288.06        254.90        19.54 o                         
   4  14   4       1582.28       1556.01        46.18 o                         
   5  14   4         27.06         17.29        13.26 o                         
   6  14   4        462.31        493.56        35.00 o                         
   7  14   4         13.09         40.91        22.75 o                         
   8  14   4        570.89        556.49        55.48 o                         
   9  14   4          1.27         35.72        33.85 o                         
  10  14   4         74.36         47.55        36.33 o                         
   1  15   4          8.94         12.22         9.97 o                         
   2  15   4        243.56        322.96        29.50 o                         
   3  15   4          0.80         -0.28        13.01 o                         
   4  15   4        122.43        145.21        27.00 o                         
   5  15   4          2.05        -10.47        13.60 o                         
   6  15   4         76.65         73.77        23.26 o                         
   7  15   4        106.75         94.13        26.33 o                         
   8  15   4        194.85        155.32        38.32 o                         
   9  15   4         60.70         62.69        35.87 o                         
  10  15   4        211.43         92.63        41.11 o                         
   0  16   4       5435.83       5052.65       157.09 o                         
   1  16   4          0.18          1.84        10.79 o                         
   2  16   4       2491.70       2452.75        58.48 o                         
   3  16   4         16.43         18.50        12.15 o                         
   4  16   4       1176.34       1212.22        45.64 o                         
   5  16   4        157.04        154.60        23.18 o                         
   6  16   4        628.74        693.54        46.44 o                         
   7  16   4         26.13         14.64        23.20 o                         
   8  16   4        582.18        572.52        56.61 o                         
   9  16   4          9.84        -21.65        30.10 o                         
  10  16   4         80.21        191.78        84.23 o                         
   1  17   4         10.61          7.88        11.53 o                         
   2  17   4        118.91        158.77        18.65 o                         
   3  17   4         25.37          6.46        12.63 o                         
   4  17   4          4.75         32.44        16.43 o                         
   5  17   4         32.86         35.80        19.60 o                         
   6  17   4        151.47        124.07        42.97 o                         
   7  17   4          1.61        -13.84        22.01 o                         
   8  17   4        147.45        128.94        37.66 o                         
   9  17   4          0.73         17.06        33.28 o                         
   0  18   4        843.01        805.19        56.27 o                         
   1  18   4         11.68         25.69        13.90 o                         
   2  18   4       1109.14       1238.17        46.11 o                         
   3  18   4         54.25         62.91        16.09 o                         
   4  18   4        831.97        817.17        41.40 o                         
   5  18   4         34.21         61.56        23.37 o                         
   6  18   4        644.17        721.48        48.84 o                         
   7  18   4         52.72         75.60        26.31 o                         
   8  18   4        555.86        509.54        55.10 o                         
   9  18   4          3.40        -29.71        31.47 o                         
   1  19   4        320.67        397.29        29.15 o                         
   2  19   4         42.29         34.38        17.48 o                         
   3  19   4        338.77        372.08        26.14 o                         
   4  19   4         26.28         17.25        16.21 o                         
   5  19   4         62.90         98.70        24.22 o                         
   6  19   4         91.43         75.72        26.85 o                         
   7  19   4         95.79         83.43        27.31 o                         
   8  19   4         30.79          1.45        30.51 o                         
   9  19   4         20.43         26.23        50.06 o                         
   0  20   4        565.01        571.06        49.70 o                         
   1  20   4         10.18         16.34        17.02 o                         
   2  20   4        430.05        508.44        34.58 o                         
   3  20   4        111.95        111.89        24.24 o                         
   4  20   4        321.31        308.46        32.68 o                         
   5  20   4         10.29         45.19        35.68 o                         
   6  20   4        106.30        136.00        29.59 o                         
   7  20   4        174.98        129.06        34.38 o                         
   8  20   4         88.89        103.33        37.57 o                         
   1  21   4       1279.73       1340.83        55.65 o                         
   2  21   4          4.98         24.34        17.13 o                         
   3  21   4        623.19        711.54        40.82 o                         
   4  21   4         85.95        112.73        21.30 o                         
   5  21   4        233.90        294.95        32.85 o                         
   6  21   4         32.88         36.81        25.51 o                         
   7  21   4        524.57        579.11        55.30 o                         
   8  21   4          4.78        -25.61        31.09 o                         
   0  22   4        366.58        335.96        73.66 o                         
   1  22   4         38.98         83.35        19.47 o                         
   2  22   4        154.21        171.90        24.35 o                         
   3  22   4        202.08        213.43        25.48 o                         
   4  22   4        310.27        314.58        31.32 o                         
   5  22   4          5.31         12.85        21.06 o                         
   6  22   4         87.31         95.00        27.63 o                         
   7  22   4         77.50         82.23        29.98 o                         
   8  22   4         23.76        -61.45        61.45 o                         
   1  23   4        914.45        926.44        50.08 o                         
   2  23   4        117.52        140.64        26.25 o                         
   3  23   4        508.81        519.66        35.61 o                         
   4  23   4          0.06          8.27        20.12 o                         
   5  23   4        341.56        373.40        40.82 o                         
   6  23   4          0.16        -20.98        20.98 o                         
   7  23   4        296.73        335.47        38.58 o                         
   0  24   4         13.20        -30.74        33.54 o                         
   1  24   4          9.67         28.29        19.68 o                         
   2  24   4         16.73         32.07        19.37 o                         
   3  24   4        132.93        135.83        24.57 o                         
   4  24   4          6.23         16.07        19.28 o                         
   5  24   4        104.89         96.25        26.16 o                         
   6  24   4         43.89         49.58        24.38 o                         
   7  24   4         84.01         73.29        33.72 o                         
   1  25   4        253.14        258.08        29.41 o                         
   2  25   4         14.65         31.54        20.29 o                         
   3  25   4        458.64        451.77        38.38 o                         
   4  25   4          1.27         29.05        21.14 o                         
   5  25   4        474.01        462.86        49.51 o                         
   6  25   4          6.71          8.60        22.39 o                         
   0  26   4        207.19        216.71        40.68 o                         
   1  26   4        136.01        128.80        25.55 o                         
   2  26   4         73.15         47.84        21.03 o                         
   3  26   4          3.68         40.46        23.13 o                         
   4  26   4        186.77        235.82        29.79 o                         
   5  26   4          7.39         -2.95        23.09 o                         
   6  26   4         43.57         32.77        37.62 o                         
   1  27   4        352.70        365.08        33.65 o                         
   2  27   4          1.72         15.59        20.64 o                         
   3  27   4        569.27        631.23        41.83 o                         
   4  27   4         51.58        108.53        30.65 o                         
   5  27   4        306.52        341.09        54.93 o                         
   0  28   4        132.13        108.82        36.29 o                         
   1  28   4          0.57         12.25        20.47 o                         
   2  28   4        123.40        201.77        28.05 o                         
   3  28   4         39.54         46.70        21.93 o                         
   4  28   4        127.80         93.06        33.66 o                         
   1  29   4        137.62        119.20        25.79 o                         
   2  29   4         18.22         62.29        23.23 o                         
   3  29   4        204.15        312.80        44.40 o                         
   0  30   4        133.64        230.45        75.04 o                         
   1  30   4         39.38         45.39        37.88 o                         
   2  30   4        247.06        285.80        58.53 o                         
   1   0   5       6633.34       6480.77       214.05 o                         
   3   0   5        565.68        487.31        35.90 o                         
   5   0   5       1585.42       1571.24        61.17 o                         
   7   0   5       1154.86       1318.83        86.45 o                         
   9   0   5        415.39        553.74       210.56 o                         
  11   0   5         39.49          0.13        45.18 o                         
   0   1   5         80.74         68.31        18.36 o                         
   1   1   5        206.03        407.42        28.92 o                         
   2   1   5        675.39        685.50        20.72 o                         
   3   1   5         71.40         83.30        10.68 o                         
   4   1   5          3.06          2.92        10.46 o                         
   5   1   5        302.37        375.75        25.54 o                         
   6   1   5        499.38        535.52        28.20 o                         
   7   1   5        185.81        140.01        24.52 o                         
   8   1   5          0.49        -23.83        23.83 o                         
   9   1   5        131.24        111.27        34.49 o                         
  10   1   5         55.82         49.89        33.02 o                         
  11   1   5        167.96         72.67        36.24 o                         
   1   2   5       8106.66       7633.36       163.94 o                         
   2   2   5       1059.82        982.88        38.31 o                         
   3   2   5       1022.15        967.85        27.95 o                         
   4   2   5        107.01        110.42        13.43 o                         
   5   2   5       1189.54       1317.18        46.91 o                         
   6   2   5         65.55        155.74        17.66 o                         
   7   2   5       1413.89       1474.66        63.13 o                         
   8   2   5        242.24        237.27        37.88 o                         
   9   2   5        412.18        408.48        64.43 o                         
  10   2   5        191.70        152.32        47.91 o                         
  11   2   5         33.82         38.94        34.31 o                         
   0   3   5       1666.93       1527.18        54.11 o                         
   2   3   5       1764.64       1756.60        50.27 o                         
   3   3   5          4.75         50.12         9.89 o                         
   4   3   5         16.90          9.20        10.82 o                         
   5   3   5       1250.81       1196.41        39.39 o                         
   6   3   5       1288.11       1282.93        42.35 o                         
   7   3   5        244.74        281.54        43.11 o                         
   8   3   5        216.36        277.84        39.28 o                         
   9   3   5         51.65         52.84        31.16 o                         
  10   3   5        127.59        117.27        37.52 o                         
  11   3   5         98.93         79.70        36.07 o                         
   1   4   5       2702.59       2605.62        59.84 o                         
   2   4   5        930.69        903.94        55.02 o                         
   3   4   5       1259.74       1122.78        30.14 o                         
   4   4   5         21.55         26.26        11.02 o                         
   5   4   5        875.60       1030.70        35.30 o                         
   6   4   5         78.24        202.32        23.26 o                         
   7   4   5       1046.85       1138.27        61.06 o                         
   8   4   5        239.58        245.96        37.63 o                         
   9   4   5        352.72        320.57        44.19 o                         
  10   4   5        176.76        178.80        40.19 o                         
  11   4   5         24.13        -12.33        33.57 o                         
   0   5   5       1587.30       1383.26        51.89 o                         
   1   5   5         34.24         42.57         8.80 o                         
   2   5   5       4682.69       4584.35        88.96 o                         
   3   5   5        842.33        765.94        26.51 o                         
   4   5   5        583.62        613.05        27.12 o                         
   5   5   5        790.84        809.30        31.45 o                         
   6   5   5        676.17        785.69        34.05 o                         
   7   5   5         45.59         31.54        22.19 o                         
   8   5   5         79.92         86.42        36.69 o                         
   9   5   5         49.55         42.16        30.34 o                         
  10   5   5        194.05        204.31        41.13 o                         
  11   5   5          9.71        -21.34        37.75 o                         
   1   6   5        231.84        220.50        11.55 o                         
   2   6   5        412.80        525.81        39.63 o                         
   3   6   5        521.90        510.94        20.83 o                         
   4   6   5        116.33        212.80        25.36 o                         
   5   6   5        221.57        279.34        19.83 o                         
   6   6   5         85.39         76.82        17.38 o                         
   7   6   5         24.32         23.61        20.82 o                         
   8   6   5        289.77        299.54        40.64 o                         
   9   6   5          4.89        -25.32        27.29 o                         
  10   6   5         57.21         34.73        32.04 o                         
  11   6   5          9.20          9.72        39.33 o                         
   0   7   5         79.40         80.37        17.97 o                         
   1   7   5        197.74        275.96        13.40 o                         
   2   7   5       4079.11       4016.26        84.01 o                         
   3   7   5        263.22        204.15        14.40 o                         
   4   7   5       5945.93       5833.00       118.50 o                         
   5   7   5        221.76        227.93        17.65 o                         
   6   7   5        707.17        824.05        35.63 o                         
   7   7   5          1.26         14.57        19.15 o                         
   8   7   5        236.59        287.12        39.50 o                         
   9   7   5         14.95        -25.25        27.02 o                         
  10   7   5        379.10        325.67        46.29 o                         
  11   7   5          7.32        -41.39        43.77 o                         
   1   8   5         36.56         39.52         8.02 o                         
   2   8   5         23.45        138.15        16.03 o                         
   3   8   5         32.62         30.86        10.32 o                         
   4   8   5        153.38        317.54        29.27 o                         
   5   8   5         12.18         11.95        11.54 o                         
   6   8   5        420.19        406.42        29.27 o                         
   7   8   5          0.05         -9.79        20.91 o                         
   8   8   5        339.14        327.69        42.67 o                         
   9   8   5          0.18        -28.00        28.00 o                         
  10   8   5        136.83         97.76        37.74 o                         
   0   9   5        219.12        231.60        23.60 o                         
   1   9   5         58.81         73.99         9.52 o                         
   2   9   5       3956.24       3794.48        77.01 o                         
   3   9   5          3.02         37.63        11.13 o                         
   4   9   5       4136.25       4136.77        91.87 o                         
   5   9   5         23.36         13.91        11.90 o                         
   6   9   5        965.29       1097.60        43.09 o                         
   7   9   5         60.09        -17.02        25.33 o                         
   8   9   5        141.22        126.56        33.63 o                         
   9   9   5          3.17          2.11        29.10 o                         
  10   9   5        452.05        423.86        53.25 o                         
   1  10   5        167.79        182.05        12.91 o                         
   2  10   5        127.43        177.96        26.12 o                         
   3  10   5        419.80        404.25        20.05 o                         
   4  10   5        220.16        260.08        18.33 o                         
   5  10   5        103.72         89.57        15.38 o                         
   6  10   5         93.21         88.07        17.08 o                         
   7  10   5          7.56          1.42        21.93 o                         
   8  10   5        181.00        158.70        44.48 o                         
   9  10   5          6.84        -28.53        28.53 o                         
  10  10   5         87.48         10.36        48.98 o                         
   0  11   5       1268.75       1524.85        53.59 o                         
   1  11   5          0.55         56.06        10.04 o                         
   2  11   5       1951.15       1784.93        58.38 o                         
   3  11   5        101.14        144.89        16.62 o                         
   4  11   5       1267.02       1315.28        38.61 o                         
   5  11   5        291.99        352.67        21.61 o                         
   6  11   5        363.79        381.69        27.85 o                         
   7  11   5         26.67         -4.05        20.44 o                         
   8  11   5         40.16         42.16        30.98 o                         
   9  11   5         32.38         27.23        31.64 o                         
  10  11   5        146.58        141.69        44.57 o                         
   1  12   5       1133.13       1208.48        33.25 o                         
   2  12   5        374.55        435.16        26.31 o                         
   3  12   5        882.38        901.58        30.61 o                         
   4  12   5          3.53         17.24        12.10 o                         
   5  12   5       1043.60       1141.81        38.54 o                         
   6  12   5         98.97        109.45        29.36 o                         
   7  12   5        221.23        276.28        34.00 o                         
   8  12   5        161.76         86.83        31.12 o                         
   9  12   5        194.22        143.03        33.46 o                         
  10  12   5        173.96        139.34        45.99 o                         
   0  13   5        336.05        487.43        37.76 o                         
   1  13   5         17.77        101.79        11.90 o                         
   2  13   5        480.17        443.38        20.69 o                         
   3  13   5         34.21         73.69        12.09 o                         
   4  13   5        717.71        805.62        31.66 o                         
   5  13   5        950.91        884.83        49.35 o                         
   6  13   5        368.08        364.29        28.85 o                         
   7  13   5        154.91        192.07        32.68 o                         
   8  13   5        152.45        191.76        33.84 o                         
   9  13   5         79.86         72.92        37.87 o                         
  10  13   5         76.59         39.66        41.38 o                         
   1  14   5       1790.96       1716.38        42.85 o                         
   2  14   5        788.39        767.85        28.45 o                         
   3  14   5       1263.86       1217.66        38.14 o                         
   4  14   5          1.21         27.56        13.99 o                         
   5  14   5       1357.16       1443.54        59.43 o                         
   6  14   5         48.43         51.37        20.59 o                         
   7  14   5        230.79        243.03        34.13 o                         
   8  14   5        140.86        111.75        34.86 o                         
   9  14   5        206.31        154.32        45.30 o                         
  10  14   5         58.68         39.82        68.15 o                         
   0  15   5        165.77        200.27        23.34 o                         
   1  15   5         44.73         98.66        13.92 o                         
   2  15   5        186.36        207.77        17.66 o                         
   3  15   5        224.82        262.76        30.27 o                         
   4  15   5         64.12         86.47        16.40 o                         
   5  15   5        630.27        618.81        32.90 o                         
   6  15   5         33.94         49.01        23.20 o                         
   7  15   5         17.29          7.98        24.06 o                         
   8  15   5        111.54        127.52        36.66 o                         
   9  15   5        243.81        222.41        49.70 o                         
   1  16   5       2160.92       2163.98        56.97 o                         
   2  16   5        174.51        190.29        17.03 o                         
   3  16   5        468.06        496.87        25.18 o                         
   4  16   5         23.73         26.12        15.48 o                         
   5  16   5        431.15        487.43        32.36 o                         
   6  16   5         19.52         33.40        22.41 o                         
   7  16   5        630.92        710.62        50.01 o                         
   8  16   5          0.15        -11.26        33.65 o                         
   9  16   5        236.53        218.18        70.66 o                         
   0  17   5        377.81        340.11        31.69 o                         
   1  17   5        185.26        240.67        30.39 o                         
   2  17   5          1.42          1.60        12.91 o                         
   3  17   5          3.02          3.15        14.79 o                         
   4  17   5         27.00         22.49        14.36 o                         
   5  17   5        162.83        141.77        21.84 o                         
   6  17   5         76.32         69.07        25.56 o                         
   7  17   5         22.68         10.49        24.01 o                         
   8  17   5         45.26         14.01        33.93 o                         
   9  17   5         59.46        118.39       113.99 o                         
   1  18   5       2438.82       2369.80        73.38 o                         
   2  18   5         63.62         45.11        16.13 o                         
   3  18   5        327.09        418.85        27.85 o                         
   4  18   5         74.53         33.26        15.90 o                         
   5  18   5        172.19        224.59        29.60 o                         
   6  18   5         30.39         25.56        24.55 o                         
   7  18   5        848.27        753.92        57.08 o                         
   8  18   5         71.37         71.54        39.64 o                         
   0  19   5       1436.82       1481.40        77.42 o                         
   1  19   5         55.89         63.40        18.33 o                         
   2  19   5        128.03        179.97        22.68 o                         
   3  19   5         72.96         65.08        17.70 o                         
   4  19   5         68.88        104.37        20.19 o                         
   5  19   5        137.83        130.99        24.74 o                         
   6  19   5         79.17        149.17        30.00 o                         
   7  19   5         75.74         38.40        29.93 o                         
   8  19   5        407.58        406.67        63.46 o                         
   1  20   5        742.46        787.82        55.92 o                         
   2  20   5         93.81        109.00        21.57 o                         
   3  20   5        205.31        261.21        26.62 o                         
   4  20   5          7.08        -11.62        16.44 o                         
   5  20   5        341.09        375.95        36.71 o                         
   6  20   5          2.21         23.54        27.77 o                         
   7  20   5        518.62        548.21        50.30 o                         
   8  20   5        100.03        122.68        55.57 o                         
   0  21   5        337.43        342.33        41.35 o                         
   1  21   5        409.96        428.27        41.50 o                         
   2  21   5        924.78       1058.52        49.90 o                         
   3  21   5          4.61          8.62        17.48 o                         
   4  21   5        151.87        183.89        27.24 o                         
   5  21   5          7.25          3.08        22.13 o                         
   6  21   5        155.28        184.57        42.71 o                         
   7  21   5        112.79        102.80        33.76 o                         
   1  22   5        248.00        370.57        31.32 o                         
   2  22   5         15.66         74.63        26.44 o                         
   3  22   5         14.42          0.16        18.75 o                         
   4  22   5         38.69         90.06        45.62 o                         
   5  22   5         52.07        103.70        29.98 o                         
   6  22   5         27.09         36.13        26.50 o                         
   7  22   5         34.37         19.52        36.12 o                         
   0  23   5         82.32         85.27        31.37 o                         
   1  23   5        262.26        285.07        29.26 o                         
   2  23   5        992.55       1088.55        52.80 o                         
   3  23   5         17.76         10.24        21.55 o                         
   4  23   5        376.25        403.90        36.61 o                         
   5  23   5         73.29         78.39        29.74 o                         
   6  23   5        611.09        716.99        62.68 o                         
   7  23   5          0.09        -34.84        58.96 o                         
   1  24   5          0.01         -3.91        21.97 o                         
   2  24   5          2.34         30.66        22.53 o                         
   3  24   5          0.26         31.16        23.30 o                         
   4  24   5        111.30        149.11        34.12 o                         
   5  24   5          1.94         12.53        29.75 o                         
   6  24   5         55.51         85.67        34.87 o                         
   0  25   5        154.85        218.04        61.04 o                         
   1  25   5         14.25         34.57        26.68 o                         
   2  25   5       1002.19       1028.02        77.47 o                         
   3  25   5         63.31         57.70        27.36 o                         
   4  25   5        279.52        338.82        43.19 o                         
   5  25   5         47.45         80.14        34.85 o                         
   1  26   5         72.42         58.25        28.70 o                         
   2  26   5         22.55         46.97        26.83 o                         
   3  26   5         12.34          9.48        26.34 o                         
   4  26   5         41.99          9.98        29.38 o                         
   5  26   5         20.56         39.23        44.26 o                         
   0  27   5        112.08        137.76        61.25 o                         
   1  27   5          7.29         22.30        26.23 o                         
   2  27   5        244.10        262.28        37.13 o                         
   3  27   5         45.54         58.63        27.57 o                         
   4  27   5        465.67        400.27       118.50 o                         
   1  28   5         38.97         39.44        26.70 o                         
   2  28   5         17.10         22.87        27.82 o                         
   3  28   5        337.32        298.65        49.70 o                         
   0  29   5         14.87         71.60        54.75 o                         
   1  29   5          0.08        131.81        55.76 o                         
   0   0   6      13137.83      11912.17       542.76 o                         
   2   0   6       1520.65       1447.30        67.13 o                         
   4   0   6       3093.89       2972.06       104.26 o                         
   6   0   6        601.03        692.91        54.14 o                         
   8   0   6        830.72        856.04       127.88 o                         
  10   0   6         89.48         75.81       103.38 o                         
   1   1   6         11.17         13.77        13.88 o                         
   2   1   6          0.57         33.65        14.71 o                         
   3   1   6         63.43         73.67        14.95 o                         
   4   1   6        251.73        359.86        24.14 o                         
   5   1   6         73.43         80.00        15.02 o                         
   6   1   6        288.16        328.97        30.39 o                         
   7   1   6          1.41         -8.14        20.48 o                         
   8   1   6        142.41        110.62        46.77 o                         
   9   1   6          5.56        -40.01        40.01 o                         
  10   1   6        198.19        119.84        94.95 o                         
   0   2   6       6357.46       5888.93       199.48 o                         
   1   2   6        190.69        143.72        17.73 o                         
   2   2   6        444.27        449.60        35.47 o                         
   3   2   6          5.04         27.46        13.39 o                         
   4   2   6       2167.59       2216.04        54.10 o                         
   5   2   6        314.55        298.23        20.73 o                         
   6   2   6        519.79        678.96        44.06 o                         
   7   2   6         38.01         31.73        22.57 o                         
   8   2   6       1107.40       1068.13       100.13 o                         
   9   2   6         85.14         96.26        50.35 o                         
  10   2   6         15.42        -59.35        59.35 o                         
   1   3   6        481.20        411.70        25.52 o                         
   2   3   6         83.28        101.73        22.25 o                         
   3   3   6       1107.53       1127.28        37.69 o                         
   4   3   6        102.26        131.95        21.64 o                         
   5   3   6        521.61        563.92        29.86 o                         
   6   3   6        570.57        545.83        32.30 o                         
   7   3   6         61.42         79.00        25.05 o                         
   8   3   6         17.60         10.68        38.05 o                         
   9   3   6         27.84          7.86        43.66 o                         
  10   3   6         27.90         84.23        72.36 o                         
   0   4   6        685.00        534.06        40.77 o                         
   1   4   6          0.69         53.62        11.99 o                         
   2   4   6       1520.34       1524.93        42.51 o                         
   3   4   6         11.39        107.62        14.41 o                         
   4   4   6        255.86        327.74        19.98 o                         
   5   4   6        311.83        353.49        25.31 o                         
   6   4   6        624.45        740.74        35.03 o                         
   7   4   6        109.92        128.49        27.17 o                         
   8   4   6        188.85        150.81        44.75 o                         
   9   4   6        116.75         29.39        47.24 o                         
  10   4   6         77.85         55.90        72.75 o                         
   1   5   6       1979.28       1882.12        48.19 o                         
   2   5   6         14.92         84.98        13.89 o                         
   3   5   6       2651.92       2632.89        64.48 o                         
   4   5   6         42.32         39.99        12.61 o                         
   5   5   6       1178.33       1159.98        41.62 o                         
   6   5   6        170.89        204.69        21.21 o                         
   7   5   6        517.56        644.89        46.43 o                         
   8   5   6         15.13        -25.47        32.89 o                         
   9   5   6        222.22        147.79        76.96 o                         
  10   5   6         22.11         52.84        80.79 o                         
   0   6   6        850.40        770.20        41.55 o                         
   1   6   6        108.23        254.57        20.06 o                         
   2   6   6       1147.27       1173.87        40.18 o                         
   3   6   6        242.45        371.39        41.88 o                         
   4   6   6        127.08        139.46        16.48 o                         
   5   6   6          5.80         59.25        14.87 o                         
   6   6   6        221.59        262.47        27.41 o                         
   7   6   6        222.42        157.28        24.60 o                         
   8   6   6         78.58         23.42        34.86 o                         
   9   6   6        267.68        296.69        92.66 o                         
  10   6   6         76.94        111.42        81.55 o                         
   1   7   6       1812.94       1721.53        49.35 o                         
   2   7   6         27.24         22.23        10.66 o                         
   3   7   6       2380.59       2421.01        63.68 o                         
   4   7   6          1.64         15.24        12.42 o                         
   5   7   6        770.34        829.50        36.22 o                         
   6   7   6          2.49         12.10        14.73 o                         
   7   7   6        527.32        596.74        38.81 o                         
   8   7   6          3.29         -2.10        39.66 o                         
   9   7   6        201.69        113.71        80.02 o                         
  10   7   6         18.63         74.28        78.49 o                         
   0   8   6         31.38         19.32        14.87 o                         
   1   8   6         37.31        128.52        14.82 o                         
   2   8   6         22.96         51.94        12.54 o                         
   3   8   6       1702.40       1477.93        55.93 o                         
   4   8   6        121.60        161.29        17.34 o                         
   5   8   6        104.78        128.87        17.23 o                         
   6   8   6        152.13        163.87        20.19 o                         
   7   8   6        401.72        458.62        39.01 o                         
   8   8   6          2.22          3.25        34.43 o                         
   9   8   6         70.60        100.70        50.90 o                         
  10   8   6          4.22         42.88        77.72 o                         
   1   9   6       1544.01       1452.34        41.99 o                         
   2   9   6         62.01         60.09        12.95 o                         
   3   9   6       1612.12       1565.00        59.69 o                         
   4   9   6         19.15         51.96        14.27 o                         
   5   9   6        799.85        827.70        35.81 o                         
   6   9   6         12.68         12.94        16.57 o                         
   7   9   6        551.75        697.92        57.54 o                         
   8   9   6          7.67         39.00        34.72 o                         
   9   9   6        179.75        481.34       230.47 o                         
  10   9   6         36.78        -46.30        46.30 o                         
   0  10   6        512.79        600.78        37.63 o                         
   1  10   6         45.63         78.70        13.36 o                         
   2  10   6        693.58        625.95        27.88 o                         
   3  10   6        148.14        215.40        22.28 o                         
   4  10   6        386.61        433.66        25.22 o                         
   5  10   6          1.43         57.64        16.22 o                         
   6  10   6         58.48         81.38        20.09 o                         
   7  10   6        212.79        165.13        31.64 o                         
   8  10   6         62.90        100.43        39.09 o                         
   9  10   6        132.95        126.43        53.67 o                         
  10  10   6         35.02         14.88        55.13 o                         
   1  11   6       1353.07       1385.94        41.83 o                         
   2  11   6          1.43         40.23        12.39 o                         
   3  11   6       1908.97       1858.88        51.43 o                         
   4  11   6         67.35         86.50        15.81 o                         
   5  11   6       1064.47       1121.80        44.84 o                         
   6  11   6        168.23        184.75        24.27 o                         
   7  11   6        285.92        416.18        49.93 o                         
   8  11   6         29.81         -6.78        32.94 o                         
   9  11   6        151.54        119.97        53.08 o                         
  10  11   6         23.46         12.25        75.43 o                         
   0  12   6       1038.41       1033.29        55.78 o                         
   1  12   6         69.65         90.38        17.85 o                         
   2  12   6        343.29        346.86        21.61 o                         
   3  12   6        452.12        470.46        25.50 o                         
   4  12   6        455.33        494.83        26.98 o                         
   5  12   6         34.23         68.07        16.92 o                         
   6  12   6        360.02        444.18        36.80 o                         
   7  12   6        177.04        174.82        35.99 o                         
   8  12   6        151.84        200.39        45.48 o                         
   9  12   6         33.26        -24.12        75.81 o                         
   1  13   6        279.96        324.32        21.50 o                         
   2  13   6         36.13         54.35        13.79 o                         
   3  13   6        983.33        996.67        44.66 o                         
   4  13   6         99.01        110.29        18.42 o                         
   5  13   6        403.19        416.75        27.95 o                         
   6  13   6         51.13         57.93        24.18 o                         
   7  13   6          7.58         32.54        29.07 o                         
   8  13   6         69.21         32.21        39.58 o                         
   9  13   6         67.12         95.34        83.47 o                         
   0  14   6       1588.68       1612.63        71.11 o                         
   1  14   6         44.34         31.50        12.90 o                         
   2  14   6        767.62        832.09        35.35 o                         
   3  14   6         58.22         56.04        16.86 o                         
   4  14   6        362.86        424.49        28.20 o                         
   5  14   6          0.95         -7.13        15.87 o                         
   6  14   6        607.21        653.98        59.88 o                         
   7  14   6          3.31          0.96        42.91 o                         
   8  14   6        185.02        252.14        61.93 o                         
   9  14   6          5.75         19.91        77.34 o                         
   1  15   6         22.96          2.09        13.89 o                         
   2  15   6         69.35        171.69        19.38 o                         
   3  15   6         58.70         51.10        20.70 o                         
   4  15   6         77.99         67.17        18.54 o                         
   5  15   6         29.68         12.50        18.30 o                         
   6  15   6         80.54         47.90        28.64 o                         
   7  15   6          2.03        -12.75        32.87 o                         
   8  15   6        107.41        115.64       101.63 o                         
   9  15   6         28.90        -66.62        66.62 o                         
   0  16   6       2276.28       2145.65        95.17 o                         
   1  16   6         21.21         24.09        15.44 o                         
   2  16   6       1971.24       1998.94        60.01 o                         
   3  16   6         36.59         38.73        15.34 o                         
   4  16   6        492.77        511.15        36.26 o                         
   5  16   6          6.83          6.06        18.79 o                         
   6  16   6        683.13        882.62        59.24 o                         
   7  16   6          2.00        -14.77        33.13 o                         
   8  16   6        261.07        284.80        66.77 o                         
   9  16   6          0.54         29.10       101.08 o                         
   1  17   6          4.78         16.75        16.83 o                         
   2  17   6         24.96         88.01        19.14 o                         
   3  17   6          0.34        -16.57        16.57 o                         
   4  17   6         19.19         39.45        19.93 o                         
   5  17   6          5.25          0.68        18.54 o                         
   6  17   6        375.22        366.71        59.24 o                         
   7  17   6         11.77         -6.40        35.74 o                         
   8  17   6         32.44        -30.09        53.63 o                         
   0  18   6        763.76        833.01        60.79 o                         
   1  18   6        479.68        485.59        36.27 o                         
   2  18   6        449.56        561.50        41.14 o                         
   3  18   6        205.88        258.38        28.74 o                         
   4  18   6        832.36        878.71        61.33 o                         
   5  18   6          0.44          9.90        20.16 o                         
   6  18   6        305.88        409.24        49.93 o                         
   7  18   6        224.76        263.56        51.40 o                         
   8  18   6        408.24        415.77       117.54 o                         
   1  19   6        163.76        176.55        29.21 o                         
   2  19   6          3.56         14.89        20.43 o                         
   3  19   6        195.88        241.57        28.30 o                         
   4  19   6         35.93         64.02        21.69 o                         
   5  19   6         64.61         35.08        27.97 o                         
   6  19   6        153.29        137.92        37.68 o                         
   7  19   6         70.03         37.03        40.27 o                         
   8  19   6          8.69        -67.39        67.39 o                         
   0  20   6        808.88        777.56        78.88 o                         
   1  20   6         29.46         83.56        26.21 o                         
   2  20   6         48.41         28.90        23.75 o                         
   3  20   6         27.98         32.65        23.41 o                         
   4  20   6        449.26        440.93        40.21 o                         
   5  20   6          2.52         66.54        33.27 o                         
   6  20   6         18.79         14.07        29.14 o                         
   7  20   6        166.07         80.53        51.50 o                         
   1  21   6        641.63        705.64        49.81 o                         
   2  21   6         14.31          0.50        22.93 o                         
   3  21   6        585.66        677.88        48.28 o                         
   4  21   6         57.10         69.30        24.60 o                         
   5  21   6        265.25        273.03        42.87 o                         
   6  21   6         29.08         31.34        31.36 o                         
   7  21   6        188.79        189.39        47.06 o                         
   0  22   6       1291.50       1290.40        98.37 o                         
   1  22   6         61.70        119.02        31.96 o                         
   2  22   6          1.73          8.68        24.72 o                         
   3  22   6         42.28         46.19        23.84 o                         
   4  22   6        196.64        181.40        30.48 o                         
   5  22   6         15.47         37.43        29.58 o                         
   6  22   6         11.12         17.24        30.07 o                         
   1  23   6        570.21        561.36        46.81 o                         
   2  23   6         82.23         58.51        28.68 o                         
   3  23   6        337.00        305.15        40.35 o                         
   4  23   6          2.66         28.86        25.44 o                         
   5  23   6        243.23        275.35        44.23 o                         
   6  23   6          0.12         18.15        39.49 o                         
   0  24   6         12.41          7.13        40.85 o                         
   1  24   6         65.02         29.08        38.63 o                         
   2  24   6         15.43         12.12        26.26 o                         
   3  24   6          0.42        -11.81        26.72 o                         
   4  24   6         40.93        103.26        29.52 o                         
   5  24   6        219.44        153.56        50.79 o                         
   1  25   6        233.63        225.38        40.32 o                         
   2  25   6          7.43        -24.29        24.29 o                         
   3  25   6        245.12        212.32        36.94 o                         
   4  25   6          0.21         36.35        30.53 o                         
   5  25   6        259.93        187.92        62.52 o                         
   0  26   6        203.62        142.22        44.60 o                         
   1  26   6          0.55         26.51        27.28 o                         
   2  26   6          9.20          9.87        25.74 o                         
   3  26   6          2.20         42.52        48.58 o                         
   4  26   6        291.79        222.08        51.86 o                         
   1  27   6        250.67        236.92        38.31 o                         
   2  27   6         12.93        152.94        83.27 o                         
   3  27   6        417.67        406.30       103.44 o                         
   0  28   6        297.69        171.53        71.60 o                         
   1  28   6          0.08         82.95        41.33 o                         
   1   0   7        551.07        618.82        76.03 o                         
   3   0   7       3119.71       2840.55       114.15 o                         
   5   0   7       2094.61       1999.05       162.02 o                         
   7   0   7          8.11         52.33        42.36 o                         
   0   1   7        134.40        125.32        28.52 o                         
   1   1   7         36.16         63.65        17.39 o                         
   2   1   7        353.45        345.31        27.10 o                         
   4   1   7         88.23        102.97        19.85 o                         
   5   1   7        203.11        288.41        26.46 o                         
   6   1   7        275.94        395.99        33.69 o                         
   7   1   7        137.26        139.46        37.74 o                         
   8   1   7         20.61        -12.85        31.86 o                         
   1   2   7       1426.06       1496.71        52.45 o                         
   2   2   7         28.79         75.94        18.23 o                         
   3   2   7       1990.77       1802.80        58.11 o                         
   4   2   7        102.59         89.12        21.96 o                         
   5   2   7       1226.32       1299.32        53.76 o                         
   6   2   7        117.61        135.44        27.51 o                         
   7   2   7        243.48        223.54        39.35 o                         
   8   2   7         50.08        -13.86        32.58 o                         
   9   2   7        219.29        109.50        70.83 o                         
   0   3   7        211.96        199.74        31.44 o                         
   1   3   7        382.09        505.75        50.18 o                         
   2   3   7        803.89        798.70        39.82 o                         
   3   3   7        122.72        168.94        21.91 o                         
   4   3   7        365.62        390.25        28.90 o                         
   5   3   7        228.63        239.17        25.13 o                         
   6   3   7        453.45        529.23        41.02 o                         
   7   3   7         85.23         54.52        33.42 o                         
   8   3   7         35.27          6.98        42.12 o                         
   9   3   7        135.15        196.38        88.06 o                         
   1   4   7       1338.46       1276.88        48.42 o                         
   2   4   7        155.70        270.05        27.60 o                         
   3   4   7        676.19        712.95        41.74 o                         
   4   4   7         85.19        122.95        21.18 o                         
   5   4   7        432.27        471.21        32.20 o                         
   6   4   7        210.79        240.08        42.02 o                         
   7   4   7        539.08        513.68        59.12 o                         
   8   4   7         23.15         46.70        40.28 o                         
   9   4   7        239.74        363.69       103.76 o                         
   0   5   7       1174.99       1227.06        68.72 o                         
   1   5   7       1102.02        933.48        65.81 o                         
   2   5   7       1962.21       1794.66        57.93 o                         
   3   5   7          0.68         16.28        15.26 o                         
   4   5   7        197.96        208.28        23.45 o                         
   5   5   7          6.52         16.45        16.36 o                         
   6   5   7        492.69        588.58        38.93 o                         
   7   5   7          7.41         32.09        30.75 o                         
   8   5   7         72.24         80.40        69.30 o                         
   9   5   7        354.54        343.78        95.34 o                         
   1   6   7        363.55        354.90        26.59 o                         
   2   6   7          0.92        113.56        18.97 o                         
   3   6   7        100.31        117.02        21.65 o                         
   4   6   7         95.12        173.00        24.28 o                         
   5   6   7         26.72         36.47        17.23 o                         
   6   6   7        140.82        108.69        25.23 o                         
   7   6   7         90.77         45.22        31.56 o                         
   8   6   7        115.73        110.17        48.87 o                         
   9   6   7         15.13        -52.07        52.07 o                         
   0   7   7       1671.32       1588.77        76.91 o                         
   1   7   7         40.11         15.36        15.64 o                         
   2   7   7       1530.89       1423.00        52.18 o                         
   3   7   7         37.61         24.58        16.66 o                         
   4   7   7       1220.00       1153.48        51.89 o                         
   5   7   7        112.76         92.53        20.11 o                         
   6   7   7        654.25        750.26        44.55 o                         
   7   7   7          5.68         11.50        28.74 o                         
   8   7   7        531.44        508.04       106.44 o                         
   9   7   7         23.13         -7.66        61.64 o                         
   1   8   7         34.64         32.89        16.06 o                         
   2   8   7         96.02        178.74        30.40 o                         
   3   8   7         34.22         20.62        19.28 o                         
   4   8   7        145.63        196.50        23.82 o                         
   5   8   7          1.15         -2.51        15.61 o                         
   6   8   7        121.21        145.85        27.15 o                         
   7   8   7          6.55         16.04        26.92 o                         
   8   8   7        208.82        164.64        77.72 o                         
   9   8   7          1.47         42.88        68.15 o                         
   0   9   7       2623.39       2427.04       101.34 o                         
   1   9   7         46.15         42.95        16.85 o                         
   2   9   7       1866.81       1828.03        59.23 o                         
   3   9   7          1.65         11.36        15.21 o                         
   4   9   7        168.68        231.79        24.31 o                         
   5   9   7         41.61        120.74        47.61 o                         
   6   9   7       1147.73       1181.88        61.29 o                         
   7   9   7         16.58        -24.79        26.26 o                         
   8   9   7        549.10        576.54       119.07 o                         
   9   9   7         14.30        116.39        76.19 o                         
   1  10   7        407.26        357.05        27.58 o                         
   2  10   7         18.56         83.85        18.42 o                         
   3  10   7          8.10         25.14        16.47 o                         
   4  10   7        154.30        143.15        21.50 o                         
   5  10   7          7.55         18.85        17.23 o                         
   6  10   7         49.12         83.09        23.64 o                         
   7  10   7         88.02         58.29        28.65 o                         
   8  10   7         83.50        287.50        90.36 o                         
   9  10   7         17.13         71.98        71.60 o                         
   0  11   7       2090.77       1967.70       103.33 o                         
   1  11   7        338.66        425.70        29.99 o                         
   2  11   7        993.79        911.78        51.28 o                         
   3  11   7         13.61         21.87        16.34 o                         
   4  11   7         56.23         76.97        19.22 o                         
   5  11   7          9.24         30.21        17.08 o                         
   6  11   7        438.30        422.98        40.06 o                         
   7  11   7          4.73         44.71        31.87 o                         
   8  11   7        172.64        273.72        85.00 o                         
   9  11   7        147.39        109.89        76.96 o                         
   1  12   7       1253.52       1265.30        56.41 o                         
   2  12   7         13.05         52.89        17.65 o                         
   3  12   7        133.82        159.52        22.08 o                         
   4  12   7         15.40         22.00        17.67 o                         
   5  12   7        283.99        283.59        30.07 o                         
   6  12   7         12.97         38.47        26.40 o                         
   7  12   7        380.17        368.69        47.68 o                         
   8  12   7         32.26         74.66        68.92 o                         
   0  13   7        122.77        152.01        29.89 o                         
   1  13   7         62.12        131.40        22.26 o                         
   2  13   7        310.78        282.50        25.27 o                         
   3  13   7        316.04        363.79        29.12 o                         
   4  13   7        437.83        423.24        34.27 o                         
   5  13   7         50.03         89.22        23.88 o                         
   6  13   7        251.78        224.18        34.51 o                         
   7  13   7         57.93         41.81        34.21 o                         
   8  13   7         42.77         88.06        72.36 o                         
   1  14   7        673.16        673.28        37.84 o                         
   2  14   7         60.69         52.96        19.55 o                         
   3  14   7       1064.51       1060.76        52.04 o                         
   4  14   7         36.83         38.46        19.76 o                         
   5  14   7        823.49        910.32        52.98 o                         
   6  14   7        138.37        184.56        32.68 o                         
   7  14   7         98.51         91.52        51.38 o                         
   8  14   7         10.19         33.31        60.49 o                         
   0  15   7         28.84         42.71        29.25 o                         
   1  15   7         72.09        115.89        23.00 o                         
   2  15   7         55.60         51.25        22.25 o                         
   3  15   7         73.26        151.06        24.23 o                         
   4  15   7        120.14        141.30        24.80 o                         
   5  15   7        260.99        298.13        37.70 o                         
   6  15   7         32.81         23.54        28.16 o                         
   7  15   7         10.38        -10.32        40.11 o                         
   8  15   7         35.07        -15.70        58.96 o                         
   1  16   7        441.52        518.43        46.88 o                         
   2  16   7         76.49         52.83        25.97 o                         
   3  16   7       1085.19        995.36        51.34 o                         
   4  16   7          0.02        -17.88        17.88 o                         
   5  16   7        529.48        582.90        53.80 o                         
   6  16   7         86.79         79.96        36.25 o                         
   7  16   7         61.87         15.89        80.40 o                         
   8  16   7         22.11         89.59        65.85 o                         
   0  17   7         43.89          8.74        38.64 o                         
   1  17   7         13.36         12.99        20.43 o                         
   2  17   7         12.03         42.60        22.38 o                         
   3  17   7         10.22         88.00        28.92 o                         
   4  17   7         23.15          0.96        23.07 o                         
   5  17   7        143.16        125.67        40.39 o                         
   6  17   7         50.60         53.13        37.56 o                         
   7  17   7         55.21         65.47        78.87 o                         
   1  18   7        438.48        451.51        45.58 o                         
   2  18   7          7.04         20.26        26.48 o                         
   3  18   7        929.16        928.91        62.57 o                         
   4  18   7         58.61         77.47        29.01 o                         
   5  18   7        396.54        464.13        54.42 o                         
   6  18   7         35.88         38.24        44.02 o                         
   7  18   7        121.15        160.81        83.85 o                         
   0  19   7        283.48        249.23        64.44 o                         
   1  19   7        115.63         64.31        32.87 o                         
   2  19   7        127.80        117.35        38.69 o                         
   3  19   7         32.46         40.11        31.67 o                         
   4  19   7        238.87        230.33        37.27 o                         
   5  19   7         54.23         55.85        36.88 o                         
   6  19   7         22.25         40.90        42.92 o                         
   7  19   7         36.37         -1.15        72.36 o                         
   1  20   7        181.37        164.03        50.09 o                         
   2  20   7         19.39         90.79        38.60 o                         
   3  20   7        417.62        407.23        58.39 o                         
   4  20   7         22.17         31.28        31.93 o                         
   5  20   7        377.19        380.04        71.96 o                         
   6  20   7         76.96         86.39        55.90 o                         
   0  21   7          9.34        -24.98        55.33 o                         
   1  21   7          4.92        -25.54        31.75 o                         
   2  21   7        633.04        678.74        65.56 o                         
   3  21   7         84.91         99.64        37.75 o                         
   4  21   7        310.53        387.06       111.03 o                         
   5  21   7         64.25        131.12        56.11 o                         
   6  21   7         96.32         63.94        55.52 o                         
   1  22   7        161.62        129.41        42.88 o                         
   2  22   7         22.39         20.19        34.37 o                         
   3  22   7          5.37         -4.34        33.24 o                         
   4  22   7         23.00          5.41       103.19 o                         
   5  22   7         20.55         15.27        42.88 o                         
   0  23   7        174.36        165.79        94.19 o                         
   1  23   7          8.43        -13.48        33.78 o                         
   2  23   7        518.00        370.51        62.12 o                         
   3  23   7         11.74        -16.59        35.81 o                         
   4  23   7        179.71        189.37        51.74 o                         
   1  24   7          2.32        -31.41        37.97 o                         
   2  24   7          3.58        -29.00        31.79 o                         
   3  24   7          0.02         38.11        35.02 o                         
   4  24   7         72.60         16.08        46.71 o                         
   0  25   7        598.03        626.69       120.01 o                         
   1  25   7         31.64         63.51        40.15 o                         
   2  25   7        531.66        473.57        80.38 o                         
   3  25   7          0.34        -32.73        49.01 o                         
   0   0   8       1589.64       1259.13       100.49 o                         
   2   0   8       1926.67       1896.09        98.19 o                         
   4   0   8       1773.21       1651.11        87.12 o                         
   6   0   8        473.75        463.92        59.09 o                         
   8   0   8         82.27        135.62        51.03 o                         
   1   1   8          0.86         25.14        16.64 o                         
   2   1   8        319.99        373.49        36.78 o                         
   3   1   8         24.39         25.56        18.12 o                         
   4   1   8         31.23        150.12        23.10 o                         
   5   1   8         17.79         30.14        19.23 o                         
   6   1   8          4.38         54.46        24.51 o                         
   7   1   8          0.31         10.18        26.21 o                         
   8   1   8        210.58        172.62        39.40 o                         
   9   1   8          1.16        -42.45        57.65 o                         
   0   2   8        708.23        805.82        59.91 o                         
   1   2   8         22.44         18.75        16.03 o                         
   2   2   8        683.79        684.95        44.80 o                         
   3   2   8         53.36         44.36        17.71 o                         
   4   2   8       1504.93       1516.34        71.25 o                         
   5   2   8         61.28         88.80        21.16 o                         
   6   2   8        260.06        294.08        34.88 o                         
   7   2   8         10.77         32.82        30.26 o                         
   8   2   8        200.39        228.82        41.77 o                         
   9   2   8          0.38        -68.15        76.96 o                         
   1   3   8        342.77        349.36        34.82 o                         
   2   3   8         97.50        104.60        20.11 o                         
   3   3   8        315.10        273.15        26.98 o                         
   4   3   8         16.58         76.42        20.55 o                         
   5   3   8        175.34        211.89        25.64 o                         
   6   3   8         87.15        138.71        26.61 o                         
   7   3   8        135.43        130.77        35.76 o                         
   8   3   8         55.39         47.37        32.46 o                         
   9   3   8         17.35        114.10        99.55 o                         
   0   4   8         29.58         26.25        24.23 o                         
   1   4   8        588.90        583.24        35.30 o                         
   2   4   8        628.77        640.89        37.77 o                         
   3   4   8         22.02         80.58        20.20 o                         
   4   4   8        614.80        608.23        38.21 o                         
   5   4   8         63.47         78.01        22.84 o                         
   6   4   8        166.02        239.26        29.68 o                         
   7   4   8        302.44        295.32        45.37 o                         
   8   4   8         55.36         24.39        30.44 o                         
   1   5   8       1593.15       1481.46        80.99 o                         
   2   5   8        233.89        210.78        30.05 o                         
   3   5   8        690.63        726.10        42.83 o                         
   4   5   8          0.61         69.20        20.29 o                         
   5   5   8        428.03        480.66        33.90 o                         
   6   5   8          2.43         36.23        21.69 o                         
   7   5   8        536.01        599.93        74.61 o                         
   8   5   8         40.86         38.80        31.68 o                         
   0   6   8        514.46        485.89        46.31 o                         
   1   6   8         85.90        270.46        30.19 o                         
   2   6   8        183.04        236.05        25.00 o                         
   3   6   8        149.36        196.59        27.34 o                         
   4   6   8        776.41        716.83        40.76 o                         
   5   6   8         13.23         38.10        19.47 o                         
   6   6   8          5.25         24.27        27.70 o                         
   7   6   8        250.99        220.69        67.52 o                         
   8   6   8         76.92         70.20        60.85 o                         
   1   7   8       1516.80       1448.27        55.71 o                         
   2   7   8         36.92         49.53        18.73 o                         
   3   7   8        471.19        526.97        41.47 o                         
   4   7   8          1.18         30.13        19.99 o                         
   5   7   8        295.13        357.21        31.09 o                         
   6   7   8          5.45         20.95        20.72 o                         
   7   7   8        610.37        725.28       109.79 o                         
   8   7   8         10.78        -31.84        34.34 o                         
   0   8   8         61.71         68.71        26.09 o                         
   1   8   8          5.85        102.76        21.28 o                         
   2   8   8         56.93         72.25        19.26 o                         
   3   8   8        250.96        283.95        26.67 o                         
   4   8   8         50.95         85.10        20.68 o                         
   5   8   8         41.45         50.61        20.29 o                         
   6   8   8          1.66        -21.15        21.15 o                         
   7   8   8        160.07        119.21        36.72 o                         
   8   8   8         11.06        -12.51        34.28 o                         
   1   9   8       1427.37       1354.79        55.69 o                         
   2   9   8          9.19         17.32        17.85 o                         
   3   9   8        227.85        231.08        25.90 o                         
   4   9   8          0.51          2.67        17.72 o                         
   5   9   8        290.54        346.61        43.14 o                         
   6   9   8         18.88         35.60        22.88 o                         
   7   9   8        658.64        807.01        62.56 o                         
   8   9   8          1.18        -25.96        34.79 o                         
   0  10   8        261.93        271.26        43.69 o                         
   1  10   8          7.67        100.66        21.42 o                         
   2  10   8        407.39        348.84        29.29 o                         
   3  10   8        125.55        169.23        23.94 o                         
   4  10   8        111.90         93.67        20.31 o                         
   5  10   8        526.46        474.46        34.67 o                         
   6  10   8         65.69         69.65        25.68 o                         
   7  10   8         28.88         22.24        32.88 o                         
   8  10   8         25.24         26.61        49.24 o                         
   1  11   8       1316.34       1151.21        68.97 o                         
   2  11   8          0.77         52.11        18.63 o                         
   3  11   8        401.99        424.72        32.20 o                         
   4  11   8         18.98         58.86        20.05 o                         
   5  11   8        394.40        484.39        37.18 o                         
   6  11   8         87.62         88.38        30.02 o                         
   7  11   8        408.88        424.60        51.93 o                         
   8  11   8         14.01          3.62        43.23 o                         
   0  12   8        781.06        692.34        54.59 o                         
   1  12   8         59.72         75.02        20.57 o                         
   2  12   8         19.82          0.79        17.37 o                         
   3  12   8          1.81         16.37        18.11 o                         
   4  12   8        643.78        607.79        38.16 o                         
   5  12   8        145.62        170.00        29.92 o                         
   6  12   8         59.47         74.77        28.10 o                         
   7  12   8         37.89         83.18        35.16 o                         
   8  12   8        191.90         73.67        56.91 o                         
   1  13   8        359.03        389.96        34.61 o                         
   2  13   8        105.92         75.84        20.53 o                         
   3  13   8        171.98        208.62        28.75 o                         
   4  13   8         31.91         83.63        23.29 o                         
   5  13   8        140.61        159.14        28.78 o                         
   6  13   8         17.38         13.56        25.55 o                         
   7  13   8         92.39        126.60        41.28 o                         
   0  14   8       1149.76       1201.36       100.24 o                         
   1  14   8         30.49         27.74        19.10 o                         
   2  14   8        110.79        107.22        23.96 o                         
   3  14   8          1.88        -18.53        21.40 o                         
   4  14   8        934.02        890.64        49.90 o                         
   5  14   8         89.65        104.82        26.23 o                         
   6  14   8         49.71         21.52        25.65 o                         
   7  14   8          9.66         -0.36        43.31 o                         
   1  15   8         20.59         46.65        26.97 o                         
   2  15   8        170.18        136.79        24.97 o                         
   3  15   8          9.00         -1.80        19.52 o                         
   4  15   8         13.47         73.15        23.02 o                         
   5  15   8          0.58        -22.84        22.84 o                         
   6  15   8          8.09         53.24        31.41 o                         
   7  15   8         50.29         -4.20        35.61 o                         
   0  16   8        928.34        945.75        80.60 o                         
   1  16   8        203.89        141.61        33.07 o                         
   2  16   8        737.09        796.92        52.61 o                         
   3  16   8          0.48          3.42        23.18 o                         
   4  16   8        854.44        833.00        61.44 o                         
   5  16   8         10.98         -2.84        25.26 o                         
   6  16   8        176.19        212.89        40.41 o                         
   7  16   8         55.96        -25.56        45.97 o                         
   1  17   8          7.09          2.74        22.68 o                         
   2  17   8         20.61         53.40        25.64 o                         
   3  17   8         38.11         42.66        34.30 o                         
   4  17   8          3.34         11.45        27.03 o                         
   5  17   8         13.73         49.63        37.03 o                         
   6  17   8         75.98         87.07        45.16 o                         
   0  18   8         69.63        114.89        38.57 o                         
   1  18   8          9.15         58.26        29.03 o                         
   2  18   8        447.59        369.46        43.84 o                         
   3  18   8         14.08        -19.07        26.54 o                         
   4  18   8        709.93        648.46        54.66 o                         
   5  18   8         25.58         24.38        38.10 o                         
   6  18   8        150.14        156.64        44.44 o                         
   1  19   8         39.14         36.62        34.67 o                         
   2  19   8         83.01        104.73        37.44 o                         
   3  19   8        169.76        193.39        35.23 o                         
   4  19   8          8.10         19.04        29.44 o                         
   5  19   8         57.80         37.93        38.34 o                         
   0  20   8          4.88         54.49        65.28 o                         
   1  20   8          0.03         38.46        34.38 o                         
   2  20   8        233.14        199.54        44.10 o                         
   3  20   8          1.96          9.98        31.40 o                         
   4  20   8        261.00        303.10        55.29 o                         
   5  20   8          4.65         -6.13        62.79 o                         
   1  21   8        378.65        305.65        50.50 o                         
   2  21   8         50.92         -3.64        35.81 o                         
   3  21   8        379.76        347.23        49.05 o                         
   4  21   8          5.52        -47.45        60.91 o                         
   0  22   8        114.56        122.86        58.99 o                         
   1  22   8          0.42         12.05        30.15 o                         
   2  22   8         91.47        129.04        36.14 o                         
   3  22   8        102.88         56.68        54.14 o                         
   4  22   8        122.56        220.88        75.43 o                         
   1  23   8        383.45        239.98        47.28 o                         
   2  23   8          5.65         42.36        75.81 o                         
   3  23   8        155.20        101.08        93.42 o                         
   1   0   9        944.39        909.11       134.62 o                         
   3   0   9        610.15        575.65        55.26 o                         
   5   0   9        505.58        592.72        56.59 o                         
   7   0   9         99.29         98.44        50.61 o                         
   0   1   9         17.58         56.30        28.68 o                         
   1   1   9        211.53        292.86        28.95 o                         
   2   1   9         41.34         22.12        18.97 o                         
   3   1   9          2.47         49.78        20.28 o                         
   4   1   9         13.46         30.96        20.11 o                         
   5   1   9         83.37        129.86        25.61 o                         
   6   1   9        112.35        102.58        28.10 o                         
   7   1   9          1.65         43.49        31.94 o                         
   8   1   9         23.36         55.63        54.57 o                         
   1   2   9        939.58        945.19        61.40 o                         
   2   2   9        139.80        159.10        25.15 o                         
   3   2   9        519.43        530.76        37.02 o                         
   4   2   9         16.55         20.89        19.64 o                         
   5   2   9        431.94        471.02        36.78 o                         
   6   2   9          4.98         35.44        28.36 o                         
   7   2   9        285.91        339.42        57.51 o                         
   8   2   9         62.85        -45.18        45.18 o                         
   0   3   9       1220.39        969.61        91.39 o                         
   1   3   9        185.04        199.51        28.65 o                         
   2   3   9        113.95        171.16        24.86 o                         
   3   3   9         12.35         29.87        19.27 o                         
   4   3   9         58.77         69.12        22.51 o                         
   5   3   9        195.42        240.25        29.15 o                         
   6   3   9        122.39        171.79        31.88 o                         
   7   3   9         29.07         -7.03        33.76 o                         
   8   3   9        233.30        348.00       102.23 o                         
   1   4   9        398.47        452.01        42.49 o                         
   2   4   9         57.93        103.76        22.21 o                         
   3   4   9        556.73        501.04        36.57 o                         
   4   4   9         25.45         59.53        21.44 o                         
   5   4   9        304.36        362.35        32.57 o                         
   6   4   9          0.77        -23.06        23.06 o                         
   7   4   9        140.32        203.60        41.80 o                         
   8   4   9         42.51         67.77        68.92 o                         
   0   5   9       1229.17       1155.82        75.99 o                         
   1   5   9          7.48          0.35        18.32 o                         
   2   5   9        448.53        433.69        33.72 o                         
   3   5   9          3.41         44.21        21.03 o                         
   4   5   9        164.79        199.49        28.07 o                         
   5   5   9         20.80         32.58        21.69 o                         
   6   5   9        133.20        213.68        33.59 o                         
   7   5   9         46.02         15.49        30.45 o                         
   8   5   9        165.02         42.12        57.81 o                         
   1   6   9          7.74         29.29        19.05 o                         
   2   6   9          1.59         61.41        21.46 o                         
   3   6   9        293.31        240.90        27.78 o                         
   4   6   9         44.14        104.16        22.96 o                         
   5   6   9        100.91         73.65        23.42 o                         
   6   6   9         53.04          0.72        25.72 o                         
   7   6   9          1.29         -5.84        28.92 o                         
   8   6   9         66.65         66.62        61.26 o                         
   0   7   9        231.08        225.67        40.28 o                         
   1   7   9        232.01        220.99        27.21 o                         
   2   7   9        804.41        773.03        67.93 o                         
   3   7   9         16.61         29.70        19.04 o                         
   4   7   9       1082.97       1045.27        63.46 o                         
   5   7   9         60.49         75.26        23.38 o                         
   6   7   9        306.52        332.24        38.10 o                         
   7   7   9         53.81         44.65        32.46 o                         
   8   7   9        109.99         53.22        65.85 o                         
   1   8   9          0.00         15.10        19.04 o                         
   2   8   9         22.38        113.68        22.53 o                         
   3   8   9          0.07         17.77        19.59 o                         
   4   8   9        148.77        203.54        26.81 o                         
   5   8   9          2.34         19.41        23.07 o                         
   6   8   9        262.64        352.31        39.10 o                         
   7   8   9          2.03        -21.08        26.76 o                         
   0   9   9         96.09        110.35        32.46 o                         
   1   9   9         52.31         19.07        18.90 o                         
   2   9   9       1488.74       1389.67        88.10 o                         
   3   9   9        100.51        100.46        22.25 o                         
   4   9   9        272.27        293.06        30.04 o                         
   5   9   9          5.40         41.18        21.92 o                         
   6   9   9        726.54        791.26        90.57 o                         
   7   9   9          0.83         -3.86        54.32 o                         
   1  10   9         60.59         42.57        20.10 o                         
   2  10   9         30.16        186.30        28.93 o                         
   3  10   9         66.01         85.57        22.84 o                         
   4  10   9         68.00         73.97        22.80 o                         
   5  10   9         30.62         53.16        22.93 o                         
   6  10   9        105.14        139.66        33.49 o                         
   7  10   9          6.65          8.72        40.94 o                         
   0  11   9        237.86        254.48        39.94 o                         
   1  11   9          1.68         29.17        19.09 o                         
   2  11   9        973.21        912.69        53.94 o                         
   3  11   9          0.81         46.80        21.19 o                         
   4  11   9         10.06         21.33        20.12 o                         
   5  11   9         87.20         86.10        27.14 o                         
   6  11   9        439.89        356.23        43.08 o                         
   7  11   9         23.93         24.48        46.13 o                         
   1  12   9        286.13        313.57        30.54 o                         
   2  12   9          9.89         42.77        21.81 o                         
   3  12   9        290.13        252.75        29.57 o                         
   4  12   9          4.60          2.68        21.94 o                         
   5  12   9        282.25        253.95        50.39 o                         
   6  12   9          0.95         14.65        26.12 o                         
   7  12   9         57.95         59.35        68.92 o                         
   0  13   9        211.71        215.77        37.64 o                         
   1  13   9        102.74        109.23        23.22 o                         
   2  13   9        210.98        209.18        29.57 o                         
   3  13   9        159.06        214.23        30.76 o                         
   4  13   9         31.92         80.95        27.12 o                         
   5  13   9         31.45        102.75        28.45 o                         
   6  13   9        221.08        239.02        38.50 o                         
   1  14   9        287.14        315.99        48.86 o                         
   2  14   9         45.52         22.98        22.35 o                         
   3  14   9        532.92        557.81        42.98 o                         
   4  14   9          3.63        -21.13        21.13 o                         
   5  14   9        472.08        529.59        44.86 o                         
   6  14   9          0.09         -3.53        29.82 o                         
   0  15   9        368.84        357.50        53.22 o                         
   1  15   9          0.06         24.84        32.62 o                         
   2  15   9          3.84        -22.86        22.86 o                         
   3  15   9          2.98         18.84        26.40 o                         
   4  15   9         11.69         42.15        23.79 o                         
   5  15   9         26.13         87.62        31.00 o                         
   6  15   9         12.29         49.40        42.96 o                         
   1  16   9        547.10        484.66        43.64 o                         
   2  16   9          1.83         14.25        24.47 o                         
   3  16   9        250.81        283.01        37.75 o                         
   4  16   9          0.02         16.57        29.78 o                         
   5  16   9        164.86        110.17        43.33 o                         
   0  17   9         42.97         43.18        36.90 o                         
   1  17   9         96.27        124.65        34.13 o                         
   2  17   9         86.98         96.18        34.06 o                         
   3  17   9          5.84         -2.07        27.98 o                         
   4  17   9          1.63        -11.62        27.32 o                         
   5  17   9         10.88         33.82        50.92 o                         
   1  18   9        492.47        496.36        50.44 o                         
   2  18   9         45.36         53.73        45.89 o                         
   3  18   9        172.78        162.20        36.97 o                         
   4  18   9         17.58         38.33        34.10 o                         
   0  19   9        230.14        199.57        62.85 o                         
   1  19   9        241.10        184.29        43.81 o                         
   2  19   9        165.65        182.66        45.25 o                         
   3  19   9          2.91          0.94        33.82 o                         
   4  19   9          3.07         23.86        42.03 o                         
   1  20   9        152.81         83.32        38.27 o                         
   2  20   9         55.06         70.82        43.58 o                         
   3  20   9        184.61        155.97        63.00 o                         
   1  21   9          2.93       -105.67       105.67 o                         
   0   0  10       2667.72       2393.21       160.57 o                         
   2   0  10        438.84        437.54        51.12 o                         
   4   0  10        238.89        218.14        47.48 o                         
   6   0  10        314.36        296.17        51.72 o                         
   1   1  10          8.47         26.71        20.06 o                         
   2   1  10         14.51         70.88        23.83 o                         
   3   1  10          4.31         28.71        20.48 o                         
   4   1  10         27.31         12.55        21.12 o                         
   5   1  10          1.43         40.88        22.81 o                         
   6   1  10         51.54         68.34        28.80 o                         
   0   2  10       1210.99       1114.50        79.34 o                         
   1   2  10         41.34        119.36        24.95 o                         
   2   2  10        235.40        287.04        31.49 o                         
   3   2  10         66.79         73.09        23.23 o                         
   4   2  10        214.45        192.05        41.86 o                         
   5   2  10          1.57         16.75        21.16 o                         
   6   2  10        212.97        322.42        47.60 o                         
   1   3  10        132.11        125.46        25.95 o                         
   2   3  10         18.08         67.95        23.14 o                         
   3   3  10        130.33        163.08        26.42 o                         
   4   3  10         42.07         68.07        25.54 o                         
   5   3  10         90.38         90.00        24.83 o                         
   6   3  10        187.87        120.86        42.83 o                         
   0   4  10        106.02        128.39        36.72 o                         
   1   4  10          5.78         40.47        24.40 o                         
   2   4  10        192.48        180.41        27.91 o                         
   3   4  10         40.48         85.01        24.39 o                         
   4   4  10        147.82        166.88        27.15 o                         
   5   4  10          6.04         49.72        24.27 o                         
   6   4  10        137.82        205.29        37.01 o                         
   1   5  10        502.95        538.57        39.53 o                         
   2   5  10         46.35         84.57        24.06 o                         
   3   5  10        566.79        559.38        40.42 o                         
   4   5  10         10.37         50.61        23.20 o                         
   5   5  10        275.42        272.57        32.46 o                         
   6   5  10        101.27         99.11        33.17 o                         
   0   6  10        249.75        222.76        41.50 o                         
   1   6  10          0.17         98.84        23.83 o                         
   2   6  10        143.76        147.57        29.47 o                         
   3   6  10        193.83        262.95        31.25 o                         
   4   6  10        179.40        198.16        28.67 o                         
   5   6  10         11.34         77.59        25.90 o                         
   6   6  10          7.33        -26.22        26.22 o                         
   1   7  10        268.61        306.15        32.41 o                         
   2   7  10         35.79         31.03        21.16 o                         
   3   7  10        629.23        708.35        45.11 o                         
   4   7  10         11.14         -7.10        20.79 o                         
   5   7  10        283.24        284.42        33.87 o                         
   6   7  10         21.22          2.30        31.74 o                         
   0   8  10         27.54         22.60        29.90 o                         
   1   8  10          5.55         15.92        20.56 o                         
   2   8  10         16.69         -4.22        20.42 o                         
   3   8  10        152.54        168.99        42.08 o                         
   4   8  10          6.81         14.36        22.67 o                         
   5   8  10          0.99         26.66        23.20 o                         
   6   8  10          0.60        -15.03        32.41 o                         
   1   9  10        168.81        193.00        31.41 o                         
   2   9  10          7.05         12.46        21.41 o                         
   3   9  10        620.06        611.50        42.06 o                         
   4   9  10          0.12         -9.24        19.76 o                         
   5   9  10        294.48        292.70        34.75 o                         
   6   9  10         16.93        -13.27        47.93 o                         
   0  10  10         70.65         62.93        30.55 o                         
   1  10  10          5.96         39.67        22.34 o                         
   2  10  10        168.45        128.73        25.66 o                         
   3  10  10          1.24         53.67        22.39 o                         
   4  10  10        155.23        137.15        25.81 o                         
   5  10  10         44.38         88.07        34.07 o                         
   6  10  10         11.85        102.23       116.01 o                         
   1  11  10        262.04        237.14        29.52 o                         
   2  11  10         47.15         71.31        23.64 o                         
   3  11  10        632.80        554.38        40.80 o                         
   4  11  10          9.99         14.43        31.74 o                         
   5  11  10        281.85        217.80        42.57 o                         
   0  12  10        203.71        243.68        42.82 o                         
   1  12  10         11.99         57.45        21.36 o                         
   2  12  10         15.13         10.18        23.10 o                         
   3  12  10         22.20         41.70        24.74 o                         
   4  12  10        372.35        336.10        36.70 o                         
   5  12  10          3.00         33.36        27.79 o                         
   1  13  10         81.02         54.42        25.32 o                         
   2  13  10          0.15          2.99        21.65 o                         
   3  13  10        176.29        188.85        31.44 o                         
   4  13  10         45.34         42.70        34.98 o                         
   5  13  10         89.70        108.04        37.72 o                         
   0  14  10        799.25        523.95        66.76 o                         
   1  14  10         23.49         37.19        27.18 o                         
   2  14  10         84.23         96.69        30.61 o                         
   3  14  10        110.70        100.83        27.01 o                         
   4  14  10        209.95        186.81        32.15 o                         
   5  14  10         17.76          3.12        57.54 o                         
   1  15  10          2.02         33.36        26.14 o                         
   2  15  10         10.90         50.45        28.00 o                         
   3  15  10          2.19         -7.34        25.90 o                         
   4  15  10         15.37         34.98        40.82 o                         
   0  16  10        929.15        858.06       106.51 o                         
   1  16  10          0.06        -15.70        24.61 o                         
   2  16  10        341.10        316.85        39.34 o                         
   3  16  10          7.76         -5.53        43.00 o                         
   1  17  10          4.21        -28.58        28.58 o                         
   2  17  10          0.12        -49.48        49.48 o                         
   3  17  10          1.90         45.56        79.26 o                         
   2  18  10        205.86         38.29        68.15 o                         
   1   0  11        410.31        492.82        58.14 o                         
   3   0  11        293.28        234.17        43.21 o                         
   5   0  11        242.16        368.59       113.91 o                         
   0   1  11         38.69         22.20        30.78 o                         
   1   1  11        118.03        161.08        32.62 o                         
   2   1  11         46.26         51.95        25.30 o                         
   3   1  11          0.33         52.21        24.51 o                         
   4   1  11         12.50         13.92        22.66 o                         
   5   1  11         92.87         85.91        45.74 o                         
   1   2  11        398.91        372.17        36.23 o                         
   2   2  11          0.33         51.83        24.33 o                         
   3   2  11        176.01        162.57        28.49 o                         
   4   2  11         11.18         11.13        27.98 o                         
   5   2  11        228.46        251.98        51.02 o                         
   0   3  11          2.75          5.85        30.71 o                         
   1   3  11         18.08         81.77        25.90 o                         
   2   3  11        414.73        427.12        37.33 o                         
   3   3  11          1.43         31.10        22.93 o                         
   4   3  11         25.69         36.74        24.01 o                         
   5   3  11        133.28         84.27        40.10 o                         
   1   4  11        424.67        437.90        38.33 o                         
   2   4  11          9.09         54.07        26.65 o                         
   3   4  11         59.95         74.88        25.15 o                         
   4   4  11         15.19         44.60        24.35 o                         
   5   4  11         75.10        164.50        64.30 o                         
   0   5  11         59.61         10.96        44.04 o                         
   1   5  11         73.01         99.10        26.46 o                         
   2   5  11        426.50        405.69        37.24 o                         
   3   5  11         16.51         15.66        22.25 o                         
   4   5  11        119.61        134.28        27.85 o                         
   5   5  11         60.25        109.86        54.86 o                         
   1   6  11        121.25        105.02        26.37 o                         
   2   6  11         12.10         90.16        25.42 o                         
   3   6  11          1.02        -13.38        20.77 o                         
   4   6  11          5.41         62.59        25.39 o                         
   5   6  11          7.38         22.22        75.81 o                         
   0   7  11        119.86        142.37        40.75 o                         
   1   7  11          4.57         21.15        22.90 o                         
   2   7  11        392.95        334.61        34.41 o                         
   3   7  11         37.41         51.87        23.57 o                         
   4   7  11        405.61        382.65        65.92 o                         
   1   8  11         10.47          0.91        21.46 o                         
   2   8  11         98.91        102.90        25.69 o                         
   3   8  11          9.94          6.61        22.47 o                         
   4   8  11         40.54         67.32        48.63 o                         
   0   9  11        241.22        227.62        43.58 o                         
   1   9  11          4.61         -1.31        21.14 o                         
   2   9  11        349.65        317.57        34.13 o                         
   3   9  11         11.29         44.26        24.35 o                         
   4   9  11        283.37        302.86        59.69 o                         
   1  10  11         62.90        106.26        50.61 o                         
   2  10  11         82.31         87.49        26.46 o                         
   3  10  11          6.80         -2.87        24.65 o                         
   4  10  11          1.39         54.75        93.42 o                         
   0  11  11        177.28        163.52        40.81 o                         
   1  11  11         48.05         69.52        25.46 o                         
   2  11  11        219.49        179.11        34.82 o                         
   3  11  11         17.10         36.09        46.32 o                         
   1  12  11        275.61        203.29        34.85 o                         
   2  12  11         35.25         46.14        47.13 o                         
   3  12  11         43.24         75.81        70.07 o                         
   0  13  11         17.74         68.15        63.56 o                         
   1  13  11         27.59         17.46        40.94 o                         
   2  13  11         73.63          4.21        80.40 o                         
   0   2  12        272.69         89.98       101.08 o                         
                                                                                
