# Supplementary material for: Exploitation of knowledge databases in the synthesis of zinc(II) malonates with photo-sensitive and photo-insensitive N,N′-containing linkers
Source: IUCrJ. 2018 Mar 27;5(Pt 3):293–303. doi: 10.1107/S2052252518001641 (PMC5929375; doi:10.1107/S2052252518001641)
Supplement: Supplementary file 3 [file m-05-00293-2sup3.hkl]

data_2                                                                          
_shelx_title ' a_a.res in P2(1)/c'                                              
_shelx_refln_list_code          4                                               
_shelx_F_calc_maximum      171.18                                               
_exptl_crystal_F_000       816.00                                               
_reflns_d_resolution_high  0.6802                                               
                                                                                
loop_                                                                           
 _space_group_symop_operation_xyz                                               
 'x, y, z'                                                                      
 '-x, y+1/2, -z+1/2'                                                            
 '-x, -y, -z'                                                                   
 'x, -y-1/2, z-1/2'                                                             
                                                                                
_cell_length_a     8.2852                                                       
_cell_length_b    10.4999                                                       
_cell_length_c    21.6837                                                       
_cell_angle_alpha  90.000                                                       
_cell_angle_beta  117.282                                                       
_cell_angle_gamma  90.000                                                       
                                                                                
_shelx_F_squared_multiplier     1.000                                           
                                                                                
loop_                                                                           
 _refln_index_h                                                                 
 _refln_index_k                                                                 
 _refln_index_l                                                                 
 _refln_F_squared_calc                                                          
 _refln_F_squared_meas                                                          
 _refln_F_squared_sigma                                                         
 _refln_observed_status                                                         
   1   0   0      22748.62      24157.31       360.89 o                         
   2   0   0      20483.90      20880.16       318.71 o                         
   3   0   0      15980.11      16395.31       259.01 o                         
   4   0   0        498.25        596.64        29.63 o                         
   5   0   0        954.95       1199.14        42.55 o                         
   6   0   0        395.56        440.49        33.16 o                         
   7   0   0        574.06        536.55        40.14 o                         
   8   0   0         74.05         69.48        53.74 o                         
   9   0   0        339.96        455.82        63.52 o                         
  10   0   0        168.99        156.72        54.48 o                         
   1   1   0       1963.78       2090.30        29.60 o                         
   2   1   0       2989.23       3237.18        41.73 o                         
   3   1   0       1516.51       2101.26        78.62 o                         
   4   1   0        611.30        716.86        27.92 o                         
   5   1   0       1286.06       1327.04        31.24 o                         
   6   1   0        235.58        241.20        18.82 o                         
   7   1   0         47.63         75.21        19.80 o                         
   8   1   0        276.11        280.46        35.27 o                         
   9   1   0        326.26        283.65        39.54 o                         
  10   1   0         78.37         65.20        35.99 o                         
   0   2   0        128.60        123.56        11.62 o                         
   1   2   0      10304.44      10851.42       131.53 o                         
   2   2   0       3205.83       3101.32        46.64 o                         
   3   2   0        323.41        249.63        15.11 o                         
   4   2   0        102.77        110.62        13.99 o                         
   5   2   0       2961.74       3016.90        82.04 o                         
   6   2   0        521.55        578.57        24.32 o                         
   7   2   0       1655.62       1661.69        50.64 o                         
   8   2   0       1569.28       1522.41        54.24 o                         
   9   2   0       1153.92       1210.00        75.22 o                         
  10   2   0        511.60        533.85        52.44 o                         
   1   3   0       4982.56       5179.34        69.65 o                         
   2   3   0       1651.91       2037.56       174.10 o                         
   3   3   0       2037.54       2396.84        71.10 o                         
   4   3   0        510.76        560.72        25.95 o                         
   5   3   0        108.19        171.89        17.79 o                         
   6   3   0         15.25         -7.21        14.64 o                         
   7   3   0         36.67         56.44        20.59 o                         
   8   3   0        144.83        212.82        28.11 o                         
   9   3   0         87.07         89.86        36.20 o                         
  10   3   0         21.52         -0.85        39.09 o                         
   0   4   0       2076.92       2829.02       125.13 o                         
   1   4   0       1745.15       1677.73        34.69 o                         
   2   4   0       5903.11       5717.57        80.41 o                         
   3   4   0        996.10        912.50        30.97 o                         
   4   4   0        203.32        189.84        19.90 o                         
   5   4   0        977.73        906.92        34.69 o                         
   6   4   0       2950.77       2979.29        78.27 o                         
   7   4   0       4074.29       3910.59        91.21 o                         
   8   4   0       2368.42       2209.20        64.33 o                         
   9   4   0        939.86        968.18        53.95 o                         
  10   4   0        894.54        975.75        76.81 o                         
   1   5   0         88.39        151.45        14.43 o                         
   2   5   0        322.28        477.84        54.20 o                         
   3   5   0        180.32        218.97        27.67 o                         
   4   5   0       1271.72       1170.43        40.52 o                         
   5   5   0         16.96         48.42        17.66 o                         
   6   5   0          5.72          0.35        19.64 o                         
   7   5   0        114.63         86.22        25.47 o                         
   8   5   0        283.48        313.69        65.87 o                         
   9   5   0        120.16         75.51        40.81 o                         
  10   5   0          1.13        161.79        93.50 o                         
   0   6   0       6733.23       7463.83       167.37 o                         
   1   6   0       3109.08       3115.13        54.65 o                         
   2   6   0       2981.47       2852.70        52.70 o                         
   3   6   0       2410.10       2362.35        46.82 o                         
   4   6   0        211.14        228.70        24.02 o                         
   5   6   0          3.51         93.45        27.05 o                         
   6   6   0       1343.33       1286.89        52.58 o                         
   7   6   0        699.98        710.01        47.68 o                         
   8   6   0       1639.47       1687.73        84.59 o                         
   9   6   0        851.41        833.47        72.14 o                         
   1   7   0         83.14        156.30        24.06 o                         
   2   7   0          3.38         31.34        13.11 o                         
   3   7   0        353.21        428.27        26.79 o                         
   4   7   0        740.28        674.92        36.80 o                         
   5   7   0        916.80        810.38        68.58 o                         
   6   7   0        558.67        533.92        41.54 o                         
   7   7   0          9.28         37.65        25.45 o                         
   8   7   0        167.78        209.68        45.50 o                         
   9   7   0        241.70        250.13        52.08 o                         
   0   8   0      10583.21      11144.73       245.77 o                         
   1   8   0       6819.72       6993.42       106.50 o                         
   2   8   0        252.71        312.36        30.04 o                         
   3   8   0       1542.83       1347.64        39.31 o                         
   4   8   0          8.99         41.78        28.90 o                         
   5   8   0          2.42         30.94        20.75 o                         
   6   8   0        465.89        492.92        74.74 o                         
   7   8   0        754.82        673.23        61.38 o                         
   8   8   0        513.75        501.45        60.26 o                         
   9   8   0        244.23        323.03        57.51 o                         
   1   9   0        213.44        261.37        25.23 o                         
   2   9   0          2.48         40.79        24.48 o                         
   3   9   0       2006.08       1865.64        49.19 o                         
   4   9   0        945.98        943.13        48.30 o                         
   5   9   0        411.66        383.62        37.86 o                         
   6   9   0        617.71        669.21        90.64 o                         
   7   9   0        356.81        385.94        77.50 o                         
   8   9   0        150.28        141.88        46.33 o                         
   0  10   0        121.77         95.19        30.83 o                         
   1  10   0       2186.60       2229.61        55.51 o                         
   2  10   0       1581.84       1492.23        56.21 o                         
   3  10   0        137.29        175.94        23.28 o                         
   4  10   0        202.57        236.91        31.33 o                         
   5  10   0        716.33        796.39        53.54 o                         
   6  10   0        668.56        602.50        61.53 o                         
   7  10   0        189.39        145.02        44.66 o                         
   8  10   0        770.87        708.29        93.28 o                         
   1  11   0          2.97         44.03        18.63 o                         
   2  11   0        861.02        879.31        66.96 o                         
   3  11   0        537.25        470.98        50.35 o                         
   4  11   0        383.96        382.14        38.34 o                         
   5  11   0        149.80        172.32        40.30 o                         
   6  11   0         41.98         70.72        37.48 o                         
   7  11   0          0.87        -20.53        38.08 o                         
   0  12   0        840.45        825.89        56.69 o                         
   1  12   0        888.64        990.38        48.44 o                         
   2  12   0        133.07        155.92        25.54 o                         
   3  12   0         22.81         10.70        22.98 o                         
   4  12   0         30.10         -2.54        31.55 o                         
   5  12   0         74.99         25.25        34.76 o                         
   6  12   0        463.27        482.50        73.55 o                         
   1  13   0        203.30        234.60        33.37 o                         
   2  13   0        547.50        615.40        47.58 o                         
   3  13   0        374.00        350.20        49.34 o                         
   4  13   0        221.85        236.50        46.94 o                         
   5  13   0        215.05        193.90        46.66 o                         
   0  14   0       1660.32       2006.09       108.25 o                         
   1  14   0        780.32        869.54        60.04 o                         
   2  14   0       1029.91       1235.03       105.87 o                         
   3  14   0        562.32        776.62        88.82 o                         
   4  14   0        212.58        268.64        51.04 o                         
   1  15   0        330.58        358.75        68.70 o                         
   2  15   0        420.74        471.49        76.57 o                         
 -10   1   1          0.98         23.70        37.01 o                         
  -9   1   1         15.39        -20.84        28.32 o                         
  -8   1   1        411.95        405.80        39.58 o                         
  -7   1   1        744.38        785.56        39.06 o                         
  -6   1   1       3008.30       2897.52        51.81 o                         
  -5   1   1       6560.77       6247.73        91.55 o                         
  -4   1   1      11839.94      11703.50       137.54 o                         
  -3   1   1       2522.11       2735.53        39.49 o                         
  -2   1   1       4757.55       5095.35        68.05 o                         
  -1   1   1          9.68         13.96         6.31 o                         
   0   1   1       5340.47       5470.56       104.37 o                         
   1   1   1       6541.53       6700.88        74.98 o                         
   2   1   1         34.86         31.09         6.16 o                         
   3   1   1      13250.06      13391.54       152.42 o                         
   4   1   1       3238.17       3087.77        48.40 o                         
   5   1   1       4341.26       4053.85        62.63 o                         
   6   1   1        680.80        701.06        28.76 o                         
   7   1   1        237.03        244.35        30.50 o                         
   8   1   1        387.19        463.00        50.30 o                         
   9   1   1         82.01         69.52        32.56 o                         
  10   1   1        967.57       1095.94        70.56 o                         
 -10   2   1          0.31         21.34        31.82 o                         
  -9   2   1         58.87         51.99        29.24 o                         
  -8   2   1        163.44        149.74        25.44 o                         
  -7   2   1         32.53         63.12        19.67 o                         
  -6   2   1        284.52        272.05        27.75 o                         
  -5   2   1        840.39        829.48        30.84 o                         
  -4   2   1        422.36        500.33        27.84 o                         
  -3   2   1       9307.31      10098.95       130.91 o                         
  -2   2   1        264.30        315.80        13.50 o                         
  -1   2   1          4.93          1.60         9.93 o                         
   0   2   1        118.47        167.66         9.30 o                         
   1   2   1       2020.85       2168.96        32.67 o                         
   2   2   1       1325.97       1420.09        23.72 o                         
   3   2   1       2156.33       2544.65        42.39 o                         
   4   2   1        380.02        382.55        17.12 o                         
   5   2   1         25.76         42.29        11.21 o                         
   6   2   1        198.01        195.81        17.68 o                         
   7   2   1          0.74        -13.34        17.40 o                         
   8   2   1          1.59          5.82        20.90 o                         
   9   2   1         47.90         73.08        32.28 o                         
  10   2   1        170.63        135.04        45.64 o                         
 -10   3   1          3.47         10.45        33.65 o                         
  -9   3   1         37.70         17.42        29.29 o                         
  -8   3   1       1086.08       1143.01        50.04 o                         
  -7   3   1       2250.32       2200.68        57.88 o                         
  -6   3   1       3215.26       3050.76        63.40 o                         
  -5   3   1       4570.61       4211.95        72.93 o                         
  -4   3   1       4926.49       4774.09        75.23 o                         
  -3   3   1        624.97        603.16        21.55 o                         
  -2   3   1       8164.24       8547.37       110.05 o                         
  -1   3   1          0.12         -6.67         6.67 o                         
   0   3   1        235.98        225.35        13.12 o                         
   1   3   1        406.98        438.12        14.69 o                         
   2   3   1      20513.25      20315.16       244.56 o                         
   3   3   1       7776.05       7582.99        93.08 o                         
   4   3   1       2107.90       1829.14        40.93 o                         
   5   3   1        987.70        982.70        33.60 o                         
   6   3   1        498.50        499.30        32.58 o                         
   7   3   1        251.81        219.40        26.74 o                         
   8   3   1        157.71        126.71        26.47 o                         
   9   3   1        723.55        747.92        55.28 o                         
  10   3   1        194.09        274.14        52.60 o                         
 -10   4   1          4.73         76.68        42.53 o                         
  -9   4   1         60.66         51.32        25.79 o                         
  -8   4   1         28.59         26.61        22.03 o                         
  -7   4   1         87.80         89.42        22.41 o                         
  -6   4   1         10.43         16.55        15.72 o                         
  -5   4   1          0.18          8.40        12.37 o                         
  -4   4   1       1151.28       1125.80        32.06 o                         
  -3   4   1        252.45        331.66        22.11 o                         
  -2   4   1        799.62        787.89        43.75 o                         
  -1   4   1       1758.22       1816.68        38.40 o                         
   0   4   1         85.73         96.75        21.72 o                         
   1   4   1        956.01       1007.57        24.10 o                         
   2   4   1        789.15        722.69        21.37 o                         
   3   4   1       1730.38       1830.01        36.05 o                         
   4   4   1         10.89         37.94        14.29 o                         
   5   4   1        135.81        106.80        17.36 o                         
   6   4   1        561.26        583.91        33.02 o                         
   7   4   1        209.99        262.02        30.26 o                         
   8   4   1         47.36         60.07        25.10 o                         
   9   4   1         13.02         23.24        31.84 o                         
  10   4   1         11.54         32.70        42.16 o                         
 -10   5   1        347.84        217.90        68.58 o                         
  -9   5   1        133.56        193.46        37.46 o                         
  -8   5   1        392.27        406.95        40.39 o                         
  -7   5   1       1774.98       1729.80        53.00 o                         
  -6   5   1       1872.07       1809.74        57.69 o                         
  -5   5   1       2677.23       2419.78        75.08 o                         
  -4   5   1       1528.41       1392.24        43.44 o                         
  -3   5   1       2725.28       2626.61        47.89 o                         
  -2   5   1         63.83         80.40        13.69 o                         
  -1   5   1        136.00        190.58        16.84 o                         
   0   5   1        769.26        780.21        26.41 o                         
   1   5   1       3048.61       2910.09        49.55 o                         
   2   5   1       7951.76       7767.01       107.01 o                         
   3   5   1       5109.57       4668.20        72.36 o                         
   4   5   1       2905.59       2710.38        62.55 o                         
   5   5   1       1632.14       1564.20        49.96 o                         
   6   5   1        171.79        214.60        28.24 o                         
   7   5   1        328.54        317.25        48.49 o                         
   8   5   1         20.78        -10.63        29.54 o                         
   9   5   1        220.56        214.54        47.62 o                         
  10   5   1        710.34        944.86       140.96 o                         
 -10   6   1         59.66         83.64        59.67 o                         
  -9   6   1         15.34          1.68        39.49 o                         
  -8   6   1        902.43        840.83        76.06 o                         
  -7   6   1          4.49         11.48        22.51 o                         
  -6   6   1         32.05         12.75        25.62 o                         
  -5   6   1         78.81         82.26        20.32 o                         
  -4   6   1        337.31        313.52        37.94 o                         
  -3   6   1        817.13        873.26        29.58 o                         
  -2   6   1         20.08         89.97        15.45 o                         
  -1   6   1       1655.42       1657.59        42.15 o                         
   0   6   1         15.34         10.86        11.77 o                         
   1   6   1        999.01        937.69        27.98 o                         
   2   6   1         50.13         63.62        15.70 o                         
   3   6   1         10.32          8.05        10.65 o                         
   4   6   1        228.45        325.45        27.16 o                         
   5   6   1         13.31         -6.46        17.50 o                         
   6   6   1         45.22         47.07        21.75 o                         
   7   6   1        282.63        250.66        32.95 o                         
   8   6   1          1.26          8.03        35.13 o                         
   9   6   1         31.69         53.11        39.24 o                         
  -9   7   1        121.60         94.02        45.80 o                         
  -8   7   1        470.24        462.14        57.32 o                         
  -7   7   1        876.60        968.65        97.11 o                         
  -6   7   1       1986.93       1861.24        73.79 o                         
  -5   7   1       3964.96       3868.28        87.63 o                         
  -4   7   1       2387.49       2417.12        51.65 o                         
  -3   7   1       3511.54       3255.96        61.19 o                         
  -2   7   1         81.40        123.67        18.15 o                         
  -1   7   1         29.72         42.98        15.13 o                         
   0   7   1       1694.42       1867.40        48.21 o                         
   1   7   1       4189.44       4215.07        70.69 o                         
   2   7   1       2018.01       2049.71        45.78 o                         
   3   7   1       2094.13       1984.33        45.15 o                         
   4   7   1       5616.19       5401.68       104.26 o                         
   5   7   1       1274.04       1230.16        56.64 o                         
   6   7   1       1442.71       1394.89        58.63 o                         
   7   7   1        138.98        105.77        37.70 o                         
   8   7   1         56.09         74.58        39.38 o                         
   9   7   1        198.19        159.00        48.96 o                         
  -9   8   1        754.53        834.18        76.06 o                         
  -8   8   1         26.72         28.66        37.71 o                         
  -7   8   1         35.02         72.04        28.12 o                         
  -6   8   1          5.15         39.65        24.59 o                         
  -5   8   1          0.16         -1.39        19.69 o                         
  -4   8   1        367.99        385.13        32.25 o                         
  -3   8   1       2087.32       1905.80        46.90 o                         
  -2   8   1        197.98        280.04        25.41 o                         
  -1   8   1       1843.69       1957.63        46.09 o                         
   0   8   1       1297.68       1289.91        43.11 o                         
   1   8   1        277.01        297.88        22.44 o                         
   2   8   1        793.62        737.39        38.11 o                         
   3   8   1          9.92         -7.62        18.32 o                         
   4   8   1         71.78         60.34        19.73 o                         
   5   8   1        228.25        210.96        28.85 o                         
   6   8   1        385.24        355.09        46.36 o                         
   7   8   1        159.56        152.67        47.56 o                         
   8   8   1        574.03        507.94        77.06 o                         
   9   8   1        322.40        407.99       144.63 o                         
  -8   9   1        222.96        201.63        50.05 o                         
  -7   9   1         69.73        114.36        41.22 o                         
  -6   9   1        663.77        758.44        50.78 o                         
  -5   9   1        377.03        420.46        39.09 o                         
  -4   9   1        623.26        612.85        42.15 o                         
  -3   9   1        188.95        263.32        23.84 o                         
  -2   9   1         32.61         46.01        16.28 o                         
  -1   9   1        298.95        340.27        25.43 o                         
   0   9   1       3532.48       3512.33        67.48 o                         
   1   9   1       2011.36       1946.85        48.79 o                         
   2   9   1       3195.55       3054.68        82.15 o                         
   3   9   1       3076.30       2874.92        61.82 o                         
   4   9   1       2189.38       2086.44        75.06 o                         
   5   9   1       1165.07       1040.99        53.79 o                         
   6   9   1        577.82        624.78        60.78 o                         
   7   9   1         67.69         81.56        40.63 o                         
   8   9   1        239.32        246.36        52.73 o                         
  -8  10   1        157.88        100.09        46.61 o                         
  -7  10   1        324.49        277.23        50.04 o                         
  -6  10   1         91.83          9.80        34.26 o                         
  -5  10   1        107.72        105.18        28.06 o                         
  -4  10   1          0.97         22.88        21.19 o                         
  -3  10   1        275.21        324.89        28.38 o                         
  -2  10   1        879.26        851.63        62.60 o                         
  -1  10   1         60.79        124.99        20.46 o                         
   0  10   1        466.12        456.35        32.95 o                         
   1  10   1        552.24        559.49        34.64 o                         
   2  10   1         73.83         71.85        18.97 o                         
   3  10   1         42.35         85.23        22.96 o                         
   4  10   1        110.21        104.39        40.11 o                         
   5  10   1          5.93         29.71        31.34 o                         
   6  10   1          6.65        -12.61        62.19 o                         
   7  10   1        251.04        346.00        54.84 o                         
   8  10   1         11.05         36.53        53.44 o                         
  -7  11   1        873.79        794.10        95.75 o                         
  -6  11   1        234.69        211.00        46.24 o                         
  -5  11   1       1904.40       1945.74        86.90 o                         
  -4  11   1        825.32        884.41        63.08 o                         
  -3  11   1       1077.39       1146.52        55.78 o                         
  -2  11   1        342.42        376.18        31.10 o                         
  -1  11   1        201.99        217.22        28.59 o                         
   0  11   1          5.53          1.19        16.53 o                         
   1  11   1        553.40        693.97        47.63 o                         
   2  11   1       2838.02       2701.72        64.73 o                         
   3  11   1       1770.23       1845.41        64.43 o                         
   4  11   1       1685.31       1643.67        99.46 o                         
   5  11   1        243.05        256.37        45.81 o                         
   6  11   1         74.13         81.21        40.56 o                         
   7  11   1         71.95         74.42        43.37 o                         
  -6  12   1         60.57         62.01        40.38 o                         
  -5  12   1        180.23        229.25        53.67 o                         
  -4  12   1         41.22         24.91        25.18 o                         
  -3  12   1         37.55         66.94        25.60 o                         
  -2  12   1        899.50        982.90        48.65 o                         
  -1  12   1       1126.27       1271.17        48.58 o                         
   0  12   1        209.43        219.93        29.67 o                         
   1  12   1       1619.26       1612.10        63.75 o                         
   2  12   1         89.01        111.14        26.07 o                         
   3  12   1        178.25        224.26        41.21 o                         
   4  12   1          5.11         32.85        32.80 o                         
   5  12   1        227.90        219.58        54.20 o                         
   6  12   1        605.08        677.96        70.50 o                         
  -5  13   1        533.52        455.59        84.05 o                         
  -4  13   1        983.40        972.09        71.90 o                         
  -3  13   1       1192.71       1182.39        63.12 o                         
  -2  13   1         29.00         68.03        28.13 o                         
  -1  13   1          2.53         20.47        22.66 o                         
   0  13   1         25.58         37.39        23.24 o                         
   1  13   1        421.32        462.59        43.58 o                         
   2  13   1        254.20        219.49        33.46 o                         
   3  13   1        159.72        141.18        38.50 o                         
   4  13   1        802.11        669.00        63.14 o                         
   5  13   1        180.43        174.19        47.04 o                         
  -4  14   1         57.49         73.47        42.42 o                         
  -3  14   1        331.97        258.79        47.85 o                         
  -2  14   1        311.75        334.36        43.07 o                         
  -1  14   1        348.82        304.98        41.50 o                         
   0  14   1        934.07       1017.74        63.49 o                         
   1  14   1          4.77         75.04        31.21 o                         
   2  14   1         84.92         98.95        58.33 o                         
   3  14   1         96.19         76.72        51.70 o                         
   4  14   1        110.43        148.23        52.68 o                         
  -2  15   1         91.14         24.99        49.19 o                         
  -1  15   1          1.93         -8.90        43.50 o                         
   0  15   1        227.60        177.32        39.40 o                         
   1  15   1        348.04        390.57        84.91 o                         
   2  15   1        398.02        355.90       112.71 o                         
 -11   0   2        149.43        239.82        64.86 o                         
 -10   0   2       1001.72        842.05        84.11 o                         
  -9   0   2       1408.17       1263.63        92.42 o                         
  -8   0   2        258.06        281.75        48.17 o                         
  -7   0   2        601.70        517.15        37.65 o                         
  -6   0   2        540.32        523.01        34.09 o                         
  -5   0   2       2308.26       2067.72        73.80 o                         
  -4   0   2       1660.69       1549.39        41.77 o                         
  -3   0   2        704.16        833.40        26.51 o                         
  -2   0   2        790.68       1135.44        26.85 o                         
  -1   0   2      21406.46      22577.50       432.40 o                         
   0   0   2       7065.76       7463.82       139.15 o                         
   1   0   2        436.64        462.79        17.30 o                         
   2   0   2       6771.53       6843.05       115.07 o                         
   3   0   2      11689.05      11731.87       192.69 o                         
   4   0   2      18541.89      18614.06       300.19 o                         
   5   0   2      13097.19      12843.22       221.24 o                         
   6   0   2       7718.85       7437.36       146.82 o                         
   7   0   2       2929.83       2705.19        78.86 o                         
   8   0   2       1353.99       1286.06       129.12 o                         
   9   0   2        699.53        806.23        81.72 o                         
  10   0   2       1597.19       1502.73       119.92 o                         
 -11   1   2        144.23        143.53        41.28 o                         
 -10   1   2         41.23         43.43        33.08 o                         
  -9   1   2         30.98         29.24        29.68 o                         
  -8   1   2         70.05         98.41        27.97 o                         
  -7   1   2        243.76        289.81        25.98 o                         
  -6   1   2         10.19         17.46        10.86 o                         
  -5   1   2        931.38        982.88        27.36 o                         
  -4   1   2        897.41       1037.97        23.86 o                         
  -2   1   2      26152.29      28940.63       339.23 o                         
  -1   1   2       1886.63       2096.60        23.93 o                         
   0   1   2          3.17          5.40         1.97 o                         
   1   1   2      28639.35      28669.87       304.08 o                         
   2   1   2      11406.69      11610.75       160.17 o                         
   3   1   2       7443.94       7817.31        95.42 o                         
   4   1   2       1038.62       1065.80        27.21 o                         
   5   1   2         41.47         26.01        11.55 o                         
   6   1   2        465.18        473.64        25.68 o                         
   7   1   2         32.07         38.52        19.97 o                         
   8   1   2        607.92        645.88        47.23 o                         
   9   1   2         96.02        112.41        35.28 o                         
  10   1   2         60.62         64.46        43.28 o                         
 -11   2   2        678.62        490.76        70.83 o                         
 -10   2   2       1034.29        973.14        64.84 o                         
  -9   2   2       1159.44       1067.24        61.32 o                         
  -8   2   2        828.85        907.69        45.11 o                         
  -7   2   2         93.26        114.37        21.03 o                         
  -6   2   2        495.02        472.18        27.62 o                         
  -5   2   2       1717.29       1756.74        54.41 o                         
  -4   2   2        902.79        783.72        30.51 o                         
  -3   2   2       6332.36       6631.47        90.54 o                         
  -2   2   2      14763.22      15389.02       186.34 o                         
  -1   2   2      10702.36      11358.12       184.34 o                         
   0   2   2        660.71        773.87        15.33 o                         
   1   2   2      12668.07      12255.05       148.20 o                         
   2   2   2         41.64         65.26         7.76 o                         
   3   2   2       1964.99       1884.51        32.64 o                         
   4   2   2       2207.26       2038.39        40.53 o                         
   5   2   2       1413.85       1310.32        42.09 o                         
   6   2   2       3037.90       3013.63        56.28 o                         
   7   2   2        342.19        424.22        32.62 o                         
   8   2   2        760.54        772.12        44.70 o                         
   9   2   2        220.15        273.63        40.61 o                         
  10   2   2         78.66        127.01        46.92 o                         
 -10   3   2         19.41         80.68        39.98 o                         
  -9   3   2         75.61        102.62        31.00 o                         
  -8   3   2          1.69         17.40        19.91 o                         
  -7   3   2         32.24         22.71        21.34 o                         
  -6   3   2         41.89         84.29        17.21 o                         
  -5   3   2        501.23        559.34        28.23 o                         
  -4   3   2        306.70        372.86        20.51 o                         
  -3   3   2          0.25         53.59        12.51 o                         
  -2   3   2       1088.16       1464.81        83.58 o                         
  -1   3   2        564.81        869.53        39.36 o                         
   0   3   2        128.42        153.60        15.66 o                         
   1   3   2       3745.54       3673.46        52.84 o                         
   2   3   2       8334.61       8866.22       177.78 o                         
   3   3   2        155.99        165.14        11.72 o                         
   4   3   2         30.26         35.51         9.52 o                         
   5   3   2         63.62         63.98        18.62 o                         
   6   3   2        758.27        713.15        36.91 o                         
   7   3   2          4.31         46.99        20.80 o                         
   8   3   2        113.80         95.45        26.94 o                         
   9   3   2          2.88         16.97        35.74 o                         
  10   3   2          5.84         46.24        43.46 o                         
 -10   4   2       1103.72       1137.36        68.86 o                         
  -9   4   2        303.15        343.01        36.49 o                         
  -8   4   2        687.81        712.74        46.94 o                         
  -7   4   2        775.70        774.06        39.78 o                         
  -6   4   2         35.37        107.43        18.40 o                         
  -5   4   2        989.80       1014.22        35.31 o                         
  -4   4   2       3138.08       2891.88        53.92 o                         
  -3   4   2      13407.67      13810.69       208.89 o                         
  -2   4   2      26126.63      27482.07       328.74 o                         
  -1   4   2       3061.01       2921.13        52.80 o                         
   0   4   2        915.19        910.87        24.17 o                         
   1   4   2       2483.81       2480.68        42.58 o                         
   2   4   2        831.53        853.67        23.07 o                         
   3   4   2        177.38        264.91        16.15 o                         
   4   4   2         17.90         44.74        15.13 o                         
   5   4   2       1929.55       1860.31        51.75 o                         
   6   4   2       1478.73       1382.92        46.60 o                         
   7   4   2       1893.34       1857.04        67.17 o                         
   8   4   2       1030.99        968.04        52.25 o                         
   9   4   2         10.32         94.16        40.09 o                         
  10   4   2          7.09         11.36        72.17 o                         
 -10   5   2         12.12         30.45        53.54 o                         
  -9   5   2        378.20        446.23        40.87 o                         
  -8   5   2        445.25        418.32        34.58 o                         
  -7   5   2        420.80        395.25        30.83 o                         
  -6   5   2        448.60        449.57        35.59 o                         
  -5   5   2        921.54        931.24        42.92 o                         
  -4   5   2       1069.47       1062.57        37.96 o                         
  -3   5   2       3162.01       3115.99        54.13 o                         
  -2   5   2       1695.64       1925.70        38.66 o                         
  -1   5   2       1829.72       1677.68        39.59 o                         
   0   5   2         42.84         38.08         9.44 o                         
   1   5   2        585.08        761.27        38.51 o                         
   2   5   2         70.73         99.77        30.98 o                         
   3   5   2         74.73        113.95        13.25 o                         
   4   5   2         13.24         12.41        10.22 o                         
   5   5   2          0.36         -6.88        15.70 o                         
   6   5   2         15.95         11.61        20.51 o                         
   7   5   2          1.22         32.15        29.17 o                         
   8   5   2        380.45        343.97        49.25 o                         
   9   5   2          0.99         49.08        39.17 o                         
 -10   6   2        178.36        235.45        68.33 o                         
  -9   6   2       1035.17       1039.70        68.52 o                         
  -8   6   2        332.24        266.44        36.99 o                         
  -7   6   2        362.99        336.49        36.39 o                         
  -6   6   2          0.30         38.46        20.82 o                         
  -5   6   2        501.89        530.87        36.22 o                         
  -4   6   2       8215.19       8137.03       136.70 o                         
  -3   6   2       5962.71       5741.41       144.07 o                         
  -2   6   2       3414.95       3339.34        58.78 o                         
  -1   6   2       1959.31       2054.93        47.82 o                         
   0   6   2       2008.78       1863.91        38.79 o                         
   1   6   2        188.97        198.25        16.66 o                         
   2   6   2        400.10        459.05        22.97 o                         
   3   6   2        438.54        416.97        22.41 o                         
   4   6   2        774.31        809.26        30.87 o                         
   5   6   2       1964.04       1850.27        56.37 o                         
   6   6   2       1670.51       1529.04        56.61 o                         
   7   6   2       2136.63       1976.30        85.44 o                         
   8   6   2       1171.59       1136.54       100.26 o                         
   9   6   2        220.42        266.25        54.73 o                         
  -9   7   2        159.45        140.88        51.04 o                         
  -8   7   2        178.03        233.05        37.83 o                         
  -7   7   2         60.21         84.28        39.08 o                         
  -6   7   2       1354.03       1221.26        55.88 o                         
  -5   7   2       2482.52       2348.09        66.01 o                         
  -4   7   2         90.88        130.03        31.89 o                         
  -3   7   2        259.34        288.61        31.04 o                         
  -2   7   2          5.46         22.66        12.30 o                         
  -1   7   2       1045.99        975.13        37.59 o                         
   0   7   2        202.68        195.77        18.94 o                         
   1   7   2         56.08         86.38        21.81 o                         
   2   7   2         12.28         35.56        12.62 o                         
   3   7   2        110.81        162.55        17.82 o                         
   4   7   2        388.70        395.42        33.98 o                         
   5   7   2        555.59        456.39        43.48 o                         
   6   7   2         94.25         86.54        33.83 o                         
   7   7   2        189.79        216.44        43.65 o                         
   8   7   2          4.62         -4.60        36.37 o                         
   9   7   2        258.25        311.16       135.87 o                         
  -9   8   2        213.71        199.97        50.66 o                         
  -8   8   2        157.42        112.17        42.32 o                         
  -7   8   2         49.80         69.25        41.49 o                         
  -6   8   2        679.89        722.87        69.67 o                         
  -5   8   2       1662.86       1525.91        63.63 o                         
  -4   8   2       1592.93       1575.07        53.87 o                         
  -3   8   2       2424.36       2372.30        72.08 o                         
  -2   8   2       2700.18       2817.12        58.06 o                         
  -1   8   2       6203.37       6591.67       146.17 o                         
   0   8   2       5331.78       5347.63        86.65 o                         
   1   8   2         19.33         32.56        13.72 o                         
   2   8   2        317.68        338.74        24.09 o                         
   3   8   2        178.55        208.10        20.40 o                         
   4   8   2       2162.39       2002.79        89.31 o                         
   5   8   2       2008.57       1895.44        62.59 o                         
   6   8   2       2207.59       2013.07       123.31 o                         
   7   8   2       1087.78       1154.90        81.02 o                         
   8   8   2         11.30         40.23        39.96 o                         
  -9   9   2        141.33        112.38        49.71 o                         
  -8   9   2         16.78          4.19        38.00 o                         
  -7   9   2         63.01         81.64        31.55 o                         
  -6   9   2        232.47        213.09        33.26 o                         
  -5   9   2         73.31        104.97        25.91 o                         
  -4   9   2        214.29        218.72        40.76 o                         
  -3   9   2        510.85        606.89        36.31 o                         
  -2   9   2       2716.60       2779.03        60.41 o                         
  -1   9   2        440.46        515.76        42.54 o                         
   0   9   2        190.50        250.61        32.15 o                         
   1   9   2       1701.35       1593.49        44.08 o                         
   2   9   2       1317.27       1281.63        41.36 o                         
   3   9   2       1754.04       1578.99        45.10 o                         
   4   9   2        504.89        497.11        64.10 o                         
   5   9   2        351.66        367.70        57.86 o                         
   6   9   2         26.12         -2.01        31.57 o                         
   7   9   2         46.10         15.59        36.56 o                         
   8   9   2         87.79         99.05        46.33 o                         
  -8  10   2         80.06         96.10        76.36 o                         
  -7  10   2          8.47        -22.71        33.26 o                         
  -6  10   2        160.41        160.75        32.02 o                         
  -5  10   2         82.67         96.49        27.74 o                         
  -4  10   2        475.22        542.16        42.01 o                         
  -3  10   2        630.13        785.54        40.92 o                         
  -2  10   2       4381.65       4442.50        95.16 o                         
  -1  10   2       2127.55       2212.49        61.13 o                         
   0  10   2       1522.79       1544.00        62.95 o                         
   1  10   2       1132.71       1092.32        41.02 o                         
   2  10   2        250.53        266.19        25.43 o                         
   3  10   2       1218.28       1173.06        55.76 o                         
   4  10   2        392.28        456.25        47.69 o                         
   5  10   2        523.26        566.09        57.51 o                         
   6  10   2        223.93        208.16        66.59 o                         
   7  10   2        153.17        251.45        52.93 o                         
  -7  11   2        303.00        257.72        79.59 o                         
  -6  11   2        159.69        130.75        42.10 o                         
  -5  11   2         25.16         23.93        24.31 o                         
  -4  11   2        408.65        418.26        39.18 o                         
  -3  11   2        169.59        151.81        28.17 o                         
  -2  11   2        114.62        109.55        22.61 o                         
  -1  11   2         91.47         79.07        17.69 o                         
   0  11   2        893.14        960.76        44.49 o                         
   1  11   2        270.32        328.44        29.13 o                         
   2  11   2       1196.61       1287.23        48.96 o                         
   3  11   2        525.56        567.67        53.21 o                         
   4  11   2        182.27        218.70        40.97 o                         
   5  11   2         59.74        104.39        37.05 o                         
   6  11   2         26.69          3.17        34.67 o                         
   7  11   2        108.93        100.28        45.06 o                         
  -7  12   2          6.20        -54.97        58.35 o                         
  -6  12   2          1.59          2.64        38.25 o                         
  -5  12   2        264.99        300.85        49.72 o                         
  -4  12   2        570.18        538.02        45.93 o                         
  -3  12   2       1349.37       1319.15        62.50 o                         
  -2  12   2        853.46        991.21        49.57 o                         
  -1  12   2       1174.90       1223.78        56.59 o                         
   0  12   2       1968.04       1997.93        58.52 o                         
   1  12   2        396.58        476.55        35.38 o                         
   2  12   2         50.45         71.78        21.73 o                         
   3  12   2         26.22         16.31        30.78 o                         
   4  12   2        346.56        316.43        47.70 o                         
   5  12   2        354.06        386.02        53.82 o                         
   6  12   2         88.13         86.58        43.20 o                         
  -6  13   2        174.33        260.39        80.77 o                         
  -5  13   2        242.39        213.80        72.00 o                         
  -4  13   2        242.21        193.15        49.28 o                         
  -3  13   2        474.45        417.76        43.06 o                         
  -2  13   2        302.90        392.33        38.94 o                         
  -1  13   2          2.34         25.19        22.82 o                         
   0  13   2         41.47         54.48        22.95 o                         
   1  13   2        670.94        613.73        48.21 o                         
   2  13   2        330.90        235.28        61.07 o                         
   3  13   2        184.03        156.56        41.52 o                         
   4  13   2         24.79         39.75        35.77 o                         
   5  13   2         89.99        112.85        43.62 o                         
  -4  14   2        736.80        821.15       136.80 o                         
  -3  14   2        939.60       1024.62        86.76 o                         
  -2  14   2        171.54        173.87        42.03 o                         
  -1  14   2        282.99        330.01        44.42 o                         
   0  14   2         55.47         59.04        29.73 o                         
   1  14   2          2.32        -15.82        32.12 o                         
   2  14   2         26.51        -11.09        41.58 o                         
   3  14   2         35.09         63.01        52.11 o                         
   4  14   2        460.01        633.49       126.22 o                         
  -2  15   2          2.70         -5.62        39.69 o                         
  -1  15   2         48.67         39.00        36.19 o                         
   0  15   2        400.53        392.93        56.14 o                         
   1  15   2       1040.02       1039.82       163.36 o                         
 -11   1   3         85.31         78.67        38.89 o                         
 -10   1   3        173.96        221.49        38.47 o                         
  -9   1   3       1341.78       1364.35        68.09 o                         
  -8   1   3        900.50        896.11        71.76 o                         
  -7   1   3       2712.37       2609.82        59.88 o                         
  -6   1   3       1386.97       1352.19        36.96 o                         
  -5   1   3        430.28        640.93        33.49 o                         
  -4   1   3       1168.84       1056.52        23.83 o                         
  -3   1   3       2173.86       2717.80        38.91 o                         
  -2   1   3       8688.38       9348.89       104.87 o                         
  -1   1   3       6800.67       7421.86       101.85 o                         
   0   1   3      29301.64      29976.96       448.94 o                         
   1   1   3      22494.11      21604.15       231.90 o                         
   2   1   3       5347.53       5431.05        67.54 o                         
   3   1   3       4913.30       4742.17        64.15 o                         
   4   1   3       3615.21       3530.90        55.20 o                         
   5   1   3        197.37        265.91        19.17 o                         
   6   1   3        353.39        380.66        24.21 o                         
   7   1   3        706.30        677.95        39.25 o                         
   8   1   3        291.03        326.27        40.02 o                         
   9   1   3        846.55       1023.11        67.32 o                         
  10   1   3        316.88        360.53        63.61 o                         
 -11   2   3          0.11         91.47        36.73 o                         
 -10   2   3        110.13        100.20        34.23 o                         
  -9   2   3         18.53        -10.54        26.20 o                         
  -8   2   3        128.16        163.37        34.69 o                         
  -7   2   3        171.39        164.72        21.58 o                         
  -6   2   3        162.61        184.75        19.87 o                         
  -5   2   3       1365.76       1340.80        35.79 o                         
  -4   2   3          3.67         -0.06        12.60 o                         
  -3   2   3        858.61       1156.22        36.32 o                         
  -2   2   3        543.03        535.41        27.36 o                         
  -1   2   3       2909.46       3091.19        49.69 o                         
   0   2   3       1005.92       1017.97        24.16 o                         
   1   2   3       2098.89       1899.80        30.50 o                         
   2   2   3        765.97        773.62        18.47 o                         
   4   2   3        197.31        242.74        19.48 o                         
   5   2   3         50.04         65.44        13.60 o                         
   6   2   3          2.41          2.43        13.98 o                         
   7   2   3        321.56        291.97        29.14 o                         
   8   2   3          1.08         17.69        23.44 o                         
   9   2   3         10.18         26.71        37.37 o                         
  10   2   3          4.32          5.74        43.01 o                         
 -11   3   3          2.72        -51.75        51.75 o                         
 -10   3   3        424.95        487.56        49.03 o                         
  -9   3   3        761.87        670.56        49.96 o                         
  -8   3   3        981.74       1052.83        47.08 o                         
  -7   3   3       2710.93       2533.66        59.69 o                         
  -6   3   3       4223.30       4039.20        73.79 o                         
  -5   3   3       3504.06       3741.99        66.18 o                         
  -4   3   3         57.87         93.97        12.36 o                         
  -3   3   3       1404.69       1542.59        32.05 o                         
  -2   3   3       6761.86       7081.77        93.79 o                         
  -1   3   3       1939.26       2014.34        38.17 o                         
   0   3   3       4979.11       5046.98        67.69 o                         
   1   3   3       4596.28       4206.72        59.31 o                         
   2   3   3      16616.86      16722.16       204.94 o                         
   3   3   3       1929.00       1808.37        49.37 o                         
   4   3   3       1022.10        942.15        26.01 o                         
   5   3   3        282.24        293.39        19.10 o                         
   6   3   3          9.00          8.63        17.36 o                         
   7   3   3        890.95        845.48        43.84 o                         
   8   3   3       1931.85       1807.26        60.71 o                         
   9   3   3        872.26        877.78        92.25 o                         
  10   3   3        316.03        347.86       175.63 o                         
 -10   4   3          5.31        -32.23        32.23 o                         
  -9   4   3          0.22         -7.86        23.42 o                         
  -8   4   3         35.57         95.56        21.94 o                         
  -7   4   3        467.93        463.92        31.95 o                         
  -6   4   3        162.79        188.29        20.59 o                         
  -5   4   3         39.86         44.54        13.70 o                         
  -4   4   3        181.06        232.85        18.06 o                         
  -1   4   3       1176.36       1299.34        31.68 o                         
   0   4   3       1588.87       1651.81        30.93 o                         
   1   4   3        159.31        163.29        11.98 o                         
   2   4   3          5.97         27.42        40.48 o                         
   3   4   3         39.58         38.36        13.50 o                         
   4   4   3        268.91        268.37        17.81 o                         
   5   4   3        189.43        164.61        24.18 o                         
   6   4   3         83.74         80.74        21.43 o                         
   7   4   3         16.41         36.57        21.47 o                         
   8   4   3         39.63        124.32        32.18 o                         
   9   4   3        126.03        254.21        63.73 o                         
 -10   5   3        106.69        148.80        51.45 o                         
  -9   5   3        558.11        700.94        46.20 o                         
  -8   5   3       1855.93       1698.64        56.36 o                         
  -7   5   3       3213.10       3104.98        69.47 o                         
  -6   5   3       2609.89       2527.18        58.03 o                         
  -5   5   3       2190.70       2456.76        62.73 o                         
  -4   5   3        478.96        627.95        32.63 o                         
  -3   5   3        112.01        108.53        12.63 o                         
  -2   5   3        797.04        743.60        33.45 o                         
  -1   5   3       1966.39       1957.36        43.94 o                         
   0   5   3        871.46        696.70        21.61 o                         
   1   5   3      10160.91       9722.88       128.48 o                         
   2   5   3        865.02        697.40        23.94 o                         
   3   5   3       2115.29       1959.64        48.90 o                         
   4   5   3        413.11        421.19        22.41 o                         
   5   5   3         92.89        115.21        21.43 o                         
   6   5   3        251.47        250.92        40.26 o                         
   7   5   3        179.45        244.63        41.79 o                         
   8   5   3       1258.28       1268.97        80.42 o                         
   9   5   3        386.30        438.30        64.73 o                         
 -10   6   3         57.61         81.66        94.57 o                         
  -9   6   3        132.95        111.20        35.41 o                         
  -8   6   3        163.46        147.34        31.75 o                         
  -7   6   3        171.43        227.51        30.91 o                         
  -6   6   3        190.83        191.94        27.60 o                         
  -5   6   3       1481.44       1386.22        49.10 o                         
  -4   6   3        104.18        223.40        23.86 o                         
  -3   6   3       1334.26       1280.16        39.01 o                         
  -2   6   3        358.46        407.63        23.78 o                         
  -1   6   3        120.41        138.28        28.67 o                         
   0   6   3         69.67         63.83        11.60 o                         
   1   6   3         59.77         80.04        12.99 o                         
   2   6   3          3.73         79.36        26.85 o                         
   3   6   3         41.90         63.62        15.57 o                         
   4   6   3        230.04        245.67        19.30 o                         
   5   6   3        492.89        481.08        35.72 o                         
   6   6   3          6.81         -0.90        24.02 o                         
   7   6   3         18.17          9.80        33.87 o                         
   8   6   3          0.34         -7.32        35.96 o                         
   9   6   3          0.16        -16.22        39.55 o                         
 -10   7   3        119.31        174.88        50.88 o                         
  -9   7   3        239.50        267.84        45.49 o                         
  -8   7   3       2188.87       2072.06        74.89 o                         
  -7   7   3        747.26        742.75        54.56 o                         
  -6   7   3        911.18        934.41        51.36 o                         
  -5   7   3         18.79         57.32        20.87 o                         
  -4   7   3        387.48        578.34        42.79 o                         
  -3   7   3        109.03        167.75        17.80 o                         
  -2   7   3        922.20        890.83        39.93 o                         
  -1   7   3       4206.57       4218.72        94.18 o                         
   0   7   3      12339.55      12449.53       165.60 o                         
   1   7   3       5858.23       5548.04        86.53 o                         
   2   7   3       3427.84       3332.91        60.99 o                         
   3   7   3       1920.02       1878.53        43.71 o                         
   4   7   3        361.99        398.06        38.76 o                         
   5   7   3        347.94        477.83        56.94 o                         
   6   7   3        799.99        719.10        60.45 o                         
   7   7   3        244.03        257.29        46.08 o                         
   8   7   3         80.75        102.92        43.61 o                         
   9   7   3       1007.58       1207.21       106.37 o                         
  -9   8   3         81.31         98.99        55.20 o                         
  -8   8   3         12.72         14.54        27.63 o                         
  -7   8   3        530.96        590.51        47.21 o                         
  -6   8   3        340.52        350.32        37.30 o                         
  -5   8   3        378.84        373.64        34.71 o                         
  -4   8   3       1901.89       1868.96        64.83 o                         
  -3   8   3         87.16        119.12        23.00 o                         
  -2   8   3       2060.44       2015.96        48.03 o                         
  -1   8   3       1227.97       1370.76        51.36 o                         
   0   8   3         68.79         55.61        14.26 o                         
   1   8   3          1.17         -9.99        11.89 o                         
   2   8   3        561.16        687.86        34.95 o                         
   3   8   3         18.91         21.10        13.81 o                         
   4   8   3        362.30        349.75        34.88 o                         
   5   8   3        255.03        225.58        38.56 o                         
   6   8   3         70.46         47.51        34.90 o                         
   7   8   3         84.89         76.19        39.18 o                         
   8   8   3          0.41         -8.61        40.56 o                         
  -9   9   3        912.68        788.53        93.59 o                         
  -8   9   3        712.49        740.13        77.86 o                         
  -7   9   3       2088.56       2129.74        76.14 o                         
  -6   9   3       2580.36       2412.04        77.06 o                         
  -5   9   3       2097.04       2082.89        66.75 o                         
  -4   9   3       1164.63       1208.98        53.63 o                         
  -3   9   3        188.24        165.33        24.72 o                         
  -2   9   3        677.89        686.20        34.61 o                         
  -1   9   3       1706.03       1789.63        45.66 o                         
   0   9   3        252.63        326.19        24.69 o                         
   1   9   3        657.05        710.33        34.38 o                         
   2   9   3       1393.51       1322.02        41.07 o                         
   3   9   3        663.51        675.88        34.81 o                         
   4   9   3         14.80         30.12        30.18 o                         
   5   9   3          0.83          3.92        29.59 o                         
   6   9   3        164.18        177.93        42.02 o                         
   7   9   3        670.33        631.45        65.80 o                         
   8   9   3        672.71        632.07        69.05 o                         
  -8  10   3          0.29         33.75        52.16 o                         
  -7  10   3        117.96        144.79        43.24 o                         
  -6  10   3         27.49         83.56        29.91 o                         
  -5  10   3          8.51         -0.53        23.09 o                         
  -4  10   3        176.77        226.03        30.92 o                         
  -3  10   3       1554.57       1575.84        57.46 o                         
  -2  10   3         33.16        161.90        23.90 o                         
  -1  10   3        261.79        255.45        24.16 o                         
   0  10   3        694.62        664.79        35.36 o                         
   1  10   3         84.74        120.18        20.75 o                         
   2  10   3         99.79        124.17        21.72 o                         
   3  10   3       1007.40       1053.76        52.18 o                         
   4  10   3        356.94        401.12        46.14 o                         
   5  10   3         67.82         45.36        33.09 o                         
   6  10   3        246.08        283.57        49.34 o                         
   7  10   3        182.42        154.44        48.65 o                         
  -7  11   3         93.52         90.08        43.19 o                         
  -6  11   3        625.48        610.37        52.53 o                         
  -5  11   3        667.42        767.21        53.16 o                         
  -4  11   3          9.02         13.08        23.78 o                         
  -3  11   3        243.70        208.39        33.71 o                         
  -2  11   3        548.39        640.49        39.21 o                         
  -1  11   3       1679.54       1657.19        45.50 o                         
   0  11   3        896.98        922.23        52.56 o                         
   1  11   3       1316.92       1292.41        47.48 o                         
   2  11   3       1948.40       1914.15        53.89 o                         
   3  11   3       1242.40       1379.76        73.06 o                         
   4  11   3          4.64        -19.91        27.93 o                         
   5  11   3        117.22        148.29        42.09 o                         
   6  11   3        144.81        124.52        45.01 o                         
  -7  12   3         11.15         24.42        42.72 o                         
  -6  12   3         96.13        120.65        51.79 o                         
  -5  12   3        224.47        217.92        53.25 o                         
  -4  12   3        332.02        271.60        41.59 o                         
  -3  12   3        709.20        716.11        50.23 o                         
  -2  12   3        328.86        410.59        34.63 o                         
  -1  12   3        179.97        233.66        28.05 o                         
   0  12   3          0.93         33.70        22.64 o                         
   1  12   3         18.34         52.81        28.47 o                         
   2  12   3        135.70        187.20        32.70 o                         
   3  12   3        264.18        239.12        41.16 o                         
   4  12   3        503.89        467.25        54.09 o                         
   5  12   3        798.62        735.23        69.75 o                         
   6  12   3        423.24        447.97        61.21 o                         
  -6  13   3        117.89         99.64        45.19 o                         
  -5  13   3         56.46         28.17        38.29 o                         
  -4  13   3         39.33         71.12        30.71 o                         
  -3  13   3         12.39         29.83        27.30 o                         
  -2  13   3        869.02       1035.33        63.55 o                         
  -1  13   3        219.72        232.13        33.90 o                         
   0  13   3       1596.91       1632.52        65.55 o                         
   1  13   3       1983.17       2100.92        86.84 o                         
   2  13   3        253.69        239.52        92.88 o                         
   3  13   3        278.80        251.94        51.59 o                         
   4  13   3        891.40       1045.03        76.15 o                         
   5  13   3         13.59        -19.54        37.07 o                         
  -4  14   3        473.41        515.87        61.69 o                         
  -3  14   3        261.07        305.39        42.04 o                         
  -2  14   3       1472.68       1554.37        70.20 o                         
  -1  14   3        258.94        296.84        35.96 o                         
   0  14   3         43.89         81.86        37.55 o                         
   1  14   3          0.17         25.56        35.27 o                         
   2  14   3         33.35         79.88        47.80 o                         
   3  14   3         17.14         30.94        50.37 o                         
  -2  15   3         10.97         32.18        35.83 o                         
  -1  15   3        505.70        597.01        78.35 o                         
   0  15   3        667.66        691.22       114.43 o                         
   1  15   3        390.16        528.46       105.03 o                         
 -11   0   4        355.66        281.78        63.61 o                         
 -10   0   4         50.56         72.59        45.74 o                         
  -9   0   4          9.36        -32.90        32.90 o                         
  -8   0   4        351.58        398.65        52.67 o                         
  -7   0   4       1805.21       1763.93        58.88 o                         
  -6   0   4       4898.71       4811.48       102.21 o                         
  -5   0   4       2964.09       2848.73        66.62 o                         
  -4   0   4       9204.15       9452.51       160.00 o                         
  -3   0   4         53.40         64.36        10.62 o                         
  -2   0   4      17845.54      18693.15       285.68 o                         
  -1   0   4       1083.83       1157.12        33.93 o                         
   0   0   4        481.38        475.87        17.93 o                         
   1   0   4       3228.46       3055.32        56.50 o                         
   2   0   4       1230.86       1136.43        32.45 o                         
   3   0   4       9453.46       8925.76       153.69 o                         
   4   0   4      13881.94      13808.65       231.71 o                         
   5   0   4       5040.97       4992.92       107.14 o                         
   6   0   4       1267.91       1327.48        54.40 o                         
   7   0   4          9.13         14.14        23.53 o                         
   8   0   4         18.81          3.09        52.21 o                         
   9   0   4         15.76         -3.83        47.40 o                         
  10   0   4        617.93        354.06       102.27 o                         
 -11   1   4         11.42         25.76        59.51 o                         
 -10   1   4         41.73         24.65        31.11 o                         
  -9   1   4         59.40         55.03        27.82 o                         
  -8   1   4        159.44        129.12        23.13 o                         
  -7   1   4         76.23         87.95        21.79 o                         
  -6   1   4         43.20         65.41        17.78 o                         
  -5   1   4        192.73        220.22        14.77 o                         
  -4   1   4        526.28        677.95        21.27 o                         
  -3   1   4       8996.25       9469.80       113.20 o                         
  -2   1   4        719.70        900.70        31.06 o                         
  -1   1   4      16259.04      16403.61       330.91 o                         
   0   1   4         13.62         19.66         6.27 o                         
   1   1   4       1047.18       1113.04        19.58 o                         
   2   1   4        116.46        119.61        10.30 o                         
   3   1   4       1801.59       1902.24        42.33 o                         
   4   1   4        454.62        530.65        23.06 o                         
   5   1   4       1936.01       1887.54        45.14 o                         
   6   1   4        648.77        635.69        30.56 o                         
   7   1   4        207.11        173.72        26.44 o                         
   8   1   4       1258.27       1133.50        74.02 o                         
   9   1   4        203.35        238.18        47.49 o                         
 -11   2   4        847.49        798.70        60.61 o                         
 -10   2   4        501.00        413.76        45.58 o                         
  -9   2   4        131.50        102.06        30.85 o                         
  -8   2   4         27.96         66.21        25.30 o                         
  -7   2   4        921.08        840.24        38.65 o                         
  -6   2   4       3128.74       3183.57        69.44 o                         
  -5   2   4       2192.48       2525.59        52.56 o                         
  -4   2   4       9249.14       9630.48       128.95 o                         
  -3   2   4       5796.02       5863.97        90.75 o                         
  -2   2   4        745.46        709.23        16.13 o                         
  -1   2   4      11358.08      11468.34       157.23 o                         
   0   2   4         40.27         62.50         4.87 o                         
   1   2   4        115.54        112.71        10.38 o                         
   2   2   4        781.70        663.22        18.13 o                         
   3   2   4      11555.82      11259.75       133.69 o                         
   4   2   4       2004.95       1737.68        36.20 o                         
   5   2   4       2633.69       2616.83        49.66 o                         
   6   2   4        781.95        854.54        41.75 o                         
   7   2   4        358.76        392.32        32.38 o                         
   8   2   4         47.30         31.18        30.19 o                         
   9   2   4         61.32         55.81        40.82 o                         
 -11   3   4         38.61         94.52        37.10 o                         
 -10   3   4        119.93        166.93        59.57 o                         
  -9   3   4         13.74          4.12        23.33 o                         
  -8   3   4        480.91        498.60        41.30 o                         
  -7   3   4        140.56        132.63        35.09 o                         
  -6   3   4        343.46        290.99        23.16 o                         
  -5   3   4        174.64        208.60        19.27 o                         
  -4   3   4         13.77         41.77        10.52 o                         
  -3   3   4        449.01        447.18        17.83 o                         
  -2   3   4       7343.57       8065.88       118.21 o                         
  -1   3   4        669.47        797.36        26.50 o                         
   0   3   4        663.65        618.56        18.59 o                         
   1   3   4         21.95         30.54         6.71 o                         
   2   3   4        136.74        170.59        12.53 o                         
   3   3   4       1238.92       1207.45        38.67 o                         
   4   3   4        639.21        618.77        24.20 o                         
   5   3   4         63.78         74.61        14.70 o                         
   6   3   4        517.84        484.04        51.16 o                         
   7   3   4        247.92        309.42        31.46 o                         
   8   3   4          2.51        -25.50        25.50 o                         
   9   3   4          1.82         42.14        40.19 o                         
 -11   4   4        223.54        227.56        59.12 o                         
 -10   4   4          8.17         34.45        31.84 o                         
  -9   4   4         22.48         31.12        24.32 o                         
  -8   4   4        138.03        137.85        34.78 o                         
  -7   4   4        861.76        912.87        41.55 o                         
  -6   4   4       4534.03       4519.40        80.59 o                         
  -5   4   4       7071.98       6830.30       103.33 o                         
  -4   4   4       7216.30       7285.48       104.75 o                         
  -3   4   4      13840.33      14600.53       184.42 o                         
  -2   4   4       6419.62       6301.49       112.20 o                         
  -1   4   4       2956.13       3070.49        47.55 o                         
   0   4   4        898.08       1179.03        25.32 o                         
   1   4   4       6799.95       6853.39        92.72 o                         
   2   4   4       3051.01       2965.55        49.56 o                         
   3   4   4        932.22        893.27        28.56 o                         
   4   4   4       3180.25       2994.09        70.21 o                         
   5   4   4        925.49       1005.25        50.75 o                         
   6   4   4        905.02        991.82        44.63 o                         
   7   4   4       1109.19       1158.76        60.98 o                         
   8   4   4          3.25          4.12        33.04 o                         
   9   4   4        153.96        174.53       133.11 o                         
 -10   5   4          8.73         34.32        32.27 o                         
  -9   5   4        166.19        226.75        59.52 o                         
  -8   5   4         91.15         82.01        26.29 o                         
  -7   5   4         74.34         62.53        18.96 o                         
  -6   5   4          0.58         21.89        14.90 o                         
  -5   5   4       1045.26       1234.64        72.11 o                         
  -4   5   4        102.20        167.47        28.85 o                         
  -3   5   4         22.44        108.12        16.13 o                         
  -2   5   4        800.57        872.65        29.21 o                         
  -1   5   4       2627.66       2741.13        49.16 o                         
   0   5   4       1334.58       1287.51        29.03 o                         
   1   5   4       2408.47       2506.80        44.89 o                         
   2   5   4        724.40        787.14        33.60 o                         
   3   5   4       1139.76       1077.82        29.96 o                         
   4   5   4         70.47         63.49        13.71 o                         
   5   5   4          1.17         19.60        24.06 o                         
   6   5   4        184.70        192.06        38.25 o                         
   7   5   4        128.08        144.72        38.76 o                         
   8   5   4          0.85         38.74        36.55 o                         
   9   5   4        103.54        112.69        48.01 o                         
 -10   6   4        142.02        168.85        42.13 o                         
  -9   6   4         67.40         97.57        37.94 o                         
  -8   6   4          1.95         -7.38        24.99 o                         
  -7   6   4        251.26        292.03        33.49 o                         
  -6   6   4         35.25         63.89        21.98 o                         
  -5   6   4       3858.52       3707.49        89.49 o                         
  -4   6   4      10590.33      10828.10       171.33 o                         
  -3   6   4       3615.85       3790.26        65.26 o                         
  -2   6   4       1367.04       1231.92        37.67 o                         
  -1   6   4         79.34        145.09        14.18 o                         
   0   6   4       1857.97       1881.09        39.33 o                         
   1   6   4        806.62        695.40        24.86 o                         
   2   6   4       3338.99       3096.22        55.20 o                         
   3   6   4       1929.01       1798.09        41.19 o                         
   4   6   4       2405.80       2281.28        48.87 o                         
   5   6   4       1002.31       1008.49        45.47 o                         
   6   6   4       1599.24       1389.69        75.84 o                         
   7   6   4        562.41        525.00        56.27 o                         
   8   6   4        177.33        174.74        45.96 o                         
   9   6   4         38.86         41.11        43.36 o                         
 -10   7   4         17.13        -16.87        40.21 o                         
  -9   7   4          6.84          3.30        29.44 o                         
  -8   7   4        247.02        294.08        39.00 o                         
  -7   7   4        277.93        266.51        35.13 o                         
  -6   7   4        324.00        276.48        32.96 o                         
  -5   7   4        307.18        340.60        32.14 o                         
  -4   7   4         51.68         62.91        17.50 o                         
  -3   7   4        249.87        235.17        20.11 o                         
  -2   7   4       1326.69       1198.11        42.38 o                         
  -1   7   4       2138.32       2052.33        43.57 o                         
   0   7   4       1321.88       1219.80        36.00 o                         
   1   7   4         40.04         51.38        12.92 o                         
   2   7   4         15.28         11.80        13.46 o                         
   3   7   4          1.02        -11.52        11.52 o                         
   4   7   4        226.81        250.69        26.58 o                         
   5   7   4          0.48         29.18        27.69 o                         
   6   7   4         20.14         25.92        31.90 o                         
   7   7   4          1.80        -15.98        34.17 o                         
   8   7   4         15.57         76.23        66.02 o                         
  -9   8   4         22.32         25.09        59.73 o                         
  -8   8   4         56.00        105.04        32.06 o                         
  -7   8   4        120.03        139.65        31.80 o                         
  -6   8   4        921.20        781.92        50.07 o                         
  -5   8   4       1240.57       1193.55        54.66 o                         
  -4   8   4         48.74         81.06        23.89 o                         
  -3   8   4       2313.45       2217.20        55.78 o                         
  -2   8   4        308.81        301.50        37.43 o                         
  -1   8   4         51.57         62.33        13.98 o                         
   0   8   4       2522.56       2375.03        50.57 o                         
   1   8   4       1054.65        986.65        33.71 o                         
   2   8   4       2898.14       2795.60        57.12 o                         
   3   8   4       2572.87       2529.78        54.87 o                         
   4   8   4       3577.61       3225.22        97.16 o                         
   5   8   4       4431.57       3911.30       114.08 o                         
   6   8   4       1007.23       1064.48        73.66 o                         
   7   8   4         26.56         39.28        37.66 o                         
   8   8   4        100.84        131.93        47.07 o                         
  -9   9   4         40.48         88.84        47.17 o                         
  -8   9   4          3.08         -1.39        34.25 o                         
  -7   9   4         41.60         61.40        32.14 o                         
  -6   9   4        253.05        250.73        35.92 o                         
  -5   9   4       1043.32       1036.45        79.21 o                         
  -4   9   4         39.85         29.95        21.26 o                         
  -3   9   4       1989.08       1885.67        49.77 o                         
  -2   9   4        917.15        929.37        41.27 o                         
  -1   9   4        123.06        136.35        18.21 o                         
   0   9   4        342.32        318.18        31.51 o                         
   1   9   4        274.91        286.07        23.91 o                         
   2   9   4        140.87        145.98        19.88 o                         
   3   9   4          5.22          0.08        15.63 o                         
   4   9   4         53.36        102.58        32.71 o                         
   5   9   4         21.01         22.14        30.81 o                         
   6   9   4        141.27        164.11        42.12 o                         
   7   9   4        278.77        218.91        48.26 o                         
  -8  10   4        151.61        165.96        47.54 o                         
  -7  10   4        562.03        552.45        69.76 o                         
  -6  10   4       1797.42       1820.40        70.27 o                         
  -5  10   4       1167.65       1106.75        57.56 o                         
  -4  10   4        491.82        529.62        41.58 o                         
  -3  10   4       1391.49       1387.23        45.90 o                         
  -2  10   4       1111.94       1130.00        43.32 o                         
  -1  10   4        843.43        936.27        37.85 o                         
   0  10   4        795.78        879.90        40.17 o                         
   1  10   4         16.89         29.69        16.34 o                         
   2  10   4       1457.84       1348.42        43.49 o                         
   3  10   4       2183.75       2102.46        79.51 o                         
   4  10   4       1565.51       1418.14       152.81 o                         
   5  10   4        566.85        674.47        89.56 o                         
   6  10   4        610.15        492.28        58.61 o                         
   7  10   4          5.39         75.19        44.00 o                         
  -8  11   4        517.06        463.21        64.15 o                         
  -7  11   4        520.80        419.88        57.92 o                         
  -6  11   4         38.22         47.46        33.06 o                         
  -5  11   4         12.34         27.84        28.87 o                         
  -4  11   4         19.89          6.40        23.48 o                         
  -3  11   4         26.15         13.44        20.19 o                         
  -2  11   4         47.58         51.62        20.16 o                         
  -1  11   4        567.24        561.31        41.76 o                         
   0  11   4       1186.52       1151.33        55.90 o                         
   1  11   4         34.62         40.20        18.93 o                         
   2  11   4        757.12        842.12        50.05 o                         
   3  11   4         62.67         35.06        29.88 o                         
   4  11   4         17.96          1.29        29.67 o                         
   5  11   4         56.18         13.10        34.71 o                         
   6  11   4        113.76        122.93        43.33 o                         
  -7  12   4        288.40        236.55        54.51 o                         
  -6  12   4        222.92        244.98        50.79 o                         
  -5  12   4       1603.68       1606.48        73.94 o                         
  -4  12   4        954.23       1117.87       103.94 o                         
  -3  12   4        541.73        672.72        49.41 o                         
  -2  12   4        532.95        555.14        39.65 o                         
  -1  12   4        230.21        306.55        30.83 o                         
   0  12   4        193.12        233.26        42.46 o                         
   1  12   4         28.48         30.79        31.00 o                         
   2  12   4       1056.52       1069.63        80.85 o                         
   3  12   4        419.11        367.90        47.22 o                         
   4  12   4       1171.59       1072.62       165.38 o                         
   5  12   4        358.69        342.73        52.92 o                         
  -6  13   4        107.62        118.28        48.11 o                         
  -5  13   4          6.00         41.63        33.48 o                         
  -4  13   4         31.17         86.27        31.25 o                         
  -3  13   4         11.69          9.97        26.59 o                         
  -2  13   4        330.88        414.75        41.94 o                         
  -1  13   4        193.01        220.40        30.42 o                         
   0  13   4        479.20        462.38        44.45 o                         
   1  13   4       1714.05       1569.92        79.68 o                         
   2  13   4        962.93        910.09        89.87 o                         
   3  13   4        587.67        525.59        79.78 o                         
   4  13   4          0.01          9.87        47.52 o                         
  -4  14   4       1650.72       1750.27       124.24 o                         
  -3  14   4        512.23        601.01        52.88 o                         
  -2  14   4        272.79        410.27        43.97 o                         
  -1  14   4          1.98         28.94        28.27 o                         
   0  14   4        129.50         71.58        30.20 o                         
   1  14   4        347.92        404.26        66.83 o                         
   2  14   4        121.41        176.78        56.46 o                         
   3  14   4        395.10        382.20        91.35 o                         
  -2  15   4        371.46        393.24        55.24 o                         
  -1  15   4        506.31        579.94        65.73 o                         
   0  15   4        382.27        305.61        90.90 o                         
   1  15   4        431.88        305.20        64.34 o                         
 -11   1   5        519.07        581.54        64.72 o                         
 -10   1   5       1145.59       1258.02        69.59 o                         
  -9   1   5       1248.77       1267.81        81.68 o                         
  -8   1   5       2998.35       2904.97        66.98 o                         
  -7   1   5        740.34        760.29        30.12 o                         
  -5   1   5         74.75        104.53        12.00 o                         
  -4   1   5        311.96        276.93        13.94 o                         
  -3   1   5       5797.80       5909.20        72.76 o                         
  -2   1   5        460.99        411.49        25.27 o                         
  -1   1   5      20141.66      19702.48       260.91 o                         
   0   1   5       1493.75       1375.32        20.04 o                         
   1   1   5       4945.87       4601.20        86.33 o                         
   2   1   5        597.49        518.56        17.25 o                         
   3   1   5        115.47        141.04        12.80 o                         
   4   1   5        723.12        713.09        26.14 o                         
   5   1   5       2250.28       2298.29        47.23 o                         
   6   1   5       5332.98       5333.68        84.18 o                         
   7   1   5        946.53       1075.47        65.88 o                         
   8   1   5       1921.41       1937.20        83.07 o                         
   9   1   5        753.50        685.38        66.54 o                         
 -11   2   5          0.34        -23.49        33.37 o                         
 -10   2   5          1.18         20.10        28.70 o                         
  -9   2   5         33.79         91.22        29.34 o                         
  -8   2   5         21.60        113.09        21.80 o                         
  -7   2   5        353.19        331.78        26.15 o                         
  -6   2   5        192.29        284.95        22.10 o                         
  -5   2   5       1077.04       1138.81        32.91 o                         
  -4   2   5          4.48         37.75        12.70 o                         
  -3   2   5       5786.47       6489.04        79.53 o                         
  -2   2   5       1690.69       1752.31        43.03 o                         
  -1   2   5       3238.93       3230.86        53.00 o                         
   0   2   5        324.48        343.95        14.95 o                         
   1   2   5        379.82        432.85        19.11 o                         
   2   2   5       1283.07       1389.93        56.03 o                         
   3   2   5        667.46        811.34        24.09 o                         
   4   2   5        162.38        181.67        16.82 o                         
   5   2   5        685.18        704.46        38.82 o                         
   6   2   5        378.28        388.49        30.18 o                         
   7   2   5         30.13         35.37        22.19 o                         
   8   2   5         57.17        144.89        39.60 o                         
   9   2   5          0.08          3.04        39.58 o                         
 -11   3   5        656.32        732.82        59.87 o                         
 -10   3   5       1517.56       1438.76        78.49 o                         
  -9   3   5       1557.91       1537.50        57.44 o                         
  -8   3   5        803.45        814.37        42.09 o                         
  -7   3   5        374.98        386.69        31.47 o                         
  -6   3   5       2771.99       3097.91        76.32 o                         
  -4   3   5       2554.70       2575.41        52.80 o                         
  -3   3   5       1585.44       1451.21        26.40 o                         
  -2   3   5      18053.64      18186.65       248.48 o                         
  -1   3   5       9190.73       8897.23       128.14 o                         
   0   3   5       4224.89       4053.68        56.81 o                         
   1   3   5       2614.89       2544.44        48.79 o                         
   2   3   5       1141.12       1204.60        35.42 o                         
   3   3   5         47.60         36.67        12.18 o                         
   4   3   5       1654.92       1639.60        36.45 o                         
   5   3   5        239.44        270.01        20.52 o                         
   6   3   5        725.54        775.87        47.61 o                         
   7   3   5       2464.18       2550.11        77.39 o                         
   8   3   5        350.93        305.98        40.99 o                         
   9   3   5        278.96        368.32        57.29 o                         
 -11   4   5          1.76          2.37        32.64 o                         
 -10   4   5        171.60        194.71        38.20 o                         
  -9   4   5         82.56        133.35        37.07 o                         
  -8   4   5        658.85        650.55        38.97 o                         
  -7   4   5         50.77         69.00        18.46 o                         
  -6   4   5        180.83        203.73        23.04 o                         
  -5   4   5        313.62        319.62        21.64 o                         
  -4   4   5       1004.97       1058.33        39.04 o                         
  -3   4   5       1198.84       1594.35       100.02 o                         
  -2   4   5        632.24        859.07       112.98 o                         
  -1   4   5         72.78        116.73        10.66 o                         
   0   4   5       1219.20       1219.15        25.72 o                         
   1   4   5        179.15        180.25        12.03 o                         
   2   4   5          6.57         60.02        41.15 o                         
   3   4   5        719.97        768.82        25.78 o                         
   4   4   5         90.08         86.37        15.48 o                         
   5   4   5          1.41          6.62        18.59 o                         
   6   4   5        167.16        189.56        29.87 o                         
   7   4   5         19.09         28.17        45.80 o                         
   8   4   5         18.72         54.29        35.39 o                         
   9   4   5         90.76        128.39        92.27 o                         
 -10   5   5        149.08        164.00        38.43 o                         
  -9   5   5       1278.81       1349.90        56.04 o                         
  -8   5   5       1012.25        980.89        51.22 o                         
  -7   5   5        660.53        727.37        38.18 o                         
  -6   5   5        887.25        928.53        62.34 o                         
  -5   5   5        379.95        459.72        31.52 o                         
  -4   5   5       2746.59       2767.39        63.20 o                         
  -3   5   5       5025.32       4895.01        84.04 o                         
  -2   5   5       6686.01       6404.37       104.01 o                         
  -1   5   5       8691.09       8621.00       114.75 o                         
   0   5   5       8357.44       8435.14       112.90 o                         
   1   5   5       4272.15       4189.68        64.83 o                         
   2   5   5        411.78        391.90        20.27 o                         
   3   5   5        112.90        121.59        20.17 o                         
   4   5   5        355.08        332.20        27.39 o                         
   5   5   5        359.56        425.76        33.98 o                         
   6   5   5        669.75        665.13        71.00 o                         
   7   5   5       1011.44        964.91        69.00 o                         
   8   5   5        495.90        415.59        53.90 o                         
   9   5   5         82.64        181.53        75.84 o                         
 -10   6   5        120.32        173.64        58.88 o                         
  -9   6   5          8.50         16.32        29.18 o                         
  -8   6   5          0.88         29.40        29.55 o                         
  -7   6   5        216.11        279.60        46.41 o                         
  -6   6   5        160.57        142.77        25.22 o                         
  -5   6   5        713.93        688.20        39.90 o                         
  -4   6   5        342.64        433.81        67.66 o                         
  -3   6   5       3064.84       3139.63        63.60 o                         
  -2   6   5        834.18        961.54        36.13 o                         
  -1   6   5        425.23        428.31        37.06 o                         
   0   6   5          8.77         11.65         9.96 o                         
   1   6   5         19.16         41.45        11.10 o                         
   2   6   5        117.18        152.03        20.33 o                         
   3   6   5         35.09         61.35        13.03 o                         
   4   6   5        186.59        211.07        20.26 o                         
   5   6   5          2.55         10.51        27.05 o                         
   6   6   5        130.73        148.60        66.36 o                         
   7   6   5         87.41         40.52        36.70 o                         
   8   6   5         23.59         64.61        50.76 o                         
 -10   7   5        297.44        353.74        55.23 o                         
  -9   7   5        565.24        560.56        51.43 o                         
  -8   7   5       1352.99       1217.19       107.42 o                         
  -7   7   5       1335.17       1438.30        97.06 o                         
  -6   7   5        807.37        836.24        50.66 o                         
  -5   7   5         22.50         13.83        19.51 o                         
  -4   7   5       2206.32       2123.21        55.91 o                         
  -3   7   5       3572.61       3394.29        63.77 o                         
  -2   7   5       1557.41       1465.90        50.00 o                         
  -1   7   5       3851.15       3694.78        98.78 o                         
   0   7   5       4581.59       4438.54        80.25 o                         
   1   7   5       1137.05       1088.49        31.92 o                         
   2   7   5       1005.65        895.18        31.98 o                         
   3   7   5        268.71        277.71        26.15 o                         
   4   7   5         30.48         60.12        26.42 o                         
   5   7   5       3163.46       2905.05        94.85 o                         
   6   7   5       1311.73       1228.62        75.53 o                         
   7   7   5        731.18        745.26        67.33 o                         
   8   7   5        658.04        672.39        68.65 o                         
  -9   8   5        454.91        385.24        46.47 o                         
  -8   8   5          3.58         39.44        29.06 o                         
  -7   8   5        103.43        149.04        36.07 o                         
  -6   8   5         63.70        104.22        27.90 o                         
  -5   8   5        551.94        570.70        40.71 o                         
  -4   8   5         64.84         94.66        22.21 o                         
  -3   8   5        632.04        740.75        35.19 o                         
  -2   8   5        100.57         79.41        19.28 o                         
  -1   8   5        463.43        489.53        25.93 o                         
   0   8   5        945.23        959.35        33.42 o                         
   1   8   5       1769.15       1788.63        43.79 o                         
   2   8   5       2024.69       2033.24        60.13 o                         
   3   8   5       1774.93       1535.98        50.90 o                         
   4   8   5        392.83        350.66        42.21 o                         
   5   8   5        783.79        741.06        59.52 o                         
   6   8   5        364.73        309.86        62.82 o                         
   7   8   5        130.25        110.55        51.31 o                         
   8   8   5         83.77        104.04        47.83 o                         
  -9   9   5        862.75        820.32        77.54 o                         
  -8   9   5        116.92         61.37        33.03 o                         
  -7   9   5        299.71        383.37        43.28 o                         
  -6   9   5         70.74        157.72        41.35 o                         
  -5   9   5        462.45        454.74        43.81 o                         
  -4   9   5        114.42        116.61        24.74 o                         
  -3   9   5        919.49        876.20        39.07 o                         
  -2   9   5       8245.76       7799.71       118.14 o                         
  -1   9   5       1710.74       1699.59        44.10 o                         
   0   9   5       3610.00       3290.76        67.72 o                         
   1   9   5       1631.97       1582.19        43.62 o                         
   2   9   5       1269.78       1187.56        39.99 o                         
   3   9   5        430.33        419.93        36.34 o                         
   4   9   5        103.03        135.76        33.70 o                         
   5   9   5        261.31        313.82        46.96 o                         
   6   9   5        371.04        352.12        51.11 o                         
   7   9   5        332.30        291.00        53.98 o                         
  -8  10   5        235.78        187.49        48.55 o                         
  -7  10   5        184.72        167.36        35.48 o                         
  -6  10   5        974.32        934.10        59.38 o                         
  -5  10   5       1071.53        972.87        56.34 o                         
  -4  10   5       2008.67       1866.12       106.20 o                         
  -3  10   5        111.33         84.10        20.87 o                         
  -2  10   5        349.28        371.49        46.72 o                         
  -1  10   5        549.61        629.38        43.25 o                         
   0  10   5         14.30         13.69        15.42 o                         
   1  10   5         41.95         67.87        17.91 o                         
   2  10   5        386.80        384.63        35.07 o                         
   3  10   5        381.76        329.57        52.46 o                         
   4  10   5         33.50         61.31        32.76 o                         
   5  10   5         44.15         49.28        36.65 o                         
   6  10   5          0.56         20.62        37.29 o                         
   7  10   5          1.25          8.60        39.77 o                         
  -8  11   5         26.86         39.83        43.41 o                         
  -7  11   5        189.35        203.84        41.10 o                         
  -6  11   5         74.59         53.71        53.94 o                         
  -5  11   5          1.53         40.47        26.62 o                         
  -4  11   5        240.98        298.98        35.77 o                         
  -3  11   5        782.69        985.70        66.48 o                         
  -2  11   5       1437.62       1469.59        50.27 o                         
  -1  11   5       1834.91       1808.11        65.89 o                         
   0  11   5       1192.27       1302.60        56.81 o                         
   1  11   5        634.09        681.58        39.10 o                         
   2  11   5         29.06         41.28        23.43 o                         
   3  11   5         63.93         64.23        32.10 o                         
   4  11   5         85.43         62.41        44.24 o                         
   5  11   5        157.13        203.37        45.27 o                         
   6  11   5        212.15        283.66        50.57 o                         
  -7  12   5        256.99        243.72        53.45 o                         
  -6  12   5        180.53        189.09        38.77 o                         
  -5  12   5        236.85        264.68        40.56 o                         
  -4  12   5        439.70        479.18        44.14 o                         
  -3  12   5        679.26        660.42        48.30 o                         
  -2  12   5        109.58        108.41        24.38 o                         
  -1  12   5          0.06         14.67        22.51 o                         
   0  12   5        273.25        302.17        35.01 o                         
   1  12   5        370.83        456.24        49.80 o                         
   2  12   5          8.64         31.20        41.18 o                         
   3  12   5        702.87        649.00        84.50 o                         
   4  12   5        256.03        221.45        56.32 o                         
   5  12   5         16.73         16.95        36.45 o                         
  -6  13   5         21.25         80.28        44.27 o                         
  -5  13   5          3.51        -14.66        29.60 o                         
  -4  13   5        309.18        321.08        41.01 o                         
  -3  13   5        484.91        447.34        44.61 o                         
  -2  13   5        301.63        274.04        36.78 o                         
  -1  13   5        601.03        558.51        40.75 o                         
   0  13   5       1360.79       1413.71        84.85 o                         
   1  13   5        302.77        295.26        55.63 o                         
   2  13   5          3.94        -15.81        55.59 o                         
   3  13   5          1.08         -7.18        45.72 o                         
   4  13   5          6.62          0.00        50.71 o                         
  -5  14   5         73.00         45.14        87.83 o                         
  -4  14   5         11.79         39.13        31.63 o                         
  -3  14   5        198.58        118.95        33.64 o                         
  -2  14   5         70.90         88.73        30.96 o                         
  -1  14   5        298.85        297.91        41.26 o                         
   0  14   5         29.65         70.94        36.53 o                         
   1  14   5        824.42        821.82       120.83 o                         
   2  14   5        591.32        651.93        86.11 o                         
   3  14   5         91.24        121.52        57.86 o                         
  -2  15   5        385.15        379.65        55.57 o                         
  -1  15   5        605.83        640.05        81.32 o                         
   0  15   5        150.68        215.65        56.87 o                         
 -11   0   6        327.31        308.16        62.26 o                         
 -10   0   6        277.37        318.54        56.95 o                         
  -9   0   6        249.18        314.09        54.86 o                         
  -8   0   6       2633.47       2494.81       101.52 o                         
  -7   0   6       2667.25       2857.00        75.66 o                         
  -6   0   6       2145.15       2097.75        59.03 o                         
  -5   0   6         41.66        161.61        28.85 o                         
  -4   0   6         73.00         39.08        14.39 o                         
  -3   0   6       1964.97       1963.71        44.41 o                         
  -2   0   6       3680.86       3654.42        84.01 o                         
  -1   0   6       3017.42       2842.72        66.68 o                         
   0   0   6       5739.77       5892.83       120.84 o                         
   1   0   6        554.55        432.48        20.61 o                         
   2   0   6      13514.05      12751.82       207.28 o                         
   3   0   6       3146.39       2975.89        68.29 o                         
   4   0   6       4136.07       3807.15        99.68 o                         
   5   0   6        614.38        706.19        91.39 o                         
   6   0   6       2126.88       2030.12        69.39 o                         
   7   0   6       1194.61       1281.77       123.75 o                         
   8   0   6          6.78          7.96        43.98 o                         
   9   0   6       2734.54       3238.98       199.28 o                         
 -11   1   6         71.35         84.59        36.58 o                         
 -10   1   6        140.48        177.67        36.67 o                         
  -9   1   6          1.84         14.40        24.76 o                         
  -8   1   6        104.69        287.99        68.01 o                         
  -7   1   6        264.28        330.31        21.75 o                         
  -6   1   6        229.02        323.85        18.35 o                         
  -5   1   6        733.94        863.44        23.93 o                         
  -4   1   6       3722.41       3965.17        55.59 o                         
  -3   1   6       1134.73       1271.15        27.63 o                         
  -2   1   6        774.62        869.90        23.29 o                         
  -1   1   6        211.24        206.22        12.36 o                         
   0   1   6         57.41         54.47         6.51 o                         
   1   1   6       1026.69       1121.14        23.34 o                         
   2   1   6         52.64         86.22        10.54 o                         
   3   1   6        317.45        318.67        17.77 o                         
   4   1   6        345.61        397.67        21.88 o                         
   5   1   6        431.44        422.13        25.13 o                         
   6   1   6         11.23         18.63        16.54 o                         
   7   1   6          0.09         66.24        24.18 o                         
   8   1   6         11.99         57.08        36.61 o                         
   9   1   6        130.54        183.64        59.04 o                         
 -11   2   6         19.75         48.77        35.64 o                         
 -10   2   6         72.90        116.25        32.70 o                         
  -9   2   6       1209.71       1159.78        87.84 o                         
  -8   2   6        831.24        791.54        40.23 o                         
  -7   2   6       5539.28       5439.22       107.88 o                         
  -6   2   6       4400.47       4572.55        78.80 o                         
  -5   2   6       9799.45      10464.09       143.16 o                         
  -4   2   6       1387.41       1433.31        27.88 o                         
  -3   2   6        694.40        925.34        46.87 o                         
  -2   2   6        158.30        199.80        19.88 o                         
  -1   2   6        422.89        419.95        17.14 o                         
   0   2   6        352.32        410.71        25.93 o                         
   1   2   6       7622.40       7186.15       108.03 o                         
   2   2   6       8688.23       8324.40       110.54 o                         
   3   2   6       4378.04       4153.82        60.93 o                         
   4   2   6       3211.94       3332.81        55.83 o                         
   5   2   6        513.62        556.64        27.74 o                         
   6   2   6        325.68        356.73        29.67 o                         
   7   2   6         58.13         93.01        31.48 o                         
   8   2   6        588.86        713.27        79.30 o                         
   9   2   6        212.60        312.95        55.66 o                         
 -11   3   6        107.60         95.14        36.78 o                         
 -10   3   6        124.48        138.51        34.08 o                         
  -9   3   6        434.33        468.40        38.73 o                         
  -8   3   6        315.95        292.11        28.97 o                         
  -7   3   6         82.62        137.61        24.24 o                         
  -6   3   6        108.79        187.92        19.72 o                         
  -5   3   6         98.69         99.42        17.37 o                         
  -4   3   6          7.21          1.92         8.86 o                         
  -3   3   6        686.83        804.13        18.85 o                         
  -2   3   6       3483.60       4811.80       257.64 o                         
  -1   3   6        372.87        446.94        19.61 o                         
   0   3   6         17.09         35.70         9.71 o                         
   1   3   6         43.00         37.32        11.13 o                         
   2   3   6        987.25       1085.04        43.86 o                         
   3   3   6         42.68         60.70        12.31 o                         
   4   3   6          2.49          8.09        11.91 o                         
   5   3   6        203.33        239.32        20.71 o                         
   6   3   6        657.85        667.04        38.37 o                         
   7   3   6          7.11         -1.94        30.67 o                         
   8   3   6         20.15        101.71        37.14 o                         
   9   3   6          0.50         56.80        67.26 o                         
 -11   4   6        236.08        199.27        41.89 o                         
 -10   4   6         24.96         56.48        30.98 o                         
  -9   4   6        160.00        177.08        27.97 o                         
  -8   4   6        682.19        701.44        39.43 o                         
  -7   4   6        318.08        355.61        27.64 o                         
  -6   4   6       6418.99       6190.05       100.01 o                         
  -5   4   6       3878.69       4087.59        89.89 o                         
  -4   4   6         74.52         78.23        23.14 o                         
  -3   4   6       1034.66        973.74        31.14 o                         
  -2   4   6       1024.47       1092.72        38.91 o                         
  -1   4   6       7679.71       7866.98       103.34 o                         
   0   4   6      10394.08      10754.00       136.80 o                         
   1   4   6      15820.69      15501.89       253.12 o                         
   2   4   6       6648.57       6473.11       106.08 o                         
   3   4   6       2891.77       2761.04        51.38 o                         
   4   4   6       2823.91       2670.90        61.29 o                         
   5   4   6        498.64        559.80        36.89 o                         
   6   4   6        376.47        346.79        43.14 o                         
   7   4   6          2.41         33.06        33.30 o                         
   8   4   6        461.25        460.17        56.36 o                         
   9   4   6        139.67        131.01        61.85 o                         
 -11   5   6         27.33          2.87        55.22 o                         
 -10   5   6          1.85          8.76        34.03 o                         
  -9   5   6        299.43        335.29        33.44 o                         
  -8   5   6         44.01         60.48        20.73 o                         
  -7   5   6        296.99        262.36        26.05 o                         
  -6   5   6        389.80        459.12        28.52 o                         
  -5   5   6       3862.68       4018.08        84.51 o                         
  -4   5   6         34.69         48.49        11.72 o                         
  -3   5   6        110.85        159.24        23.14 o                         
  -2   5   6       6107.97       6346.61       160.22 o                         
  -1   5   6       2516.11       2800.91        47.13 o                         
   0   5   6        190.27        196.21        16.74 o                         
   1   5   6       1651.29       1624.31        35.69 o                         
   2   5   6         99.84        154.01        15.88 o                         
   3   5   6          0.26         26.24        11.01 o                         
   4   5   6        219.73        244.14        20.94 o                         
   5   5   6        134.26        130.89        33.74 o                         
   6   5   6         71.20        109.23        34.16 o                         
   7   5   6        310.51        322.62        48.18 o                         
   8   5   6         78.26         43.25        37.73 o                         
 -10   6   6        210.35        251.38        42.16 o                         
  -9   6   6        471.63        483.24        47.16 o                         
  -8   6   6       1371.84       1443.35        65.86 o                         
  -7   6   6        825.08        975.82        71.79 o                         
  -6   6   6       1069.15       1231.71        57.58 o                         
  -5   6   6       2926.37       2989.00        72.61 o                         
  -4   6   6       6913.11       6667.59       118.61 o                         
  -3   6   6       1163.03       1117.22        33.39 o                         
  -2   6   6         68.35         67.95        14.97 o                         
  -1   6   6       1366.47       1349.59        31.78 o                         
   0   6   6       4981.18       4542.78        70.80 o                         
   1   6   6       3964.13       3658.23        61.12 o                         
   2   6   6       3353.09       2948.49        53.93 o                         
   3   6   6       1720.98       1596.05        75.00 o                         
   4   6   6          9.58         16.89        18.20 o                         
   5   6   6        282.39        341.12        42.39 o                         
   6   6   6          0.08        -18.00        30.24 o                         
   7   6   6        204.37        267.25        48.40 o                         
   8   6   6         19.94         49.01        47.23 o                         
 -10   7   6         50.25         56.57        35.44 o                         
  -9   7   6         14.44         -7.84        31.56 o                         
  -8   7   6         90.19        113.62        31.27 o                         
  -7   7   6         25.33         68.30        25.54 o                         
  -6   7   6        221.14        253.03        31.16 o                         
  -5   7   6        444.93        471.36        35.74 o                         
  -4   7   6         88.77         70.43        15.44 o                         
  -3   7   6       1493.25       1435.02        39.66 o                         
  -2   7   6       4427.09       4238.23        69.65 o                         
  -1   7   6       1486.80       1473.22        35.85 o                         
   0   7   6        297.91        285.35        19.58 o                         
   1   7   6         14.29         26.51        11.74 o                         
   2   7   6         71.43         76.81        13.90 o                         
   3   7   6          0.61         22.32        17.49 o                         
   4   7   6          2.28         16.83        26.45 o                         
   5   7   6        469.38        433.67        47.37 o                         
   6   7   6         50.92         77.24        34.70 o                         
   7   7   6          7.69         32.26        37.86 o                         
   8   7   6         74.11        130.26        60.88 o                         
 -10   8   6         16.07        116.96        58.35 o                         
  -9   8   6        331.82        332.82        45.39 o                         
  -8   8   6        893.93        918.93        60.30 o                         
  -7   8   6       3228.10       3020.73        87.51 o                         
  -6   8   6       1384.08       1455.58        64.69 o                         
  -5   8   6        632.78        736.53        55.63 o                         
  -4   8   6       2293.10       2185.17        52.23 o                         
  -3   8   6        629.49        666.88        34.02 o                         
  -2   8   6        465.72        526.19        25.30 o                         
  -1   8   6        484.45        499.86        25.72 o                         
   0   8   6        684.99        648.64        28.31 o                         
   1   8   6       1210.61       1228.54        42.02 o                         
   2   8   6        783.80        686.89        30.25 o                         
   3   8   6       1113.33       1062.64        47.83 o                         
   4   8   6        250.15        222.35        37.85 o                         
   5   8   6         66.95         90.46        33.98 o                         
   6   8   6        791.73        618.49        59.93 o                         
   7   8   6         82.68         43.50        67.19 o                         
  -9   9   6         36.00         60.20        35.20 o                         
  -8   9   6          6.66         18.50        30.75 o                         
  -7   9   6          2.56         42.58        29.40 o                         
  -6   9   6        168.12        168.28        31.17 o                         
  -5   9   6         84.91        228.36        32.56 o                         
  -4   9   6        101.94        115.71        25.53 o                         
  -3   9   6        769.13        824.34        40.24 o                         
  -2   9   6         31.34         76.63        24.34 o                         
  -1   9   6       1338.14       1300.34        43.62 o                         
   0   9   6        155.64        131.97        18.38 o                         
   1   9   6          1.60         13.69        22.68 o                         
   2   9   6       1065.16       1104.99        62.45 o                         
   3   9   6        916.63        994.57        64.57 o                         
   4   9   6         34.61         18.56        38.04 o                         
   5   9   6         95.97        135.60        38.73 o                         
   6   9   6        277.80        182.15        52.55 o                         
   7   9   6         44.80         55.19        42.08 o                         
  -8  10   6        837.03        843.94        73.29 o                         
  -7  10   6       1595.51       1600.85        76.36 o                         
  -6  10   6       3526.98       3486.99        95.44 o                         
  -5  10   6        977.94       1115.73        61.32 o                         
  -4  10   6        810.11        981.80        55.14 o                         
  -3  10   6        173.43        223.86        26.20 o                         
  -2  10   6         78.51        101.97        24.63 o                         
  -1  10   6         28.12         10.47        19.34 o                         
   0  10   6        201.03        248.51        24.90 o                         
   1  10   6       1350.48       1343.73        51.89 o                         
   2  10   6       1096.84       1135.37        85.81 o                         
   3  10   6       2580.33       2439.03       136.78 o                         
   4  10   6        992.15        996.15        69.96 o                         
   5  10   6        107.02         84.42        43.58 o                         
   6  10   6        144.82        161.45        44.44 o                         
  -8  11   6        143.19        172.59        50.66 o                         
  -7  11   6         94.23         94.12        36.78 o                         
  -6  11   6         17.67         35.19        30.94 o                         
  -5  11   6       1225.86       1110.65        72.07 o                         
  -4  11   6        517.14        578.13        46.30 o                         
  -3  11   6         21.92         17.81        18.86 o                         
  -2  11   6        856.44        920.89        51.51 o                         
  -1  11   6        591.77        645.14        55.23 o                         
   0  11   6        380.90        351.60        34.79 o                         
   1  11   6        101.97         90.52        33.00 o                         
   2  11   6        270.09        268.66        33.35 o                         
   3  11   6         57.27         47.60        31.29 o                         
   4  11   6        224.51        157.52        40.61 o                         
   5  11   6          6.86         29.41        35.05 o                         
   6  11   6        683.34        565.26        64.17 o                         
  -7  12   6        529.69        551.77        60.09 o                         
  -6  12   6        713.45        804.93        59.58 o                         
  -5  12   6       1043.95       1200.60        94.29 o                         
  -4  12   6         29.08         48.37        28.46 o                         
  -3  12   6         46.84         61.58        39.71 o                         
  -2  12   6         56.70         18.41        21.52 o                         
  -1  12   6        623.30        715.59        68.79 o                         
   0  12   6        504.72        630.70        58.45 o                         
   1  12   6       1339.00       1424.46        77.83 o                         
   2  12   6        883.71        840.73        88.53 o                         
   3  12   6       1405.23       1420.94       115.82 o                         
   4  12   6        951.20        818.26        84.19 o                         
   5  12   6        347.95        277.20        49.68 o                         
  -6  13   6         96.46        179.16        40.67 o                         
  -5  13   6        597.30        632.31        59.54 o                         
  -4  13   6        413.15        450.39        46.70 o                         
  -3  13   6       1004.04        937.96        59.04 o                         
  -2  13   6        409.15        407.97        37.58 o                         
  -1  13   6        133.86        157.81        38.95 o                         
   0  13   6         52.59         47.46        33.13 o                         
   1  13   6        571.92        536.77        58.62 o                         
   2  13   6        187.38        164.78        58.03 o                         
   3  13   6          2.91        -41.35        41.35 o                         
   4  13   6        368.86        420.30       167.51 o                         
  -5  14   6        223.09        389.68       113.93 o                         
  -4  14   6        295.58        337.42        44.19 o                         
  -3  14   6          1.13         -1.25        28.33 o                         
  -2  14   6         29.79        -16.28        33.18 o                         
  -1  14   6        290.21        299.41        51.29 o                         
   0  14   6       1399.15       1563.75        99.92 o                         
   1  14   6        565.51        515.19        73.82 o                         
   2  14   6       1156.44       1212.39       130.83 o                         
  -2  15   6        278.11        335.80        65.74 o                         
  -1  15   6        444.39        476.74        50.67 o                         
   0  15   6        210.49        190.15        73.69 o                         
 -11   1   7        828.78        803.30        86.21 o                         
 -10   1   7        584.72        599.77        49.29 o                         
  -9   1   7        179.95        171.51        31.57 o                         
  -8   1   7         79.03        110.98        20.58 o                         
  -7   1   7        634.81        825.25        47.70 o                         
  -6   1   7       3459.74       3487.12        64.61 o                         
  -5   1   7        507.54        573.17        21.66 o                         
  -4   1   7      15695.14      16093.31       182.67 o                         
  -3   1   7      16217.01      16381.66       182.86 o                         
  -2   1   7       2812.49       3177.76        93.64 o                         
  -1   1   7       6703.55       6593.68       103.05 o                         
   0   1   7       2851.90       2603.68        62.12 o                         
   1   1   7        297.21        334.88        31.74 o                         
   2   1   7        227.46        184.11        13.46 o                         
   3   1   7        998.24        877.39        38.82 o                         
   4   1   7       2338.05       2212.07        44.45 o                         
   5   1   7       2937.54       3013.15        57.16 o                         
   6   1   7        561.59        637.28        35.88 o                         
   7   1   7       1281.30       1348.01        90.22 o                         
   8   1   7        306.78        375.92        52.89 o                         
   9   1   7          6.85         -3.22        52.00 o                         
 -11   2   7          0.11        -30.84        30.84 o                         
 -10   2   7         65.95         59.92        30.59 o                         
  -9   2   7         59.57        160.36        51.79 o                         
  -8   2   7        324.01        292.09        27.21 o                         
  -7   2   7          5.87         37.57        15.88 o                         
  -6   2   7        287.90        349.09        25.31 o                         
  -5   2   7         31.35         91.96        10.79 o                         
  -4   2   7          0.51          0.05         7.49 o                         
  -3   2   7       1580.05       1650.43        35.53 o                         
  -2   2   7         15.89         11.43         9.03 o                         
  -1   2   7         28.27         26.21         8.47 o                         
   0   2   7        168.93        169.73        14.73 o                         
   1   2   7         36.24         10.78        10.36 o                         
   2   2   7         25.16         28.62         9.65 o                         
   3   2   7        647.58        718.53        28.49 o                         
   4   2   7        142.03        159.14        17.22 o                         
   5   2   7       1602.73       1577.68        41.17 o                         
   6   2   7        387.81        522.22        35.18 o                         
   7   2   7         98.17        112.55        31.60 o                         
   8   2   7         74.30        126.89        48.00 o                         
   9   2   7        299.24        176.59        63.85 o                         
 -11   3   7        788.05        748.86        58.20 o                         
 -10   3   7        600.52        626.11        50.21 o                         
  -9   3   7        468.30        431.40        34.36 o                         
  -8   3   7        132.45        154.10        23.78 o                         
  -7   3   7          0.84          4.42        18.53 o                         
  -6   3   7       2909.36       2987.50        60.36 o                         
  -5   3   7       8777.50       8644.01       122.96 o                         
  -4   3   7       1874.61       1712.26        31.61 o                         
  -3   3   7       8431.44       8153.99       143.73 o                         
  -2   3   7      19629.96      20483.28       314.02 o                         
  -1   3   7       1755.52       1760.02        37.93 o                         
   0   3   7       8430.35       8850.77       130.14 o                         
   1   3   7        289.03        295.69        20.21 o                         
   2   3   7        419.38        342.22        31.19 o                         
   3   3   7       1984.61       1909.12        44.80 o                         
   4   3   7       2895.24       2928.58        57.27 o                         
   5   3   7       1855.18       1859.81        56.45 o                         
   6   3   7       1341.40       1369.72        67.64 o                         
   7   3   7        387.52        338.79        39.69 o                         
   8   3   7          2.27         26.76        39.74 o                         
   9   3   7         13.46          8.94        54.07 o                         
 -11   4   7        193.53        191.50        42.50 o                         
 -10   4   7         59.10         99.71        46.27 o                         
  -9   4   7         40.76         89.74        28.99 o                         
  -8   4   7        194.97        199.16        24.74 o                         
  -7   4   7         17.87         32.24        16.91 o                         
  -6   4   7          1.07         33.69        13.97 o                         
  -5   4   7        607.23        650.88        27.59 o                         
  -4   4   7         38.83         46.44        11.10 o                         
  -3   4   7         15.95         27.86        11.80 o                         
  -2   4   7         28.39         24.42        10.94 o                         
  -1   4   7       1091.47       1116.68        24.27 o                         
   0   4   7        420.43        374.27        26.92 o                         
   1   4   7        661.85        581.89        26.67 o                         
   2   4   7         23.71         27.13        13.89 o                         
   3   4   7        279.00        297.98        22.69 o                         
   4   4   7        304.36        264.46        21.64 o                         
   5   4   7        376.82        400.72        42.05 o                         
   6   4   7         71.29         74.93        32.39 o                         
   7   4   7         54.77        237.74        42.96 o                         
   8   4   7         74.49        187.64        46.02 o                         
 -11   5   7        479.04        484.02        74.35 o                         
 -10   5   7        892.09        863.60        62.40 o                         
  -9   5   7        569.88        530.20        45.53 o                         
  -8   5   7        482.71        485.19        35.32 o                         
  -7   5   7        242.99        303.78        27.25 o                         
  -6   5   7        125.75        153.53        19.08 o                         
  -5   5   7       3818.57       3656.54        79.73 o                         
  -4   5   7       2415.80       2237.13        62.75 o                         
  -3   5   7       4481.47       4283.01        79.03 o                         
  -2   5   7       2951.98       2678.04        56.44 o                         
  -1   5   7       2781.90       2849.75        47.76 o                         
   0   5   7         99.04        112.02        11.75 o                         
   1   5   7         65.39         44.45        13.73 o                         
   2   5   7       2615.64       2410.62        55.78 o                         
   3   5   7       2097.65       1970.40        42.77 o                         
   4   5   7       2269.17       2044.21        75.79 o                         
   5   5   7       2236.53       2248.19        84.51 o                         
   6   5   7       1176.54       1194.14        74.22 o                         
   7   5   7        437.21        469.20        54.97 o                         
   8   5   7         47.30         59.10        39.96 o                         
 -10   6   7          0.44         60.14        33.70 o                         
  -9   6   7         81.10        101.05        32.12 o                         
  -8   6   7        572.41        629.48        48.16 o                         
  -7   6   7        213.44        255.64        32.76 o                         
  -6   6   7        144.43        149.24        25.78 o                         
  -5   6   7         50.65         68.40        19.69 o                         
  -4   6   7         75.70        154.06        30.33 o                         
  -3   6   7        449.81        505.80        29.58 o                         
  -2   6   7       1514.59       1560.28        43.49 o                         
  -1   6   7        115.92        106.31        12.26 o                         
   0   6   7        234.00        222.22        16.16 o                         
   1   6   7       3495.21       3164.84        55.16 o                         
   2   6   7         19.02         42.93        14.64 o                         
   3   6   7       2203.48       2008.70        55.34 o                         
   4   6   7        142.51         97.99        22.27 o                         
   5   6   7        257.45        234.26        38.87 o                         
   6   6   7         80.55        112.15        36.90 o                         
   7   6   7        144.47        153.45        63.35 o                         
   8   6   7         44.75         87.64        48.53 o                         
 -10   7   7        161.92        149.46        39.50 o                         
  -9   7   7         53.49         52.19        31.62 o                         
  -8   7   7        577.81        542.07        48.07 o                         
  -7   7   7        388.92        414.80        52.61 o                         
  -6   7   7        104.01        130.69        27.23 o                         
  -5   7   7        302.21        321.81        39.94 o                         
  -4   7   7       7127.94       6752.15       106.21 o                         
  -3   7   7       3380.30       3206.72        70.40 o                         
  -2   7   7        632.91        644.39        50.31 o                         
  -1   7   7        709.30        671.30        25.46 o                         
   0   7   7         52.33         51.99        12.55 o                         
   1   7   7        432.37        455.98        43.85 o                         
   2   7   7        858.93        794.39        38.82 o                         
   3   7   7       2094.96       2195.49        60.07 o                         
   4   7   7       2904.08       2892.34       102.41 o                         
   5   7   7       1552.74       1530.61        74.23 o                         
   6   7   7       1653.37       1783.29        88.89 o                         
   7   7   7        462.68        450.17        57.18 o                         
   8   7   7        399.58        423.48        60.38 o                         
 -10   8   7         34.45         55.46        36.71 o                         
  -9   8   7          1.56          3.44        30.30 o                         
  -8   8   7         23.93         16.04        29.42 o                         
  -7   8   7        679.82        674.72        54.96 o                         
  -6   8   7        860.60        914.58        53.43 o                         
  -5   8   7        135.33        172.64        27.52 o                         
  -4   8   7       1391.70       1318.22        41.92 o                         
  -3   8   7        584.43        599.65        37.20 o                         
  -2   8   7        154.14        182.80        16.64 o                         
  -1   8   7         75.62        115.21        15.22 o                         
   0   8   7        469.90        495.55        29.39 o                         
   1   8   7          8.13          9.86        12.15 o                         
   2   8   7        127.99        153.82        23.77 o                         
   3   8   7        217.34        187.25        26.89 o                         
   4   8   7         69.13         74.71        37.68 o                         
   5   8   7         29.36         61.22        34.08 o                         
   6   8   7        725.37        667.06        73.56 o                         
   7   8   7        239.65        269.46        53.01 o                         
  -9   9   7        399.78        338.52        46.99 o                         
  -8   9   7         10.90         17.60        30.01 o                         
  -7   9   7        398.24        447.91        46.05 o                         
  -6   9   7        661.87        560.86        45.90 o                         
  -5   9   7       1577.91       1624.04        88.20 o                         
  -4   9   7        927.58       1068.39        47.08 o                         
  -3   9   7       3903.27       3679.77        81.36 o                         
  -2   9   7       2845.87       2780.51        70.32 o                         
  -1   9   7       2211.77       2036.92        48.19 o                         
   0   9   7          3.45          0.84        13.16 o                         
   1   9   7        225.98        199.12        25.62 o                         
   2   9   7         42.02         86.77        28.50 o                         
   3   9   7        492.28        442.73        50.89 o                         
   4   9   7        843.59        844.95        63.12 o                         
   5   9   7       1219.08       1348.18        81.84 o                         
   6   9   7        585.92        540.08        60.39 o                         
   7   9   7        111.40        127.16        47.12 o                         
  -9  10   7         52.49         66.38        40.70 o                         
  -8  10   7        109.61         44.61        34.51 o                         
  -7  10   7        193.67        161.89        37.04 o                         
  -6  10   7        206.05        171.48        33.46 o                         
  -5  10   7        475.04        495.26        43.25 o                         
  -4  10   7        191.42        156.12        28.78 o                         
  -3  10   7         16.56         27.61        18.62 o                         
  -2  10   7        280.82        280.45        34.44 o                         
  -1  10   7       1389.12       1284.76        50.83 o                         
   0  10   7        710.97        622.81        40.76 o                         
   1  10   7       1119.90       1115.62        50.49 o                         
   2  10   7        844.13        838.45        48.74 o                         
   3  10   7        205.40        189.54        37.86 o                         
   4  10   7        541.71        490.89        52.91 o                         
   5  10   7        218.02        243.35        46.59 o                         
   6  10   7          1.68         11.59        37.31 o                         
  -8  11   7          9.49         -6.11        33.53 o                         
  -7  11   7         76.51         97.46        35.68 o                         
  -6  11   7        189.77        196.34        36.33 o                         
  -5  11   7       1452.28       1439.29        67.89 o                         
  -4  11   7        328.53        365.30        38.79 o                         
  -3  11   7        551.71        635.19        39.99 o                         
  -2  11   7        865.37        949.15        53.26 o                         
  -1  11   7        687.78        741.19        46.20 o                         
   0  11   7        284.79        220.68        39.28 o                         
   1  11   7          7.47         78.62        44.66 o                         
   2  11   7        767.54        855.37        53.22 o                         
   3  11   7        460.25        511.03        54.26 o                         
   4  11   7       1001.86       1110.29       114.19 o                         
   5  11   7        190.00        283.96        49.72 o                         
  -7  12   7        367.18        380.90        56.20 o                         
  -6  12   7         47.64         79.76        33.49 o                         
  -5  12   7         25.64         45.98        30.52 o                         
  -4  12   7          1.41          1.80        25.27 o                         
  -3  12   7         38.23         37.79        33.77 o                         
  -2  12   7         42.54          7.26        27.93 o                         
  -1  12   7        440.25        514.64        62.41 o                         
   0  12   7        673.11        766.30        62.16 o                         
   1  12   7        281.42        306.47        45.63 o                         
   2  12   7        351.14        402.96        67.11 o                         
   3  12   7        595.11        613.99        80.61 o                         
   4  12   7         19.67         63.15        52.88 o                         
   5  12   7         31.58         15.82        47.28 o                         
  -6  13   7          7.52         38.70        32.49 o                         
  -5  13   7        211.98        246.04        49.55 o                         
  -4  13   7       1128.14       1170.05        67.66 o                         
  -3  13   7        181.16        201.26        35.71 o                         
  -2  13   7        529.60        567.85        42.64 o                         
  -1  13   7        238.89        282.45        46.35 o                         
   0  13   7         64.06         71.10        60.18 o                         
   1  13   7         19.02         22.31        33.12 o                         
   2  13   7        327.62        355.96       127.28 o                         
   3  13   7        473.80        516.73       110.23 o                         
   4  13   7        188.83        262.54        96.74 o                         
  -5  14   7        293.80        272.68       107.18 o                         
  -4  14   7        308.44        406.58        72.43 o                         
  -3  14   7         46.96         91.27        33.25 o                         
  -2  14   7         55.09         68.01        37.38 o                         
  -1  14   7          6.19          3.21        35.56 o                         
   0  14   7        146.33        115.40        41.91 o                         
   1  14   7        320.12        200.73       120.98 o                         
   2  14   7        450.88        495.64        79.78 o                         
  -1  15   7        191.23        262.30        63.68 o                         
 -11   0   8         19.26         26.15        45.02 o                         
 -10   0   8        192.62        208.97        51.48 o                         
  -9   0   8       1414.49       1494.91        90.12 o                         
  -8   0   8       7368.09       7242.11       191.75 o                         
  -7   0   8       5585.35       5618.23       117.10 o                         
  -6   0   8        161.48        270.75        24.25 o                         
  -5   0   8        355.91        505.43        35.03 o                         
  -4   0   8         24.21         54.61        13.37 o                         
  -3   0   8      14359.06      14470.75       245.79 o                         
  -2   0   8         45.63         35.75        20.88 o                         
  -1   0   8       4790.52       4637.16       103.41 o                         
   0   0   8        211.16         79.51        15.22 o                         
   1   0   8         39.35         73.64        13.45 o                         
   2   0   8       7012.03       7059.49       126.66 o                         
   3   0   8        636.59        620.22        51.77 o                         
   4   0   8        290.65        231.29        28.06 o                         
   5   0   8        667.74        769.59        47.52 o                         
   6   0   8       2923.88       3008.41        88.44 o                         
   7   0   8        756.16        793.30        72.75 o                         
   8   0   8        879.97        948.55       124.68 o                         
   9   0   8        414.12        599.40       123.15 o                         
 -11   1   8         46.81         28.73        32.40 o                         
 -10   1   8         25.10         32.31        28.40 o                         
  -9   1   8        813.52        817.21        70.43 o                         
  -8   1   8        218.94        403.49        29.01 o                         
  -7   1   8         15.22         89.73        14.11 o                         
  -6   1   8         32.43         47.83        11.22 o                         
  -5   1   8        239.44        307.05        17.43 o                         
  -4   1   8         58.95        115.81        12.79 o                         
  -3   1   8       5218.59       6110.63        83.92 o                         
  -2   1   8       3095.48       3336.83       100.57 o                         
  -1   1   8        453.24        567.35        22.97 o                         
   0   1   8          0.15         -1.77         6.53 o                         
   1   1   8         94.41        148.79        11.95 o                         
   2   1   8         60.10         48.81        17.20 o                         
   3   1   8          2.64         57.35        14.16 o                         
   4   1   8         50.34         97.66        16.83 o                         
   5   1   8        422.52        419.74        26.87 o                         
   6   1   8        428.74        459.20        29.90 o                         
   7   1   8        446.54        501.18        60.55 o                         
   8   1   8         11.83         10.10        48.20 o                         
   9   1   8        105.51        244.46        65.99 o                         
 -11   2   8        509.87        488.60        50.46 o                         
 -10   2   8       1618.60       1549.13        69.13 o                         
  -9   2   8       1167.30       1128.57       160.01 o                         
  -8   2   8       2614.99       2633.56        63.19 o                         
  -7   2   8       2286.47       2485.46        56.87 o                         
  -6   2   8       2770.21       2827.66        64.45 o                         
  -5   2   8        947.37       1137.30        34.20 o                         
  -4   2   8        341.58        392.97        21.69 o                         
  -3   2   8       7507.71       7888.54       104.68 o                         
  -2   2   8       2583.29       2517.14        48.59 o                         
  -1   2   8       5366.27       4934.93        78.16 o                         
   0   2   8       9211.22       9373.28       136.26 o                         
   1   2   8       5315.83       5082.48        84.11 o                         
   2   2   8       1351.88       1132.48        33.07 o                         
   3   2   8       3012.82       2879.98        49.00 o                         
   4   2   8        602.18        623.55        27.97 o                         
   5   2   8          3.83         50.96        18.91 o                         
   6   2   8        479.18        502.62        40.76 o                         
   7   2   8       1512.03       1737.48        71.29 o                         
   8   2   8       1253.69       1383.08        85.40 o                         
 -11   3   8          0.31         -1.09        32.03 o                         
 -10   3   8         94.00        117.26        32.05 o                         
  -9   3   8          3.09         25.55        20.67 o                         
  -8   3   8        557.09        527.07        33.62 o                         
  -7   3   8        996.18       1007.18        38.92 o                         
  -6   3   8       2000.86       1922.75        46.67 o                         
  -5   3   8       1107.90       1138.57        27.19 o                         
  -4   3   8       1918.81       1898.00        34.28 o                         
  -3   3   8        223.47        403.51        81.08 o                         
  -2   3   8        306.55        318.74        44.84 o                         
  -1   3   8       2404.64       2417.97        39.59 o                         
   0   3   8         17.01          8.85         9.93 o                         
   1   3   8       2303.22       2330.52        49.82 o                         
   2   3   8       1505.28       1634.07        43.57 o                         
   3   3   8        340.13        361.59        20.89 o                         
   4   3   8         82.08        108.64        17.95 o                         
   5   3   8        225.12        337.55        31.36 o                         
   6   3   8         80.66        192.01        36.92 o                         
   7   3   8         43.39          6.66        66.06 o                         
   8   3   8         89.37         -2.32        72.48 o                         
 -11   4   8        885.34        960.48        99.73 o                         
 -10   4   8        970.75        999.45        59.85 o                         
  -9   4   8        884.42        983.96        48.50 o                         
  -8   4   8       1024.86       1007.03        44.19 o                         
  -7   4   8        379.23        469.09        38.67 o                         
  -6   4   8       1739.93       1947.13        52.81 o                         
  -5   4   8        268.06        526.28        46.46 o                         
  -4   4   8        119.30        182.39        16.08 o                         
  -3   4   8        447.05        604.42        28.14 o                         
  -2   4   8       4868.25       4660.31       137.97 o                         
  -1   4   8      16135.14      16481.21       203.23 o                         
   0   4   8       9804.37       9267.07       139.30 o                         
   1   4   8       6211.29       5897.45        98.66 o                         
   2   4   8        257.19        243.29        22.81 o                         
   3   4   8         35.60         38.41        11.83 o                         
   4   4   8        212.89        270.68        27.07 o                         
   5   4   8       1011.09       1022.41        91.45 o                         
   6   4   8        284.28        339.05        44.69 o                         
   7   4   8        852.79        969.79        71.53 o                         
   8   4   8        592.79        707.67        68.58 o                         
 -11   5   8          5.38         -3.80        42.75 o                         
 -10   5   8         62.34         69.37        32.35 o                         
  -9   5   8        270.97        334.35        32.93 o                         
  -8   5   8        282.65        367.18        43.26 o                         
  -7   5   8          5.42         58.08        16.66 o                         
  -6   5   8         17.45         22.67        13.89 o                         
  -5   5   8        964.12        989.05        55.63 o                         
  -4   5   8        524.15        495.02        24.95 o                         
  -3   5   8       1233.62       1218.29        48.19 o                         
  -2   5   8          2.70          6.27        14.49 o                         
  -1   5   8        112.00        197.83        13.26 o                         
   0   5   8        168.73        161.07        13.59 o                         
   1   5   8         74.46        102.33        16.32 o                         
   2   5   8        765.46        813.19        35.79 o                         
   3   5   8        739.60        733.49        37.48 o                         
   4   5   8        214.94        196.66        25.72 o                         
   5   5   8          1.19         29.89        28.78 o                         
   6   5   8         90.95         84.26        37.10 o                         
   7   5   8        350.60        377.97        52.26 o                         
   8   5   8         51.39         65.46        42.52 o                         
 -10   6   8        665.82        639.51        55.31 o                         
  -9   6   8       1786.54       1713.69       121.93 o                         
  -8   6   8        632.21        716.49        50.81 o                         
  -7   6   8       1875.15       1801.16        63.88 o                         
  -6   6   8        165.33        217.38        28.27 o                         
  -5   6   8         36.97        193.49        30.43 o                         
  -4   6   8        365.04        594.23        47.97 o                         
  -3   6   8       1104.17       1085.15        37.67 o                         
  -2   6   8       2609.19       2562.69        58.02 o                         
  -1   6   8       3215.79       3003.03        52.38 o                         
   0   6   8      10700.45      10474.36       151.92 o                         
   1   6   8       4758.37       4558.16        85.94 o                         
   2   6   8       2556.48       2409.00        59.32 o                         
   3   6   8         17.62         28.50        19.47 o                         
   4   6   8         44.89         32.25        22.42 o                         
   5   6   8        103.75        125.15        36.14 o                         
   6   6   8        625.80        671.93        59.79 o                         
   7   6   8        381.17        554.65       157.58 o                         
   8   6   8        141.03        146.63        48.52 o                         
 -10   7   8          7.23         32.10        33.57 o                         
  -9   7   8         84.51        124.29        34.15 o                         
  -8   7   8         18.21         47.23        37.68 o                         
  -7   7   8        500.43        368.91        42.76 o                         
  -6   7   8          2.40         38.03        22.32 o                         
  -5   7   8        365.05        397.61        38.10 o                         
  -4   7   8        351.52        369.44        25.88 o                         
  -3   7   8       1025.31        973.87        39.60 o                         
  -2   7   8        639.83        723.31        35.75 o                         
  -1   7   8        520.51        566.44        41.10 o                         
   0   7   8        141.95        130.39        14.81 o                         
   1   7   8       2623.33       2396.67        53.56 o                         
   2   7   8         98.09        140.06        22.53 o                         
   3   7   8        995.94        940.67        44.80 o                         
   4   7   8       1443.01       1338.05        67.28 o                         
   5   7   8         15.95        146.93        37.42 o                         
   6   7   8        121.21        138.59        56.47 o                         
   7   7   8         60.97         62.97        39.65 o                         
 -10   8   8         34.58         76.26        39.40 o                         
  -9   8   8        934.52       1050.46        67.48 o                         
  -8   8   8       1668.40       1650.18       105.49 o                         
  -7   8   8        825.78        984.05        58.52 o                         
  -6   8   8         34.74         96.93        25.71 o                         
  -5   8   8        245.64        252.53        36.66 o                         
  -4   8   8        612.24        622.01        32.67 o                         
  -3   8   8        974.75       1087.28        61.83 o                         
  -2   8   8       2789.56       2753.73        67.14 o                         
  -1   8   8       2760.85       2667.75        52.80 o                         
   0   8   8       1396.98       1364.66        56.03 o                         
   1   8   8       1957.38       1930.21        62.06 o                         
   2   8   8       2456.29       2276.24        62.60 o                         
   3   8   8        571.46        606.90        40.10 o                         
   4   8   8         14.33         17.40        27.73 o                         
   5   8   8        246.53        256.57        44.82 o                         
   6   8   8        416.51        429.85        55.29 o                         
   7   8   8        122.68         61.70        45.18 o                         
  -9   9   8         42.18         48.42        33.96 o                         
  -8   9   8         25.58         58.37        32.21 o                         
  -7   9   8        174.69        274.10        66.71 o                         
  -6   9   8          8.89         41.88        25.49 o                         
  -5   9   8        292.55        288.93        46.72 o                         
  -4   9   8        553.13        669.55        58.45 o                         
  -3   9   8          3.67         38.23        42.60 o                         
  -2   9   8        213.29        266.44        28.50 o                         
  -1   9   8       1278.69       1262.16        52.64 o                         
   0   9   8          1.23         -1.68        13.06 o                         
   1   9   8         30.20         51.17        20.28 o                         
   2   9   8        679.31        674.45        52.48 o                         
   3   9   8        176.09        204.73        36.32 o                         
   4   9   8          3.53         19.24        34.41 o                         
   5   9   8        151.95        191.36        44.46 o                         
   6   9   8          1.31         28.49        37.17 o                         
  -9  10   8        342.73        409.94        50.88 o                         
  -8  10   8        502.60        535.99        67.85 o                         
  -7  10   8        620.63        766.47       116.17 o                         
  -6  10   8        854.92        880.46        81.41 o                         
  -5  10   8        196.41        274.16        36.04 o                         
  -4  10   8       1518.54       1511.92        58.90 o                         
  -3  10   8       1315.56       1215.61        46.02 o                         
  -2  10   8       2208.37       2137.25        76.42 o                         
  -1  10   8       1536.03       1425.46        65.96 o                         
   0  10   8       2128.67       1806.57        74.61 o                         
   1  10   8       1150.95       1143.28        52.72 o                         
   2  10   8       1109.72       1106.93        54.15 o                         
   3  10   8        653.50        560.80        52.44 o                         
   4  10   8        183.98        162.98        40.38 o                         
   5  10   8        129.31        108.02        39.02 o                         
   6  10   8         84.53         74.74        43.19 o                         
  -8  11   8         12.21         54.82        35.45 o                         
  -7  11   8          2.46         58.15        33.88 o                         
  -6  11   8       1363.66       1383.31       108.46 o                         
  -5  11   8        830.00        779.56        54.39 o                         
  -4  11   8        497.80        491.04        44.32 o                         
  -3  11   8        501.84        534.17        70.67 o                         
  -2  11   8        471.35        451.06        38.84 o                         
  -1  11   8         18.43          1.57        20.92 o                         
   0  11   8         22.79         48.21        29.74 o                         
   1  11   8          1.27         41.32        31.17 o                         
   2  11   8         29.77          3.48        66.49 o                         
   3  11   8        333.13        361.76        47.20 o                         
   4  11   8        103.47        141.17        39.99 o                         
   5  11   8        343.60        413.49        54.98 o                         
  -7  12   8        511.31        604.45        80.04 o                         
  -6  12   8        339.93        332.15        57.40 o                         
  -5  12   8        222.15        249.74        39.46 o                         
  -4  12   8          1.18         35.56        27.67 o                         
  -3  12   8         90.17         56.37        27.35 o                         
  -2  12   8       1443.57       1447.59        67.24 o                         
  -1  12   8       1115.68       1195.14        76.45 o                         
   0  12   8       1131.26       1139.71        76.40 o                         
   1  12   8        462.40        470.54        53.56 o                         
   2  12   8         95.97        136.52        52.90 o                         
   3  12   8         41.36         51.13        49.73 o                         
   4  12   8        107.66        136.38        75.38 o                         
  -6  13   8        220.30        233.52        43.45 o                         
  -5  13   8        740.11        715.72        57.66 o                         
  -4  13   8        570.77        512.40        48.75 o                         
  -3  13   8        381.59        352.76        48.58 o                         
  -2  13   8        134.04        125.79        32.54 o                         
  -1  13   8        178.03        208.56        46.55 o                         
   0  13   8          1.64         29.68        35.50 o                         
   1  13   8         36.29          6.89        38.63 o                         
   2  13   8        200.52        174.29        60.78 o                         
   3  13   8        125.09        135.29        58.99 o                         
  -4  14   8        156.61        176.48        38.56 o                         
  -3  14   8         29.61         53.01        37.62 o                         
  -2  14   8         78.28         76.55        38.77 o                         
  -1  14   8        212.59        241.86        46.35 o                         
   0  14   8        176.44        152.12        43.54 o                         
   1  14   8        875.46        908.77        94.34 o                         
   2  14   8        101.20         52.90        54.74 o                         
 -11   1   9        368.98        518.86        77.61 o                         
 -10   1   9        383.86        327.65        39.55 o                         
  -9   1   9          8.20         45.36        37.66 o                         
  -8   1   9       1831.06       1732.51        52.60 o                         
  -7   1   9       3036.57       2871.65        52.87 o                         
  -6   1   9        233.87        245.53        16.93 o                         
  -5   1   9       6785.67       6515.54       142.45 o                         
  -4   1   9       2375.26       2255.49        38.53 o                         
  -3   1   9        473.37        667.45        43.44 o                         
  -2   1   9        238.34        204.49        15.86 o                         
  -1   1   9        288.36        328.66        17.81 o                         
   0   1   9       5389.04       5692.12        88.21 o                         
   1   1   9       1671.37       1535.07        31.55 o                         
   2   1   9       9289.22       8958.62       110.90 o                         
   3   1   9       6374.61       6232.76        85.78 o                         
   4   1   9       1336.05       1307.22        42.43 o                         
   5   1   9        485.00        594.93        31.23 o                         
   6   1   9        589.86        684.88        40.26 o                         
   7   1   9          0.58        -14.24        27.38 o                         
   8   1   9          2.70         21.44        49.42 o                         
 -11   2   9        101.13        127.68        37.01 o                         
 -10   2   9        116.80         80.81        30.13 o                         
  -9   2   9         60.68         70.10        22.64 o                         
  -8   2   9          2.34         24.81        17.48 o                         
  -7   2   9        149.06        198.60        23.13 o                         
  -6   2   9        859.17        909.63        30.63 o                         
  -5   2   9          0.12         67.88        10.96 o                         
  -4   2   9        191.55        252.10        14.43 o                         
  -3   2   9          1.25         17.56         7.84 o                         
  -2   2   9        160.80        198.65        28.49 o                         
  -1   2   9        144.07        183.63        14.45 o                         
   0   2   9         18.64         27.58        11.32 o                         
   1   2   9        702.05        687.04        27.30 o                         
   2   2   9        213.93        221.98        16.91 o                         
   3   2   9       1035.83       1101.15        36.32 o                         
   4   2   9        440.19        484.83        25.75 o                         
   6   2   9        163.49        228.16        41.71 o                         
   7   2   9        355.78        433.87        43.27 o                         
   8   2   9         10.72         56.38        50.80 o                         
 -11   3   9         63.93         72.81        34.12 o                         
 -10   3   9          6.30         76.82        28.48 o                         
  -9   3   9         62.67        114.32        26.71 o                         
  -8   3   9         80.51         76.46        19.38 o                         
  -7   3   9       1309.67       1271.31        42.11 o                         
  -6   3   9       8547.73       8325.38       123.52 o                         
  -5   3   9       4222.99       4130.03        61.58 o                         
  -4   3   9       1965.60       1841.46        52.86 o                         
  -3   3   9       1183.10       1066.00        33.10 o                         
  -2   3   9        885.80        706.27        26.44 o                         
  -1   3   9        944.49        909.23        27.04 o                         
   0   3   9       3496.04       3502.50        64.05 o                         
   1   3   9       3807.37       3562.08        68.09 o                         
   2   3   9       5203.76       5051.40       100.54 o                         
   3   3   9       2285.78       2213.83        45.54 o                         
   4   3   9       4033.46       3956.79        83.71 o                         
   5   3   9       2300.44       2333.83        71.03 o                         
   6   3   9        338.57        437.42        53.60 o                         
   7   3   9          1.09          0.01        34.13 o                         
   8   3   9         91.74        146.99        57.68 o                         
 -11   4   9          0.38         15.20        42.07 o                         
 -10   4   9         32.59         63.58        44.72 o                         
  -9   4   9         76.93        110.32        24.93 o                         
  -8   4   9        393.50        417.82        48.81 o                         
  -7   4   9          0.90          1.80        14.89 o                         
  -6   4   9          0.09         10.95        19.18 o                         
  -5   4   9        123.67        137.29        13.73 o                         
  -4   4   9       1772.26       1792.62        41.10 o                         
  -3   4   9        493.13        575.25        29.52 o                         
  -2   4   9       1289.62       1249.22        36.56 o                         
  -1   4   9        379.15        417.06        16.10 o                         
   0   4   9        252.31        242.87        29.52 o                         
   1   4   9          3.58         14.89        13.52 o                         
   2   4   9        296.35        318.84        25.60 o                         
   3   4   9          4.76         -1.56        16.55 o                         
   4   4   9          1.48         29.44        19.74 o                         
   5   4   9         17.13         25.73        28.34 o                         
   6   4   9          3.24         75.51        34.22 o                         
   7   4   9        244.50        270.41        63.01 o                         
   8   4   9          2.08         17.78        43.93 o                         
 -11   5   9          3.40          4.32        39.37 o                         
 -10   5   9        157.88        218.48        42.33 o                         
  -9   5   9        350.82        415.84        43.68 o                         
  -8   5   9        502.45        539.29        58.62 o                         
  -7   5   9       2047.73       2029.78        55.40 o                         
  -6   5   9       4069.01       3979.85        73.47 o                         
  -5   5   9       8503.76       7934.01       117.51 o                         
  -4   5   9       3853.61       3703.16        83.42 o                         
  -3   5   9       6341.93       6023.83       103.59 o                         
  -2   5   9       1025.61        986.83        34.20 o                         
  -1   5   9         58.29         70.02         9.80 o                         
   0   5   9        123.08        131.22        16.65 o                         
   1   5   9       2438.92       2270.73        53.92 o                         
   2   5   9       1929.77       1812.84        50.48 o                         
   3   5   9       2167.64       2056.45        57.53 o                         
   4   5   9       2395.84       2490.96        66.97 o                         
   5   5   9        968.45        947.61       102.41 o                         
   6   5   9         86.35        112.01        46.66 o                         
   7   5   9         28.82         64.39        39.16 o                         
   8   5   9         95.30        127.67        45.81 o                         
 -11   6   9        324.17        265.00        97.35 o                         
 -10   6   9          1.98         30.25        31.20 o                         
  -9   6   9       1162.58       1079.38        63.60 o                         
  -8   6   9        129.40        240.29        36.84 o                         
  -7   6   9         85.65        138.96        28.14 o                         
  -6   6   9       1222.49       1165.05        52.41 o                         
  -5   6   9        109.35        161.86        18.59 o                         
  -4   6   9        398.04        386.67        25.45 o                         
  -3   6   9        202.23        218.63        22.31 o                         
  -2   6   9        302.49        303.69        24.37 o                         
  -1   6   9        582.77        561.08        21.15 o                         
   0   6   9          3.42         -1.38        12.45 o                         
   1   6   9         20.40          1.21        17.29 o                         
   2   6   9        749.87        809.63        40.26 o                         
   3   6   9         14.69         37.53        20.18 o                         
   4   6   9        463.34        481.73        48.29 o                         
   5   6   9          1.62         42.93        31.89 o                         
   6   6   9        140.32        209.26        43.16 o                         
   7   6   9        202.12        251.16        49.37 o                         
 -10   7   9         52.71         23.63        35.05 o                         
  -9   7   9          6.30         46.02        30.16 o                         
  -8   7   9       1123.56       1240.24        66.87 o                         
  -7   7   9        149.48        191.07        34.77 o                         
  -6   7   9       1075.49       1024.10        71.27 o                         
  -5   7   9        810.05        758.26        46.09 o                         
  -4   7   9       4949.96       4599.58        81.85 o                         
  -3   7   9        998.09        901.08        40.34 o                         
  -2   7   9         82.45         99.09        19.29 o                         
  -1   7   9         13.43         16.82        10.06 o                         
   0   7   9        301.39        293.95        18.84 o                         
   1   7   9       1595.96       1510.80        47.75 o                         
   2   7   9       1073.52       1165.38        47.14 o                         
   3   7   9       2791.42       2627.49        68.99 o                         
   4   7   9         85.76        136.06        34.13 o                         
   5   7   9         49.43         82.33        36.05 o                         
   6   7   9          2.92        -28.71        34.09 o                         
   7   7   9         53.56         -9.86        39.44 o                         
 -10   8   9         98.51         98.63        39.26 o                         
  -9   8   9          2.35         35.15        32.47 o                         
  -8   8   9          2.22         31.10        28.47 o                         
  -7   8   9         40.89         61.83        42.11 o                         
  -6   8   9          2.51         12.65        22.10 o                         
  -5   8   9        218.99        282.29        31.99 o                         
  -4   8   9         11.39         32.41        16.64 o                         
  -3   8   9        693.83        647.24        38.91 o                         
  -2   8   9        676.64        680.44        43.98 o                         
  -1   8   9        371.33        371.17        22.17 o                         
   0   8   9        335.64        410.17        29.16 o                         
   1   8   9        399.60        395.37        33.86 o                         
   2   8   9          6.61         -3.94        19.29 o                         
   3   8   9         47.20         70.21        24.02 o                         
   4   8   9         18.07         44.20        31.23 o                         
   5   8   9        304.52        343.40        59.31 o                         
   6   8   9         66.21         79.13        39.86 o                         
   7   8   9         37.12         93.95        45.01 o                         
  -9   9   9         39.46         87.26        36.71 o                         
  -8   9   9        431.20        407.18        46.34 o                         
  -7   9   9       2051.79       1925.40        74.49 o                         
  -6   9   9       1566.43       1456.21        62.99 o                         
  -5   9   9       1495.32       1395.88        73.90 o                         
  -4   9   9       1607.62       1521.47        48.76 o                         
  -3   9   9         86.81        119.59        23.93 o                         
  -2   9   9        999.56        960.05        46.47 o                         
  -1   9   9        405.36        311.57        29.92 o                         
   0   9   9        801.84        835.17        45.46 o                         
   1   9   9       1070.97       1058.02        59.52 o                         
   2   9   9       2244.40       2023.04        86.52 o                         
   3   9   9       1553.77       1483.99       142.10 o                         
   4   9   9       1236.22       1351.93        96.02 o                         
   5   9   9        785.55        816.54        70.27 o                         
   6   9   9        208.77        315.80        51.74 o                         
  -9  10   9         59.55         67.65        37.63 o                         
  -8  10   9        311.36        286.56        44.66 o                         
  -7  10   9         66.28         86.06        32.33 o                         
  -6  10   9         21.63         35.09        27.04 o                         
  -5  10   9        168.97        163.78        32.03 o                         
  -4  10   9        175.35        174.27        29.80 o                         
  -3  10   9         69.40         60.43        23.25 o                         
  -2  10   9        406.88        405.75        35.53 o                         
  -1  10   9       1388.56       1396.66        55.60 o                         
   0  10   9        647.81        580.16        52.65 o                         
   1  10   9        128.94        106.30        34.30 o                         
   2  10   9          1.76         13.58        25.73 o                         
   3  10   9         97.20        120.55        35.62 o                         
   4  10   9          7.21         29.55        34.04 o                         
   5  10   9         41.13         18.94        36.13 o                         
   6  10   9        691.51        695.82        81.81 o                         
  -8  11   9        119.25        141.94        40.64 o                         
  -7  11   9        576.81        643.45        56.05 o                         
  -6  11   9       2662.98       2291.08        82.70 o                         
  -5  11   9       1051.54       1045.76       105.26 o                         
  -4  11   9        482.16        493.10        44.61 o                         
  -3  11   9        849.22        808.58        52.88 o                         
  -2  11   9          0.96          4.41        23.98 o                         
  -1  11   9         41.03         18.58        29.86 o                         
   0  11   9         40.10         86.77        33.97 o                         
   1  11   9       1125.53       1265.30        73.49 o                         
   2  11   9        153.18         83.48        47.44 o                         
   3  11   9        623.86        735.87        86.14 o                         
   4  11   9        547.96        561.57        61.29 o                         
   5  11   9        231.21        366.50        62.72 o                         
  -7  12   9         49.03         41.85        51.72 o                         
  -6  12   9          7.42         25.41        31.38 o                         
  -5  12   9        451.95        493.30        78.49 o                         
  -4  12   9        281.59        313.80        42.15 o                         
  -3  12   9        514.87        470.07        43.84 o                         
  -2  12   9        563.92        587.77        63.25 o                         
  -1  12   9        778.81        689.33        80.28 o                         
   0  12   9        220.24        227.77        43.77 o                         
   1  12   9        224.42        233.31        44.93 o                         
   2  12   9         23.95         10.64        43.49 o                         
   3  12   9        203.38        280.24       131.73 o                         
   4  12   9        204.84        189.18        67.09 o                         
  -6  13   9        759.84        706.29        60.71 o                         
  -5  13   9        942.57       1037.75        67.73 o                         
  -4  13   9       1162.40       1119.89        76.10 o                         
  -3  13   9        870.97        942.78        74.61 o                         
  -2  13   9        150.30        163.69        42.73 o                         
  -1  13   9         10.47        -29.85        29.85 o                         
   0  13   9          3.43         -2.28        32.40 o                         
   1  13   9        356.60        362.45        68.48 o                         
   2  13   9        336.27        454.32        75.60 o                         
   3  13   9        366.08        482.16        81.21 o                         
  -4  14   9         92.13        126.72        44.45 o                         
  -3  14   9        814.43        817.30        72.19 o                         
  -2  14   9        484.12        520.40        61.44 o                         
  -1  14   9        148.28        122.86        42.24 o                         
   0  14   9        369.12        355.45        54.01 o                         
   1  14   9        535.63        682.93       124.99 o                         
 -11   0  10        667.78        705.66        79.32 o                         
 -10   0  10        489.53        550.53        73.86 o                         
  -9   0  10       1599.86       1518.69        89.43 o                         
  -8   0  10       2581.01       2646.00       106.62 o                         
  -7   0  10        562.98        621.44        38.87 o                         
  -6   0  10        439.53        535.65        34.12 o                         
  -5   0  10        296.72        304.33        24.90 o                         
  -4   0  10      10971.07      11488.08       193.00 o                         
  -3   0  10       7603.92       7156.55       167.66 o                         
  -2   0  10      23315.08      22769.92       436.53 o                         
  -1   0  10        108.03        240.00        43.45 o                         
   0   0  10         12.35         39.36        15.25 o                         
   1   0  10        499.60        548.68        80.77 o                         
   2   0  10        137.78        130.62        20.01 o                         
   3   0  10        516.19        495.12        55.82 o                         
   4   0  10         90.56        108.68        31.91 o                         
   5   0  10       1487.73       1597.91        80.10 o                         
   6   0  10       1184.26       1487.22       168.12 o                         
   7   0  10       1341.11       1644.69       161.51 o                         
   8   0  10        369.58        489.46       110.86 o                         
 -11   1  10        218.43        163.44        39.66 o                         
 -10   1  10         19.11         57.71        28.76 o                         
  -9   1  10        552.25        500.46        41.07 o                         
  -8   1  10          0.04        109.27        19.80 o                         
  -7   1  10          5.04         43.67        13.10 o                         
  -6   1  10       1243.68       1297.76        32.13 o                         
  -5   1  10        886.12        963.94        26.29 o                         
  -4   1  10        816.54        864.54        22.91 o                         
  -3   1  10        349.38        433.14        42.59 o                         
  -2   1  10        299.14        426.79        22.53 o                         
  -1   1  10         17.49          6.41         9.28 o                         
   0   1  10         12.63         38.37        10.06 o                         
   1   1  10        769.95        865.54        27.32 o                         
   2   1  10        549.99        685.43        70.94 o                         
   3   1  10       1682.06       1769.76        43.90 o                         
   4   1  10        101.08        123.25        18.31 o                         
   5   1  10        592.52        617.09        33.97 o                         
   6   1  10          8.13         23.20        22.73 o                         
   7   1  10        113.19         53.59        47.87 o                         
   8   1  10         40.64         80.90        56.40 o                         
 -11   2  10        627.97        631.05        52.53 o                         
 -10   2  10       1280.42       1307.91       100.55 o                         
  -9   2  10       1049.88       1084.20        48.10 o                         
  -8   2  10         11.84         31.05        17.43 o                         
  -7   2  10        779.36        689.05        27.78 o                         
  -6   2  10        433.19        534.48        23.42 o                         
  -5   2  10       4608.89       4715.73        71.13 o                         
  -4   2  10       6183.17       6145.61        87.42 o                         
  -3   2  10      13366.99      13531.61       201.76 o                         
  -2   2  10      10827.39      10573.25       155.15 o                         
  -1   2  10       7021.84       6895.05       112.18 o                         
   0   2  10       4246.29       4238.35        73.69 o                         
   1   2  10       1438.57       1295.99        37.93 o                         
   2   2  10         35.75         38.10        11.22 o                         
   3   2  10        237.19        288.29        20.95 o                         
   4   2  10        337.04        380.41        27.90 o                         
   5   2  10       1300.83       1413.82        66.97 o                         
   6   2  10        898.24       1063.58        58.17 o                         
   7   2  10        843.70        995.17        87.51 o                         
   8   2  10        311.23        516.79       110.56 o                         
 -11   3  10          1.16         30.63        32.88 o                         
 -10   3  10          9.64        -13.06        24.65 o                         
  -9   3  10        149.01        166.15        25.10 o                         
  -8   3  10         22.83         17.35        20.93 o                         
  -7   3  10        177.29        156.02        25.73 o                         
  -6   3  10        570.36        545.67        32.00 o                         
  -5   3  10        248.27        236.30        15.42 o                         
  -4   3  10        103.65        126.71        13.35 o                         
  -3   3  10        153.73        241.17        19.96 o                         
  -2   3  10       3367.88       3543.64        66.32 o                         
  -1   3  10       3585.19       3446.40        62.55 o                         
   0   3  10        216.59        243.18        19.77 o                         
   1   3  10        315.47        369.78        25.19 o                         
   2   3  10        320.81        324.48        25.64 o                         
   3   3  10         33.77        135.57        21.32 o                         
   4   3  10       1026.58       1221.93        91.38 o                         
   5   3  10        484.03        488.56        38.75 o                         
   6   3  10         38.05         49.21        32.67 o                         
   7   3  10        124.40        190.74        42.16 o                         
   8   3  10          8.95         27.95        72.17 o                         
 -11   4  10        491.03        600.48        84.27 o                         
 -10   4  10        654.04        641.37        61.91 o                         
  -9   4  10        852.94        826.28        74.55 o                         
  -8   4  10        127.62        195.16        31.43 o                         
  -7   4  10        257.19        315.81        25.70 o                         
  -6   4  10       1021.38       1124.20        30.07 o                         
  -5   4  10       2679.04       2599.25        44.90 o                         
  -4   4  10        337.89        367.95        26.33 o                         
  -3   4  10        762.17        683.09        31.91 o                         
  -2   4  10       6929.14       6752.71       109.76 o                         
  -1   4  10       6106.77       5833.51        98.62 o                         
   0   4  10       4532.79       4533.00        80.90 o                         
   1   4  10        150.13        146.22        22.95 o                         
   2   4  10          5.15         -1.40        19.50 o                         
   3   4  10       1247.11       1270.50        45.79 o                         
   4   4  10       4250.94       4138.73        89.26 o                         
   5   4  10       2441.51       2456.95        86.09 o                         
   6   4  10        907.11        978.38        76.37 o                         
   7   4  10        123.46        127.74        43.31 o                         
   8   4  10        147.26         59.40        58.34 o                         
 -11   5  10        412.94        379.96        70.62 o                         
 -10   5  10          0.58         -1.02        29.20 o                         
  -9   5  10        238.39        221.45        38.16 o                         
  -8   5  10          1.03         75.02        37.39 o                         
  -7   5  10         58.26        106.05        19.06 o                         
  -6   5  10         26.05         70.17        21.44 o                         
  -5   5  10          7.86         48.61        14.23 o                         
  -4   5  10          6.39         22.15        14.25 o                         
  -3   5  10        339.52        462.26        34.43 o                         
  -2   5  10          2.91         11.99        12.70 o                         
  -1   5  10        372.69        342.79        16.64 o                         
   0   5  10         24.92         22.65        13.63 o                         
   1   5  10        480.78        511.53        30.75 o                         
   2   5  10       1044.78       1076.38        41.08 o                         
   3   5  10        136.50        172.75        25.20 o                         
   4   5  10          8.70         11.63        22.15 o                         
   5   5  10         29.03         31.30        30.59 o                         
   6   5  10         76.08         80.62        36.96 o                         
   7   5  10          4.01        -34.43        35.72 o                         
 -11   6  10       1121.80        913.29        79.22 o                         
 -10   6  10       1665.63       1532.43       141.48 o                         
  -9   6  10        467.03        488.70        46.67 o                         
  -8   6  10       1100.68       1187.52        96.27 o                         
  -7   6  10        348.05        385.62        44.68 o                         
  -6   6  10        216.72        218.51        29.66 o                         
  -5   6  10        325.61        350.45        25.19 o                         
  -4   6  10        838.75        850.70        42.77 o                         
  -3   6  10       2839.62       2621.97        73.23 o                         
  -2   6  10       1806.50       1663.57        46.51 o                         
  -1   6  10       2294.21       2248.43        43.08 o                         
   0   6  10       4776.63       4710.83        87.56 o                         
   1   6  10        778.48        795.03        40.03 o                         
   2   6  10       1454.37       1395.45        47.23 o                         
   3   6  10        566.73        626.87        39.71 o                         
   4   6  10        941.32        925.37       110.56 o                         
   5   6  10       1523.17       1656.03       120.79 o                         
   6   6  10        908.82        964.89        79.54 o                         
   7   6  10        766.80        840.05        74.11 o                         
 -10   7  10          6.19         -4.98        31.07 o                         
  -9   7  10        280.26        320.71        41.91 o                         
  -8   7  10       1171.00       1341.25        69.92 o                         
  -7   7  10         12.71         54.05        26.29 o                         
  -6   7  10        931.23        936.24        52.56 o                         
  -5   7  10         28.11         95.05        19.06 o                         
  -4   7  10         66.47        105.65        25.17 o                         
  -3   7  10       1172.80       1116.25        42.27 o                         
  -2   7  10        135.83        149.10        21.25 o                         
  -1   7  10        131.30        169.81        14.95 o                         
   0   7  10          3.58         -5.05        14.28 o                         
   1   7  10        996.55        951.99        41.37 o                         
   2   7  10        586.30        610.04        37.63 o                         
   3   7  10        558.54        602.48        40.36 o                         
   4   7  10         20.41         10.94        28.95 o                         
   5   7  10        126.66         77.23        43.97 o                         
   6   7  10         24.23         50.61        50.65 o                         
   7   7  10        107.21         45.95        59.24 o                         
 -10   8  10        634.40        592.98        56.54 o                         
  -9   8  10        961.56        975.28        83.41 o                         
  -8   8  10        809.99        791.40        56.27 o                         
  -7   8  10          1.35         83.20        29.40 o                         
  -6   8  10        105.05        132.19        27.83 o                         
  -5   8  10         90.75        144.78        27.25 o                         
  -4   8  10       2062.41       1969.82        59.44 o                         
  -3   8  10       4027.01       3723.62        92.79 o                         
  -2   8  10       1752.71       1740.53        53.78 o                         
  -1   8  10       2441.50       2390.52        65.55 o                         
   0   8  10         86.39         56.97        18.12 o                         
   1   8  10        501.06        481.78        34.48 o                         
   2   8  10         28.62          7.48        25.66 o                         
   3   8  10        396.37        405.90        36.02 o                         
   4   8  10        540.78        629.43        55.94 o                         
   5   8  10        267.13        239.47        44.25 o                         
   6   8  10        997.62       1129.57       137.19 o                         
  -9   9  10         12.69         50.83        34.37 o                         
  -8   9  10        124.48        102.29        34.65 o                         
  -7   9  10        479.35        491.00        47.47 o                         
  -6   9  10        167.90        184.88        32.67 o                         
  -5   9  10        945.30        980.21        55.40 o                         
  -4   9  10          1.87         17.46        17.91 o                         
  -3   9  10        154.61        108.92        23.89 o                         
  -2   9  10        147.28        147.15        40.51 o                         
  -1   9  10         14.67         -9.06        17.02 o                         
   0   9  10        314.86        348.33        41.57 o                         
   1   9  10        478.17        484.74        42.94 o                         
   2   9  10        528.46        574.48        40.85 o                         
   3   9  10         25.13         20.16        28.53 o                         
   4   9  10         29.15         28.05        33.85 o                         
   5   9  10        228.87        206.96        44.89 o                         
   6   9  10         19.10          5.83        38.72 o                         
  -9  10  10        123.61        105.75        40.51 o                         
  -8  10  10         43.81         74.69        34.82 o                         
  -7  10  10         23.64         59.18        37.89 o                         
  -6  10  10          7.60         44.91        28.38 o                         
  -5  10  10       1375.93       1227.66        99.10 o                         
  -4  10  10       2447.95       2297.63        72.49 o                         
  -3  10  10       1947.20       1753.63        68.90 o                         
  -2  10  10       1669.02       1657.00        57.80 o                         
  -1  10  10       1460.98       1496.61        70.37 o                         
   0  10  10        199.31        234.45        41.94 o                         
   1  10  10         52.59         61.73        31.84 o                         
   2  10  10         99.90        108.91        34.95 o                         
   3  10  10        132.32        130.85        36.63 o                         
   4  10  10        767.93        770.14        64.87 o                         
   5  10  10        201.07        214.56        45.97 o                         
  -8  11  10          8.66         18.44        35.50 o                         
  -7  11  10        952.76        999.44        67.85 o                         
  -6  11  10        343.38        279.72        54.83 o                         
  -5  11  10         72.48         71.88        28.69 o                         
  -4  11  10        717.29        730.94        55.13 o                         
  -3  11  10          1.57         15.28        22.75 o                         
  -2  11  10        155.22        124.16        36.31 o                         
  -1  11  10        746.49        799.47        69.73 o                         
   0  11  10        524.20        459.65        52.39 o                         
   1  11  10        162.44        183.96        41.28 o                         
   2  11  10        437.60        414.32        67.85 o                         
   3  11  10        253.89        296.96        98.43 o                         
   4  11  10       1184.09       1199.98       180.71 o                         
   5  11  10         11.20        -15.66        70.02 o                         
  -7  12  10        158.26        206.57        41.85 o                         
  -6  12  10        184.02        162.79        38.97 o                         
  -5  12  10        107.62        117.17        33.09 o                         
  -4  12  10        174.30        178.84        35.04 o                         
  -3  12  10        727.46        714.08        57.74 o                         
  -2  12  10        527.08        652.90        62.09 o                         
  -1  12  10        771.63        784.30        75.21 o                         
   0  12  10        167.00        165.79        42.99 o                         
   1  12  10          1.25         -7.16        32.80 o                         
   2  12  10        273.34        265.77        65.58 o                         
   3  12  10          9.61        -21.45        46.75 o                         
   4  12  10        306.96        281.27       101.04 o                         
  -6  13  10        424.13        405.99        49.69 o                         
  -5  13  10        611.11        591.33        53.99 o                         
  -4  13  10          8.57         59.51        30.41 o                         
  -3  13  10          3.99         47.73        36.37 o                         
  -2  13  10        531.00        540.28        58.08 o                         
  -1  13  10         39.94         -9.76        33.35 o                         
   0  13  10        428.05        434.00        56.01 o                         
   1  13  10        561.61        682.26        87.19 o                         
   2  13  10        237.01        370.48        75.45 o                         
  -4  14  10        205.90        269.40        52.71 o                         
  -3  14  10        755.82        763.32        71.68 o                         
  -2  14  10        498.14        563.13        60.96 o                         
  -1  14  10        150.84        203.99        47.30 o                         
   0  14  10       1090.26       1234.23       107.52 o                         
   1  14  10        124.33         61.00        51.54 o                         
 -12   1  11         39.59         19.30        42.05 o                         
 -11   1  11         25.04         60.05        31.27 o                         
 -10   1  11        217.91        286.32        37.28 o                         
  -9   1  11       1633.81       1638.30        62.63 o                         
  -8   1  11       3826.61       3638.09        77.79 o                         
  -7   1  11       3987.28       3864.16        64.62 o                         
  -6   1  11       4779.31       4687.87        70.64 o                         
  -5   1  11       1370.35       1555.11        33.56 o                         
  -4   1  11        408.96        433.37        22.27 o                         
  -3   1  11        629.91        724.44        28.31 o                         
  -2   1  11       1641.96       1580.01        39.28 o                         
  -1   1  11       2002.57       1952.91        42.65 o                         
   0   1  11       1219.25       1051.72        30.14 o                         
   1   1  11       4642.98       4320.37        67.12 o                         
   2   1  11       3615.76       3522.15        73.15 o                         
   3   1  11       1063.04       1108.12        36.96 o                         
   4   1  11          3.84         20.67        15.91 o                         
   5   1  11          0.67         32.66        20.79 o                         
   6   1  11        594.73        558.79        58.11 o                         
   7   1  11        269.32        307.22        78.93 o                         
   8   1  11        523.05        504.51       111.48 o                         
 -11   2  11        146.72        152.75        36.61 o                         
 -10   2  11         20.46         28.55        26.57 o                         
  -9   2  11        509.17        614.25        41.50 o                         
  -8   2  11       2415.38       2376.66        59.07 o                         
  -7   2  11        788.31        900.72        31.33 o                         
  -6   2  11        153.57        169.30        15.97 o                         
  -5   2  11         20.47         91.60        12.37 o                         
  -4   2  11          0.85          4.70         9.43 o                         
  -3   2  11         84.93        173.79        32.55 o                         
  -2   2  11        327.69        474.90        38.56 o                         
  -1   2  11        329.21        363.13        20.01 o                         
   0   2  11          2.65        -10.16        15.42 o                         
   1   2  11         88.14        106.10        16.99 o                         
   2   2  11        273.42        334.15        18.98 o                         
   3   2  11        636.82        697.77        29.84 o                         
   4   2  11        522.98        596.13        46.50 o                         
   5   2  11        301.91        296.56        32.85 o                         
   6   2  11         73.43         80.14        33.57 o                         
   7   2  11         55.06         84.01        47.44 o                         
   8   2  11          0.90         99.50        76.16 o                         
 -11   3  11        121.20        156.98        48.28 o                         
 -10   3  11       1791.77       1537.84        89.49 o                         
  -9   3  11        712.25        704.59        40.20 o                         
  -8   3  11       1035.99        952.61        42.03 o                         
  -7   3  11       3979.02       3995.66       119.28 o                         
  -6   3  11       2651.04       2670.12        48.51 o                         
  -5   3  11        640.09        846.83        33.98 o                         
  -4   3  11       1658.49       1488.72        47.74 o                         
  -3   3  11        181.63        194.44        19.61 o                         
  -2   3  11       1056.79        992.29        34.97 o                         
  -1   3  11       3154.55       3098.78        59.02 o                         
   0   3  11       9584.98       9221.23       148.58 o                         
   1   3  11       6594.92       6163.69       105.04 o                         
   2   3  11        340.59        391.18        28.46 o                         
   3   3  11       1395.64       1346.86        47.34 o                         
   4   3  11        474.33        518.35        37.89 o                         
   5   3  11        259.19        255.22        32.92 o                         
   6   3  11          4.66        -24.06        31.33 o                         
   7   3  11        407.48        424.68        55.05 o                         
 -11   4  11         16.91          5.75        38.19 o                         
 -10   4  11        145.55        114.05        60.85 o                         
  -9   4  11          0.28         25.12        26.18 o                         
  -8   4  11          0.33         47.01        18.85 o                         
  -7   4  11        259.35        278.34        24.07 o                         
  -6   4  11        270.75        261.00        17.51 o                         
  -5   4  11        323.45        343.00        23.55 o                         
  -4   4  11          1.35          6.31        13.88 o                         
  -3   4  11        513.74        469.29        28.20 o                         
  -2   4  11        274.80        386.11        51.86 o                         
  -1   4  11        149.15        131.79        15.06 o                         
   0   4  11         22.41         18.48        13.67 o                         
   1   4  11        774.84        835.35        36.39 o                         
   2   4  11          0.73         46.77        18.24 o                         
   4   4  11        120.15        241.85        29.69 o                         
   5   4  11          3.86         -3.76        30.76 o                         
   6   4  11         47.59         38.29        34.00 o                         
   7   4  11         70.53         67.77        40.66 o                         
 -11   5  11        680.91        746.66        72.36 o                         
 -10   5  11        380.38        449.44        47.65 o                         
  -9   5  11       1023.21       1018.30        60.31 o                         
  -8   5  11       1317.85       1283.55        64.00 o                         
  -7   5  11       1626.45       1598.25        60.29 o                         
  -6   5  11        853.79        843.48        46.63 o                         
  -5   5  11        711.75        762.01        44.97 o                         
  -4   5  11        944.65        959.31        38.57 o                         
  -3   5  11          0.95         29.40        15.06 o                         
  -2   5  11       2814.86       2659.44        59.23 o                         
  -1   5  11       2810.69       2702.94        47.29 o                         
   0   5  11       8091.59       7943.46       128.98 o                         
   1   5  11       3330.72       3064.93        67.16 o                         
   2   5  11       1386.31       1397.69        47.53 o                         
   3   5  11       2266.41       2138.45        60.98 o                         
   4   5  11        323.94        317.90        33.28 o                         
   5   5  11         25.19        104.14        34.51 o                         
   6   5  11        278.57        327.31        76.65 o                         
   7   5  11        251.17        292.60        51.80 o                         
 -11   6  11         13.49         56.27        43.77 o                         
 -10   6  11         25.64        105.80        34.99 o                         
  -9   6  11        908.03       1011.84        76.89 o                         
  -8   6  11        824.51        760.64        53.14 o                         
  -7   6  11        118.73        184.27        30.61 o                         
  -6   6  11        323.63        330.05        39.75 o                         
  -5   6  11       1172.02       1176.82        47.55 o                         
  -4   6  11       1369.61       1167.35        56.38 o                         
  -3   6  11       3368.46       3179.47        70.10 o                         
  -2   6  11        950.02       1012.33        38.05 o                         
  -1   6  11       1918.92       1692.60        36.72 o                         
   0   6  11        114.03         74.68        18.05 o                         
   1   6  11        147.81        153.83        21.75 o                         
   2   6  11        106.10        192.79        25.38 o                         
   3   6  11         44.10        104.24        28.80 o                         
   4   6  11        132.40        195.69        35.39 o                         
   5   6  11         26.59         24.89        32.40 o                         
   6   6  11        293.24        345.09        52.73 o                         
   7   6  11        217.42        224.58        51.37 o                         
 -10   7  11         68.24        148.93        39.13 o                         
  -9   7  11        849.20        854.38        60.55 o                         
  -8   7  11       1314.81       1223.68        66.43 o                         
  -7   7  11        837.37        803.21        53.00 o                         
  -6   7  11        945.51        915.08        52.01 o                         
  -5   7  11       1192.20       1325.75        42.88 o                         
  -4   7  11          3.00         49.78        33.29 o                         
  -3   7  11        159.94        177.37        23.59 o                         
  -2   7  11        842.22        819.19        75.48 o                         
  -1   7  11       2312.30       2225.28        44.82 o                         
   0   7  11        729.49        707.74        34.70 o                         
   1   7  11       2285.51       2248.54        64.45 o                         
   2   7  11       4235.52       4060.51        88.20 o                         
   3   7  11        146.69        148.40        32.55 o                         
   4   7  11        546.47        504.82        51.40 o                         
   5   7  11          0.49          8.88        32.41 o                         
   6   7  11         65.53         79.25        41.58 o                         
 -10   8  11        105.64        139.02        38.79 o                         
  -9   8  11        235.16        169.80        38.83 o                         
  -8   8  11        164.91        177.09        35.70 o                         
  -6   8  11         28.19          3.25        22.99 o                         
  -5   8  11         27.80         17.41        22.09 o                         
  -4   8  11         13.76         13.15        18.44 o                         
  -3   8  11        699.25        711.55        64.49 o                         
  -2   8  11        329.71        360.78        30.68 o                         
  -1   8  11        286.13        227.75        34.78 o                         
   0   8  11        366.14        349.78        38.03 o                         
   1   8  11         68.96         62.93        22.16 o                         
   2   8  11         88.23        164.22        27.69 o                         
   3   8  11          7.52         72.37        27.84 o                         
   4   8  11        335.58        382.53        46.90 o                         
   5   8  11        353.08        320.29        47.00 o                         
   6   8  11         28.73         31.82        41.63 o                         
  -9   9  11        429.00        536.78        70.51 o                         
  -8   9  11        913.54        914.18        63.20 o                         
  -7   9  11       1443.29       1387.66        95.42 o                         
  -6   9  11        948.59       1002.77        99.24 o                         
  -5   9  11       1068.06       1017.14        56.27 o                         
  -4   9  11        282.57        283.40        53.99 o                         
  -3   9  11        163.56        166.96        26.49 o                         
  -2   9  11        623.32        696.45        42.35 o                         
  -1   9  11       1473.06       1532.35        85.78 o                         
   0   9  11       2061.36       2086.82       141.71 o                         
   1   9  11       1485.22       1517.73        72.32 o                         
   2   9  11       2348.49       2275.67        68.65 o                         
   3   9  11        276.14        350.37        44.88 o                         
   4   9  11          4.78          4.26        31.68 o                         
   5   9  11          5.32         13.65        35.93 o                         
   6   9  11         20.54         25.49        76.78 o                         
  -9  10  11        134.81        130.28        54.83 o                         
  -8  10  11        276.06        276.20        58.47 o                         
  -7  10  11          4.27         24.63        30.45 o                         
  -6  10  11        375.60        342.06        40.88 o                         
  -5  10  11         65.62         48.99        26.72 o                         
  -4  10  11        995.23        948.00        47.98 o                         
  -3  10  11         15.18         44.14        22.39 o                         
  -2  10  11        169.80        165.47        36.26 o                         
  -1  10  11        582.14        608.57        54.06 o                         
   0  10  11         15.26         18.89        28.67 o                         
   1  10  11         15.64         13.86        32.11 o                         
   2  10  11         91.91         84.37        35.62 o                         
   3  10  11        324.29        394.74        68.35 o                         
   4  10  11        108.29         63.28        37.82 o                         
   5  10  11        648.98        658.16        65.40 o                         
  -8  11  11        215.98        215.47        44.10 o                         
  -7  11  11        888.05        861.86        62.79 o                         
  -6  11  11        553.75        496.20        50.74 o                         
  -5  11  11         44.83         51.58        28.45 o                         
  -4  11  11          1.49          6.92        24.72 o                         
  -3  11  11         29.23         54.02        24.51 o                         
  -2  11  11        644.75        663.50        57.81 o                         
  -1  11  11       1069.71       1252.23        78.54 o                         
   0  11  11       2227.89       2211.66        90.07 o                         
   1  11  11       1061.29       1028.45        71.90 o                         
   2  11  11        421.72        402.82        67.21 o                         
   3  11  11        405.71        389.59        73.86 o                         
   4  11  11        255.32        331.57       138.95 o                         
  -7  12  11         88.80        123.02        38.47 o                         
  -6  12  11         66.80         93.31        34.57 o                         
  -5  12  11        290.48        233.82        39.30 o                         
  -4  12  11        187.81        147.13        33.49 o                         
  -3  12  11        250.10        192.97        41.10 o                         
  -2  12  11         95.70        129.09        38.60 o                         
  -1  12  11         96.19         82.91        36.52 o                         
   0  12  11          4.10        -24.57        31.92 o                         
   1  12  11        202.72        243.13        48.10 o                         
   2  12  11         55.93        128.34        53.96 o                         
   3  12  11        382.22        410.23        75.46 o                         
  -6  13  11        264.16        246.50        51.64 o                         
  -5  13  11        182.69        194.07        40.08 o                         
  -4  13  11        160.87        182.53        46.53 o                         
  -3  13  11          8.77          6.54        34.37 o                         
  -2  13  11        238.94        304.33        48.72 o                         
  -1  13  11        646.93        671.60        64.57 o                         
   0  13  11        668.94        777.27        83.58 o                         
   1  13  11        379.82        431.41        71.30 o                         
   2  13  11        625.31        537.27       127.59 o                         
  -4  14  11       1155.07       1152.83        84.07 o                         
  -3  14  11        756.55        671.33        71.45 o                         
  -2  14  11        881.12        885.75        77.65 o                         
  -1  14  11         37.20         32.86        39.68 o                         
   0  14  11        392.13        511.93        64.85 o                         
 -12   0  12        929.40        946.94        93.95 o                         
 -11   0  12       1362.07       1324.23       103.00 o                         
 -10   0  12         51.31         87.02        40.96 o                         
  -9   0  12         50.49         49.68        34.23 o                         
  -8   0  12          5.38         29.66        23.42 o                         
  -7   0  12       2154.67       2074.43        74.08 o                         
  -6   0  12        234.43        293.21        29.09 o                         
  -5   0  12       4335.52       4195.10        89.51 o                         
  -4   0  12      16825.13      16632.91       337.70 o                         
  -3   0  12       8797.81       8712.78       190.42 o                         
  -2   0  12       4266.21       4241.40       106.67 o                         
  -1   0  12        514.94        489.07        33.12 o                         
   0   0  12         77.56         59.81        19.07 o                         
   1   0  12       1098.02        999.36        45.50 o                         
   2   0  12       3830.62       3583.00        98.36 o                         
   3   0  12       1737.03       1708.53        57.30 o                         
   4   0  12         83.66        144.66        28.31 o                         
   5   0  12        230.47        344.27        51.58 o                         
   6   0  12        494.73        554.14        65.45 o                         
   7   0  12        154.76         85.37        77.39 o                         
 -12   1  12          4.80         42.88        34.58 o                         
 -11   1  12        152.64        176.20        63.11 o                         
 -10   1  12        116.38        134.91        34.68 o                         
  -9   1  12        407.76        444.48        49.33 o                         
  -8   1  12        202.66        183.32        29.84 o                         
  -7   1  12         23.52         49.37        13.97 o                         
  -6   1  12          0.02         11.51        10.83 o                         
  -5   1  12       1755.11       1859.92        37.52 o                         
  -4   1  12         87.32        105.41        14.13 o                         
  -3   1  12        196.94        238.96        20.26 o                         
  -2   1  12        309.73        408.06        23.55 o                         
  -1   1  12       1973.39       2138.47        46.90 o                         
   0   1  12          1.96          4.67        10.90 o                         
   1   1  12          3.81        196.42        59.26 o                         
   3   1  12        755.03        708.97        30.99 o                         
   4   1  12        108.78         80.96        32.31 o                         
   5   1  12         39.28         21.22        22.15 o                         
   6   1  12        177.76        273.78        44.39 o                         
   7   1  12         16.12        -21.19        66.64 o                         
 -11   2  12        280.60        360.14        46.10 o                         
 -10   2  12        430.30        404.89        49.46 o                         
  -9   2  12         30.05         55.37        20.28 o                         
  -8   2  12          4.88          8.47        16.97 o                         
  -7   2  12        684.29        727.55        30.03 o                         
  -6   2  12       2019.30       1957.39        40.98 o                         
  -5   2  12       5782.78       5658.63        87.06 o                         
  -4   2  12       3998.88       3597.91        60.27 o                         
  -3   2  12       3707.54       3438.13        70.69 o                         
  -2   2  12        849.36        709.59        28.72 o                         
  -1   2  12        144.21        118.86        14.84 o                         
   0   2  12       2237.33       2471.11        65.10 o                         
   1   2  12       2669.55       2593.00        58.30 o                         
   2   2  12       4314.45       4403.94        71.35 o                         
   3   2  12       1935.84       1968.21        56.26 o                         
   4   2  12       3718.38       3738.62        84.90 o                         
   5   2  12       1687.24       1749.08        62.38 o                         
   6   2  12       1499.14       1572.88        81.88 o                         
   7   2  12        331.20        391.92        66.98 o                         
 -11   3  12        420.24        334.65        53.05 o                         
 -10   3  12          2.44         14.57        30.07 o                         
  -9   3  12        326.98        298.06        29.63 o                         
  -8   3  12        254.14        292.74        27.27 o                         
  -7   3  12        240.64        236.04        22.93 o                         
  -6   3  12         10.46         10.20        10.82 o                         
  -5   3  12       1595.23       1498.90        36.31 o                         
  -4   3  12        275.96        311.86        24.88 o                         
  -3   3  12         22.99         58.57        21.70 o                         
  -2   3  12       1069.46       1053.42        43.33 o                         
  -1   3  12       2082.92       2091.74       117.71 o                         
   0   3  12        280.18        281.69        28.41 o                         
   1   3  12        387.80        412.05        34.44 o                         
   2   3  12          1.88         25.07        18.43 o                         
   3   3  12         35.29         38.36        20.68 o                         
   4   3  12          0.01         24.02        22.13 o                         
   5   3  12          0.20        -14.78        24.33 o                         
   6   3  12         36.22         62.77        41.06 o                         
   7   3  12         29.62         32.75        46.03 o                         
 -11   4  12        261.42        299.59        52.74 o                         
 -10   4  12       1256.40       1214.93        68.66 o                         
  -9   4  12        532.73        432.73        42.30 o                         
  -8   4  12         61.82         31.63        28.15 o                         
  -7   4  12        996.47        984.27        41.92 o                         
  -6   4  12       3466.78       3303.78        76.03 o                         
  -5   4  12        965.42        906.04        34.28 o                         
  -4   4  12       2617.17       2426.34        62.14 o                         
  -3   4  12       1252.38       1178.85        39.29 o                         
  -2   4  12        353.29        323.30        23.17 o                         
  -1   4  12       1280.49       1187.74        52.79 o                         
   0   4  12        926.37        857.22        33.85 o                         
   1   4  12        130.63        157.66        21.26 o                         
   2   4  12         25.40         17.44        18.71 o                         
   3   4  12       4609.75       4479.12       103.49 o                         
   4   4  12       3227.75       3063.60        82.56 o                         
   5   4  12        852.51        909.66        68.00 o                         
   6   4  12        211.58        172.01        42.24 o                         
   7   4  12         34.61          1.26        37.64 o                         
 -11   5  12          4.43         35.93        42.01 o                         
 -10   5  12         21.93         65.64        32.86 o                         
  -9   5  12          1.81          3.15        27.23 o                         
  -8   5  12          1.19         14.04        24.56 o                         
  -7   5  12        201.47        264.02        32.98 o                         
  -6   5  12         30.25         40.18        17.57 o                         
  -5   5  12        167.34        162.18        22.50 o                         
  -4   5  12        233.83        234.88        24.35 o                         
  -3   5  12        862.43        840.57        40.43 o                         
  -2   5  12          7.72         22.96        13.41 o                         
  -1   5  12         25.77         30.60        12.98 o                         
   0   5  12       1464.93       1514.46        44.73 o                         
   1   5  12        236.84        332.69        27.94 o                         
   2   5  12          0.66         95.80        24.42 o                         
   3   5  12        356.52        340.72        32.78 o                         
   4   5  12         74.69         64.29        29.23 o                         
   5   5  12          3.72        -18.76        29.51 o                         
   6   5  12         37.19         -4.81        35.49 o                         
   7   5  12        397.89        358.03        56.77 o                         
 -11   6  12        525.23        483.89        67.44 o                         
 -10   6  12         74.43         56.18        33.98 o                         
  -9   6  12          0.18         -8.33        27.02 o                         
  -8   6  12        743.72        807.22        58.22 o                         
  -7   6  12       2243.49       2059.80        68.38 o                         
  -6   6  12       3003.61       2788.75        75.70 o                         
  -5   6  12       5874.56       5406.69        93.33 o                         
  -4   6  12       3744.20       3595.25        78.56 o                         
  -3   6  12       1991.46       1947.45        56.33 o                         
  -2   6  12       2196.40       2078.87        53.53 o                         
  -1   6  12        909.04        876.41        25.53 o                         
   0   6  12       2981.49       2993.40        69.87 o                         
   1   6  12        578.59        590.33        35.80 o                         
   2   6  12       1608.63       1555.51        52.85 o                         
   3   6  12       1026.67       1069.56        54.34 o                         
   4   6  12       1343.35       1338.81        72.14 o                         
   5   6  12        497.96        560.78        55.62 o                         
   6   6  12         88.26        106.75        41.26 o                         
 -10   7  12        192.61        230.20        42.44 o                         
  -9   7  12        526.72        538.52        51.95 o                         
  -8   7  12        125.55        169.01        34.01 o                         
  -7   7  12        166.62        223.00        33.00 o                         
  -6   7  12         24.54         68.87        24.94 o                         
  -5   7  12        118.72        107.55        20.22 o                         
  -4   7  12         65.09         62.50        19.85 o                         
  -3   7  12        149.30        116.53        21.98 o                         
  -2   7  12        127.45        101.28        19.20 o                         
  -1   7  12          6.89         11.83        22.75 o                         
   0   7  12        111.42         92.74        19.88 o                         
   1   7  12       1292.62       1372.05        48.49 o                         
   2   7  12       1320.08       1247.26        52.09 o                         
   3   7  12          6.17         -2.99        21.82 o                         
   4   7  12          0.20         94.15        57.00 o                         
   5   7  12        210.89        180.61        52.02 o                         
   6   7  12         46.98         32.71        39.63 o                         
 -10   8  12        118.26        113.59        38.82 o                         
  -9   8  12          0.32         25.41        30.76 o                         
  -8   8  12        173.58        173.15        36.68 o                         
  -7   8  12        760.38        831.56        55.10 o                         
  -6   8  12        712.73        891.70        54.27 o                         
  -5   8  12       1635.74       1471.57        65.47 o                         
  -4   8  12       3205.75       2932.89        87.36 o                         
  -3   8  12       2143.32       2026.27        60.34 o                         
  -2   8  12       1609.60       1518.09        50.34 o                         
  -1   8  12         28.94         42.42        27.03 o                         
   0   8  12         45.77         79.05        30.23 o                         
   1   8  12        117.20        170.58        45.74 o                         
   2   8  12       1995.91       2033.67        63.12 o                         
   3   8  12        984.99       1124.85        64.95 o                         
   4   8  12        299.98        327.79        46.04 o                         
   5   8  12        668.09        752.51        65.39 o                         
   6   8  12        109.15        176.89        46.76 o                         
  -9   9  12        233.86        186.10        42.34 o                         
  -8   9  12        828.66        782.82        90.59 o                         
  -7   9  12        339.79        352.90        41.72 o                         
  -6   9  12          8.92          6.58        25.07 o                         
  -5   9  12         57.07         59.13        25.01 o                         
  -4   9  12         72.29         76.13        23.86 o                         
  -3   9  12         25.03         18.20        19.91 o                         
  -2   9  12         32.95         32.68        27.74 o                         
  -1   9  12        684.94        638.74        54.18 o                         
   0   9  12        298.09        299.74        69.41 o                         
   1   9  12        585.95        820.67        94.71 o                         
   2   9  12        320.54        382.38        38.25 o                         
   3   9  12          0.71        -27.20        27.20 o                         
   4   9  12         13.61         47.93        33.66 o                         
   5   9  12          1.22         15.80        35.82 o                         
  -9  10  12          3.14         27.12        35.92 o                         
  -8  10  12         65.96         12.72        32.23 o                         
  -7  10  12        301.58        259.63        40.01 o                         
  -6  10  12       1759.89       1554.29        70.01 o                         
  -5  10  12       1182.20       1195.11        64.37 o                         
  -4  10  12       1229.80       1229.62        94.98 o                         
  -3  10  12       1324.77       1203.73       103.48 o                         
  -2  10  12        842.23        761.46        80.54 o                         
  -1  10  12         71.66         48.49        31.60 o                         
   0  10  12        572.34        582.84        57.82 o                         
   1  10  12       1098.97       1049.30        90.77 o                         
   2  10  12        291.82        402.37        51.73 o                         
   3  10  12        656.11        646.41       135.11 o                         
   4  10  12        210.14        119.31        81.06 o                         
   5  10  12       1044.97       1131.54       118.04 o                         
  -8  11  12        483.77        403.24        51.84 o                         
  -7  11  12          3.45         -7.94        30.09 o                         
  -6  11  12         15.69         29.06        30.38 o                         
  -5  11  12          1.02         -5.53        26.70 o                         
  -4  11  12          3.40          8.41        25.01 o                         
  -3  11  12        387.93        373.95        57.88 o                         
  -2  11  12        960.72       1103.66        74.56 o                         
  -1  11  12       1416.40       1303.72       122.43 o                         
   0  11  12        708.86        754.98        62.64 o                         
   1  11  12         30.80         40.83        34.81 o                         
   2  11  12          3.80         44.77        66.03 o                         
   3  11  12        490.54        545.71        79.90 o                         
   4  11  12          5.17        -44.19        48.40 o                         
  -7  12  12        587.95        530.15        58.73 o                         
  -6  12  12        294.55        348.85        47.20 o                         
  -5  12  12       1044.34       1073.54        70.07 o                         
  -4  12  12       1053.15       1182.03        95.42 o                         
  -3  12  12       1243.08       1172.07        77.58 o                         
  -2  12  12        420.12        435.26        52.58 o                         
  -1  12  12         10.35          7.61        33.17 o                         
   0  12  12         13.55         96.74        39.56 o                         
   1  12  12        163.14        206.35        45.74 o                         
   2  12  12         56.98        116.91        55.00 o                         
   3  12  12        227.87        423.02        79.84 o                         
  -6  13  12        683.90        673.61        59.71 o                         
  -5  13  12        110.11        123.55        52.15 o                         
  -4  13  12          0.63         62.79        39.38 o                         
  -3  13  12        695.04        528.41        74.90 o                         
  -2  13  12        130.48         74.63        48.84 o                         
  -1  13  12        236.55        258.87        55.44 o                         
   0  13  12        405.39        409.22        56.51 o                         
   1  13  12         79.36         78.41        51.68 o                         
   2  13  12          2.90          0.31        75.55 o                         
  -3  14  12        301.41        219.55        49.25 o                         
  -2  14  12        108.10         81.32        42.07 o                         
  -1  14  12        449.80        431.50        60.36 o                         
 -12   1  13        271.96        358.58        49.64 o                         
 -11   1  13        955.71        949.62        60.87 o                         
 -10   1  13       1070.41       1082.64        59.73 o                         
  -9   1  13       1590.88       1570.60        75.17 o                         
  -8   1  13       2413.23       2374.08        64.62 o                         
  -7   1  13       2282.41       2204.96        46.49 o                         
  -6   1  13        671.26        656.67        30.05 o                         
  -4   1  13       4669.67       4553.60        84.88 o                         
  -3   1  13       2209.89       2037.04        56.46 o                         
  -2   1  13       8137.47       7883.07       124.40 o                         
  -1   1  13       5157.51       4829.41        87.67 o                         
   0   1  13        902.76        861.64        30.90 o                         
   1   1  13       2718.48       2599.06        55.15 o                         
   2   1  13        156.03        188.45        18.09 o                         
   3   1  13        514.20        505.00        34.86 o                         
   4   1  13         45.77         20.91        22.80 o                         
   5   1  13        722.52        825.96        59.30 o                         
   6   1  13        917.52       1118.18        89.77 o                         
   7   1  13        537.19        707.81       121.92 o                         
 -12   2  13          3.33         77.70        69.10 o                         
 -11   2  13         69.20        165.58        47.16 o                         
 -10   2  13         49.16         39.22        26.66 o                         
  -9   2  13       1691.36       1534.73        51.84 o                         
  -8   2  13         49.49         70.56        19.57 o                         
  -7   2  13        552.96        625.09        28.79 o                         
  -6   2  13         43.08         76.73        13.48 o                         
  -5   2  13       1443.34       1424.29        33.09 o                         
  -4   2  13        641.22        664.58        29.43 o                         
  -3   2  13        222.08        280.42        22.30 o                         
  -2   2  13        744.10        788.30        31.04 o                         
  -1   2  13        721.86        726.72        43.92 o                         
   0   2  13        132.71        204.31        26.81 o                         
   1   2  13        230.59        444.22        28.70 o                         
   2   2  13        205.41        266.27        41.10 o                         
   3   2  13         22.27         94.10        22.13 o                         
   4   2  13          0.14         37.02        22.44 o                         
   5   2  13         58.81        136.01        30.02 o                         
   6   2  13         26.47         31.23        42.87 o                         
   7   2  13         12.45         84.76        76.78 o                         
 -11   3  13        280.75        270.37        49.43 o                         
 -10   3  13        364.75        407.82        53.83 o                         
  -9   3  13       1616.35       1540.98        85.33 o                         
  -8   3  13        276.21        345.24        41.13 o                         
  -7   3  13         30.80         69.50        16.10 o                         
  -6   3  13         17.04         31.93        11.79 o                         
  -5   3  13       2097.53       1934.99        51.09 o                         
  -4   3  13       2078.87       2043.76        52.70 o                         
  -3   3  13       3872.48       3879.06        75.88 o                         
  -2   3  13       5113.31       4961.68       106.16 o                         
  -1   3  13       4354.81       4169.00        75.24 o                         
   0   3  13       8658.92       8647.75       188.84 o                         
   1   3  13        344.37        404.21        44.50 o                         
   2   3  13       1497.44       1237.80        45.22 o                         
   3   3  13         36.90         33.48        21.89 o                         
   4   3  13       1513.76       1473.76        56.12 o                         
   5   3  13        636.25        764.41        59.86 o                         
   6   3  13        356.92        408.95        55.09 o                         
   7   3  13        480.62        572.63        95.97 o                         
 -11   4  13          7.01         16.30        37.64 o                         
 -10   4  13        148.34        163.25        34.50 o                         
  -9   4  13         13.17         77.30        28.11 o                         
  -8   4  13         62.22         96.99        38.91 o                         
  -7   4  13        164.01        223.44        29.79 o                         
  -6   4  13        732.82        688.03        34.63 o                         
  -5   4  13        210.86        216.27        21.45 o                         
  -4   4  13        398.75        483.22        31.36 o                         
  -3   4  13        356.49        549.06        40.38 o                         
  -2   4  13        438.03        365.02        24.99 o                         
  -1   4  13        278.35        276.33        30.25 o                         
   0   4  13         20.66         58.78        16.50 o                         
   3   4  13        246.57        429.95        49.10 o                         
   4   4  13          4.57         48.85        24.44 o                         
   5   4  13          4.20        -18.22        30.15 o                         
   6   4  13         60.15         41.02        37.54 o                         
   7   4  13          4.97        -16.43        46.77 o                         
 -11   5  13        501.92        553.07        65.80 o                         
 -10   5  13        866.21       1052.92        68.30 o                         
  -9   5  13       1554.48       1416.79       111.90 o                         
  -8   5  13        406.02        479.42        43.46 o                         
  -7   5  13        104.04        102.01        26.98 o                         
  -6   5  13        558.39        578.73        46.61 o                         
  -5   5  13        279.84        439.05        31.51 o                         
  -4   5  13       1015.90        989.19        40.44 o                         
  -3   5  13       3060.95       2864.83        65.47 o                         
  -2   5  13       3454.94       3486.00        71.49 o                         
  -1   5  13       8423.80       8282.75       163.01 o                         
   0   5  13       2778.33       2766.98        63.14 o                         
   1   5  13       1267.48       1236.52        44.81 o                         
   2   5  13        503.69        572.20        37.66 o                         
   3   5  13         17.53         18.02        21.58 o                         
   4   5  13        432.24        478.06        40.40 o                         
   5   5  13        343.00        366.76        55.83 o                         
   6   5  13        660.28        620.38        60.92 o                         
 -11   6  13        335.08        239.83        54.00 o                         
 -10   6  13          2.30         56.73        33.97 o                         
  -9   6  13        133.24        174.27        46.31 o                         
  -8   6  13         25.53         69.54        28.49 o                         
  -7   6  13         68.84         57.44        26.16 o                         
  -6   6  13         84.48         72.14        23.60 o                         
  -5   6  13          6.22          6.43        15.65 o                         
  -4   6  13        453.38        564.11        55.54 o                         
  -3   6  13         24.31         35.05        17.36 o                         
  -2   6  13        322.06        306.84        40.74 o                         
  -1   6  13          0.84         18.67        13.16 o                         
   0   6  13        193.23        240.40        24.61 o                         
   1   6  13       1447.23       1511.34        50.39 o                         
   2   6  13        930.11        985.80        47.90 o                         
   3   6  13        927.14       1063.71        59.74 o                         
   4   6  13         69.89         60.72        33.26 o                         
   5   6  13        138.54        169.99        62.12 o                         
   6   6  13        149.07         77.39        41.00 o                         
 -10   7  13       2169.12       1865.80        85.99 o                         
  -9   7  13        854.31        728.65        74.10 o                         
  -8   7  13       2696.46       2612.58        83.57 o                         
  -7   7  13       1111.01       1109.71        95.69 o                         
  -6   7  13       1425.53       1338.07        61.27 o                         
  -5   7  13        121.00        126.48        24.18 o                         
  -4   7  13         56.44         71.22        21.42 o                         
  -3   7  13        254.71        316.45        28.88 o                         
  -2   7  13       2245.83       2182.06        57.95 o                         
  -1   7  13        936.15       1045.88        63.98 o                         
   0   7  13        146.42        174.64        23.78 o                         
   1   7  13        984.75        948.10        46.10 o                         
   2   7  13        264.70        203.30        29.41 o                         
   3   7  13        261.74        274.88        34.20 o                         
   4   7  13          4.94         10.37        36.35 o                         
   5   7  13        374.71        444.38        66.43 o                         
   6   7  13        887.96        978.19        79.07 o                         
 -10   8  13         11.22         29.70        35.17 o                         
  -9   8  13         11.09         36.48        32.44 o                         
  -8   8  13        390.11        410.02        59.44 o                         
  -7   8  13        540.22        560.02        48.67 o                         
  -6   8  13        180.15        120.38        28.94 o                         
  -5   8  13        162.58        205.14        26.11 o                         
  -4   8  13        769.98        906.73        69.63 o                         
  -3   8  13        858.14        812.63        91.31 o                         
  -2   8  13        634.24        651.19        56.20 o                         
  -1   8  13          8.29         15.53        29.50 o                         
   0   8  13          0.87         13.92        26.86 o                         
   1   8  13         19.66        105.45        25.37 o                         
   2   8  13         75.86        205.92        29.88 o                         
   3   8  13         22.74         -0.11        29.35 o                         
   4   8  13         34.22         53.74        34.44 o                         
   5   8  13        219.41        240.72        47.14 o                         
  -9   9  13        433.44        454.17        60.53 o                         
  -8   9  13        350.09        414.10        47.02 o                         
  -7   9  13        636.55        711.75        53.43 o                         
  -6   9  13        144.54        155.55        31.78 o                         
  -5   9  13        138.78        141.33        40.64 o                         
  -4   9  13        547.27        501.86        39.82 o                         
  -3   9  13       3638.45       3257.37        81.17 o                         
  -2   9  13        873.47        910.88        62.34 o                         
  -1   9  13       1041.61       1171.97        71.15 o                         
   0   9  13       1499.44       1553.62        72.95 o                         
   1   9  13        369.68        389.81        48.08 o                         
   2   9  13         74.78         55.31        35.06 o                         
   3   9  13          2.59        -14.93        30.21 o                         
   4   9  13        520.73        535.90        85.25 o                         
   5   9  13        327.81        264.49        67.72 o                         
  -9  10  13         20.38         38.70        35.36 o                         
  -8  10  13        141.67        157.69        39.98 o                         
  -7  10  13        488.58        506.09        48.99 o                         
  -6  10  13        164.77        120.78        32.30 o                         
  -5  10  13       1082.18       1124.83        62.15 o                         
  -4  10  13        569.44        593.12        44.54 o                         
  -3  10  13        140.81        215.78        38.88 o                         
  -2  10  13        204.68        210.42        38.95 o                         
  -1  10  13         83.17         93.97        34.02 o                         
   0  10  13        281.40        325.10        47.61 o                         
   1  10  13          8.56         55.57        34.63 o                         
   2  10  13        146.78        207.39        54.88 o                         
   3  10  13        239.09        221.98        59.60 o                         
   4  10  13        224.77        284.70        67.52 o                         
  -8  11  13        386.30        390.69        71.49 o                         
  -7  11  13        298.89        321.00        44.55 o                         
  -6  11  13          2.43        -18.67        27.96 o                         
  -5  11  13        283.72        266.10        38.42 o                         
  -4  11  13        145.47        194.48        53.88 o                         
  -3  11  13        642.69        671.30        60.95 o                         
  -2  11  13        709.67        732.89        63.85 o                         
  -1  11  13        804.35        683.11        61.73 o                         
   0  11  13        815.93        804.90        67.91 o                         
   1  11  13        165.82        169.78        44.20 o                         
   2  11  13          2.43         13.26        45.88 o                         
   3  11  13         55.95         48.72        52.73 o                         
  -7  12  13         31.49         55.47        36.09 o                         
  -6  12  13        577.47        570.95        58.21 o                         
  -5  12  13        852.53        794.09       148.52 o                         
  -4  12  13         49.82         72.82        38.86 o                         
  -3  12  13        180.90        219.31        43.76 o                         
  -2  12  13          2.85        -13.90        31.66 o                         
  -1  12  13          9.73         24.30        35.23 o                         
   0  12  13        153.00        164.30        44.86 o                         
   1  12  13         44.19         85.50        54.86 o                         
   2  12  13        403.26        395.50        73.39 o                         
  -5  13  13         20.18         37.28        44.56 o                         
  -4  13  13        270.57        360.09        55.92 o                         
  -3  13  13        581.07        595.17        79.57 o                         
  -2  13  13       1196.28       1177.66        83.71 o                         
  -1  13  13       1412.00       1485.03       174.88 o                         
   0  13  13        396.48        441.74        59.38 o                         
   1  13  13        300.21        362.15        73.83 o                         
  -2  14  13         34.29         44.22        54.34 o                         
 -12   0  14        180.81        162.57        55.86 o                         
 -11   0  14         51.11         95.95        44.73 o                         
 -10   0  14        914.67       1022.02        94.88 o                         
  -9   0  14        531.68        573.14        66.03 o                         
  -8   0  14       1808.81       1841.46        86.48 o                         
  -7   0  14       3243.19       3022.73        79.86 o                         
  -6   0  14       2828.34       2677.88        74.78 o                         
  -5   0  14       3828.65       4070.76        98.74 o                         
  -4   0  14       8319.89       8309.33       190.96 o                         
  -3   0  14         15.41         12.51        18.35 o                         
  -2   0  14          5.45         18.75        19.71 o                         
  -1   0  14       1464.56       1279.29        53.13 o                         
   0   0  14       1088.47        990.34        47.17 o                         
   1   0  14       5882.31       5727.20       139.56 o                         
   2   0  14       4103.42       4154.80       121.75 o                         
   3   0  14        880.22        846.24        55.61 o                         
   4   0  14        346.27        473.18        83.22 o                         
   5   0  14         16.27         36.55        60.81 o                         
   6   0  14         16.80        -18.43        56.20 o                         
 -12   1  14          6.45        109.70        46.04 o                         
 -11   1  14         14.00         97.89        35.32 o                         
 -10   1  14         52.61         50.17        29.67 o                         
  -9   1  14        143.16        137.86        24.14 o                         
  -8   1  14        278.90        410.59        36.67 o                         
  -7   1  14         15.07         81.12        15.49 o                         
  -6   1  14         27.99         23.75        12.46 o                         
  -5   1  14          2.62          0.54        10.05 o                         
  -4   1  14          3.68          5.46        14.63 o                         
  -3   1  14          2.57         -5.79        12.48 o                         
  -2   1  14       1125.56       1387.77        48.62 o                         
  -1   1  14         13.62         53.36        14.25 o                         
   1   1  14        277.78        376.48        35.51 o                         
   2   1  14         15.00         30.24        17.30 o                         
   3   1  14         36.20         23.65        20.55 o                         
   4   1  14         62.72         53.08        29.62 o                         
   5   1  14         10.86         43.17        32.26 o                         
   6   1  14         12.39         -1.18        42.66 o                         
   7   1  14         72.59         70.33        74.93 o                         
 -12   2  14         25.86         43.61        64.49 o                         
 -11   2  14        103.46         61.09        39.62 o                         
 -10   2  14        221.34        235.11        34.73 o                         
  -9   2  14       1114.06       1062.91        45.49 o                         
  -8   2  14       1882.69       1836.30        53.31 o                         
  -7   2  14       1813.70       1753.20        41.92 o                         
  -6   2  14       6341.58       6154.20        88.30 o                         
  -5   2  14       3214.11       3265.25        54.68 o                         
  -4   2  14        573.86        586.02        51.91 o                         
  -3   2  14       2504.48       2427.17        56.16 o                         
  -2   2  14         49.92         38.88        13.77 o                         
  -1   2  14       1343.14       1207.02        52.62 o                         
   0   2  14       2269.44       2259.28        49.16 o                         
   1   2  14       5348.76       5268.29       114.39 o                         
   2   2  14       1271.34       1220.60        46.82 o                         
   3   2  14        452.85        496.34        38.38 o                         
   4   2  14        313.93        377.49        36.09 o                         
   5   2  14        153.41        210.08        40.24 o                         
   6   2  14        153.53        113.15        52.03 o                         
   7   2  14        122.49        222.93        89.98 o                         
 -11   3  14        249.36        213.96        48.44 o                         
 -10   3  14         20.92         26.56        34.28 o                         
  -9   3  14          9.30         39.56        25.92 o                         
  -8   3  14        336.62        390.94        29.66 o                         
  -7   3  14        631.57        677.23        33.53 o                         
  -6   3  14          0.67          6.91        11.29 o                         
  -5   3  14        194.51        164.53        23.66 o                         
  -4   3  14         87.24         93.77        18.23 o                         
  -3   3  14        525.34        458.23        32.84 o                         
  -2   3  14       3754.54       3474.85        69.67 o                         
  -1   3  14        534.51        813.01        78.94 o                         
   0   3  14        280.78        331.09        33.05 o                         
   1   3  14        982.07       1034.65        81.94 o                         
   2   3  14        538.12        531.17        35.65 o                         
   3   3  14        151.66        191.22        31.46 o                         
   4   3  14         94.53        109.65        27.23 o                         
   5   3  14         33.06         46.02        38.74 o                         
   6   3  14         11.37          5.71        86.45 o                         
   7   3  14          1.15         21.42        49.78 o                         
 -11   4  14        302.14        240.58        50.74 o                         
 -10   4  14         61.28         64.35        30.78 o                         
  -9   4  14        949.38        965.52        59.40 o                         
  -8   4  14       1235.73       1197.61        60.41 o                         
  -7   4  14       2361.33       2252.96        68.44 o                         
  -6   4  14       2840.72       2789.32        61.62 o                         
  -5   4  14        680.01        801.99        41.27 o                         
  -4   4  14       1259.18       1269.17        75.26 o                         
  -3   4  14        295.80        319.81        27.66 o                         
  -2   4  14        255.97        249.49        30.72 o                         
  -1   4  14       1534.15       1489.06        56.57 o                         
   0   4  14       1509.18       1453.96        54.30 o                         
   1   4  14        946.12        927.35        47.07 o                         
   2   4  14       1291.10       1399.06        62.19 o                         
   3   4  14       2685.34       2675.79        88.55 o                         
   4   4  14        604.84        707.15        60.77 o                         
   5   4  14         37.15         63.65        35.22 o                         
   6   4  14         17.88          6.31        43.40 o                         
 -11   5  14        147.19        183.20        49.82 o                         
 -10   5  14        145.03        130.61        42.10 o                         
  -9   5  14         93.62         86.23        31.34 o                         
  -8   5  14          7.70         26.16        25.89 o                         
  -7   5  14        657.12        737.45        48.56 o                         
  -6   5  14        263.74        253.87        24.87 o                         
  -5   5  14        205.48        216.79        26.86 o                         
  -4   5  14        381.82        392.52        30.22 o                         
  -3   5  14        282.45        277.73        28.99 o                         
  -2   5  14        268.29        349.81        34.87 o                         
  -1   5  14        732.72        771.05        49.09 o                         
   0   5  14        704.34        753.32        41.92 o                         
   1   5  14       1432.18       1407.42        48.99 o                         
   2   5  14        204.47        213.28        28.42 o                         
   3   5  14         16.01         -1.66        22.43 o                         
   4   5  14         71.77         61.85        28.95 o                         
   5   5  14         10.91         -3.20        33.34 o                         
   6   5  14        217.31        280.02        50.89 o                         
 -11   6  14          6.34        -22.90        39.08 o                         
 -10   6  14         33.15         76.44        35.18 o                         
  -9   6  14        241.59        247.99        52.17 o                         
  -8   6  14       1437.94       1482.31        70.23 o                         
  -7   6  14       1935.34       1846.71        74.69 o                         
  -6   6  14       2508.42       2414.80        71.60 o                         
  -5   6  14       1518.83       1514.60        52.79 o                         
  -4   6  14         48.40         58.93        19.18 o                         
  -3   6  14        421.04        393.67        34.44 o                         
  -2   6  14        682.35        675.59        61.96 o                         
  -1   6  14        756.19        836.59       132.11 o                         
   0   6  14       1414.23       1419.79        46.96 o                         
   1   6  14       1302.45       1347.97        49.45 o                         
   2   6  14       3851.58       3751.53        87.34 o                         
   3   6  14       2002.05       2034.35        66.29 o                         
   4   6  14       1256.59       1312.38        76.08 o                         
   5   6  14        519.34        572.96        64.93 o                         
   6   6  14          5.73         12.94        39.40 o                         
 -10   7  14        471.54        511.87        53.88 o                         
  -9   7  14         12.59         30.98        32.07 o                         
  -8   7  14         36.19         89.23        31.69 o                         
  -7   7  14         15.85         26.68        26.01 o                         
  -6   7  14        224.68        247.35        32.30 o                         
  -5   7  14        594.29        664.69        54.51 o                         
  -4   7  14        547.30        570.38        38.86 o                         
  -3   7  14        961.34        985.71        44.64 o                         
  -2   7  14        437.08        510.72        45.57 o                         
  -1   7  14        132.04        113.23        31.60 o                         
   0   7  14        224.09        386.27        33.29 o                         
   1   7  14        905.26        881.76        56.07 o                         
   2   7  14         12.02         21.83        23.44 o                         
   3   7  14         15.42         26.87        24.91 o                         
   4   7  14         31.62         12.13        33.65 o                         
   5   7  14        361.54        444.27        55.74 o                         
 -10   8  14        222.02        160.03        43.35 o                         
  -9   8  14        186.62        241.90        42.16 o                         
  -8   8  14        553.65        569.85        62.05 o                         
  -7   8  14       2599.97       2467.83        80.94 o                         
  -6   8  14        579.99        600.64        46.72 o                         
  -5   8  14       2350.27       2220.10        60.23 o                         
  -4   8  14        557.56        557.76        39.91 o                         
  -3   8  14         23.46          9.40        19.11 o                         
  -2   8  14        154.15        220.51        41.32 o                         
  -1   8  14         94.97        132.39        34.35 o                         
   0   8  14       1229.17       1333.30        72.81 o                         
   1   8  14       1515.25       1519.59        77.58 o                         
   2   8  14       1696.41       1636.56        75.66 o                         
   3   8  14        530.85        481.77        51.36 o                         
   4   8  14        299.99        307.93        86.12 o                         
   5   8  14          4.00         32.84        38.63 o                         
  -9   9  14         58.03         45.45        35.54 o                         
  -8   9  14        317.55        262.10        42.35 o                         
  -7   9  14          8.55         37.90        29.72 o                         
  -6   9  14        598.61        706.79        78.40 o                         
  -5   9  14        426.39        404.43        38.96 o                         
  -4   9  14        684.57        696.28        46.53 o                         
  -3   9  14        287.33        322.05        43.92 o                         
  -2   9  14        428.41        393.90        72.25 o                         
  -1   9  14        118.34        158.69        36.63 o                         
   0   9  14         10.55         82.31        34.77 o                         
   1   9  14        868.00       1022.49        71.75 o                         
   2   9  14         21.76         33.54        34.10 o                         
   3   9  14          2.20        -15.48        42.63 o                         
   4   9  14         43.05        135.38        53.34 o                         
  -9  10  14        265.06        231.63        44.17 o                         
  -8  10  14        144.13        171.54        39.23 o                         
  -7  10  14        320.90        281.84        42.15 o                         
  -6  10  14        856.99        808.59        56.33 o                         
  -5  10  14        511.44        550.22        58.88 o                         
  -4  10  14        316.88        361.55        44.01 o                         
  -3  10  14        336.15        296.54        43.53 o                         
  -2  10  14          9.56         -5.62        30.88 o                         
  -1  10  14        927.55       1197.19       148.03 o                         
   0  10  14       2156.37       2180.74        90.77 o                         
   1  10  14       2233.71       2341.39        93.83 o                         
   2  10  14        504.31        451.37        77.99 o                         
   3  10  14         43.36        -27.35        82.61 o                         
   4  10  14        214.65        245.02        66.87 o                         
  -8  11  14          8.84        -20.73        33.92 o                         
  -7  11  14         29.49         60.34        33.32 o                         
  -6  11  14        179.25        183.84        38.05 o                         
  -5  11  14         32.77         24.57        28.25 o                         
  -4  11  14          8.13        -27.66        40.27 o                         
  -3  11  14         74.20         54.75        32.89 o                         
  -2  11  14        490.31        463.96        54.46 o                         
  -1  11  14        220.12        194.15        43.99 o                         
   0  11  14         44.37          4.74        37.02 o                         
   1  11  14        422.51        489.91        57.68 o                         
   2  11  14          0.46        -36.66        46.71 o                         
   3  11  14        556.65        611.40       109.48 o                         
  -7  12  14        316.05        325.46        47.25 o                         
  -6  12  14        171.33        165.12        39.44 o                         
  -5  12  14        309.62        389.84        56.14 o                         
  -4  12  14        921.70       1031.10        79.41 o                         
  -3  12  14        153.28        109.51        40.28 o                         
  -2  12  14        284.45        301.35        50.77 o                         
  -1  12  14        170.32        176.83        44.31 o                         
   0  12  14       1050.09       1143.88       121.58 o                         
   1  12  14         84.19         54.47        54.85 o                         
   2  12  14        574.63        676.41        92.06 o                         
  -5  13  14         24.43         48.01        42.19 o                         
  -4  13  14        580.93        675.08        69.60 o                         
  -3  13  14        298.29        198.24        58.71 o                         
  -2  13  14        588.31        576.36        64.33 o                         
  -1  13  14        766.33        803.05        73.83 o                         
   0  13  14        308.17        288.12        68.66 o                         
 -12   1  15        474.96        355.02       180.56 o                         
 -11   1  15        986.78        881.11        59.66 o                         
 -10   1  15        140.46        152.07        35.63 o                         
  -9   1  15          4.08         48.37        21.81 o                         
  -8   1  15        477.94        498.86        29.05 o                         
  -7   1  15        383.51        405.93        25.88 o                         
  -6   1  15       1742.47       1720.33        40.03 o                         
  -5   1  15       3329.24       3168.05        54.56 o                         
  -4   1  15       5613.14       5571.35       101.24 o                         
  -3   1  15       7313.44       6955.41       179.28 o                         
  -2   1  15       3839.86       3536.15        70.73 o                         
  -1   1  15       2940.41       2982.28        70.52 o                         
   0   1  15       1068.95        888.74        44.77 o                         
   1   1  15         53.61         91.62        20.74 o                         
   2   1  15       1650.77       1561.20        59.20 o                         
   3   1  15        315.90        340.86        53.28 o                         
   4   1  15       1190.68       1280.33        69.93 o                         
   5   1  15        542.57        621.35        75.31 o                         
   6   1  15        595.95        639.93        76.29 o                         
 -11   2  15        513.91        499.09        60.15 o                         
 -10   2  15         33.90         69.68        37.35 o                         
  -9   2  15        424.33        412.24        32.56 o                         
  -8   2  15        141.10        145.94        22.65 o                         
  -7   2  15       1138.57       1051.31        34.36 o                         
  -6   2  15         88.78         70.75        14.44 o                         
  -5   2  15        615.06        579.45        38.11 o                         
  -4   2  15       1089.49       1012.16        39.34 o                         
  -3   2  15        563.85        579.28        32.20 o                         
  -2   2  15         58.87        146.47        18.10 o                         
  -1   2  15         70.49        236.02        23.06 o                         
   1   2  15         21.29         44.47        34.59 o                         
   2   2  15        394.21        395.72        32.13 o                         
   3   2  15        182.11        150.41        27.53 o                         
   4   2  15         16.18         32.78        24.37 o                         
   5   2  15          0.09          0.67        32.42 o                         
   6   2  15          0.24        -23.91        43.45 o                         
 -11   3  15        420.30        370.38        54.94 o                         
 -10   3  15       2181.57       2001.41       155.59 o                         
  -9   3  15       1271.39       1215.49        60.54 o                         
  -8   3  15          0.25         12.44        22.88 o                         
  -7   3  15         30.94         29.10        15.09 o                         
  -6   3  15        383.13        465.21        32.82 o                         
  -5   3  15       1009.21        988.90        31.02 o                         
  -4   3  15       2643.50       2629.00        50.62 o                         
  -3   3  15       3381.78       3363.39       115.65 o                         
  -2   3  15        278.20        300.30        25.27 o                         
  -1   3  15        440.44        414.15        36.34 o                         
   0   3  15        285.30        312.27        52.70 o                         
   1   3  15        491.62        442.86        37.33 o                         
   2   3  15         21.70         28.73        20.51 o                         
   3   3  15       1968.97       1874.89        61.72 o                         
   4   3  15       2297.15       2334.31        72.01 o                         
   5   3  15       1536.24       1876.34       104.43 o                         
   6   3  15        405.85        388.12        67.86 o                         
 -11   4  15         86.09         98.58        46.32 o                         
 -10   4  15         11.46         56.31        31.48 o                         
  -9   4  15         11.98         10.82        27.13 o                         
  -8   4  15          3.48         37.45        25.89 o                         
  -7   4  15          4.88         16.66        21.58 o                         
  -6   4  15        151.68        168.16        24.88 o                         
  -5   4  15        263.87        223.03        26.02 o                         
  -4   4  15          0.04        -13.36        15.47 o                         
  -3   4  15          3.04         -7.37        14.32 o                         
  -2   4  15        877.49        873.18        35.08 o                         
  -1   4  15         39.84        110.85        26.57 o                         
   0   4  15          8.13         21.94        22.98 o                         
   1   4  15        176.43        186.58        25.81 o                         
   2   4  15          5.46         43.09        22.10 o                         
   3   4  15        130.13        193.40        36.21 o                         
   4   4  15         93.93         77.71        27.91 o                         
   5   4  15        133.14        200.37        42.72 o                         
   6   4  15          5.67        -15.14        44.63 o                         
 -11   5  15        948.31        778.72        72.41 o                         
 -10   5  15        959.52        835.20        83.20 o                         
  -9   5  15        283.88        270.03        39.00 o                         
  -8   5  15         16.56         65.06        27.02 o                         
  -7   5  15        359.75        334.77        58.70 o                         
  -6   5  15       1127.28       1093.53        48.82 o                         
  -5   5  15       1494.15       1561.05        52.58 o                         
  -4   5  15       1355.23       1301.25        46.41 o                         
  -3   5  15       1906.42       1741.31        51.43 o                         
  -2   5  15       1211.13       1217.41        39.94 o                         
  -1   5  15        180.90        263.62        33.99 o                         
   0   5  15         10.74         98.78        20.85 o                         
   1   5  15         97.60         67.91        22.66 o                         
   2   5  15        891.32        898.04        47.83 o                         
   3   5  15       1170.64       1224.42        58.73 o                         
   4   5  15       1921.68       1837.52        91.13 o                         
   5   5  15        585.90        711.85        62.45 o                         
   6   5  15        946.74        950.40        92.09 o                         
 -11   6  15          4.62         34.78        42.67 o                         
 -10   6  15         20.99          9.88        32.14 o                         
  -9   6  15        144.32        150.82        41.48 o                         
  -8   6  15        118.68        101.14        30.71 o                         
  -7   6  15        625.81        678.27        51.28 o                         
  -6   6  15         29.48         82.89        21.47 o                         
  -5   6  15         43.98         95.62        23.02 o                         
  -4   6  15         11.54         15.12        17.93 o                         
  -3   6  15        640.98        567.93        35.73 o                         
  -2   6  15        465.26        416.96        77.79 o                         
  -1   6  15        284.68        422.92        41.65 o                         
   0   6  15       1670.86       1761.03        66.48 o                         
   1   6  15         57.30        124.15        24.03 o                         
   2   6  15          8.24          1.13        22.37 o                         
   3   6  15        178.05        222.61        32.48 o                         
   4   6  15         46.36         96.37        36.45 o                         
   5   6  15          1.37         -1.71        36.04 o                         
 -10   7  15         59.68         69.32        44.57 o                         
  -9   7  15         19.28         47.87        32.66 o                         
  -8   7  15         11.39          4.21        28.10 o                         
  -7   7  15        678.84        702.63        50.91 o                         
  -6   7  15       2520.30       2367.92        74.10 o                         
  -5   7  15       3171.71       2838.30        74.79 o                         
  -4   7  15       3575.64       3362.06        80.59 o                         
  -3   7  15       3375.26       3192.45        91.48 o                         
  -2   7  15       5910.80       5611.01       133.60 o                         
  -1   7  15       2813.14       2730.89        88.33 o                         
   0   7  15       2226.89       1982.10        77.53 o                         
   1   7  15        219.47        248.64        30.68 o                         
   2   7  15        195.25        230.87        31.93 o                         
   3   7  15        199.39        151.33        33.02 o                         
   4   7  15        111.94         49.31        35.47 o                         
   5   7  15        366.06        407.88        55.27 o                         
 -10   8  15        186.00        153.10        42.39 o                         
  -9   8  15        219.72        234.00        41.97 o                         
  -8   8  15        819.70        647.17        75.79 o                         
  -7   8  15        787.39        714.04        67.46 o                         
  -6   8  15          8.06         25.63        25.49 o                         
  -5   8  15         71.69         40.83        22.67 o                         
  -4   8  15        139.46        169.58        27.74 o                         
  -3   8  15          0.32         -3.78        26.28 o                         
  -2   8  15        102.96         92.98        38.31 o                         
  -1   8  15        129.42        155.00        37.39 o                         
   0   8  15        251.04        299.96        43.95 o                         
   1   8  15        435.36        469.25        49.91 o                         
   2   8  15        261.49        271.24        44.58 o                         
   3   8  15          4.95        -24.97        29.25 o                         
   4   8  15          5.69        -33.80        33.80 o                         
   5   8  15          0.66        -40.30        40.30 o                         
  -9   9  15        146.79         91.90        37.13 o                         
  -8   9  15         17.42         18.60        31.19 o                         
  -7   9  15        110.87         88.72        40.59 o                         
  -6   9  15        157.66        199.17        40.81 o                         
  -5   9  15        858.10        864.45        53.02 o                         
  -4   9  15       3292.26       3055.65        83.32 o                         
  -3   9  15       1278.96       1326.33       101.75 o                         
  -2   9  15       1170.53       1234.05        80.76 o                         
  -1   9  15        408.70        396.58        48.38 o                         
   0   9  15         10.46         13.29        33.71 o                         
   1   9  15        223.77        205.05        42.80 o                         
   2   9  15        134.04        133.50        40.48 o                         
   3   9  15        378.19        452.73        73.40 o                         
   4   9  15        957.70        891.56        96.08 o                         
  -9  10  15        230.60        181.50        50.48 o                         
  -8  10  15        634.82        671.95        64.05 o                         
  -7  10  15         78.40         51.81        32.16 o                         
  -6  10  15        140.92        142.29        33.60 o                         
  -5  10  15         47.41         98.20        29.88 o                         
  -4  10  15         95.36         78.57        33.99 o                         
  -3  10  15         17.83         61.98        39.50 o                         
  -2  10  15        318.95        358.69        47.82 o                         
  -1  10  15        641.85        697.65        62.69 o                         
   0  10  15        199.49        258.17        54.66 o                         
   1  10  15        361.97        389.80        53.89 o                         
   2  10  15        169.36        172.00        56.52 o                         
   3  10  15        170.72        179.83        60.15 o                         
  -8  11  15         19.63         24.76        36.98 o                         
  -7  11  15         30.94         70.78        34.83 o                         
  -6  11  15         35.80        -12.74        28.96 o                         
  -5  11  15        750.52        799.32        83.67 o                         
  -4  11  15        957.88       1172.46       100.87 o                         
  -3  11  15        781.47        721.50       108.16 o                         
  -2  11  15        462.35        542.64        57.61 o                         
  -1  11  15        141.89        163.78        43.41 o                         
   0  11  15          8.76        -12.83        34.06 o                         
   1  11  15         15.82          8.99        47.68 o                         
   2  11  15          6.42         47.02        53.09 o                         
  -7  12  15         15.40         16.86        53.14 o                         
  -6  12  15        531.78        701.45        70.60 o                         
  -5  12  15        217.85        288.55        53.27 o                         
  -4  12  15          7.61         38.10        46.87 o                         
  -3  12  15         12.94          1.08        34.80 o                         
  -2  12  15        268.04        302.07        51.88 o                         
  -1  12  15        450.36        477.80        59.70 o                         
   0  12  15         29.04         99.20        41.13 o                         
   1  12  15        278.90        303.70       150.77 o                         
  -5  13  15        314.65        382.79        59.08 o                         
  -4  13  15        275.02        193.56        49.77 o                         
  -3  13  15        643.19        598.58        81.12 o                         
  -2  13  15        479.86        441.41        60.83 o                         
  -1  13  15         11.54         10.16        39.30 o                         
   0  13  15         75.20         42.92        51.00 o                         
 -12   0  16        137.77        141.88        95.51 o                         
 -11   0  16        631.97        733.14       187.93 o                         
 -10   0  16       1255.10       1135.02        84.45 o                         
  -9   0  16       1012.03       1054.95        78.01 o                         
  -8   0  16       1923.58       1933.47        75.82 o                         
  -7   0  16        508.33        554.22        40.76 o                         
  -6   0  16        202.49        245.51        27.62 o                         
  -5   0  16       1290.71       1413.58        50.59 o                         
  -4   0  16          7.70         47.41        25.32 o                         
  -3   0  16       1178.76       1134.76        56.73 o                         
  -2   0  16       2981.51       3059.05        94.74 o                         
  -1   0  16       7247.46       6899.71       164.34 o                         
   0   0  16       5985.42       5734.87       142.66 o                         
   1   0  16       1746.98       1752.80        71.39 o                         
   2   0  16       1176.55       1184.68       112.71 o                         
   3   0  16        120.81         89.37        56.81 o                         
   4   0  16         89.75        -20.27        56.51 o                         
   5   0  16        195.37        159.36        72.48 o                         
 -12   1  16          0.52         16.16        43.98 o                         
 -11   1  16         20.26        -18.37        41.56 o                         
 -10   1  16          1.15          3.38        24.80 o                         
  -9   1  16         79.14        107.08        22.10 o                         
  -8   1  16         21.24         59.72        16.62 o                         
  -7   1  16          1.54         17.51        14.17 o                         
  -6   1  16        152.84        199.20        18.80 o                         
  -5   1  16        685.37        764.51        35.36 o                         
  -4   1  16         77.28         86.21        18.94 o                         
  -3   1  16       1463.60       1718.29        61.07 o                         
  -2   1  16        328.92        522.25        30.82 o                         
  -1   1  16         96.85        188.19        20.87 o                         
   0   1  16         24.28         18.53        14.03 o                         
   1   1  16         69.31         43.12        23.75 o                         
   2   1  16          2.20         55.56        25.03 o                         
   3   1  16          5.03         28.77        38.05 o                         
   4   1  16          4.79         17.74        40.11 o                         
   5   1  16         98.07         58.44        46.06 o                         
   6   1  16         20.72        -42.38        63.88 o                         
 -12   2  16          4.38         85.37        63.26 o                         
 -11   2  16        820.84        958.25        75.85 o                         
 -10   2  16        269.77        350.50        48.47 o                         
  -9   2  16        802.15        886.66        53.81 o                         
  -8   2  16       1064.21       1012.61        48.62 o                         
  -7   2  16        689.92        720.91        31.85 o                         
  -6   2  16         26.64         52.08        13.94 o                         
  -5   2  16          3.59         53.64        15.92 o                         
  -4   2  16       2160.07       2079.72        56.11 o                         
  -3   2  16       1462.00       1393.83        44.32 o                         
  -2   2  16       2338.78       2377.54        56.92 o                         
  -1   2  16       6469.76       6295.42       107.88 o                         
   0   2  16       5977.35       5973.08       128.06 o                         
   1   2  16       2100.47       1862.33        64.84 o                         
   2   2  16       1289.08       1193.94        57.77 o                         
   3   2  16         24.28         17.63        23.27 o                         
   4   2  16          0.98        -16.54        30.11 o                         
   5   2  16        151.61        189.51        44.41 o                         
   6   2  16        433.81        396.92        87.82 o                         
 -11   3  16        153.07        116.55        44.84 o                         
 -10   3  16         49.53         50.42        33.78 o                         
  -9   3  16         41.56         36.14        25.88 o                         
  -8   3  16        286.72        350.08        37.37 o                         
  -7   3  16          4.01         47.63        18.99 o                         
  -6   3  16        481.53        475.34        33.60 o                         
  -5   3  16        115.31         88.40        21.29 o                         
  -4   3  16          8.47         21.54        10.92 o                         
  -3   3  16        270.16        340.77        41.04 o                         
  -2   3  16        354.24        373.31        26.98 o                         
  -1   3  16        333.78        330.19        33.97 o                         
   0   3  16          4.08          2.28        26.23 o                         
   1   3  16         23.78         45.99        31.83 o                         
   2   3  16        574.70        550.35        38.64 o                         
   3   3  16        433.60        474.63        39.03 o                         
   4   3  16          1.05         57.51        30.89 o                         
   5   3  16          4.70         64.70        47.28 o                         
   6   3  16         30.46         39.51        50.47 o                         
 -11   4  16         66.85        143.93        45.86 o                         
 -10   4  16       1722.03       1670.77        75.33 o                         
  -9   4  16       2779.70       2515.27        81.70 o                         
  -8   4  16       3121.03       2802.38        82.66 o                         
  -7   4  16       2671.03       2468.45        64.94 o                         
  -6   4  16       1482.98       1382.56        45.76 o                         
  -5   4  16        100.81        147.00        24.70 o                         
  -4   4  16          1.57         -0.94        16.61 o                         
  -3   4  16       1585.32       1521.93        48.71 o                         
  -2   4  16       2209.10       2032.77        52.54 o                         
  -1   4  16        182.42        191.05        30.70 o                         
   0   4  16       1475.99       1529.35        62.74 o                         
   1   4  16       1197.02       1170.26        76.06 o                         
   2   4  16        749.49        780.17        51.68 o                         
   3   4  16        346.04        310.52        39.89 o                         
   4   4  16        142.96        140.91        31.89 o                         
   5   4  16        117.47        136.80        50.76 o                         
   6   4  16        188.25        252.75        61.28 o                         
 -11   5  16         81.13         80.87        44.03 o                         
 -10   5  16         27.91          0.49        31.15 o                         
  -9   5  16          9.76         13.06        27.16 o                         
  -8   5  16         22.78        101.63        28.60 o                         
  -7   5  16         32.77         46.28        33.60 o                         
  -6   5  16        480.22        516.49        33.85 o                         
  -5   5  16        227.34        246.13        28.92 o                         
  -4   5  16        611.58        624.99        38.09 o                         
  -3   5  16        867.55        932.73        46.01 o                         
  -2   5  16        441.42        514.24        45.03 o                         
  -1   5  16       2070.73       1939.66        71.41 o                         
   0   5  16         13.40         -4.20        34.43 o                         
   1   5  16        198.69        208.43        27.73 o                         
   2   5  16         31.19         26.33        22.72 o                         
   3   5  16         67.71         87.26        27.84 o                         
   4   5  16          5.86         21.11        33.25 o                         
   5   5  16          0.90         -3.79        36.59 o                         
 -11   6  16        216.72        379.25        52.06 o                         
 -10   6  16        402.19        520.92        65.67 o                         
  -9   6  16        938.37        973.90        86.78 o                         
  -8   6  16       1386.59       1451.53        72.07 o                         
  -7   6  16       1655.32       1698.62        65.51 o                         
  -6   6  16        691.76        672.00        45.37 o                         
  -5   6  16          5.83         22.27        20.38 o                         
  -4   6  16        393.72        470.54        36.00 o                         
  -3   6  16       1481.71       1461.30        49.59 o                         
  -2   6  16       2041.40       2143.47        92.96 o                         
  -1   6  16       4077.37       4040.82       108.17 o                         
   0   6  16        444.13        477.53        45.88 o                         
   1   6  16        457.09        456.64        49.58 o                         
   2   6  16        459.38        479.06        39.95 o                         
   3   6  16         59.55         42.80        27.85 o                         
   4   6  16        128.16         85.39        56.02 o                         
   5   6  16         80.60         90.39        40.07 o                         
 -10   7  16         26.23         21.21        33.84 o                         
  -9   7  16        307.94        266.12        42.27 o                         
  -8   7  16         17.40         46.43        30.24 o                         
  -7   7  16        112.90        141.36        32.22 o                         
  -6   7  16        128.37        114.09        34.97 o                         
  -5   7  16        204.15        157.47        27.15 o                         
  -4   7  16        602.67        630.63        52.17 o                         
  -2   7  16        104.39        187.54        38.48 o                         
  -1   7  16        145.62        191.32        36.63 o                         
   0   7  16        171.26        124.01        34.99 o                         
   1   7  16        151.95        119.63        53.37 o                         
   2   7  16         13.25          3.05        30.90 o                         
   3   7  16        514.74        578.21        53.41 o                         
   4   7  16        117.19        112.73        43.27 o                         
   5   7  16        286.21        315.73        52.53 o                         
 -10   8  16        379.97        354.69        64.85 o                         
  -9   8  16        536.73        573.92        54.93 o                         
  -8   8  16        577.95        627.42        54.09 o                         
  -7   8  16        502.60        594.78        50.10 o                         
  -6   8  16        652.30        650.38        49.27 o                         
  -5   8  16        130.54        248.43        32.05 o                         
  -4   8  16         95.60         73.86        24.26 o                         
  -3   8  16        570.75        551.00        51.51 o                         
  -2   8  16       1224.55       1233.10       109.03 o                         
  -1   8  16       1378.90       1513.79        89.44 o                         
   0   8  16       1381.46       1417.77        77.92 o                         
   1   8  16       1103.91       1084.25        71.09 o                         
   2   8  16         89.28         39.15        35.47 o                         
   3   8  16        121.50        102.87        50.17 o                         
   4   8  16         62.44         58.03        47.40 o                         
  -9   9  16         17.02        -14.91        32.69 o                         
  -8   9  16         54.79         18.94        33.27 o                         
  -7   9  16        133.09        100.59        33.44 o                         
  -6   9  16        304.96        242.85        38.55 o                         
  -5   9  16        405.62        425.54        64.86 o                         
  -4   9  16        390.57        392.10        47.08 o                         
  -3   9  16       1108.63       1131.10        76.17 o                         
  -2   9  16          1.36         80.65        46.00 o                         
  -1   9  16        114.70         75.13        36.39 o                         
   0   9  16         32.89          4.48        33.74 o                         
   1   9  16          3.41        -15.54        32.74 o                         
   2   9  16         37.80         45.27        38.79 o                         
   3   9  16          2.43         16.99        48.31 o                         
   4   9  16        297.56        263.16        93.97 o                         
  -8  10  16       1057.04       1032.92        87.05 o                         
  -7  10  16        113.97        100.44        35.23 o                         
  -6  10  16        606.60        597.53        72.88 o                         
  -5  10  16          0.27         -7.32        32.42 o                         
  -4  10  16          2.48         29.86        32.06 o                         
  -3  10  16          5.13         -1.48        31.34 o                         
  -2  10  16        129.28        104.28        38.92 o                         
  -1  10  16        707.27        788.41        67.76 o                         
   0  10  16       1450.07       1507.66        87.53 o                         
   1  10  16       1025.78       1068.29        77.01 o                         
   2  10  16          5.05         55.71        51.30 o                         
   3  10  16          1.36         51.86        52.91 o                         
  -8  11  16        231.97        255.48        96.74 o                         
  -7  11  16        194.03        197.91        40.48 o                         
  -6  11  16         69.84         58.41        40.58 o                         
  -5  11  16        843.79        931.30        73.60 o                         
  -4  11  16        704.71        629.98        63.47 o                         
  -3  11  16        153.28        204.75        43.61 o                         
  -2  11  16        575.82        575.66        60.87 o                         
  -1  11  16        106.08         93.14        40.31 o                         
   0  11  16          5.63         27.71        38.05 o                         
   1  11  16         38.89         75.80        41.64 o                         
   2  11  16        489.91        467.77        77.28 o                         
  -6  12  16         17.53         44.76        42.37 o                         
  -5  12  16         23.60         38.05        40.08 o                         
  -4  12  16        150.56        238.34        61.25 o                         
  -3  12  16        476.23        431.49        69.37 o                         
  -2  12  16        651.20        683.10        67.88 o                         
  -1  12  16        843.42        890.13        75.00 o                         
   0  12  16        406.08        430.78        80.47 o                         
   1  12  16        530.94        521.69        84.08 o                         
  -4  13  16          5.65         31.99        39.83 o                         
  -3  13  16        366.35        494.31        77.20 o                         
  -2  13  16        151.98        153.27        48.89 o                         
  -1  13  16        465.86        366.85        72.12 o                         
 -12   1  17        368.90        330.37        57.30 o                         
 -11   1  17         60.34         47.00        38.51 o                         
 -10   1  17        199.07        208.33        40.09 o                         
  -9   1  17        117.59        172.82        25.35 o                         
  -8   1  17       1466.08       1468.21        42.42 o                         
  -7   1  17       1339.20       1406.31        56.26 o                         
  -6   1  17       5265.19       5080.54        79.14 o                         
  -5   1  17       5725.58       5675.88        92.86 o                         
  -4   1  17       1918.70       1906.41        54.82 o                         
  -3   1  17       1775.81       1718.92        57.57 o                         
  -2   1  17        477.28        575.58        33.40 o                         
  -1   1  17        174.02        168.12        20.89 o                         
   0   1  17        342.07        344.09        26.33 o                         
   1   1  17       1384.65       1292.60        55.90 o                         
   2   1  17       1890.65       1934.02        75.65 o                         
   3   1  17       1589.24       1758.32        95.87 o                         
   4   1  17        579.67        593.43        70.01 o                         
   5   1  17        519.95        617.93        74.47 o                         
   6   1  17         27.23         -6.76        85.37 o                         
 -11   2  17        122.05        150.09        45.13 o                         
 -10   2  17        145.36        133.76        59.01 o                         
  -9   2  17        419.81        379.46        39.99 o                         
  -8   2  17        440.66        485.84        35.67 o                         
  -7   2  17        356.81        373.26        24.96 o                         
  -6   2  17        144.18        141.08        17.17 o                         
  -5   2  17        750.04        718.56        39.06 o                         
  -4   2  17       1214.13       1114.13        45.08 o                         
  -3   2  17       1061.24       1160.75        41.81 o                         
  -2   2  17       2004.51       2123.58        58.73 o                         
  -1   2  17        265.31        434.13        53.65 o                         
   0   2  17         17.40         82.67        27.59 o                         
   1   2  17       2940.44       2591.31        80.18 o                         
   2   2  17        201.42        249.11        37.69 o                         
   3   2  17        110.60        181.13        49.10 o                         
   4   2  17          0.36         28.19        42.58 o                         
   5   2  17         20.99         -6.45        68.18 o                         
   6   2  17         52.49         66.95        78.93 o                         
 -11   3  17        645.96        467.93        58.92 o                         
 -10   3  17        294.04        254.16        38.15 o                         
  -9   3  17        157.49        187.77        33.37 o                         
  -8   3  17        885.30        938.10        97.07 o                         
  -7   3  17       1551.07       1411.20        58.67 o                         
  -6   3  17        705.88        753.58        39.01 o                         
  -5   3  17       2666.28       2659.65        68.39 o                         
  -4   3  17       2987.93       2952.44        70.72 o                         
  -3   3  17        345.18        333.72        28.05 o                         
  -2   3  17       1512.35       1443.84        44.86 o                         
  -1   3  17        816.16        786.48        66.64 o                         
   0   3  17        940.80        916.84        75.88 o                         
   1   3  17        840.52        806.19        65.32 o                         
   2   3  17       1082.44       1096.09        60.73 o                         
   3   3  17        719.01        836.44        49.54 o                         
   4   3  17        453.04        472.68        51.29 o                         
   5   3  17        172.40        209.94        56.65 o                         
 -11   4  17         96.65         70.25        69.75 o                         
 -10   4  17         64.92         84.53        32.86 o                         
  -9   4  17         78.91        118.88        32.41 o                         
  -8   4  17        311.18        294.99        36.86 o                         
  -7   4  17         40.78        129.95        23.77 o                         
  -6   4  17        691.47        693.96        38.42 o                         
  -5   4  17          4.57         19.43        20.19 o                         
  -4   4  17        248.43        298.86        29.42 o                         
  -3   4  17         89.01        117.20        21.71 o                         
  -2   4  17         35.80         94.24        29.17 o                         
  -1   4  17        331.91        337.56        51.70 o                         
   0   4  17         25.74         74.47        27.82 o                         
   1   4  17         20.98         -5.22        28.74 o                         
   2   4  17          5.54          1.34        29.40 o                         
   3   4  17          6.32         26.03        26.48 o                         
   4   4  17          1.14        -10.84        26.59 o                         
   5   4  17         28.75         75.82        50.82 o                         
 -11   5  17        373.87        262.40        53.42 o                         
 -10   5  17         77.54        124.07        37.09 o                         
  -9   5  17        300.46        252.15        47.07 o                         
  -8   5  17        867.54        933.57        66.98 o                         
  -7   5  17       1405.73       1481.81        64.71 o                         
  -6   5  17       2948.62       2775.11        66.31 o                         
  -5   5  17       1436.43       1568.01        57.93 o                         
  -4   5  17       1354.39       1384.54        91.64 o                         
  -3   5  17       1361.94       1230.57        45.27 o                         
  -2   5  17        378.35        390.67        41.01 o                         
  -1   5  17         17.64        -12.81        45.26 o                         
   0   5  17        571.22        560.65        48.10 o                         
   1   5  17        850.67        869.58        58.28 o                         
   2   5  17       1211.46       1204.07        87.71 o                         
   3   5  17       1083.38       1239.38        61.60 o                         
   4   5  17        263.13        341.22        47.29 o                         
   5   5  17        147.11        211.51        62.96 o                         
 -11   6  17         11.51         -7.08        38.91 o                         
 -10   6  17        153.97        151.13        37.90 o                         
  -9   6  17        120.40        144.98        46.37 o                         
  -8   6  17        125.79        116.86        34.96 o                         
  -7   6  17        147.22        123.76        29.86 o                         
  -6   6  17         22.79         53.56        21.57 o                         
  -5   6  17         46.94         36.39        21.44 o                         
  -4   6  17         19.46         60.66        22.22 o                         
  -3   6  17         57.74        142.38        35.63 o                         
  -2   6  17        105.94        138.29        46.63 o                         
  -1   6  17        386.23        414.96        45.59 o                         
   0   6  17         56.73         42.01        31.30 o                         
   1   6  17        193.34        206.58        29.60 o                         
   2   6  17        418.11        437.01        42.99 o                         
   3   6  17         40.26         34.41        27.94 o                         
   4   6  17        142.04        105.79        39.44 o                         
   5   6  17         96.34        127.97        43.33 o                         
 -10   7  17         13.47        -22.37        32.06 o                         
  -9   7  17         23.44         25.56        31.52 o                         
  -8   7  17        193.30        209.38        36.77 o                         
  -7   7  17       1866.37       1796.05        71.03 o                         
  -6   7  17       2896.74       2719.77       108.77 o                         
  -5   7  17       1506.06       1499.67        78.81 o                         
  -4   7  17        476.84        517.56        38.21 o                         
  -3   7  17        168.78        261.94        47.70 o                         
  -2   7  17          0.76         43.45        30.00 o                         
  -1   7  17        152.74        162.60        35.19 o                         
   0   7  17        288.07        234.02        40.44 o                         
   1   7  17       1566.33       1487.05       156.94 o                         
   2   7  17       2027.60       2070.88        74.90 o                         
   3   7  17       1167.36       1208.90        73.11 o                         
   4   7  17       1135.93       1199.96       170.24 o                         
 -10   8  17        104.82         80.34        37.99 o                         
  -9   8  17        458.56        479.12        78.12 o                         
  -8   8  17        220.36        212.40        42.28 o                         
  -7   8  17          3.57         14.45        28.41 o                         
  -6   8  17         42.67          9.55        25.56 o                         
  -5   8  17        577.39        607.09        44.13 o                         
  -4   8  17        727.16        734.88        59.48 o                         
  -3   8  17        330.01        435.12        48.86 o                         
  -2   8  17        491.14        532.76        53.50 o                         
  -1   8  17        376.86        412.70        49.01 o                         
   0   8  17        199.06        165.84        40.80 o                         
   1   8  17        691.72        756.14        84.87 o                         
   2   8  17        669.21        585.31        77.31 o                         
   3   8  17          5.95          9.52        45.20 o                         
   4   8  17         13.89         85.14        64.32 o                         
  -9   9  17         65.68         81.44        37.19 o                         
  -8   9  17        322.98        287.45        43.70 o                         
  -7   9  17        544.41        512.06        49.25 o                         
  -6   9  17        387.93        450.54        50.88 o                         
  -5   9  17       1394.23       1473.62        88.54 o                         
  -4   9  17        477.60        548.48        55.21 o                         
  -3   9  17        324.64        426.05        83.12 o                         
  -2   9  17        167.04        224.21        43.38 o                         
  -1   9  17         64.72         72.38        36.59 o                         
   0   9  17       1002.24        979.86        71.96 o                         
   1   9  17        710.72        811.69        68.37 o                         
   2   9  17        498.79        544.75        77.73 o                         
   3   9  17        461.74        585.32       127.59 o                         
  -8  10  17         32.50         73.35        37.48 o                         
  -7  10  17          4.52        -28.98        28.98 o                         
  -6  10  17        108.99        182.93        44.63 o                         
  -5  10  17        143.00        125.52        48.38 o                         
  -4  10  17        181.74        239.50        45.10 o                         
  -3  10  17        355.55        304.09        57.60 o                         
  -2  10  17        933.22       1079.68        75.72 o                         
  -1  10  17        129.16        157.42        43.26 o                         
   0  10  17        311.89        400.82        55.61 o                         
   1  10  17        216.17        187.58        46.98 o                         
   2  10  17         13.21         62.39        54.17 o                         
  -7  11  17        149.74        165.46        47.21 o                         
  -6  11  17         92.70        160.09        46.13 o                         
  -5  11  17        703.14        718.82        67.76 o                         
  -4  11  17        982.05        897.68        74.25 o                         
  -3  11  17        275.73        194.96        46.11 o                         
  -2  11  17         20.14         34.23        36.46 o                         
  -1  11  17          8.42        -15.48        54.83 o                         
   0  11  17        618.05        608.95        65.64 o                         
   1  11  17        155.75        232.24        65.19 o                         
  -6  12  17        122.24        133.31        46.71 o                         
  -5  12  17        389.53        314.58        61.13 o                         
  -4  12  17          1.90         90.52        53.92 o                         
  -3  12  17         52.73         44.64        40.60 o                         
  -2  12  17        209.81        199.62        48.53 o                         
  -1  12  17        183.98        163.98        49.49 o                         
   0  12  17        255.76        313.97        79.29 o                         
 -11   0  18        624.75        728.69       137.89 o                         
 -10   0  18       2137.42       1827.22       203.58 o                         
  -9   0  18       1481.60       1464.27        73.30 o                         
  -8   0  18          6.70         29.83        22.78 o                         
  -7   0  18         22.08         40.04        22.48 o                         
  -6   0  18        382.48        397.52        34.93 o                         
  -5   0  18       4673.51       4789.37       169.20 o                         
  -4   0  18         51.86         35.40        27.29 o                         
  -3   0  18       1305.30       1298.40        63.90 o                         
  -2   0  18       7129.37       6720.13       167.01 o                         
  -1   0  18       2744.25       2628.45        87.36 o                         
   0   0  18       2529.23       2653.42        89.27 o                         
   1   0  18        911.95        867.16       101.04 o                         
   2   0  18        291.58        265.00        72.48 o                         
   3   0  18        550.60        623.05       100.42 o                         
   4   0  18        743.81        770.12       110.86 o                         
   5   0  18        513.93        711.49       114.55 o                         
 -11   1  18         25.13         54.86        38.26 o                         
 -10   1  18          3.32         11.00        31.13 o                         
  -9   1  18         72.03         97.19        26.21 o                         
  -8   1  18        142.69        113.70        19.70 o                         
  -7   1  18        110.58        111.27        18.37 o                         
  -6   1  18         43.97         56.07        14.90 o                         
  -5   1  18        731.13        795.99        72.02 o                         
  -4   1  18         29.22        111.22        29.74 o                         
  -3   1  18       1220.37       1142.98        54.28 o                         
  -2   1  18         24.56         26.54        17.12 o                         
  -1   1  18        118.64        119.22        20.17 o                         
   0   1  18         54.88         18.68        42.26 o                         
   1   1  18        743.93        783.96        50.65 o                         
   2   1  18          6.88         97.45        41.68 o                         
   3   1  18          2.10         51.33        42.14 o                         
   4   1  18         81.00         42.53        44.95 o                         
   5   1  18        101.35         88.76        52.22 o                         
 -11   2  18       1130.53        878.56        72.07 o                         
 -10   2  18        894.85        827.40        67.08 o                         
  -9   2  18        784.56        788.40        52.07 o                         
  -8   2  18        727.93        751.04        65.34 o                         
  -7   2  18         65.64         57.52        21.24 o                         
  -6   2  18         93.62         91.12        16.44 o                         
  -5   2  18        529.73        632.37        44.95 o                         
  -4   2  18       1279.45       1175.60        45.22 o                         
  -3   2  18       1171.69       1182.20        43.52 o                         
  -2   2  18       1419.59       1410.82        45.21 o                         
  -1   2  18       1295.81       1279.73        57.54 o                         
   0   2  18        144.60        177.47        32.21 o                         
   1   2  18         13.69         28.33        37.73 o                         
   2   2  18        423.46        481.08        46.07 o                         
   3   2  18        365.95        415.45        61.96 o                         
   4   2  18       1135.89       1087.48        89.08 o                         
   5   2  18        929.60        740.06       121.00 o                         
 -11   3  18          0.30         -6.38        35.92 o                         
 -10   3  18          4.00          3.97        27.62 o                         
  -9   3  18        265.90        314.20        65.12 o                         
  -8   3  18        130.90        208.63        41.12 o                         
  -7   3  18          0.52         11.79        19.28 o                         
  -6   3  18        332.49        398.53        33.68 o                         
  -4   3  18         38.13        135.55        23.70 o                         
  -3   3  18        104.96        183.22        23.38 o                         
  -2   3  18        152.03        153.75        30.70 o                         
  -1   3  18        214.09        190.14        36.49 o                         
   0   3  18         24.33         73.02        27.84 o                         
   1   3  18        292.23        280.37        38.18 o                         
   2   3  18       1007.23        829.84        57.05 o                         
   3   3  18          7.58         59.33        44.00 o                         
   4   3  18          3.11         38.96        47.55 o                         
   5   3  18        101.32         67.26        72.78 o                         
 -11   4  18        408.68        418.55        63.26 o                         
 -10   4  18       1648.27       1484.59        74.00 o                         
  -9   4  18        421.55        460.89        71.67 o                         
  -8   4  18        219.64        179.70        32.53 o                         
  -7   4  18        440.91        410.18        32.71 o                         
  -6   4  18        168.97        176.03        24.69 o                         
  -5   4  18        414.91        552.18        51.55 o                         
  -4   4  18       5378.42       5336.88       106.07 o                         
  -3   4  18      10811.76      10539.50       171.94 o                         
  -2   4  18        770.32        826.60        75.27 o                         
  -1   4  18        650.69        705.39        88.73 o                         
   0   4  18        824.20        863.81        57.26 o                         
   1   4  18        120.35        104.18        35.81 o                         
   2   4  18         22.12        -24.73        28.53 o                         
   3   4  18         89.47         40.76        27.85 o                         
   4   4  18        171.20        136.42        50.58 o                         
   5   4  18        472.65        522.14        72.76 o                         
 -11   5  18          6.16         31.89        41.26 o                         
 -10   5  18          0.26        -11.75        33.29 o                         
  -9   5  18        223.28        247.55        38.74 o                         
  -8   5  18         16.43         14.64        26.32 o                         
  -7   5  18        483.35        485.73        42.64 o                         
  -6   5  18        697.22        763.99        41.90 o                         
  -5   5  18        863.62        920.08        49.65 o                         
  -4   5  18         35.71        141.48        25.74 o                         
  -3   5  18         69.29        110.60        30.42 o                         
  -2   5  18          2.88         17.64        26.49 o                         
  -1   5  18         31.33         30.55        28.80 o                         
   0   5  18         80.92         85.05        36.12 o                         
   1   5  18          3.19         10.45        29.41 o                         
   2   5  18          9.74         10.37        24.82 o                         
   3   5  18         40.76         72.20        28.85 o                         
   4   5  18        246.29        330.90        50.01 o                         
   5   5  18          0.70        -46.55        46.55 o                         
 -10   6  18        109.80        112.33        37.71 o                         
  -9   6  18        322.44        290.15        67.36 o                         
  -8   6  18        672.60        695.95        64.88 o                         
  -7   6  18          0.77         -3.60        23.73 o                         
  -6   6  18        256.29        242.23        38.22 o                         
  -5   6  18       1513.09       1516.87        56.59 o                         
  -4   6  18       1401.68       1474.50        54.69 o                         
  -3   6  18       1381.16       1409.75        73.04 o                         
  -2   6  18       4464.18       4411.45       162.98 o                         
  -1   6  18       1024.05       1103.89        67.36 o                         
   0   6  18        149.93        146.14        44.20 o                         
   1   6  18         44.93         25.25        32.26 o                         
   2   6  18         82.61         63.40        27.70 o                         
   3   6  18        106.91         61.83        30.13 o                         
   4   6  18        166.80        221.09        83.45 o                         
 -10   7  18          0.28        -33.10        33.10 o                         
  -9   7  18         82.23         95.46        36.16 o                         
  -8   7  18        111.05        136.43        50.02 o                         
  -7   7  18        334.53        355.35        41.12 o                         
  -6   7  18        960.96        931.03        52.59 o                         
  -5   7  18        326.15        359.79        35.94 o                         
  -4   7  18        283.11        347.54        42.94 o                         
  -3   7  18          1.72         49.14        31.47 o                         
  -2   7  18         75.30         87.84        32.51 o                         
  -1   7  18        207.57        216.17        40.74 o                         
   0   7  18        182.45        221.21        63.30 o                         
   1   7  18         10.77         31.26        34.70 o                         
   2   7  18         33.18        117.73        39.84 o                         
   3   7  18          1.17        -31.32        65.11 o                         
   4   7  18          1.51         38.90        36.87 o                         
 -10   8  18        563.14        521.85        64.52 o                         
  -9   8  18        667.27        653.64        79.00 o                         
  -8   8  18          4.22        -24.32        29.19 o                         
  -7   8  18          8.90         44.03        33.47 o                         
  -6   8  18        114.88        150.11        49.87 o                         
  -5   8  18        640.82        639.05        55.84 o                         
  -4   8  18        851.82        856.34        65.84 o                         
  -3   8  18        843.53        861.90        73.52 o                         
  -2   8  18       2470.31       2509.73       105.44 o                         
  -1   8  18       1247.45       1164.41        90.40 o                         
   0   8  18        635.54        655.33        60.49 o                         
   1   8  18        251.38        219.74        45.84 o                         
   2   8  18         12.41         20.58        37.64 o                         
   3   8  18        144.03        181.08        61.97 o                         
  -9   9  18         54.31         89.16        37.31 o                         
  -8   9  18         93.67         44.70        34.55 o                         
  -7   9  18        203.05        148.81        36.33 o                         
  -6   9  18        321.86        394.23        44.31 o                         
  -5   9  18         18.15         97.60        38.63 o                         
  -4   9  18        141.57        132.08        39.42 o                         
  -3   9  18        298.74        410.04        51.63 o                         
  -2   9  18        373.04        407.65        52.79 o                         
  -1   9  18        146.78        215.60        75.93 o                         
   0   9  18        202.24        169.06        44.59 o                         
   1   9  18        466.69        532.12        59.92 o                         
   2   9  18         62.45        -46.11        46.13 o                         
   3   9  18         22.99         10.29        51.87 o                         
  -8  10  18         77.83         60.64        37.20 o                         
  -7  10  18         67.48         73.77        34.85 o                         
  -6  10  18        216.41        168.45        44.67 o                         
  -5  10  18        204.97        240.63        57.76 o                         
  -4  10  18       1534.35       1675.32        86.20 o                         
  -3  10  18        807.81        857.52        85.74 o                         
  -2  10  18        327.23        328.03        51.69 o                         
  -1  10  18       1635.78       1605.45        90.64 o                         
   0  10  18        534.00        511.36        73.95 o                         
   1  10  18         66.78         47.63        41.33 o                         
   2  10  18        141.86         84.59        59.21 o                         
  -7  11  18         11.23        -25.24        38.55 o                         
  -6  11  18         30.01         35.95        62.10 o                         
  -5  11  18        321.04        276.88        92.90 o                         
  -4  11  18         29.81         59.87        38.35 o                         
  -3  11  18        237.59        351.00        65.94 o                         
  -2  11  18          3.61          1.25        37.14 o                         
  -1  11  18        286.18        369.83        57.71 o                         
   0  11  18          2.88        -24.98        37.55 o                         
   1  11  18        644.47        573.71        82.67 o                         
  -5  12  18        123.17        138.14        48.06 o                         
  -4  12  18        472.68        611.07       133.28 o                         
  -3  12  18        523.52        685.53        70.33 o                         
  -2  12  18        489.36        523.83        64.95 o                         
  -1  12  18         55.26         47.74        44.70 o                         
 -11   1  19        267.25        283.46        49.81 o                         
 -10   1  19        424.55        468.02        61.49 o                         
  -9   1  19        511.17        584.90        45.68 o                         
  -8   1  19        259.67        308.24        25.51 o                         
  -7   1  19        818.88        866.34        44.72 o                         
  -6   1  19        307.86        409.87        25.34 o                         
  -5   1  19         54.30        120.72        24.30 o                         
  -4   1  19          0.36         19.73        19.30 o                         
  -3   1  19        368.79        341.66        36.92 o                         
  -2   1  19       4023.61       3872.62        81.62 o                         
  -1   1  19       3859.58       3752.92        97.38 o                         
   0   1  19       3685.94       3612.46       167.90 o                         
   1   1  19       2538.34       2508.66       148.16 o                         
   2   1  19       1469.91       1466.76       142.63 o                         
   3   1  19        748.65        720.59        75.87 o                         
   4   1  19        518.22        577.24        76.40 o                         
   5   1  19          5.36         61.93        60.32 o                         
 -11   2  19        449.57        352.78        52.49 o                         
 -10   2  19        172.94        121.34        39.60 o                         
  -9   2  19          0.99         40.08        25.91 o                         
  -8   2  19        261.64        326.64        30.78 o                         
  -7   2  19        182.73        183.99        24.67 o                         
  -6   2  19        814.90        854.43        42.29 o                         
  -5   2  19          3.60         45.12        19.59 o                         
  -4   2  19         60.49        101.03        22.81 o                         
  -3   2  19        258.70        294.85        28.28 o                         
  -2   2  19         30.18         49.81        21.06 o                         
  -1   2  19       1401.09       1251.44       117.36 o                         
   0   2  19          5.81         -8.52        24.28 o                         
   1   2  19        247.37        217.15        35.81 o                         
   2   2  19         82.89         59.99        43.63 o                         
   3   2  19        147.43        183.17        51.06 o                         
   4   2  19        311.44        397.05        90.29 o                         
   5   2  19          1.00        -44.22        68.79 o                         
 -11   3  19         28.26         23.31        38.76 o                         
 -10   3  19       1174.76       1261.82        92.52 o                         
  -9   3  19       1780.06       1745.55        71.28 o                         
  -8   3  19       4119.85       3810.56       156.49 o                         
  -7   3  19       4031.48       3909.70        82.41 o                         
  -6   3  19       2395.26       2301.25        68.72 o                         
  -5   3  19       1569.23       1673.97        57.93 o                         
  -4   3  19        393.84        408.34        34.08 o                         
  -3   3  19         52.88         63.85        21.28 o                         
  -2   3  19          7.08         18.24        25.48 o                         
  -1   3  19        112.14        210.78        33.89 o                         
   0   3  19       1820.01       1881.87        73.46 o                         
   1   3  19        948.63        944.92        60.29 o                         
   2   3  19        407.47        479.88        51.80 o                         
   3   3  19        205.74        238.15        68.79 o                         
   4   3  19         55.81         24.50        46.47 o                         
   5   3  19          3.72         36.85        74.32 o                         
 -11   4  19         32.30         10.52        39.00 o                         
 -10   4  19         97.28        127.72        35.20 o                         
  -9   4  19          6.45        -15.94        45.57 o                         
  -8   4  19         69.84        168.38        33.00 o                         
  -7   4  19         17.28         52.09        22.10 o                         
  -6   4  19        383.26        512.81        40.08 o                         
  -5   4  19        355.36        571.65        40.52 o                         
  -4   4  19        856.29       1072.80        48.50 o                         
  -3   4  19          0.83        104.91        29.34 o                         
  -2   4  19         13.08        -28.28        29.39 o                         
  -1   4  19        718.09        647.37        52.34 o                         
   0   4  19         49.70         22.96        28.76 o                         
   1   4  19         77.96         41.83        39.80 o                         
   2   4  19         12.31        -29.56        29.56 o                         
   3   4  19         19.66        -31.45        41.36 o                         
   4   4  19         10.03         11.67        67.87 o                         
 -11   5  19          5.09          4.88        40.05 o                         
 -10   5  19        151.21        156.86        38.75 o                         
  -9   5  19       1159.42       1242.05        72.09 o                         
  -8   5  19       1160.60       1243.55        70.36 o                         
  -7   5  19       2509.82       2454.19        77.24 o                         
  -6   5  19        657.72        674.07        47.96 o                         
  -5   5  19        697.08        711.15        45.33 o                         
  -4   5  19         70.05         83.17        24.12 o                         
  -3   5  19        869.05        847.58        99.83 o                         
  -2   5  19        448.33        398.36        44.59 o                         
  -1   5  19        557.41        605.47        60.74 o                         
   0   5  19       1226.41       1256.43       101.16 o                         
   1   5  19        833.25        938.80        64.93 o                         
   2   5  19        836.01        838.88        64.23 o                         
   3   5  19         85.64         75.97        38.85 o                         
   4   5  19          5.78         12.28        75.24 o                         
 -10   6  19        141.24        131.10        38.77 o                         
  -9   6  19        324.05        305.07        42.16 o                         
  -8   6  19        119.47        229.46        37.00 o                         
  -7   6  19          0.20         21.75        26.88 o                         
  -6   6  19        676.81        663.09        46.00 o                         
  -5   6  19         30.57         50.19        24.08 o                         
  -4   6  19         68.77        137.39        35.21 o                         
  -3   6  19         41.78         89.44        32.06 o                         
  -2   6  19         85.24        107.20        33.73 o                         
  -1   6  19        309.09        427.76       129.92 o                         
   0   6  19        122.15         98.12        36.46 o                         
   1   6  19         50.48         70.77        44.34 o                         
   2   6  19         55.92         57.89        36.05 o                         
   3   6  19          1.28        -19.46        27.80 o                         
   4   6  19          2.12        -42.14        42.14 o                         
 -10   7  19        331.97        312.53        71.52 o                         
  -9   7  19        188.48        214.57        40.70 o                         
  -8   7  19       1603.71       1662.54        78.11 o                         
  -7   7  19        809.67        826.09        56.17 o                         
  -6   7  19       1348.55       1396.15        64.14 o                         
  -5   7  19        235.38        266.50        36.78 o                         
  -4   7  19          9.87         13.37        30.20 o                         
  -3   7  19         58.09         34.08        32.17 o                         
  -2   7  19       1400.16       1394.58        76.17 o                         
  -1   7  19       2080.95       2193.12        89.27 o                         
   0   7  19        883.89       1000.47        69.60 o                         
   1   7  19       1287.97       1152.44        75.01 o                         
   2   7  19        379.90        361.41        71.66 o                         
   3   7  19        655.87        616.88        79.70 o                         
  -9   8  19         15.62         60.54        36.18 o                         
  -8   8  19          0.06         47.23        31.13 o                         
  -7   8  19          0.70         25.50        28.59 o                         
  -6   8  19         82.32        112.25        30.73 o                         
  -5   8  19        629.80        772.67        62.45 o                         
  -4   8  19        303.16        346.73        46.96 o                         
  -3   8  19        535.94        594.80        58.28 o                         
  -2   8  19        251.93        320.65        47.66 o                         
  -1   8  19        141.78        160.55        41.85 o                         
   0   8  19          9.98        -32.04        32.04 o                         
   1   8  19          7.59         -0.85        34.48 o                         
   2   8  19         81.88        100.68        43.36 o                         
   3   8  19        375.24        349.86        70.72 o                         
  -9   9  19        516.21        477.18        55.14 o                         
  -8   9  19        373.85        324.18        46.38 o                         
  -7   9  19        252.46        226.10        39.22 o                         
  -6   9  19        684.25        657.10        62.68 o                         
  -5   9  19         32.96         76.94        37.44 o                         
  -4   9  19         24.45         42.12        34.59 o                         
  -3   9  19          4.36        -30.39        30.39 o                         
  -2   9  19        202.45        226.52        46.45 o                         
  -1   9  19       1133.36       1127.01        78.31 o                         
   0   9  19        598.80        653.13        64.40 o                         
   1   9  19        851.37        967.26        75.18 o                         
   2   9  19        301.07        179.65        61.13 o                         
  -8  10  19          0.80         -1.45        34.75 o                         
  -7  10  19         30.91         42.89        40.81 o                         
  -6  10  19         34.36         42.83        38.59 o                         
  -5  10  19        284.66        376.55        66.93 o                         
  -4  10  19        288.83        290.03        50.82 o                         
  -3  10  19        293.83        259.53        48.59 o                         
  -2  10  19         34.37         56.93        40.89 o                         
  -1  10  19         16.02        -15.55        44.06 o                         
   0  10  19         13.81         27.21        40.09 o                         
   1  10  19         40.27         17.77        42.34 o                         
  -7  11  19        840.26        788.26        74.08 o                         
  -6  11  19        570.75        693.87        93.10 o                         
  -5  11  19        887.96        929.62        96.79 o                         
  -4  11  19        277.00        323.17        53.69 o                         
  -3  11  19          8.89          1.34        39.38 o                         
  -2  11  19         25.98         77.37        43.64 o                         
  -1  11  19        136.91        101.82        73.65 o                         
   0  11  19        294.85        269.33        55.41 o                         
  -5  12  19         46.24         20.48        42.53 o                         
  -4  12  19        662.27        614.01        83.50 o                         
  -3  12  19        304.42        233.53        52.58 o                         
  -2  12  19         61.91         62.39        43.18 o                         
 -10   0  20        202.97         92.44        71.86 o                         
  -9   0  20        127.93        150.45        32.64 o                         
  -8   0  20        323.27        312.58        42.86 o                         
  -7   0  20       1379.57       1395.32       107.77 o                         
  -6   0  20       4841.12       4825.07       112.59 o                         
  -5   0  20       4994.68       4836.25       144.10 o                         
  -4   0  20        223.70        232.52        41.51 o                         
  -3   0  20        741.75        792.34        61.30 o                         
  -2   0  20       1186.25       1079.74        62.47 o                         
  -1   0  20         64.95         85.01        28.36 o                         
   0   0  20        684.52        544.12        87.22 o                         
   1   0  20         94.06         58.35        62.03 o                         
   2   0  20       1338.94       1438.93       142.80 o                         
   3   0  20       1447.92       1184.06       136.35 o                         
   4   0  20        939.15        974.65       129.90 o                         
 -11   1  20         78.04        131.31        58.36 o                         
 -10   1  20         27.15         29.71        33.32 o                         
  -9   1  20          0.95          9.34        24.80 o                         
  -8   1  20        408.03        417.54        37.05 o                         
  -7   1  20         15.18         56.34        16.87 o                         
  -6   1  20         62.95         74.75        16.89 o                         
  -5   1  20        783.16        855.75       100.21 o                         
  -4   1  20        422.33        453.92        46.76 o                         
  -3   1  20          6.70        -16.71        19.72 o                         
  -2   1  20          0.39         77.09        19.87 o                         
  -1   1  20          7.01         63.22        26.50 o                         
   0   1  20         55.01        195.12        49.10 o                         
   1   1  20        531.08        643.85        70.79 o                         
   2   1  20        113.79        152.62        49.40 o                         
   3   1  20        264.77        254.90        56.57 o                         
   4   1  20          8.62        -12.17        48.86 o                         
 -11   2  20        423.68        400.72        54.74 o                         
 -10   2  20         31.37         34.37        37.23 o                         
  -9   2  20         46.93         58.76        28.48 o                         
  -8   2  20        267.93        285.97        31.30 o                         
  -7   2  20       1801.88       1817.98        55.49 o                         
  -6   2  20       1658.78       1635.82        59.40 o                         
  -5   2  20       1561.16       1676.15        58.29 o                         
  -4   2  20       3202.13       3144.33        76.76 o                         
  -3   2  20       1085.44       1071.19        45.78 o                         
  -2   2  20        701.06        671.32        61.51 o                         
  -1   2  20        533.74        477.72        44.38 o                         
   0   2  20        323.97        361.03        41.70 o                         
   1   2  20        232.49        208.15        88.58 o                         
   2   2  20        173.84        171.54        51.36 o                         
   3   2  20        935.03        871.67        83.89 o                         
   4   2  20        575.68        602.04        76.43 o                         
 -11   3  20          6.52         30.88        46.50 o                         
 -10   3  20         40.98         24.29        29.00 o                         
  -9   3  20          2.56          5.66        26.82 o                         
  -8   3  20        275.91        399.63        57.13 o                         
  -7   3  20         39.01        105.26        31.47 o                         
  -6   3  20         35.22        161.98        29.25 o                         
  -5   3  20         21.18         43.84        23.04 o                         
  -4   3  20        519.59        542.50        45.25 o                         
  -3   3  20        108.88         67.01        29.37 o                         
  -2   3  20        725.35        676.72        51.99 o                         
  -1   3  20         87.44         87.29        36.17 o                         
   0   3  20         33.66         52.16        34.54 o                         
   1   3  20        199.13        201.88        38.63 o                         
   2   3  20         65.60         98.58        49.76 o                         
   3   3  20         15.01         -2.37        43.89 o                         
   4   3  20        250.77        271.69        68.02 o                         
 -11   4  20        292.52        275.66        62.49 o                         
 -10   4  20        273.28        199.14        39.40 o                         
  -9   4  20        188.26        177.49        36.55 o                         
  -8   4  20        350.33        285.17        40.56 o                         
  -7   4  20        458.93        560.62        38.75 o                         
  -6   4  20        152.73        191.15        30.55 o                         
  -5   4  20       2166.71       2091.95        66.44 o                         
  -4   4  20       7937.24       7791.42       141.80 o                         
  -3   4  20       1312.15       1287.75        65.09 o                         
  -2   4  20        547.94        538.64        48.40 o                         
  -1   4  20        204.16        204.05        36.32 o                         
   0   4  20        358.54        437.73        49.75 o                         
   1   4  20        751.97        837.92        62.15 o                         
   2   4  20        734.40        856.27        73.86 o                         
   3   4  20        482.28        455.32        69.15 o                         
   4   4  20        219.52        416.09       103.80 o                         
 -11   5  20          4.14        -20.76        45.13 o                         
 -10   5  20         65.05         41.25        33.68 o                         
  -9   5  20        282.90        310.39        42.50 o                         
  -8   5  20        104.85        152.20        33.73 o                         
  -7   5  20         14.08         11.67        22.81 o                         
  -6   5  20         58.77        122.76        30.02 o                         
  -5   5  20         28.35         48.79        23.96 o                         
  -4   5  20        401.46        425.12        62.63 o                         
  -3   5  20         68.99         56.32        31.06 o                         
  -2   5  20        152.21        138.18        41.75 o                         
  -1   5  20        756.08        815.82        60.63 o                         
   0   5  20        124.19        130.88        36.26 o                         
   1   5  20         18.74         27.92        32.80 o                         
   2   5  20         15.36          5.92        33.87 o                         
   3   5  20         46.83         36.12        76.62 o                         
   4   5  20          3.86          3.38        76.16 o                         
 -10   6  20         29.90         52.84        36.21 o                         
  -9   6  20         70.84        102.02        35.06 o                         
  -8   6  20          9.45          8.37        27.90 o                         
  -7   6  20        337.19        405.49        42.50 o                         
  -6   6  20       1604.74       1562.74        63.11 o                         
  -5   6  20       2041.36       2152.88        85.72 o                         
  -4   6  20        647.95        787.51        60.23 o                         
  -3   6  20       1645.61       1670.70        79.45 o                         
  -2   6  20        550.38        590.40        67.82 o                         
  -1   6  20          3.87        -28.98        28.98 o                         
   0   6  20        327.26        338.33        59.21 o                         
   1   6  20        654.69        769.19        83.31 o                         
   2   6  20        388.79        326.49        52.28 o                         
   3   6  20        634.29        670.58        83.69 o                         
 -10   7  20         53.58         67.06        37.17 o                         
  -9   7  20        254.83        290.01        43.43 o                         
  -8   7  20         14.87         19.02        30.22 o                         
  -7   7  20         13.90         80.95        30.81 o                         
  -6   7  20          2.79         19.90        25.70 o                         
  -5   7  20         41.71         14.26        33.54 o                         
  -4   7  20         49.87         66.28        58.49 o                         
  -3   7  20        503.45        561.79        55.97 o                         
  -2   7  20        245.21        311.61        70.88 o                         
  -1   7  20        942.15       1019.63        71.49 o                         
   0   7  20        102.68        146.26        48.17 o                         
   1   7  20         69.09        128.43        44.92 o                         
   2   7  20          0.64         38.28        38.76 o                         
   3   7  20         39.54         24.64        51.29 o                         
  -9   8  20         15.85         15.90        45.61 o                         
  -8   8  20        127.27        125.08        36.98 o                         
  -7   8  20        225.68        210.37        37.73 o                         
  -6   8  20       1274.03       1367.51       158.60 o                         
  -5   8  20       1272.60       1250.21        76.86 o                         
  -4   8  20        127.27        118.23        38.73 o                         
  -3   8  20       1032.27       1010.99        71.70 o                         
  -2   8  20        137.12        166.57        44.43 o                         
  -1   8  20         44.30         41.13        37.79 o                         
   0   8  20          2.01          9.95        35.56 o                         
   1   8  20        130.16         72.61        40.47 o                         
   2   8  20       1018.36       1105.13       104.95 o                         
  -8   9  20        238.33        191.59        40.93 o                         
  -7   9  20        225.04        245.35        48.39 o                         
  -6   9  20        168.57        241.12        50.83 o                         
  -5   9  20         33.94          8.02        32.90 o                         
  -4   9  20        136.79        140.72        42.76 o                         
  -3   9  20          1.38        -27.64        34.08 o                         
  -2   9  20        405.87        316.27        55.45 o                         
  -1   9  20        159.66         99.70        44.14 o                         
   0   9  20        157.96        209.43        48.48 o                         
   1   9  20        146.38        124.64        47.02 o                         
   2   9  20          3.42         67.26        89.67 o                         
  -8  10  20          1.52         15.94        43.61 o                         
  -7  10  20        504.71        554.99        66.66 o                         
  -6  10  20        182.71        205.85        47.77 o                         
  -5  10  20         82.35         98.14        52.40 o                         
  -4  10  20        628.85        615.11        84.48 o                         
  -3  10  20         48.55         43.06        41.17 o                         
  -2  10  20         37.72         51.96        41.05 o                         
  -1  10  20         38.69         21.08        40.69 o                         
   0  10  20         91.87         87.34        45.20 o                         
   1  10  20        205.65        268.07       105.03 o                         
  -6  11  20        302.20        376.67        60.21 o                         
  -5  11  20        169.76        153.70        84.74 o                         
  -4  11  20         15.29        -38.36        38.36 o                         
  -3  11  20         89.05         65.46        44.34 o                         
  -2  11  20          8.58        -29.26        37.94 o                         
  -1  11  20          5.61         25.61        42.92 o                         
 -11   1  21       1225.49       1147.82       112.09 o                         
 -10   1  21       1538.98       1433.56       104.70 o                         
  -9   1  21       1795.62       1768.75        69.63 o                         
  -8   1  21       1199.35       1245.69        51.24 o                         
  -7   1  21         31.18         64.35        21.44 o                         
  -6   1  21         29.96         60.84        22.45 o                         
  -5   1  21         46.40         30.09        24.78 o                         
  -4   1  21         34.10         25.24        21.95 o                         
  -3   1  21         84.22        121.05        27.25 o                         
  -2   1  21       2408.35       2404.61        81.63 o                         
  -1   1  21       1091.16       1077.51        78.45 o                         
   0   1  21        243.46        247.28        52.37 o                         
   1   1  21        187.37        171.01        51.99 o                         
   2   1  21        140.41        139.91        51.76 o                         
   3   1  21         74.32         53.55        74.47 o                         
   4   1  21        574.64        758.87        88.14 o                         
 -11   2  21         30.02         32.43        59.53 o                         
 -10   2  21          2.69         -7.39        30.11 o                         
  -9   2  21        256.72        279.72        41.60 o                         
  -8   2  21        241.51        261.04        41.19 o                         
  -7   2  21        176.36        186.31        32.40 o                         
  -6   2  21        109.14        127.89        28.81 o                         
  -5   2  21         95.04        156.98        28.03 o                         
  -4   2  21        793.48        774.57        44.69 o                         
  -3   2  21        186.27        184.43        33.74 o                         
  -2   2  21          0.03         -5.07        25.87 o                         
  -1   2  21         46.35        102.33        32.25 o                         
   0   2  21        160.31        178.15        36.56 o                         
   1   2  21         14.41         41.01        71.71 o                         
   2   2  21        483.02        409.57        65.21 o                         
   3   2  21          1.79         72.54        51.13 o                         
   4   2  21          0.07         37.24        53.62 o                         
 -11   3  21        304.10        330.97        54.29 o                         
 -10   3  21        665.44        627.02        52.24 o                         
  -9   3  21        935.59       1031.26        62.13 o                         
  -8   3  21        227.93        241.14        36.24 o                         
  -7   3  21        821.44        901.32        51.91 o                         
  -6   3  21        119.40        166.85        29.88 o                         
  -5   3  21        941.57       1036.84        52.23 o                         
  -4   3  21       2141.92       2000.04        62.33 o                         
  -3   3  21       5091.84       4753.06       121.65 o                         
  -2   3  21       1126.61       1169.67        77.02 o                         
  -1   3  21       2654.74       2538.94        87.25 o                         
   0   3  21       1717.91       1691.05       118.47 o                         
   1   3  21        830.69        910.35        83.51 o                         
   2   3  21        518.61        345.07        62.60 o                         
   3   3  21         53.86         12.25        54.05 o                         
   4   3  21         19.72         35.01        76.47 o                         
 -11   4  21         48.62         80.55        42.70 o                         
 -10   4  21          8.74         33.90        32.89 o                         
  -9   4  21        155.67         91.26        32.25 o                         
  -8   4  21        157.92        187.68        34.14 o                         
  -7   4  21        355.16        383.09        34.66 o                         
  -6   4  21          9.35         63.64        32.62 o                         
  -5   4  21       1105.51       1197.71        55.64 o                         
  -4   4  21         71.42         86.34        32.19 o                         
  -3   4  21         36.93         49.90        29.78 o                         
  -2   4  21        129.78        116.46        34.25 o                         
  -1   4  21         43.13         25.40        31.45 o                         
   0   4  21          4.58         31.02        32.10 o                         
   1   4  21         31.93         35.28        33.87 o                         
   2   4  21         10.72         -1.47        91.21 o                         
   3   4  21          5.94        -74.61        74.61 o                         
 -10   5  21        539.82        594.18        55.25 o                         
  -9   5  21        827.74        926.20        62.50 o                         
  -8   5  21        983.67        964.28        60.73 o                         
  -7   5  21        510.50        504.79        39.38 o                         
  -6   5  21        228.28        251.88        33.64 o                         
  -5   5  21         35.11         65.73        25.66 o                         
  -4   5  21       2224.57       2151.90        82.83 o                         
  -3   5  21        859.44        689.76        67.64 o                         
  -2   5  21       1834.85       1773.39        77.91 o                         
  -1   5  21       1050.56       1142.29       133.97 o                         
   0   5  21        501.14        459.19        52.06 o                         
   1   5  21        373.80        372.61        48.45 o                         
   2   5  21         45.51         20.20        35.82 o                         
   3   5  21          2.89          6.39        48.40 o                         
 -10   6  21         68.26         84.79        36.97 o                         
  -9   6  21          2.86         -0.81        34.22 o                         
  -8   6  21         11.69         64.34        31.04 o                         
  -7   6  21        356.42        382.46        42.60 o                         
  -6   6  21        500.21        511.15        48.58 o                         
  -5   6  21        421.46        396.06        57.96 o                         
  -4   6  21        326.95        256.59        42.53 o                         
  -3   6  21        139.88        168.10        40.08 o                         
  -2   6  21         11.05         30.78        34.20 o                         
  -1   6  21         22.47         20.22        33.56 o                         
   0   6  21        150.12        140.47        46.06 o                         
   1   6  21        113.52        104.99        41.11 o                         
   2   6  21         63.07         27.48        47.96 o                         
   3   6  21          1.37         11.98        79.54 o                         
 -10   7  21        416.70        422.69        61.29 o                         
  -9   7  21        422.89        500.44        53.67 o                         
  -8   7  21        572.39        620.04        54.49 o                         
  -7   7  21         13.30        -11.10        26.95 o                         
  -6   7  21        193.66        290.24        45.66 o                         
  -5   7  21        234.35        320.57        46.32 o                         
  -4   7  21        235.28        283.52        51.49 o                         
  -3   7  21       1025.25       1061.81        71.35 o                         
  -2   7  21       1857.14       1837.38        85.43 o                         
  -1   7  21       1673.17       1699.17       128.08 o                         
   0   7  21        508.71        596.27        61.92 o                         
   1   7  21         56.38         83.02        41.23 o                         
   2   7  21         34.78         60.66        41.47 o                         
  -9   8  21         23.07         19.22        34.50 o                         
  -8   8  21         12.20         29.11        32.80 o                         
  -7   8  21        219.29        218.36        46.28 o                         
  -6   8  21        386.35        482.70        72.77 o                         
  -5   8  21        186.90        237.66        45.14 o                         
  -4   8  21         59.40         77.16        35.98 o                         
  -3   8  21        348.89        313.83        91.42 o                         
  -2   8  21          0.46        -19.09        35.17 o                         
  -1   8  21        223.38        222.78        47.66 o                         
   0   8  21          5.81         -9.89        36.78 o                         
   1   8  21        109.57         47.28        40.82 o                         
   2   8  21        172.38        266.79       105.03 o                         
  -8   9  21        126.02        164.17        50.29 o                         
  -7   9  21        233.98        187.93        48.45 o                         
  -6   9  21          1.19         19.47        44.97 o                         
  -5   9  21         91.63        100.00        67.62 o                         
  -4   9  21         53.52        102.84        40.45 o                         
  -3   9  21        527.58        490.42        58.39 o                         
  -2   9  21        694.00        760.55        70.44 o                         
  -1   9  21        170.94         86.84        48.33 o                         
   0   9  21        790.14        873.49        76.12 o                         
   1   9  21        165.72        192.78        51.65 o                         
  -7  10  21        115.79        134.08        48.70 o                         
  -6  10  21         44.73         57.54        41.79 o                         
  -5  10  21         69.00         19.46        67.87 o                         
  -4  10  21         10.09         -3.59        39.51 o                         
  -3  10  21         50.95        135.08        51.39 o                         
  -2  10  21          1.34        -44.37        58.37 o                         
  -1  10  21        135.53        140.42        47.71 o                         
   0  10  21         64.42         99.09        49.36 o                         
  -6  11  21         84.61         73.40        83.22 o                         
  -5  11  21         40.80          8.61        51.66 o                         
  -4  11  21        663.48        837.65        77.20 o                         
  -3  11  21       1116.94       1126.57        87.36 o                         
  -2  11  21        548.76        558.29        68.12 o                         
 -11   0  22         44.30        138.20        85.37 o                         
 -10   0  22        418.46        423.77       105.64 o                         
  -9   0  22        913.82       1056.36        88.39 o                         
  -8   0  22        814.14        845.06        60.38 o                         
  -7   0  22       2103.55       2062.30        80.92 o                         
  -6   0  22       3947.42       4096.82       104.10 o                         
  -5   0  22        944.70       1099.13        79.66 o                         
  -4   0  22        241.32        242.62        46.70 o                         
  -3   0  22          0.62         -3.80        28.69 o                         
  -2   0  22       1911.15       1938.26        91.82 o                         
  -1   0  22        934.43        986.63       120.08 o                         
   0   0  22        184.45        117.62        68.48 o                         
   1   0  22       1512.47       1673.55       143.72 o                         
   2   0  22       1206.04       1036.38       131.13 o                         
   3   0  22        942.24        927.66       132.98 o                         
 -11   1  22         10.18         37.42        54.34 o                         
 -10   1  22          0.18         59.04        46.87 o                         
  -9   1  22          0.15         90.11        29.10 o                         
  -8   1  22          4.15         93.92        25.42 o                         
  -7   1  22         40.37         97.87        23.64 o                         
  -6   1  22        133.31        138.33        29.45 o                         
  -5   1  22        297.75        298.96        54.88 o                         
  -4   1  22         95.37         60.75        24.15 o                         
  -3   1  22        107.16        122.60        25.01 o                         
  -2   1  22         62.33         42.29        27.68 o                         
  -1   1  22        145.93        163.22        47.87 o                         
   0   1  22        175.45        151.16        50.36 o                         
   1   1  22          5.13        -26.05        42.65 o                         
   2   1  22          0.75        -34.58        45.13 o                         
   3   1  22         24.43        -27.36        47.56 o                         
 -11   2  22         89.74        139.82        48.58 o                         
 -10   2  22          2.36         50.68        31.99 o                         
  -9   2  22        318.46        385.17        42.10 o                         
  -8   2  22        732.44        832.96        51.57 o                         
  -7   2  22       2195.33       2171.09        62.31 o                         
  -6   2  22       1022.75       1169.74        58.73 o                         
  -5   2  22        355.79        454.78        40.64 o                         
  -4   2  22        318.72        364.75        34.66 o                         
  -3   2  22         15.80         18.26        26.80 o                         
  -2   2  22        257.44        212.71        37.13 o                         
  -1   2  22        361.30        378.45        42.96 o                         
   0   2  22       1120.81       1041.95        86.95 o                         
   1   2  22        613.86        539.21       131.58 o                         
   2   2  22        506.34        502.48        83.82 o                         
   3   2  22        436.43        532.34        77.81 o                         
 -11   3  22        161.95        135.74        45.11 o                         
 -10   3  22         81.16        133.14        36.15 o                         
  -9   3  22         76.40         79.38        31.13 o                         
  -8   3  22          0.23         77.20        25.08 o                         
  -7   3  22        533.96        591.31        40.36 o                         
  -6   3  22         11.17         38.13        24.91 o                         
  -5   3  22        175.14        209.85        31.13 o                         
  -4   3  22        158.01        155.37        35.18 o                         
  -3   3  22          9.95         69.28        30.08 o                         
  -2   3  22         33.23         69.90        32.04 o                         
  -1   3  22        391.32        383.88        45.81 o                         
   0   3  22        142.74        179.19        41.57 o                         
   1   3  22          2.94         -4.71        44.87 o                         
   2   3  22         54.56         25.20        49.51 o                         
   3   3  22          0.20          6.24        49.56 o                         
 -11   4  22         27.59         36.28        63.34 o                         
 -10   4  22        166.57        106.08        37.14 o                         
  -9   4  22       1098.48       1066.50        64.60 o                         
  -8   4  22       2023.37       1878.18        72.33 o                         
  -7   4  22        589.33        629.56        42.60 o                         
  -6   4  22       1552.33       1542.45        62.22 o                         
  -5   4  22       2142.27       2215.63        71.12 o                         
  -4   4  22        146.89        141.69        35.58 o                         
  -3   4  22         82.58        119.29        35.72 o                         
  -2   4  22         17.16        -28.88        28.88 o                         
  -1   4  22        284.08        271.34        42.94 o                         
   0   4  22       1306.73       1297.61        73.93 o                         
   1   4  22       1913.61       2169.65       172.51 o                         
   2   4  22       1024.09        960.97        91.63 o                         
   3   4  22        159.72        133.96        59.50 o                         
 -10   5  22         94.33        113.43        37.25 o                         
  -9   5  22        681.57        656.66        62.01 o                         
  -8   5  22         12.90         23.12        28.94 o                         
  -7   5  22          0.27          7.74        23.53 o                         
  -6   5  22        824.49        748.63        50.65 o                         
  -5   5  22         12.45         56.72        39.18 o                         
  -4   5  22          1.67        -27.58        27.58 o                         
  -3   5  22        155.94        205.33        39.97 o                         
  -2   5  22        366.37        351.27        47.03 o                         
  -1   5  22         79.53         63.82        58.32 o                         
   0   5  22         60.27         89.86        36.97 o                         
   1   5  22         10.52          7.06        35.30 o                         
   2   5  22          0.50        -29.63        46.96 o                         
   3   5  22          0.67         79.54        84.15 o                         
 -10   6  22        192.30        154.00        40.66 o                         
  -9   6  22        210.60        179.38        38.30 o                         
  -8   6  22         19.33         74.73        32.77 o                         
  -7   6  22        794.10        775.12        56.12 o                         
  -6   6  22        589.00        504.38        52.80 o                         
  -5   6  22        167.47        110.11        36.24 o                         
  -4   6  22        780.08        717.39        61.19 o                         
  -3   6  22         22.29         61.89        35.86 o                         
  -2   6  22         77.43        115.12        39.47 o                         
  -1   6  22       1179.63       1234.02        80.73 o                         
   0   6  22       1061.48       1249.73        81.01 o                         
   1   6  22        651.72        725.26        65.93 o                         
   2   6  22        804.36        877.91       105.23 o                         
  -9   7  22         47.47         77.19        36.48 o                         
  -8   7  22         50.33         78.41        34.17 o                         
  -7   7  22         15.51         11.68        35.05 o                         
  -6   7  22          5.04         40.40        34.62 o                         
  -5   7  22         80.63         54.77        34.69 o                         
  -4   7  22         44.86         62.79        36.83 o                         
  -3   7  22        210.77        220.69        45.13 o                         
  -2   7  22        119.93        115.71        52.99 o                         
  -1   7  22         52.37         42.97        37.97 o                         
   0   7  22        157.05        182.78        46.91 o                         
   1   7  22         47.55         55.19        40.41 o                         
   2   7  22         72.04         47.20        43.72 o                         
  -9   8  22        396.84        464.27        53.76 o                         
  -8   8  22       1339.33       1431.37        92.24 o                         
  -7   8  22       1221.89       1219.08        82.20 o                         
  -6   8  22       1321.32       1202.30       101.83 o                         
  -5   8  22       1067.20       1199.00        93.83 o                         
  -4   8  22        396.90        441.44        55.35 o                         
  -3   8  22        153.95         76.02        56.49 o                         
  -2   8  22        148.44        107.24        42.75 o                         
  -1   8  22        188.92        218.71        48.69 o                         
   0   8  22        172.65        162.03        47.96 o                         
   1   8  22        389.47        427.80        58.76 o                         
  -8   9  22         16.69         71.20        44.14 o                         
  -7   9  22          5.28         87.41        60.91 o                         
  -6   9  22          8.26         27.70        49.09 o                         
  -5   9  22        276.15        280.46        50.63 o                         
  -4   9  22        168.82        169.71        47.95 o                         
  -3   9  22        260.24        259.72        51.17 o                         
  -2   9  22        774.02        664.02        71.90 o                         
  -1   9  22        192.09        257.54        53.30 o                         
   0   9  22         24.28         24.03        43.83 o                         
  -7  10  22       1676.38       1876.89       108.29 o                         
  -6  10  22        858.14       1098.43        84.27 o                         
  -5  10  22        684.83        704.09        88.33 o                         
  -4  10  22        288.63        330.90        56.49 o                         
  -3  10  22          4.88        -38.58        38.58 o                         
  -2  10  22         21.21         14.52        43.46 o                         
  -1  10  22          5.11         50.82        46.28 o                         
  -4  11  22        154.63        177.90        51.04 o                         
  -3  11  22        359.41        344.58        76.19 o                         
 -11   1  23        656.03        722.44       231.54 o                         
 -10   1  23        480.12        482.05        78.55 o                         
  -9   1  23        425.27        411.32        43.31 o                         
  -8   1  23          8.60         35.13        23.40 o                         
  -7   1  23        727.05        820.19        45.66 o                         
  -6   1  23       1896.41       2074.29        72.96 o                         
  -5   1  23       1332.86       1416.31        58.46 o                         
  -4   1  23       1373.80       1505.51        57.19 o                         
  -3   1  23       1547.91       1505.90        93.74 o                         
  -2   1  23        714.05        715.50        61.52 o                         
  -1   1  23        596.67        586.59        70.65 o                         
   0   1  23        112.05        135.07        50.70 o                         
   1   1  23         71.02         93.02        51.24 o                         
   2   1  23          5.18         19.41        50.74 o                         
   3   1  23        420.01        437.15        74.08 o                         
 -11   2  23        335.27        350.54        75.36 o                         
 -10   2  23         52.73         41.78        31.04 o                         
  -9   2  23          2.78         56.54        29.89 o                         
  -8   2  23          4.90         72.61        25.02 o                         
  -7   2  23        602.12        638.92        41.64 o                         
  -6   2  23         25.38         54.27        26.78 o                         
  -5   2  23        378.54        451.14        40.66 o                         
  -4   2  23         22.65         -0.11        28.77 o                         
  -3   2  23         64.12         82.07        34.51 o                         
  -2   2  23        271.30        218.71        38.10 o                         
  -1   2  23         66.08         91.72        47.01 o                         
   0   2  23        163.59        222.05        88.12 o                         
   1   2  23         12.91         45.81        49.06 o                         
   2   2  23         69.68         79.54        53.79 o                         
   3   2  23         83.70         95.36        58.52 o                         
 -11   3  23        834.49        910.61        78.46 o                         
 -10   3  23        414.14        361.73        45.25 o                         
  -9   3  23         30.52         46.37        30.89 o                         
  -8   3  23         34.04         39.60        24.15 o                         
  -7   3  23        200.85        245.29        30.85 o                         
  -6   3  23        421.30        442.19        50.39 o                         
  -5   3  23        845.15        930.42        53.28 o
[truncated: 48,279 more chars]
