# Supplementary material for: Exploitation of knowledge databases in the synthesis of zinc(II) malonates with photo-sensitive and photo-insensitive N,N′-containing linkers
Source: IUCrJ. 2018 Mar 27;5(Pt 3):293–303. doi: 10.1107/S2052252518001641 (PMC5929375; doi:10.1107/S2052252518001641)
Supplement: Supplementary file 4 [file m-05-00293-2asup4.hkl]

data_2a                                                                         
_shelx_title ' ortp_a.res in Pnna'                                              
_shelx_refln_list_code          4                                               
_shelx_F_calc_maximum      142.60                                               
_exptl_crystal_F_000       788.00                                               
_reflns_d_resolution_high  0.7788                                               
                                                                                
loop_                                                                           
 _space_group_symop_operation_xyz                                               
 'x, y, z'                                                                      
 '-x+1/2, -y, z'                                                                
 '-x+1/2, y+1/2, -z+1/2'                                                        
 'x, -y+1/2, -z+1/2'                                                            
 '-x, -y, -z'                                                                   
 'x-1/2, y, -z'                                                                 
 'x-1/2, -y-1/2, z-1/2'                                                         
 '-x, y-1/2, z-1/2'                                                             
                                                                                
_cell_length_a     8.3000                                                       
_cell_length_b    10.4000                                                       
_cell_length_c    19.7400                                                       
_cell_angle_alpha  90.000                                                       
_cell_angle_beta   90.000                                                       
_cell_angle_gamma  90.000                                                       
                                                                                
_shelx_F_squared_multiplier     1.000                                           
                                                                                
loop_                                                                           
 _refln_index_h                                                                 
 _refln_index_k                                                                 
 _refln_index_l                                                                 
 _refln_F_squared_calc                                                          
 _refln_F_squared_meas                                                          
 _refln_F_squared_sigma                                                         
 _refln_observed_status                                                         
   2   1   0      20335.15      17400.38      1947.37 o                         
   4   1   0         11.96          9.82         6.53 o                         
   0   2   0        297.90        248.46        27.54 o                         
   2   2   0      12012.70      11859.94       594.99 o                         
   4   2   0       2912.58       2996.31       208.54 o                         
   6   2   0        897.51        930.91       131.65 o                         
   2   3   0       1234.13       1292.29        63.69 o                         
   4   3   0          3.33         19.94         4.85 o                         
   6   3   0        151.99         91.40        16.64 o                         
   0   4   0       2131.84       2960.25       205.14 o                         
   2   4   0      16457.54      16392.24       749.53 o                         
   4   4   0       2115.10       2754.15       135.21 o                         
   6   4   0        502.76        535.09       121.40 o                         
   2   5   0        873.09        881.17        51.30 o                         
   4   5   0         44.52         19.96         6.03 o                         
   6   5   0          2.69         23.18         8.82 o                         
   8   5   0          0.08         17.85        26.12 o                         
   0   6   0       5456.27       5161.30       339.66 o                         
   2   6   0       1447.09       1482.61        77.13 o                         
   4   6   0       3945.49       4066.11       191.80 o                         
   6   6   0        148.50        116.84        24.23 o                         
   8   6   0         35.09         14.05        33.86 o                         
   2   7   0         33.46         13.31         4.98 o                         
   4   7   0          9.74          0.94         4.21 o                         
   6   7   0          0.80          9.22        38.04 o                         
   0   8   0       3870.58       3067.59       569.91 o                         
   2   8   0        801.71        678.32        89.99 o                         
   4   8   0        191.62        233.50        44.21 o                         
   6   8   0        157.39        154.32        41.77 o                         
   2   9   0        482.32        714.82        87.50 o                         
   4   9   0          9.91         53.45        26.56 o                         
   6   9   0         27.26         55.79        32.50 o                         
   0  10   0        148.83        132.33        49.65 o                         
   2  10   0        896.39       1104.21       124.12 o                         
   4  10   0         37.18         84.09        38.30 o                         
   2  11   0         19.84         44.17        24.75 o                         
   4  11   0          0.67         10.81        24.83 o                         
   0  12   0        343.41        355.35        93.47 o                         
   2  12   0        159.47        109.20        39.52 o                         
   4  12   0         69.00         41.55        42.97 o                         
   2  13   0         26.73         11.70        43.64 o                         
   3   0   1        244.65        231.94        42.38 o                         
   1   1   1       1785.92       1980.35        66.96 o                         
   2   1   1       1326.06       1375.29        58.61 o                         
   3   1   1       2048.48       1980.67        99.72 o                         
   4   1   1        566.36        558.36        49.97 o                         
   5   1   1        132.08        136.76        20.43 o                         
   1   2   1      10111.86      11690.35       438.90 o                         
   2   2   1        172.26         70.41         6.41 o                         
   3   2   1       3272.64       3221.12       110.67 o                         
   4   2   1          2.61         11.16         3.45 o                         
   5   2   1       1724.63       1964.53       108.60 o                         
   6   2   1          3.50         11.00         6.60 o                         
   0   3   1        100.72        121.51        11.63 o                         
   1   3   1       1270.37       1274.41        48.14 o                         
   2   3   1       4401.94       4461.05       157.11 o                         
   3   3   1         16.06         29.96         4.32 o                         
   4   3   1        200.97        189.41        12.23 o                         
   5   3   1          8.25         11.34         3.77 o                         
   6   3   1        319.20        254.68        30.92 o                         
   7   3   1         14.53         -3.21        10.11 o                         
   1   4   1       2303.82       2012.78        69.28 o                         
   2   4   1         29.51         87.87         7.36 o                         
   3   4   1       8442.83       9001.64       282.93 o                         
   4   4   1          4.22          2.83         2.01 o                         
   5   4   1       1113.96       1247.10        64.94 o                         
   6   4   1          2.21          5.82         4.84 o                         
   7   4   1         13.33          2.78         5.90 o                         
   8   4   1          0.05         33.50        21.16 o                         
   0   5   1       1008.35        984.27        56.00 o                         
   1   5   1        357.49        267.75        15.17 o                         
   2   5   1        290.56        289.18        15.21 o                         
   3   5   1        551.28        494.80        22.22 o                         
   4   5   1        600.88        572.55        26.05 o                         
   5   5   1        485.77        750.53        34.52 o                         
   6   5   1         38.10         28.32         6.92 o                         
   7   5   1         11.74         -5.25        11.65 o                         
   8   5   1         11.82        -10.21        20.28 o                         
   1   6   1       1201.28       1101.49        43.12 o                         
   2   6   1         64.01         31.51         4.91 o                         
   3   6   1       1894.45       1512.26        63.87 o                         
   4   6   1         21.50         47.74         6.29 o                         
   5   6   1        451.48        422.45        28.92 o                         
   6   6   1          0.11          9.21         6.13 o                         
   7   6   1         51.47         66.13        25.99 o                         
   8   6   1          5.43         26.18        26.61 o                         
   0   7   1       1171.03       1001.92        80.50 o                         
   1   7   1          8.75         10.14         3.23 o                         
   2   7   1        409.31        333.08        23.00 o                         
   3   7   1         34.48         41.59         7.18 o                         
   4   7   1        129.83        138.15        12.42 o                         
   5   7   1        187.66        315.89        27.78 o                         
   6   7   1          3.13         24.30        16.90 o                         
   7   7   1          2.94          7.89        18.46 o                         
   1   8   1       2169.75       1966.76       151.29 o                         
   2   8   1          5.14         -2.18         2.18 o                         
   3   8   1        510.49        616.65        69.99 o                         
   4   8   1         31.89         43.11        15.15 o                         
   5   8   1        171.05        244.81        33.11 o                         
   6   8   1          0.01         15.92        16.31 o                         
   7   8   1         39.68         32.25        39.61 o                         
   0   9   1        648.73       1053.70       114.22 o                         
   1   9   1         22.27         36.54        14.77 o                         
   2   9   1         23.15         25.63        16.61 o                         
   3   9   1        181.72        286.26        35.73 o                         
   4   9   1         73.88         91.84        21.51 o                         
   5   9   1         52.84         52.60        23.64 o                         
   6   9   1         13.24         40.52        19.97 o                         
   7   9   1          0.08        -12.97        39.84 o                         
   1  10   1        601.70        834.72        71.12 o                         
   2  10   1          5.89         28.87        15.12 o                         
   3  10   1        129.78        123.98        25.53 o                         
   4  10   1          3.43         30.93        31.68 o                         
   5  10   1        115.15         69.54        34.72 o                         
   6  10   1          0.18        -11.94        21.01 o                         
   0  11   1         39.90         16.40        22.77 o                         
   1  11   1         13.84         71.51        21.17 o                         
   2  11   1         61.28         60.44        20.22 o                         
   3  11   1         35.32         20.93        15.98 o                         
   4  11   1         10.32          2.23        17.05 o                         
   5  11   1         19.90        -13.57        13.57 o                         
   1  12   1        144.52         65.64        22.79 o                         
   2  12   1          2.79         18.38        16.26 o                         
   3  12   1         77.81         31.99        23.53 o                         
   4  12   1          0.18          4.54        32.88 o                         
   0  13   1          3.09         11.87        32.31 o                         
   1  13   1         27.76         17.19        19.71 o                         
   2  13   1         12.16          5.63        29.74 o                         
   2   0   2      13524.31      10993.88      1235.07 o                         
   4   0   2        621.23        871.20        70.45 o                         
   1   1   2       9791.89       9462.55       435.68 o                         
   2   1   2       1038.00        569.02        27.95 o                         
   3   1   2       3066.28       2799.35       149.48 o                         
   4   1   2        716.07        569.45        39.25 o                         
   5   1   2        342.91        332.84        27.27 o                         
   6   1   2         61.85         37.41        11.56 o                         
   0   2   2       1317.65       1848.11        93.49 o                         
   1   2   2       2813.22       2429.92        84.62 o                         
   2   2   2       1067.91       1067.74        41.22 o                         
   3   2   2       3361.10       3455.85       136.60 o                         
   4   2   2        744.95        600.13        34.74 o                         
   5   2   2         88.90         47.46         9.11 o                         
   6   2   2        661.01        668.62        86.38 o                         
   7   2   2          9.20         17.54        11.49 o                         
   1   3   2       1702.61       1529.07        56.31 o                         
   2   3   2       3379.46       3243.19       111.14 o                         
   3   3   2       1220.44       1109.31        43.09 o                         
   4   3   2         60.45         58.46         7.39 o                         
   5   3   2        933.87       1016.22        49.97 o                         
   6   3   2        124.04        154.82        20.68 o                         
   7   3   2        118.00         64.54        20.56 o                         
   0   4   2        979.53       1018.90        52.56 o                         
   1   4   2        839.62        963.94        38.61 o                         
   2   4   2       3403.54       3664.23       124.89 o                         
   3   4   2        342.48        394.44        20.54 o                         
   4   4   2        341.20        332.32        17.84 o                         
   5   4   2         19.59         13.07         4.43 o                         
   6   4   2        175.14        243.02        29.77 o                         
   7   4   2         12.41          5.04        10.44 o                         
   8   4   2          4.37         -7.72         7.72 o                         
   1   5   2       1410.52       1311.52        48.02 o                         
   2   5   2        148.38        260.21        14.42 o                         
   3   5   2       1834.04       1865.37        64.84 o                         
   4   5   2         24.61         65.12         6.73 o                         
   5   5   2        649.04        688.73        30.89 o                         
   6   5   2         22.26         38.39         7.32 o                         
   7   5   2         57.15         47.30        32.00 o                         
   8   5   2          1.03        -12.65        19.05 o                         
   0   6   2       1188.10       1054.28        58.76 o                         
   1   6   2        105.48         84.46         7.89 o                         
   2   6   2       1080.45       1303.11        47.43 o                         
   3   6   2        583.43        488.18        22.35 o                         
   4   6   2       2247.15       2874.10       139.81 o                         
   5   6   2         43.83         33.09         5.84 o                         
   6   6   2          7.50         19.11         8.35 o                         
   7   6   2          0.35          6.43        17.06 o                         
   8   6   2         20.78          3.10        22.80 o                         
   1   7   2       1887.97       1578.43        86.40 o                         
   2   7   2        163.98        135.97        10.36 o                         
   3   7   2        756.49        620.30        41.83 o                         
   4   7   2          0.36          6.30         3.77 o                         
   5   7   2         65.72         76.81        15.98 o                         
   6   7   2          2.47         21.62        13.36 o                         
   7   7   2         26.50         51.69        23.40 o                         
   0   8   2       1294.68       1399.12       155.86 o                         
   1   8   2        151.41        161.93        12.32 o                         
   2   8   2        287.05        182.47        20.51 o                         
   3   8   2        319.60        316.68        39.42 o                         
   4   8   2        126.62         95.02        20.19 o                         
   5   8   2         12.35         20.71        14.01 o                         
   6   8   2         45.18         67.19        24.37 o                         
   7   8   2          2.18         20.32        21.75 o                         
   1   9   2        359.51        429.65        43.73 o                         
   2   9   2         98.49        217.59        29.62 o                         
   3   9   2        198.92        214.96        30.36 o                         
   4   9   2          9.45          5.70        11.54 o                         
   5   9   2        129.03        134.94        26.99 o                         
   6   9   2          9.82         37.64        19.90 o                         
   7   9   2         27.65          2.00        40.89 o                         
   0  10   2        327.06        282.66        51.09 o                         
   1  10   2          0.47         -8.14         8.14 o                         
   2  10   2        239.20        392.63        44.32 o                         
   3  10   2          4.94         20.00        15.18 o                         
   4  10   2         18.09         20.59        22.02 o                         
   5  10   2          0.00         10.86        15.68 o                         
   6  10   2         44.27         51.94        34.67 o                         
   1  11   2        250.85        296.20        39.17 o                         
   2  11   2         37.75         81.65        22.53 o                         
   3  11   2         72.46         31.20        17.73 o                         
   4  11   2          3.96         17.60        19.85 o                         
   5  11   2         29.35         30.43        34.31 o                         
   0  12   2        305.58        364.73        66.54 o                         
   1  12   2         28.02         52.07        20.41 o                         
   2  12   2         25.01         31.44        18.46 o                         
   3  12   2          1.95         10.71        15.04 o                         
   4  12   2         31.33         26.25        28.35 o                         
   1  13   2         37.19          3.14        21.12 o                         
   2  13   2          7.11          7.37        26.37 o                         
   3   0   3       2783.04       2447.88       169.01 o                         
   5   0   3        107.70        112.95        23.17 o                         
   2   1   3       1165.82       1089.27        47.39 o                         
   3   1   3        676.28        740.80        47.05 o                         
   4   1   3       4536.75       4697.75       244.78 o                         
   5   1   3        272.81        428.86        29.51 o                         
   6   1   3         80.21        149.93        18.08 o                         
   1   2   3       7552.20       7122.45       233.84 o                         
   2   2   3        126.29        110.39         8.18 o                         
   3   2   3         10.43         38.36         5.49 o                         
   4   2   3          8.57         20.62         4.81 o                         
   5   2   3         58.45        133.24        15.56 o                         
   6   2   3          0.01         12.46         6.01 o                         
   7   2   3        104.16         88.86        18.97 o                         
   0   3   3       3937.52       4434.00       211.00 o                         
   1   3   3       1946.34       1985.61        70.86 o                         
   2   3   3      14838.37      16447.28       508.21 o                         
   3   3   3        256.54        228.36        14.11 o                         
   4   3   3        966.33        976.13        45.17 o                         
   5   3   3        320.84        267.26        18.92 o                         
   6   3   3        820.15        865.87        63.52 o                         
   7   3   3          0.86         -2.29         5.41 o                         
   8   3   3         19.62          8.22        21.15 o                         
   1   4   3       1434.27       1581.66        56.01 o                         
   2   4   3          8.68          6.09         2.31 o                         
   3   4   3        498.21        687.26        29.71 o                         
   4   4   3         51.55         90.96         8.62 o                         
   5   4   3        275.08        312.26        19.94 o                         
   6   4   3          9.01         11.54         4.88 o                         
   7   4   3          0.58          0.86         8.10 o                         
   8   4   3          0.06         -2.35        21.93 o                         
   0   5   3        840.71        836.56        44.83 o                         
   1   5   3        698.52        776.57        31.16 o                         
   2   5   3       3231.80       2870.71        99.89 o                         
   3   5   3          2.14          2.02         2.02 o                         
   4   5   3       1281.79       1189.43        46.28 o                         
   5   5   3          8.68         28.56         5.15 o                         
   6   5   3        495.46        358.45        46.27 o                         
   7   5   3          2.95         17.23        12.73 o                         
   8   5   3         24.07         47.13        32.98 o                         
   1   6   3         11.43          8.76         2.93 o                         
   2   6   3        178.16        167.21        11.00 o                         
   3   6   3        693.14        562.69        24.57 o                         
   4   6   3          7.94          7.07         3.09 o                         
   5   6   3         69.83         45.88         6.42 o                         
   6   6   3          2.57         16.26        10.88 o                         
   7   6   3          0.67         -8.52         8.52 o                         
   8   6   3          0.12        -22.15        22.15 o                         
   0   7   3       5847.54       5044.98       397.90 o                         
   1   7   3        246.16        199.24        12.78 o                         
   2   7   3        475.25        363.84        22.79 o                         
   3   7   3        124.96        117.54         9.28 o                         
   4   7   3        937.57        942.41        81.14 o                         
   5   7   3        186.60        190.58        29.47 o                         
   6   7   3         67.81         73.19        19.91 o                         
   7   7   3          0.05         -4.25        23.78 o                         
   1   8   3         19.46         19.81         4.55 o                         
   2   8   3        140.92         49.83         7.03 o                         
   3   8   3        323.52        528.97        49.29 o                         
   4   8   3          4.26         11.04        12.31 o                         
   5   8   3         62.55         76.98        22.78 o                         
   6   8   3          6.45        -10.61        10.61 o                         
   7   8   3          8.78         -6.19        18.00 o                         
   0   9   3         79.63        109.11        29.19 o                         
   1   9   3         41.59        107.51        20.69 o                         
   2   9   3       1438.12       2164.98       144.12 o                         
   3   9   3          0.06         19.81        12.81 o                         
   4   9   3        194.03        266.08        35.39 o                         
   5   9   3          4.17        -10.91        10.91 o                         
   6   9   3        157.46         57.67        29.61 o                         
   7   9   3          2.65          8.24        37.02 o                         
   1  10   3        312.24        471.61        48.26 o                         
   2  10   3         17.33         -4.52        10.54 o                         
   3  10   3         14.37         15.30        14.17 o                         
   4  10   3          4.98         17.82        14.88 o                         
   5  10   3          0.80          4.21        16.56 o                         
   6  10   3          0.51         22.15        30.55 o                         
   0  11   3        310.78        277.89        53.68 o                         
   1  11   3          1.67         28.43        22.64 o                         
   2  11   3        270.80        263.14        38.15 o                         
   3  11   3          2.87         -8.42         8.42 o                         
   4  11   3         42.82          0.26        17.65 o                         
   5  11   3         10.44         10.90        23.04 o                         
   1  12   3         36.04         37.45        20.34 o                         
   2  12   3          0.15         11.32        27.65 o                         
   3  12   3          0.43          8.37        16.07 o                         
   4  12   3          0.21         31.36        30.00 o                         
   0  13   3        179.79         48.92        35.74 o                         
   1  13   3          5.58        -12.26        16.67 o                         
   2  13   3         26.69         24.20        36.00 o                         
   0   0   4        511.34        510.87        52.50 o                         
   2   0   4       1141.76        955.47        56.65 o                         
   4   0   4          2.00          2.43         3.78 o                         
   6   0   4         58.95        154.69        23.35 o                         
   1   1   4      11951.18      11785.29       440.07 o                         
   2   1   4       3766.42       4192.63       140.35 o                         
   3   1   4       6970.06       7398.61       343.43 o                         
   4   1   4         72.89        110.57        13.43 o                         
   5   1   4       1441.76       1681.97        86.63 o                         
   6   1   4        112.29        192.27        19.16 o                         
   7   1   4        364.20        231.86        27.19 o                         
   0   2   4         70.85        120.44        11.81 o                         
   1   2   4       2136.95       1853.70        65.83 o                         
   2   2   4         15.68         16.86         3.07 o                         
   3   2   4        664.49        645.12        31.48 o                         
   4   2   4        438.57        427.92        25.48 o                         
   5   2   4         40.08         43.09         8.96 o                         
   6   2   4        150.21        109.39        14.93 o                         
   7   2   4         36.12         22.72         9.49 o                         
   8   2   4          0.47         14.14        13.49 o                         
   1   3   4       4772.92       4814.58       161.13 o                         
   2   3   4       3085.20       3550.23       121.59 o                         
   3   3   4       3161.91       3183.99       109.48 o                         
   4   3   4        497.94        533.08        28.32 o                         
   5   3   4       1267.33       1340.07        61.96 o                         
   6   3   4         76.40         86.50        15.85 o                         
   7   3   4        122.41         88.84        22.65 o                         
   8   3   4         28.25         30.03        17.48 o                         
   0   4   4        206.78        286.26        21.68 o                         
   1   4   4          0.57          9.98         2.87 o                         
   2   4   4        945.44       1045.08        39.64 o                         
   3   4   4        267.30        350.21        18.05 o                         
   4   4   4          4.53          4.54         2.45 o                         
   5   4   4         32.96         33.09         6.16 o                         
   6   4   4         26.39         16.27         5.78 o                         
   7   4   4         11.95         16.66         9.22 o                         
   8   4   4          4.72          0.79        14.46 o                         
   1   5   4       5361.67       5734.06       183.52 o                         
   2   5   4        274.72        344.71        18.03 o                         
   3   5   4       2212.80       2269.60        84.01 o                         
   4   5   4         24.39          7.52         3.09 o                         
   5   5   4        826.61        930.85        52.35 o                         
   6   5   4          4.81         15.21         6.28 o                         
   7   5   4        110.81         99.67        18.34 o                         
   8   5   4          0.16         38.52        31.41 o                         
   0   6   4       1635.74       1357.29        67.62 o                         
   1   6   4         27.28         32.50         4.68 o                         
   2   6   4         27.50         41.56         5.60 o                         
   3   6   4         18.09         21.55         4.29 o                         
   4   6   4        129.36        179.76        12.18 o                         
   5   6   4          0.03         -2.45         2.45 o                         
   6   6   4          2.40         10.84         9.23 o                         
   7   6   4          0.66         27.17        18.12 o                         
   8   6   4         13.97          4.11        29.99 o                         
   1   7   4       2744.29       2509.71       154.72 o                         
   2   7   4        417.05        346.55        20.35 o                         
   3   7   4       1097.06        971.46        77.52 o                         
   4   7   4         32.01          6.89         4.05 o                         
   5   7   4        246.36        355.90        41.04 o                         
   6   7   4          5.10         -5.73        10.55 o                         
   7   7   4         89.84          5.88        25.97 o                         
   0   8   4        855.57        732.46        73.93 o                         
   1   8   4         16.51         21.84         4.73 o                         
   2   8   4          7.34         20.87         6.14 o                         
   3   8   4        103.81        158.18        23.83 o                         
   4   8   4          7.10         26.01        12.56 o                         
   5   8   4         22.81         40.40        15.75 o                         
   6   8   4          5.17         -0.52        14.12 o                         
   7   8   4          0.26        -14.32        16.24 o                         
   1   9   4        476.61        546.32        50.42 o                         
   2   9   4         26.88         38.31        14.82 o                         
   3   9   4        620.27        767.40        65.41 o                         
   4   9   4          0.96         -6.32         9.80 o                         
   5   9   4        157.56         44.90        41.92 o                         
   6   9   4          1.07         -3.37        16.78 o                         
   7   9   4         24.27         26.23        38.96 o                         
   0  10   4        169.25        245.45        47.19 o                         
   1  10   4         17.40         52.59        17.50 o                         
   2  10   4          6.80         11.50        13.07 o                         
   3  10   4          5.11         12.13        13.24 o                         
   4  10   4        132.51         68.27        31.77 o                         
   5  10   4          0.63         14.63        14.94 o                         
   6  10   4          3.65         13.41        94.63 o                         
   1  11   4        375.35        487.21        53.21 o                         
   2  11   4          0.40        -11.29        11.29 o                         
   3  11   4        151.89        113.97        36.14 o                         
   4  11   4          5.82        -11.10        14.62 o                         
   5  11   4         61.68         20.20        26.67 o                         
   0  12   4         29.90         95.15        37.96 o                         
   1  12   4          2.19         13.93        25.76 o                         
   2  12   4          9.23          9.63        16.07 o                         
   3  12   4          3.67         18.97        17.30 o                         
   4  12   4          4.07         15.08        36.47 o                         
   1  13   4         95.49         32.33        25.50 o                         
   1   0   5       4358.15       4709.92       220.71 o                         
   3   0   5       5270.92       4767.18       317.56 o                         
   5   0   5          9.30         10.36         8.92 o                         
   7   0   5          3.72         26.11        11.19 o                         
   0   1   5       2949.13       2774.73       133.97 o                         
   1   1   5         94.58         69.57         5.91 o                         
   2   1   5       2128.09       2248.77        86.08 o                         
   3   1   5       4128.71       3621.40       159.78 o                         
   4   1   5       1422.50       1444.53        83.69 o                         
   5   1   5        450.58        340.77        25.25 o                         
   6   1   5        665.46        775.33        48.06 o                         
   7   1   5          2.76         38.27         9.26 o                         
   8   1   5         48.63         47.31        35.62 o                         
   1   2   5        123.44         65.54         5.94 o                         
   2   2   5        109.00         61.61         5.84 o                         
   3   2   5       2349.09       2556.89       102.62 o                         
   4   2   5        238.72        363.16        24.38 o                         
   5   2   5        830.03       1002.31        62.92 o                         
   6   2   5          0.14          0.10         3.80 o                         
   7   2   5         16.35         11.81         7.12 o                         
   8   2   5          0.24          1.77        12.41 o                         
   0   3   5       3532.91       3548.20       170.47 o                         
   1   3   5          6.76         19.08         3.52 o                         
   2   3   5      10528.37      10760.57       349.72 o                         
   3   3   5          5.90         10.02         2.64 o                         
   4   3   5        795.96        977.91        48.35 o                         
   5   3   5        100.38        134.31        16.70 o                         
   6   3   5        427.72        432.77        35.80 o                         
   7   3   5          5.44          7.54         6.30 o                         
   8   3   5          7.38         28.98        18.24 o                         
   1   4   5       4262.44       3893.21       132.28 o                         
   2   4   5          0.10         12.60         3.02 o                         
   3   4   5         29.41         36.28         4.99 o                         
   4   4   5        115.74        108.94         9.01 o                         
   5   4   5        147.09        133.80        12.07 o                         
   6   4   5          4.76         10.84         5.27 o                         
   7   4   5        113.92        120.81        40.85 o                         
   8   4   5          0.00         23.55        15.80 o                         
   0   5   5       4377.68       4603.44       219.66 o                         
   1   5   5       1224.28       1309.44        49.87 o                         
   2   5   5        962.50       1036.75        41.23 o                         
   3   5   5         81.30         71.27         7.53 o                         
   4   5   5       1045.88       1141.06        44.80 o                         
   5   5   5          4.24          7.59         3.60 o                         
   6   5   5         84.27        111.18        13.66 o                         
   7   5   5          5.41          8.96         9.66 o                         
   8   5   5         46.90         34.11        30.48 o                         
   1   6   5        903.27        718.46        29.52 o                         
   2   6   5         47.57         75.20         7.50 o                         
   3   6   5        245.25        211.57        13.31 o                         
   4   6   5          2.03          3.84         2.92 o                         
   5   6   5        154.09         93.56        14.21 o                         
   6   6   5          3.56         13.29         9.63 o                         
   7   6   5         75.23         84.55        24.62 o                         
   8   6   5          0.03         12.85        29.40 o                         
   0   7   5       1666.07       1648.33       130.30 o                         
   1   7   5        269.03        342.88        21.29 o                         
   2   7   5        655.81        578.11        35.52 o                         
   3   7   5        118.75        152.16        11.54 o                         
   4   7   5        678.99        651.76        69.19 o                         
   5   7   5         77.55        123.82        18.73 o                         
   6   7   5         42.53         62.99        18.81 o                         
   7   7   5          0.01         20.19        18.42 o                         
   1   8   5        431.81        326.20        34.23 o                         
   2   8   5          0.60         -0.58         3.74 o                         
   3   8   5        139.56        100.18        16.06 o                         
   4   8   5          2.65          4.87         7.00 o                         
   5   8   5         14.64         29.77        15.28 o                         
   6   8   5          0.52         -2.28        12.09 o                         
   7   8   5         15.89          0.88        17.48 o                         
   0   9   5        876.00       1398.53       142.33 o                         
   1   9   5         34.76         47.40        15.19 o                         
   2   9   5        558.78        883.10        72.01 o                         
   3   9   5         56.02        134.31        24.36 o                         
   4   9   5        142.76        210.43        31.31 o                         
   5   9   5          2.27          6.38        11.69 o                         
   6   9   5         68.22         62.29        26.33 o                         
   1  10   5          3.25          1.18        10.50 o                         
   2  10   5          7.24         22.68        15.21 o                         
   3  10   5        293.25        291.38        38.33 o                         
   4  10   5          1.14         17.37        14.46 o                         
   5  10   5         62.67         13.46        18.99 o                         
   6  10   5          0.21         -9.26        29.51 o                         
   0  11   5        147.92        175.51        44.15 o                         
   1  11   5          0.45         28.83        16.72 o                         
   2  11   5        176.68        184.97        32.23 o                         
   3  11   5          3.22         -1.28        12.39 o                         
   4  11   5         73.21         44.76        20.58 o                         
   5  11   5          0.15         27.26        29.97 o                         
   1  12   5         39.28         23.31        18.42 o                         
   2  12   5          3.71         18.91        15.89 o                         
   3  12   5         30.63          5.16        17.56 o                         
   0  13   5        106.24         33.24        36.52 o                         
   1  13   5         15.04        -10.20        20.53 o                         
   0   0   6       6031.94       6110.83       401.46 o                         
   2   0   6       2017.09       2237.20       110.14 o                         
   4   0   6       4465.63       4589.02       307.85 o                         
   6   0   6         24.16         17.19         9.60 o                         
   8   0   6         20.99          1.00        15.77 o                         
   1   1   6       5127.95       4474.00       149.00 o                         
   2   1   6        796.47       1117.61        42.05 o                         
   3   1   6        787.91        836.83        38.62 o                         
   4   1   6          6.11          2.81         4.25 o                         
   5   1   6        442.01        469.51        31.55 o                         
   6   1   6          6.73         12.13         6.47 o                         
   7   1   6         68.77        103.31        14.68 o                         
   8   1   6          3.90         -3.14         3.14 o                         
   0   2   6        798.81        779.73        43.85 o                         
   1   2   6         10.35         10.16         2.43 o                         
   2   2   6       3227.12       3181.69       108.39 o                         
   3   2   6         14.22          8.32         2.56 o                         
   4   2   6       1753.81       1900.98        84.52 o                         
   5   2   6          0.01          4.33         4.36 o                         
   6   2   6        210.59        242.00        28.02 o                         
   7   2   6         26.99         20.70         8.50 o                         
   8   2   6         46.10         22.38        12.09 o                         
   1   3   6       1497.23       2145.41        75.63 o                         
   2   3   6         44.29         48.08         5.43 o                         
   3   3   6        593.51        684.19        29.21 o                         
   4   3   6         51.06         45.42         7.12 o                         
   5   3   6        122.24        132.74        12.73 o                         
   6   3   6         22.67         26.60         8.82 o                         
   7   3   6         47.53          8.53         7.28 o                         
   8   3   6         15.40         11.12        11.05 o                         
   0   4   6       8498.53       8714.91       404.46 o                         
   1   4   6        196.92        294.75        15.94 o                         
   2   4   6       2024.18       1665.01        61.29 o                         
   3   4   6         58.93         40.78         5.11 o                         
   4   4   6        125.68        117.91         9.43 o                         
   5   4   6          1.66         10.49         4.63 o                         
   6   4   6        338.41        292.19        39.63 o                         
   7   4   6          5.57         17.58        14.26 o                         
   8   4   6         45.40          0.78        14.38 o                         
   1   5   6       1098.19       1155.40        45.15 o                         
   2   5   6         69.86         28.41         4.36 o                         
   3   5   6       1260.50       1301.46        49.80 o                         
   4   5   6          0.88          4.12         3.00 o                         
   5   5   6        146.90        204.85        14.00 o                         
   6   5   6          0.73          3.37         6.42 o                         
   7   5   6         24.74         26.31        13.94 o                         
   8   5   6          1.13          8.09        12.47 o                         
   0   6   6       2825.16       2763.17       136.49 o                         
   1   6   6         24.50         21.08         4.07 o                         
   2   6   6        703.82        627.80        26.66 o                         
   3   6   6         27.36         25.85         4.64 o                         
   4   6   6        172.78        124.08        10.73 o                         
   5   6   6         18.16         30.36         6.96 o                         
   6   6   6        302.97        310.22        39.25 o                         
   7   6   6         17.91         17.15        15.93 o                         
   8   6   6         14.36         25.24        36.47 o                         
   1   7   6        229.19        286.28        15.55 o                         
   2   7   6         39.26         36.65         5.65 o                         
   3   7   6        461.60        389.17        34.18 o                         
   4   7   6          0.32         20.54         7.11 o                         
   5   7   6        269.47        301.93        30.21 o                         
   6   7   6         15.78         13.65        11.66 o                         
   7   7   6         16.73         28.68        19.54 o                         
   0   8   6        182.78         80.21        16.24 o                         
   1   8   6        185.51        248.80        35.13 o                         
   2   8   6        827.75        904.03        60.77 o                         
   3   8   6         14.91         32.05        10.29 o                         
   4   8   6        350.00        495.17        41.11 o                         
   5   8   6         12.15         19.59        10.78 o                         
   6   8   6         39.97         37.56        17.89 o                         
   7   8   6         16.10         28.42        26.29 o                         
   1   9   6        374.12        524.24        49.47 o                         
   2   9   6         92.42        171.18        26.54 o                         
   3   9   6         15.53         28.83        13.89 o                         
   4   9   6         18.82         42.02        16.35 o                         
   5   9   6         38.68         30.21        25.83 o                         
   6   9   6          6.02         18.14        19.39 o                         
   0  10   6         75.27         55.40        25.31 o                         
   1  10   6         95.19        126.89        24.25 o                         
   2  10   6        309.94        298.43        37.79 o                         
   3  10   6         12.22         10.59        13.10 o                         
   4  10   6        131.23         88.36        32.05 o                         
   5  10   6          0.43         19.79        16.72 o                         
   6  10   6         25.71         31.24        42.15 o                         
   1  11   6         89.69        142.77        27.68 o                         
   2  11   6          4.84         27.91        16.09 o                         
   3  11   6         89.38         81.28        23.79 o                         
   4  11   6          0.81          4.77        15.41 o                         
   5  11   6          7.82        107.06        59.22 o                         
   0  12   6         74.08         51.68        29.53 o                         
   1  12   6          0.09          6.85        23.45 o                         
   2  12   6         83.50         24.75        18.91 o                         
   3  12   6          0.97          0.18        20.58 o                         
   1   0   7       1405.83       1213.74        63.50 o                         
   3   0   7       6894.24       6913.02       321.32 o                         
   5   0   7       1727.55       1871.99       170.70 o                         
   7   0   7        190.39         97.27        36.32 o                         
   0   1   7       1021.60       1233.27        64.43 o                         
   1   1   7        396.13        427.09        20.20 o                         
   2   1   7         89.84        135.17         9.99 o                         
   3   1   7         77.49         15.30         3.14 o                         
   4   1   7         52.41         79.93        11.18 o                         
   5   1   7         97.17        156.84        15.98 o                         
   6   1   7          8.82         26.06         7.95 o                         
   7   1   7          0.01         10.50         8.20 o                         
   8   1   7         11.75          3.47         8.01 o                         
   1   2   7       3501.76       3556.31       120.27 o                         
   2   2   7        202.57        184.19        11.36 o                         
   3   2   7       5077.72       4791.32       168.34 o                         
   4   2   7         42.48         13.73         3.87 o                         
   5   2   7        857.02        841.48        55.30 o                         
   6   2   7         13.60         13.95         7.29 o                         
   7   2   7         63.37         91.89        16.41 o                         
   8   2   7          2.83        -11.24        20.85 o                         
   0   3   7       3567.14       3358.49       161.64 o                         
   1   3   7         83.04        125.80         8.98 o                         
   2   3   7        164.30        200.77        12.25 o                         
   3   3   7         33.24         15.73         3.38 o                         
   4   3   7        254.56        250.33        18.12 o                         
   5   3   7         78.37         89.06        10.57 o                         
   6   3   7         13.59         36.98         9.76 o                         
   7   3   7          0.70         14.10        10.09 o                         
   8   3   7         13.27          9.48        13.87 o                         
   1   4   7       9683.83      10239.31       334.84 o                         
   2   4   7         30.67         40.78         5.21 o                         
   3   4   7        297.06        321.47        17.30 o                         
   4   4   7          6.90         11.67         3.57 o                         
   5   4   7        377.02        376.02        24.53 o                         
   6   4   7          2.41         14.40         6.17 o                         
   7   4   7        174.22        155.41        27.86 o                         
   8   4   7          2.23         18.95        16.23 o                         
   0   5   7          7.00         18.70         5.36 o                         
   1   5   7        403.33        402.00        20.17 o                         
   2   5   7        205.69        237.46        14.26 o                         
   3   5   7        156.39        115.30         8.93 o                         
   4   5   7         99.87        131.08        10.93 o                         
   5   5   7          8.33         11.34         4.91 o                         
   6   5   7          0.26         -1.23         7.68 o                         
   7   5   7          3.80         18.79        13.58 o                         
   8   5   7          1.17         -7.47         7.47 o                         
   1   6   7       2194.65       2077.32        74.86 o                         
   2   6   7         17.75          9.74         3.22 o                         
   3   6   7        757.74        692.23        37.74 o                         
   4   6   7         26.97         48.44         7.19 o                         
   5   6   7        437.21        563.81        76.69 o                         
   6   6   7          7.89          9.14        10.89 o                         
   7   6   7        126.53         36.90        18.67 o                         
   8   6   7          1.84         -4.82        26.41 o                         
   0   7   7         84.06         73.16        10.84 o                         
   1   7   7        111.36         68.53         7.36 o                         
   2   7   7         52.56         71.45         8.18 o                         
   3   7   7         40.61         38.64         7.07 o                         
   4   7   7         75.49         81.69        13.25 o                         
   5   7   7         15.09         23.29        10.59 o                         
   6   7   7         58.58         76.13        18.10 o                         
   7   7   7          5.89          9.57        11.51 o                         
   1   8   7        732.36        856.79        58.98 o                         
   2   8   7         32.11         45.68        11.07 o                         
   3   8   7        816.82        921.93        63.03 o                         
   4   8   7         14.21         10.34         8.46 o                         
   5   8   7        101.61        115.11        19.42 o                         
   6   8   7          0.99          5.21         9.64 o                         
   7   8   7         24.04         28.28        39.36 o                         
   0   9   7         85.04        148.81        33.97 o                         
   1   9   7         94.17         96.16        19.96 o                         
   2   9   7        131.44        275.16        28.92 o                         
   3   9   7         16.63         13.04         8.75 o                         
   4   9   7          9.45         15.15        11.32 o                         
   5   9   7         28.28         -6.28        11.75 o                         
   6   9   7         16.94         35.65        21.38 o                         
   1  10   7        326.44        348.74        41.17 o                         
   2  10   7         12.20         36.57        21.89 o                         
   3  10   7        275.98        335.70        48.02 o                         
   4  10   7          0.75         18.40        15.15 o                         
   5  10   7         61.63         -1.81        18.55 o                         
   6  10   7          0.22         20.47        40.60 o                         
   0  11   7         20.51         26.68        25.47 o                         
   1  11   7          9.36         18.94        14.91 o                         
   2  11   7          1.37         13.11        14.65 o                         
   3  11   7          1.18         27.68        24.53 o                         
   4  11   7          2.69         32.57        21.63 o                         
   5  11   7          0.11         21.59        34.79 o                         
   1  12   7        114.71         64.52        23.70 o                         
   2  12   7          0.05         -7.05        14.76 o                         
   3  12   7         61.60         22.57        23.74 o                         
   0   0   8         91.09        105.37        15.43 o                         
   2   0   8       6230.12       5895.66       276.13 o                         
   4   0   8       5772.24       6081.27       405.79 o                         
   6   0   8        285.15        535.21        70.10 o                         
   8   0   8          6.63         -0.38        19.00 o                         
   1   1   8        375.29        489.65        22.59 o                         
   2   1   8        159.54        206.74        12.60 o                         
   3   1   8        101.52        101.44         8.51 o                         
   4   1   8          7.14         12.51         4.28 o                         
   5   1   8          0.67          3.64         4.31 o                         
   6   1   8         16.76         11.03         6.22 o                         
   7   1   8          5.34         10.87         8.94 o                         
   8   1   8          2.25         -7.76         9.88 o                         
   0   2   8       6155.53       5746.67       268.78 o                         
   1   2   8         17.78         18.55         3.37 o                         
   2   2   8       4278.35       4440.97       148.90 o                         
   3   2   8        117.38        105.84         8.49 o                         
   4   2   8        907.81        851.12        40.30 o                         
   5   2   8         53.80         57.27        10.69 o                         
   6   2   8        495.45        474.73        47.60 o                         
   7   2   8         13.10         17.04         9.63 o                         
   8   2   8         42.75         59.35        25.28 o                         
   1   3   8        580.21        512.72        22.98 o                         
   2   3   8       1077.79       1285.26        48.45 o                         
   3   3   8        224.47        170.47        11.32 o                         
   4   3   8        104.18        125.64        10.71 o                         
   5   3   8        108.77        118.51        12.35 o                         
   6   3   8         67.82         44.81        11.53 o                         
   7   3   8          3.72         12.46         8.43 o                         
   8   3   8          8.04         18.88        23.76 o                         
   0   4   8       5137.81       5428.39       256.19 o                         
   1   4   8         41.06         57.45         6.13 o                         
   2   4   8       3153.95       3202.08       110.74 o                         
   3   4   8         22.68         27.45         4.55 o                         
   4   4   8        513.11        592.89        29.40 o                         
   5   4   8          1.68          8.63         4.52 o                         
   6   4   8        344.57        257.62        28.08 o                         
   7   4   8          2.08         -5.54         5.54 o                         
   8   4   8         39.39         19.26        13.40 o                         
   1   5   8         21.58          8.16         2.87 o                         
   2   5   8          2.92         10.53         3.08 o                         
   3   5   8         41.90         33.53         4.99 o                         
   4   5   8          6.24          6.68         3.45 o                         
   5   5   8         46.21         38.53         8.25 o                         
   6   5   8          5.49         22.90        10.59 o                         
   7   5   8          3.36         22.24        13.84 o                         
   8   5   8          1.37         13.65        16.70 o                         
   0   6   8       4606.77       4694.43       223.40 o                         
   1   6   8         10.61         11.77         3.37 o                         
   2   6   8        922.60        866.03        36.28 o                         
   3   6   8        174.55        201.08        12.85 o                         
   4   6   8        499.11        589.05        51.68 o                         
   5   6   8         47.35         24.77         7.57 o                         
   6   6   8        108.64        188.25        26.67 o                         
   7   6   8          0.19          2.98        10.32 o                         
   8   6   8         50.68         24.34        32.38 o                         
   1   7   8        102.36         41.80         5.79 o                         
   2   7   8         48.94         55.46         7.82 o                         
   3   7   8         11.09         14.69         5.99 o                         
   4   7   8         33.19         43.46        11.71 o                         
   5   7   8          0.63         36.73        12.58 o                         
   6   7   8          6.31         32.62        14.11 o                         
   7   7   8          7.43          8.29        12.15 o                         
   0   8   8        583.39        812.18        71.18 o                         
   1   8   8         13.94         37.05         8.91 o                         
   2   8   8        524.05        683.12        50.33 o                         
   3   8   8         14.07         19.88         9.26 o                         
   4   8   8        492.62        539.38        44.19 o                         
   5   8   8          0.01         -1.46         8.32 o                         
   6   8   8         55.73         66.69        23.86 o                         
   7   8   8          2.48          9.99        34.21 o                         
   1   9   8         13.20          6.36         8.22 o                         
   2   9   8        146.03        140.51        20.36 o                         
   3   9   8         17.44         -2.88         7.31 o                         
   4   9   8          0.12          5.02        11.54 o                         
   5   9   8         30.50         25.31        11.98 o                         
   6   9   8         15.14         -6.27        20.79 o                         
   0  10   8        325.46        398.43        63.09 o                         
   1  10   8          0.00         17.21        12.55 o                         
   2  10   8        351.86        400.77        45.47 o                         
   3  10   8          0.22          4.09        12.40 o                         
   4  10   8         97.65        112.71        29.86 o                         
   5  10   8          5.06          6.00        16.21 o                         
   1  11   8          3.77          4.92        12.26 o                         
   2  11   8         18.73         13.18        14.76 o                         
   3  11   8         15.33         13.80        14.98 o                         
   4  11   8          0.56        -10.39        12.18 o                         
   0  12   8        109.49         91.52        37.89 o                         
   1  12   8          0.10         22.35        18.26 o                         
   2  12   8         64.00         26.84        20.45 o                         
   3  12   8          2.72         14.79        35.10 o                         
   1   0   9        163.62        131.95        12.87 o                         
   3   0   9       3760.70       4073.64       194.35 o                         
   5   0   9       1008.86       1008.80        83.56 o                         
   7   0   9          2.89         18.16        13.61 o                         
   0   1   9       3263.58       2782.05       147.80 o                         
   1   1   9         39.71         67.31         6.48 o                         
   2   1   9        822.36        802.77        33.85 o                         
   3   1   9        144.87        179.38        12.04 o                         
   4   1   9        619.64        592.75        30.81 o                         
   5   1   9         34.28         12.79         5.68 o                         
   6   1   9        166.66        197.93        25.66 o                         
   7   1   9         12.09         -0.91         7.70 o                         
   8   1   9         16.08         15.73        14.00 o                         
   1   2   9       3705.61       3463.12       117.30 o                         
   2   2   9        168.76        179.53        11.79 o                         
   3   2   9       1200.20       1002.36        39.78 o                         
   4   2   9        236.28        286.31        18.50 o                         
   5   2   9        212.08        270.84        22.86 o                         
   6   2   9          1.55          8.69         6.73 o                         
   7   2   9         29.50         29.53        11.63 o                         
   8   2   9          0.01         -4.15         9.70 o                         
   0   3   9       2531.90       2765.72       148.06 o                         
   1   3   9       1367.28       1481.76        54.77 o                         
   2   3   9        521.43        653.56        29.46 o                         
   3   3   9          0.25         -2.01         2.23 o                         
   4   3   9        478.25        477.02        22.89 o                         
   5   3   9          5.90          9.83         4.68 o                         
   6   3   9          2.12          4.34         8.26 o                         
   7   3   9          5.18          6.54         8.14 o                         
   8   3   9         32.53         -8.22        14.26 o                         
   1   4   9       2412.96       2362.18        83.53 o                         
   2   4   9        134.36        103.80         8.64 o                         
   3   4   9        529.63        619.62        27.76 o                         
   4   4   9          2.17          2.77         2.55 o                         
   5   4   9        185.49        173.90        16.54 o                         
   6   4   9          4.40         -2.82         5.39 o                         
   7   4   9        168.79        117.37        19.92 o                         
   8   4   9          0.48         -4.90         9.83 o                         
   0   5   9        175.34        226.94        19.37 o                         
   1   5   9          0.00          5.83         2.56 o                         
   2   5   9       1189.88        978.18        39.85 o                         
   3   5   9         34.23         44.57         6.06 o                         
   4   5   9        299.36        272.16        16.69 o                         
   5   5   9          3.81          4.83         4.49 o                         
   6   5   9         60.90         58.51        16.12 o                         
   7   5   9          0.25         -2.88         9.20 o                         
   8   5   9         13.69          0.09        13.64 o                         
   1   6   9       1009.28       1157.22        45.54 o                         
   2   6   9        169.51        221.87        13.98 o                         
   3   6   9        360.06        306.60        21.61 o                         
   4   6   9         70.62         98.20        13.08 o                         
   5   6   9        144.75        133.71        24.94 o                         
   6   6   9          0.00         12.20        11.00 o                         
   7   6   9         53.20         41.78        15.84 o                         
   0   7   9        447.19        268.49        31.73 o                         
   1   7   9        208.51        206.82        17.99 o                         
   2   7   9        350.76        303.95        24.30 o                         
   3   7   9          0.28         -1.09         5.56 o                         
   4   7   9         25.72         25.57         9.75 o                         
   5   7   9         35.43         76.80        16.40 o                         
   6   7   9        161.32        126.04        37.64 o                         
   7   7   9          2.53         16.24        13.53 o                         
   1   8   9        368.30        511.90        37.13 o                         
   2   8   9          0.49          7.26         6.42 o                         
   3   8   9        203.94        296.47        29.77 o                         
   4   8   9          1.23         28.78        11.05 o                         
   5   8   9        181.66        191.79        25.44 o                         
   6   8   9          1.22         14.06        15.17 o                         
   7   8   9         15.70        -22.25        22.25 o                         
   0   9   9        183.58        188.83        28.92 o                         
   1   9   9          6.47         12.54         8.41 o                         
   2   9   9         58.05         65.29        14.12 o                         
   3   9   9         26.53         34.99        11.77 o                         
   4   9   9         70.35         53.38        14.49 o                         
   5   9   9          2.71         10.13        13.80 o                         
   6   9   9         12.95          9.60        21.51 o                         
   1  10   9        137.04        219.13        32.09 o                         
   2  10   9          4.61         -9.00        12.61 o                         
   3  10   9        206.23        219.43        43.00 o                         
   4  10   9          9.86         -4.58        13.42 o                         
   5  10   9         25.79         36.55        22.79 o                         
   0  11   9         31.96         18.69        34.11 o                         
   1  11   9         13.25         21.19        14.10 o                         
   2  11   9         88.81         34.66        17.27 o                         
   3  11   9          0.46        -16.07        16.07 o                         
   4  11   9         28.76         31.76        24.69 o                         
   1  12   9         43.55         21.02        19.72 o                         
   2  12   9          1.62         11.95        19.91 o                         
   0   0  10        165.75        289.93        30.56 o                         
   2   0  10       1875.49       1561.52        80.74 o                         
   4   0  10       1111.14       1217.73        73.40 o                         
   6   0  10         27.92         33.65        14.40 o                         
   8   0  10          0.47        -13.07        13.74 o                         
   1   1  10       1279.17       1190.51        45.03 o                         
   2   1  10         14.98          8.38         2.76 o                         
   3   1  10       1159.50       1315.15        49.65 o                         
   4   1  10          2.88         11.25         4.08 o                         
   5   1  10        732.52        596.66        40.77 o                         
   6   1  10          0.32         -2.19         6.13 o                         
   7   1  10         46.85         97.28        18.22 o                         
   8   1  10          7.52          1.84         8.86 o                         
   0   2  10       1937.37       2069.94       103.39 o                         
   1   2  10        253.88        234.55        13.41 o                         
   2   2  10        503.91        538.65        25.38 o                         
   3   2  10        119.02        114.30         9.86 o                         
   4   2  10        281.60        289.97        18.86 o                         
   5   2  10          4.20         16.93         5.94 o                         
   6   2  10          6.19         15.38         8.57 o                         
   7   2  10          4.71         -4.51        19.38 o                         
   8   2  10         19.04          5.46        10.84 o                         
   1   3  10       2655.01       2545.87        88.67 o                         
   2   3  10        577.12        398.67        19.78 o                         
   3   3  10       1232.60       1020.25        42.61 o                         
   4   3  10          1.42          0.30         2.57 o                         
   5   3  10        215.25        233.23        18.68 o                         
   6   3  10         39.84         41.69        11.91 o                         
   7   3  10         92.25         65.06        15.51 o                         
   8   3  10          1.99         -5.79         5.79 o                         
   0   4  10       1122.21       1241.53        67.63 o                         
   1   4  10          3.72         11.94         3.17 o                         
   2   4  10         59.66         66.73         6.95 o                         
   3   4  10         29.19         29.03         4.97 o                         
   4   4  10        309.61        209.60        15.11 o                         
   5   4  10         11.52         12.42         5.78 o                         
   6   4  10         97.30        138.65        21.23 o                         
   7   4  10          0.01         10.41        10.06 o                         
   8   4  10         17.17         -6.44        10.00 o                         
   1   5  10       1446.24       1387.50        52.61 o                         
   2   5  10         97.42         58.55         6.63 o                         
   3   5  10        605.35        565.33        26.18 o                         
   4   5  10         37.56         36.97         6.81 o                         
   5   5  10         69.07         88.23        16.00 o                         
   6   5  10         11.38         49.15        14.24 o                         
   7   5  10         36.54         23.63        14.98 o                         
   8   5  10          0.61        -12.81        12.81 o                         
   0   6  10       1190.44        983.99        61.72 o                         
   1   6  10        104.47        104.96         9.23 o                         
   2   6  10        481.98        521.13        28.11 o                         
   3   6  10        124.13         92.71         9.73 o                         
   4   6  10         10.01          7.64         5.95 o                         
   5   6  10          1.45          2.16         6.10 o                         
   6   6  10         52.48         80.72        17.83 o                         
   7   6  10          0.14          6.20        11.99 o                         
   1   7  10        608.71        756.34        47.41 o                         
   2   7  10          1.12         -0.56         3.28 o                         
   3   7  10        236.01        290.86        25.32 o                         
   4   7  10         26.73         74.31        16.06 o                         
   5   7  10        175.32        200.04        31.96 o                         
   6   7  10          0.11         -7.32         9.04 o                         
   7   7  10         19.43         -7.14        13.81 o                         
   0   8  10          4.88          7.02         9.13 o                         
   1   8  10          9.31         14.28         6.59 o                         
   2   8  10        210.90        351.54        29.32 o                         
   3   8  10         55.59         73.10        14.89 o                         
   4   8  10         53.52        100.08        18.01 o                         
   5   8  10         10.72         18.07        11.61 o                         
   6   8  10         41.90         38.58        18.74 o                         
   1   9  10        310.55        327.06        28.63 o                         
   2   9  10         26.91         47.39        12.70 o                         
   3   9  10        195.24        204.31        25.36 o                         
   4   9  10          1.59         12.78         9.47 o                         
   5   9  10         51.12         35.25        19.55 o                         
   6   9  10          1.40          2.31        25.29 o                         
   0  10  10         14.05         57.30        25.27 o                         
   1  10  10          0.74         -7.68         7.73 o                         
   2  10  10         65.70        114.57        19.41 o                         
   3  10  10          0.05          4.40         8.74 o                         
   4  10  10         50.90         48.56        14.93 o                         
   5  10  10          0.00         -0.59        16.07 o                         
   1  11  10         96.66         67.14        21.92 o                         
   2  11  10          9.50         17.71        14.60 o                         
   3  11  10         65.29         35.71        20.36 o                         
   4  11  10          1.95         45.99        35.98 o                         
   0  12  10          5.08         15.01        23.88 o                         
   1  12  10          1.64          1.87        23.36 o                         
   2  12  10         18.45         20.18        36.50 o                         
   1   0  11         40.55         35.77         7.51 o                         
   3   0  11          2.06          4.30         4.94 o                         
   5   0  11        109.78        125.39        23.61 o                         
   7   0  11          0.07          6.24        14.55 o                         
   0   1  11        751.59        647.84        38.55 o                         
   1   1  11        571.50        488.13        22.16 o                         
   2   1  11       3298.83       3088.64       106.50 o                         
   3   1  11         29.52         21.49         4.18 o                         
   4   1  11       1322.40       1236.12        48.15 o                         
   5   1  11        150.97         97.88        13.23 o                         
   6   1  11        423.93        524.54        55.08 o                         
   7   1  11          4.27          3.03         9.04 o                         
   8   1  11          6.09         12.21        14.46 o                         
   1   2  11          0.61         11.53         3.19 o                         
   2   2  11         72.11         54.48         6.10 o                         
   3   2  11        367.10        305.33        18.28 o                         
   4   2  11         13.92         23.99         4.74 o                         
   5   2  11          4.77          3.33         3.77 o                         
   6   2  11          1.66         11.81         8.31 o                         
   7   2  11          1.01         14.19        10.18 o                         
   8   2  11          6.91          2.42        10.84 o                         
   0   3  11       3939.39       3904.67       185.05 o                         
   1   3  11         37.02         58.27         6.31 o                         
   2   3  11       1742.71       1666.70        61.10 o                         
   3   3  11        225.14        167.44        12.13 o                         
   4   3  11        470.98        633.31        38.91 o                         
   5   3  11         70.80         32.14         8.88 o                         
   6   3  11         86.61        115.91        19.13 o                         
   7   3  11          0.15         22.27        11.85 o                         
   8   3  11         35.18         -9.09         9.95 o                         
   1   4  11         25.96         20.89         4.07 o                         
   2   4  11         11.27          6.60         2.82 o                         
   3   4  11          4.84         16.64         4.13 o                         
   4   4  11         14.74          7.50         3.91 o                         
   5   4  11         17.70         15.32         6.80 o                         
   6   4  11          0.94         17.39        10.42 o                         
   7   4  11         28.23         15.92        13.65 o                         
   8   4  11          3.70         -2.85        10.64 o                         
   0   5  11       3455.00       3330.76       185.15 o                         
   1   5  11         20.03         24.57         4.59 o                         
   2   5  11        998.01       1032.94        53.90 o                         
   3   5  11         80.91         78.79         8.56 o                         
   4   5  11        240.46        216.83        26.09 o                         
   5   5  11          9.95         12.94         7.39 o                         
   6   5  11        166.65        173.78        25.10 o                         
   7   5  11          0.34         19.79        11.52 o                         
   8   5  11         37.48         22.39        28.96 o                         
   1   6  11        327.29        435.28        25.47 o                         
   2   6  11        123.85        144.62        12.96 o                         
   3   6  11         83.83         86.70        12.19 o                         
   4   6  11          0.19         -4.23         4.75 o                         
   5   6  11          3.11          8.78         7.76 o                         
   6   6  11          8.16         14.91        15.90 o                         
   7   6  11          4.28          6.51        12.17 o                         
   0   7  11        403.48        537.69        52.38 o                         
   1   7  11         35.11         29.59         8.19 o                         
   2   7  11        556.44        620.23        41.34 o                         
   3   7  11          2.21         34.06        10.07 o                         
   4   7  11        498.10        592.52        45.70 o                         
   5   7  11          0.39         -3.10         3.10 o                         
   6   7  11         60.09         78.28        26.47 o                         
   1   8  11         24.21         49.24        10.53 o                         
   2   8  11         61.57         88.80        14.10 o                         
   3   8  11          5.80         38.00        11.72 o                         
   4   8  11          0.87         -8.09         8.09 o                         
   5   8  11          0.30         17.55        10.87 o                         
   6   8  11          4.16          3.04        11.33 o                         
   0   9  11        380.34        478.21        51.98 o                         
   1   9  11          0.64          4.24         7.76 o                         
   2   9  11        250.92        325.96        32.77 o                         
   3   9  11          2.03         17.56         9.67 o                         
   4   9  11        119.57        117.21        20.28 o                         
   5   9  11          0.10         19.29        11.97 o                         
   6   9  11          8.33        -14.29        24.48 o                         
   1  10  11         11.66          3.53         7.33 o                         
   2  10  11          1.85         13.15         9.31 o                         
   3  10  11         49.49         36.54        13.86 o                         
   4  10  11          1.39          9.61        11.24 o                         
   5  10  11          2.41         12.66        31.55 o                         
   0  11  11        153.53        160.96        42.70 o                         
   1  11  11          6.62         -0.28        12.47 o                         
   2  11  11         74.03         31.71        17.96 o                         
   3  11  11          4.98          7.25        13.16 o                         
   0   0  12         36.75         30.95        11.44 o                         
   2   0  12        278.53        410.08        28.20 o                         
   4   0  12          6.36         39.56         9.07 o                         
   6   0  12        137.90         90.40        23.29 o                         
   8   0  12          0.09         -7.22        17.40 o                         
   1   1  12       1692.84       1500.15        55.46 o                         
   2   1  12        244.84        219.82        13.22 o                         
   3   1  12       2051.20       1962.53        79.50 o                         
   4   1  12          7.45          7.49         4.92 o                         
   5   1  12        307.03        486.75        42.08 o                         
   6   1  12         33.83         -0.59         8.44 o                         
   7   1  12         16.43          7.30        11.17 o                         
   8   1  12          2.11         12.92        11.47 o                         
   0   2  12        960.97       1115.59        66.69 o                         
   1   2  12         25.95         15.32         3.68 o                         
   2   2  12         46.61         46.74         6.42 o                         
   3   2  12         81.77        105.67         8.92 o                         
   4   2  12        182.65        144.09        12.87 o                         
   5   2  12        148.39        134.65        17.42 o                         
   6   2  12          1.20         24.19        10.75 o                         
   7   2  12         19.38         19.40        12.56 o                         
   8   2  12         17.83          3.68        11.29 o                         
   1   3  12       2309.82       2248.30        79.91 o                         
   2   3  12        484.15        384.71        20.25 o                         
   3   3  12        631.49        545.38        30.59 o                         
   4   3  12          1.26          3.53         3.59 o                         
   5   3  12        339.16        261.79        28.40 o                         
   6   3  12         52.42         34.23        13.71 o                         
   7   3  12        129.41         88.94        53.03 o                         
   8   3  12          4.87         10.34        11.27 o                         
   0   4  12        654.40        501.58        33.56 o                         
   1   4  12         35.54         19.03         4.04 o                         
   2   4  12         86.15         83.19         7.98 o                         
   3   4  12          7.85         22.73         4.80 o                         
   4   4  12         77.63         79.06         9.23 o                         
   5   4  12         18.42         12.28         8.48 o                         
   6   4  12          0.42         14.62         9.77 o                         
   7   4  12          1.60          3.18         8.30 o                         
   8   4  12          9.75          2.26        21.03 o                         
   1   5  12       1656.63       1516.33        76.92 o                         
   2   5  12         68.20         15.16         4.10 o                         
   3   5  12        192.99        191.42        15.27 o                         
   4   5  12          1.07         14.80         5.78 o                         
   5   5  12        170.07        190.34        26.35 o                         
   6   5  12         10.71         15.27        10.41 o                         
   7   5  12         53.82         20.13        20.38 o                         
   0   6  12        239.25        225.74        29.41 o                         
   1   6  12        101.78         90.33        12.28 o                         
   2   6  12        278.23        349.46        27.17 o                         
   3   6  12         11.34         17.80         6.88 o                         
   4   6  12         60.58         48.50        10.32 o                         
   5   6  12         17.78          3.89         9.15 o                         
   6   6  12         12.11          3.87         9.10 o                         
   7   6  12          0.05          1.94        11.08 o                         
   1   7  12        247.32        403.75        30.79 o                         
   2   7  12         12.40         23.94         8.05 o                         
   3   7  12        592.77        881.03        54.81 o                         
   4   7  12          0.16          3.35         6.94 o                         
   5   7  12        143.96        128.96        20.24 o                         
   6   7  12          5.17          7.67        14.01 o                         
   7   7  12         12.03         10.61        30.32 o                         
   0   8  12         15.68          8.51         8.67 o                         
   1   8  12         21.05         23.27         8.20 o                         
   2   8  12         42.32         22.99         9.51 o                         
   3   8  12         26.43         15.83         9.87 o                         
   4   8  12          9.86         11.40         9.06 o                         
   5   8  12         16.19          7.55        10.55 o                         
   6   8  12         21.96          7.82        11.55 o                         
   1   9  12        255.37        329.74        29.39 o                         
   2   9  12          1.48          3.50         7.58 o                         
   3   9  12        172.89        165.79        33.29 o                         
   4   9  12          4.11         15.94        10.14 o                         
   5   9  12         36.24         30.70        14.77 o                         
   0  10  12        150.50         86.62        21.49 o                         
   1  10  12          0.37          1.14         7.19 o                         
   2  10  12          1.19         -1.54         6.65 o                         
   3  10  12          0.42          6.36         9.50 o                         
   4  10  12          0.50         -2.47         9.56 o                         
   1  11  12         73.90         55.75        19.91 o                         
   2  11  12          0.05          0.36        11.88 o                         
   3  11  12         46.89         25.93        20.75 o                         
   1   0  13        441.10        483.55        31.80 o                         
   3   0  13        411.31        269.27        26.12 o                         
   5   0  13        400.22        419.97        54.35 o                         
   7   0  13         89.64         71.04        51.20 o                         
   0   1  13        372.62        364.19        26.02 o                         
   1   1  13         31.53          8.95         3.07 o                         
   2   1  13       1215.41       1018.22        40.87 o                         
   3   1  13        335.06        274.64        17.20 o                         
   4   1  13        370.39        325.82        22.25 o                         
   5   1  13         53.36         44.30        10.82 o                         
   6   1  13         15.42         11.65         8.87 o                         
   7   1  13          1.53        -11.49        11.49 o                         
   8   1  13         21.89         14.26        13.22 o                         
   1   2  13        985.87        858.32        35.33 o                         
   2   2  13         25.71          5.11         2.92 o                         
   3   2  13        289.25        427.75        23.09 o                         
   4   2  13        137.78        136.15        14.54 o                         
   5   2  13         57.29         62.19        13.90 o                         
   6   2  13         35.53         44.55        13.14 o                         
   7   2  13         30.16          4.86        13.81 o                         
   8   2  13          0.34         15.45        12.45 o                         
   0   3  13       1818.51       1561.89        93.69 o                         
   1   3  13        148.24        140.34        10.84 o                         
   2   3  13         75.06         71.37         7.49 o                         
   3   3  13          0.48          0.52         2.83 o                         
   4   3  13        289.68        270.52        19.58 o                         
   5   3  13         14.76         34.17         8.97 o                         
   6   3  13         88.19        152.67        22.38 o                         
   7   3  13          0.04          8.54        10.56 o                         
   8   3  13          3.27         27.44        17.34 o                         
   1   4  13        378.06        444.76        28.10 o                         
   2   4  13         25.61         19.03         4.32 o                         
   3   4  13        407.15        349.93        33.57 o                         
   4   4  13         30.29         43.59         8.68 o                         
   5   4  13        105.59        174.30        21.13 o                         
   6   4  13          0.67         13.68        10.68 o                         
   7   4  13          3.95          5.51        10.04 o                         
   0   5  13        810.87        758.76        74.95 o                         
   1   5  13         38.64         18.17         4.83 o                         
   2   5  13        302.19        297.18        23.10 o                         
   3   5  13          8.35         10.48         5.58 o                         
   4   5  13        151.40        138.11        15.25 o                         
   5   5  13          1.49          8.18         7.98 o                         
   6   5  13         40.59         46.57        20.51 o                         
   7   5  13          1.45          3.59         9.33 o                         
   1   6  13        342.60        463.48        33.23 o                         
   2   6  13          1.72         15.45         6.55 o                         
   3   6  13        222.81        271.88        24.35 o                         
   4   6  13         16.97          6.31         7.47 o                         
   5   6  13         40.98         30.74        10.11 o                         
   6   6  13          9.00         19.91        12.93 o                         
   7   6  13          6.20          2.53        10.42 o                         
   0   7  13         62.10         80.11        18.05 o                         
   1   7  13         76.44         88.35        14.90 o                         
   2   7  13        502.37        688.00        46.13 o                         
   3   7  13         21.48         32.28         9.48 o                         
   4   7  13         31.15         50.06        12.97 o                         
   5   7  13         22.16         44.74        13.42 o                         
   6   7  13         38.97         20.01        14.45 o                         
   1   8  13         91.57        119.29        16.36 o                         
   2   8  13         23.04         19.14         8.14 o                         
   3   8  13        112.84        113.99        16.74 o                         
   4   8  13          5.47          4.54         8.25 o                         
   5   8  13         30.21         -4.57         8.47 o                         
   6   8  13          0.35         12.11        28.25 o                         
   0   9  13        128.63        195.03        30.97 o                         
   1   9  13          1.68          1.84         6.01 o                         
   2   9  13        102.86        154.25        20.82 o                         
   3   9  13          2.49         18.10        10.68 o                         
   4   9  13         26.34         22.10        14.29 o                         
   5   9  13          0.01          4.32        10.94 o                         
   1  10  13        116.02         98.56        18.88 o                         
   2  10  13          1.92         12.54         9.47 o                         
   3  10  13          6.72         13.58        15.72 o                         
   4  10  13          4.89         14.44        13.34 o                         
   0  11  13         24.67          3.71        18.53 o                         
   1  11  13          0.63         15.84        12.89 o                         
   2  11  13         24.79         36.12        20.23 o                         
   0   0  14       1153.94       1160.82       109.52 o                         
   2   0  14       1125.72       1025.41        77.99 o                         
   4   0  14         20.70         60.60        13.56 o                         
   6   0  14        296.01        345.84        51.61 o                         
   8   0  14          2.57         -5.09        15.34 o                         
   1   1  14        350.07        254.52        15.06 o                         
   2   1  14         12.58         44.87         6.12 o                         
   3   1  14         86.63         63.79         7.49 o                         
   4   1  14          0.01          6.43         4.27 o                         
   5   1  14         41.79         23.11         7.51 o                         
   6   1  14          1.10         15.95         9.65 o                         
   7   1  14          3.23          4.78         9.43 o                         
   8   1  14          0.95          2.32        16.42 o                         
   0   2  14       1269.92       1405.66        83.69 o                         
   1   2  14         31.99         33.96         5.29 o                         
   2   2  14       1032.50        989.90        40.73 o                         
   3   2  14        268.52        234.19        16.78 o                         
   4   2  14        162.76        165.47        27.16 o                         
   5   2  14         59.41         60.66        11.38 o                         
   6   2  14         74.07         82.81        17.22 o                         
   7   2  14          1.16         -3.23         7.63 o                         
   8   2  14         11.14          3.75        26.54 o                         
   1   3  14         46.67         12.97         4.02 o                         
   2   3  14          0.99          5.24         3.33 o                         
   3   3  14        271.01        217.93        19.74 o                         
   4   3  14         41.68         28.05         6.92 o                         
   5   3  14         91.42         84.77        16.01 o                         
   6   3  14          0.06          0.26         8.69 o                         
   7   3  14         25.90          4.01        10.19 o                         
   0   4  14        371.98        216.16        21.30 o                         
   1   4  14         11.41         13.04         4.09 o                         
   2   4  14        274.79        337.86        29.97 o                         
   3   4  14          9.53          3.93         4.74 o                         
   4   4  14        786.52        941.56        82.79 o                         
   5   4  14          1.64          4.33         5.97 o                         
   6   4  14         19.33         27.06        11.46 o                         
   7   4  14          0.01          0.53         9.55 o                         
   1   5  14        107.51        111.75        13.96 o                         
   2   5  14         54.85         73.36        11.41 o                         
   3   5  14         99.02        108.55        14.34 o                         
   4   5  14          0.18          0.88         6.40 o                         
   5   5  14         10.63          8.94         8.43 o                         
   6   5  14          4.00          5.98         8.59 o                         
   7   5  14          1.61          2.77        10.12 o                         
   0   6  14        394.05        669.38        62.59 o                         
   1   6  14         64.88         77.31        12.29 o                         
   2   6  14        440.79        579.00        39.03 o                         
   3   6  14         12.45          7.82         7.00 o                         
   4   6  14         81.23         86.46        13.79 o                         
   5   6  14          8.85         -2.77        11.27 o                         
   6   6  14         25.87         34.54        14.93 o                         
   7   6  14          0.71         -0.40        15.38 o                         
   1   7  14        236.96        407.13        32.19 o                         
   2   7  14         61.98         74.80        13.25 o                         
   3   7  14          1.16          7.54         8.24 o                         
   4   7  14          1.14         11.59         8.58 o                         
   5   7  14          4.46         31.79        13.48 o                         
   6   7  14          2.68          0.85        10.71 o                         
   0   8  14        234.58        309.02        39.75 o                         
   1   8  14          0.11          7.38         6.25 o                         
   2   8  14        142.65        166.04        19.97 o                         
   3   8  14          2.15         -4.91         4.91 o                         
   4   8  14         75.86         64.40        15.62 o                         
   5   8  14          0.10         10.25        11.14 o                         
   1   9  14         31.93         62.77        13.17 o                         
   2   9  14          8.44          0.92         6.43 o                         
   3   9  14         27.67         43.02        13.80 o                         
   4   9  14          2.63          3.78         8.41 o                         
   5   9  14          3.09         24.39        32.10 o                         
   0  10  14        178.03        185.65        32.29 o                         
   1  10  14          0.84         13.26         9.32 o                         
   2  10  14         38.01         25.85        11.68 o                         
   3  10  14          1.08         11.20        13.26 o                         
   1  11  14          1.24         23.63        31.46 o                         
   1   0  15       2010.28       2080.77       178.80 o                         
   3   0  15        304.56        263.30        28.67 o                         
   5   0  15        219.57        345.49        49.28 o                         
   7   0  15         60.09         11.37        23.45 o                         
   0   1  15        163.38         54.77         9.52 o                         
   1   1  15          9.85         13.04         4.02 o                         
   2   1  15          0.34          9.51         4.10 o                         
   3   1  15        101.98         50.00         7.54 o                         
   4   1  15          4.09          8.91         5.85 o                         
   5   1  15         40.77         26.54         8.48 o                         
   6   1  15          4.52         -2.52         7.41 o                         
   7   1  15          4.36          4.63        12.82 o                         
   1   2  15       1705.66       1745.26        92.75 o                         
   2   2  15        359.94        375.91        28.55 o                         
   3   2  15        282.31        326.61        33.24 o                         
   4   2  15         11.43         -2.45         3.80 o                         
   5   2  15         85.57        123.66        16.00 o                         
   6   2  15         25.39         28.07        13.72 o                         
   7   2  15         45.81         15.98        13.33 o                         
   0   3  15        357.42        492.98        51.49 o                         
   1   3  15        136.16        107.30         9.47 o                         
   2   3  15         58.12         30.21         5.97 o                         
   3   3  15          0.15          7.32         5.03 o                         
   4   3  15         14.25         18.82         6.62 o                         
   5   3  15         10.90         18.84         8.05 o                         
   6   3  15          0.33          7.56         9.80 o                         
   7   3  15          9.15         -1.28         9.74 o                         
   1   4  15        132.66        163.76        18.45 o                         
   2   4  15          1.49          1.68         4.15 o                         
   3   4  15       1064.25       1362.81        73.71 o                         
   4   4  15          1.58         -0.26         6.75 o                         
   5   4  15        220.89        182.37        31.32 o                         
   6   4  15          0.31         11.72        12.76 o                         
   7   4  15         12.48         -0.37         9.72 o                         
   0   5  15          4.04         15.86         9.58 o                         
   1   5  15        253.39        317.48        25.71 o                         
   2   5  15          7.48          5.00         5.88 o                         
   3   5  15          0.96         -3.25         4.58 o                         
   4   5  15          0.01          3.18         6.04 o                         
   5   5  15          0.67          2.60        10.39 o                         
   6   5  15          3.86          7.22        15.98 o                         
   7   5  15          9.84        -11.04        16.69 o                         
   1   6  15        474.28        573.89        39.74 o                         
   2   6  15         70.87         53.59        10.90 o                         
   3   6  15        264.02        326.90        28.02 o                         
   4   6  15          1.40         19.11        10.04 o                         
   5   6  15         94.13         54.04        13.74 o                         
   6   6  15          3.52         -0.87         8.70 o                         
   0   7  15        243.68        319.53        39.32 o                         
   1   7  15         37.06         47.62        10.81 o                         
   2   7  15         26.94         22.92         8.48 o                         
   3   7  15          0.13          0.59         5.40 o                         
   4   7  15          0.37          6.33         6.76 o                         
   5   7  15          0.14          3.21        15.30 o                         
   6   7  15          2.56          7.83        26.35 o                         
   1   8  15        216.58        290.37        27.40 o                         
   2   8  15          2.79          2.37         6.12 o                         
   3   8  15         75.32         62.67        12.54 o                         
   4   8  15          0.58         14.71        10.64 o                         
   5   8  15         50.27         29.04        14.79 o                         
   0   9  15          4.87         11.28        13.01 o                         
   1   9  15         30.79         27.33         9.44 o                         
   2   9  15          0.02          5.40         8.63 o                         
   3   9  15          0.60         12.40        10.30 o                         
   4   9  15          1.44         -8.29        10.54 o                         
   1  10  15         97.66         89.58        16.59 o                         
   2  10  15          0.20         23.77        13.34 o                         
   3  10  15         37.53         79.41        48.31 o                         
   0   0  16       1456.31       1129.35       195.25 o                         
   2   0  16        573.37        484.81        59.62 o                         
   4   0  16         41.66         79.29        14.89 o                         
   6   0  16         66.69         65.86        24.74 o                         
   1   1  16        113.58        164.08        12.60 o                         
   2   1  16          0.59         17.81         5.22 o                         
   3   1  16        193.51        198.30        20.64 o                         
   4   1  16         14.28         23.73         7.42 o                         
   5   1  16         11.47         13.78         8.24 o                         
   6   1  16          0.93         -2.74        11.15 o                         
   7   1  16         12.60         27.36        13.29 o                         
   0   2  16       1239.54       1267.10        92.40 o                         
   1   2  16         90.39         73.89         8.85 o                         
   2   2  16        291.33        273.89        22.50 o                         
   3   2  16          0.00          3.34         6.09 o                         
   4   2  16        293.84        210.60        31.59 o                         
   5   2  16         33.89         31.72         9.10 o                         
   6   2  16         36.92         31.60        12.21 o                         
   7   2  16          3.17         14.65        11.38 o                         
   1   3  16        167.65        238.91        18.30 o                         
   2   3  16          2.85         10.56         4.90 o                         
   3   3  16          1.43         21.28         6.82 o                         
   4   3  16          6.20         13.86         6.46 o                         
   5   3  16         63.59         76.02        13.78 o                         
   6   3  16          0.39         -1.91         9.99 o                         
   7   3  16          7.27          0.04         8.45 o                         
   0   4  16        132.31        123.43        20.86 o                         
   1   4  16          0.13         -2.52         3.91 o                         
   2   4  16        348.13        437.45        29.59 o                         
   3   4  16          0.20          0.87         4.83 o                         
   4   4  16        312.27        353.71        38.92 o                         
   5   4  16         11.53         19.61        10.64 o                         
   6   4  16         58.07         38.33        16.78 o                         
   7   4  16          1.76         11.25        11.91 o                         
   1   5  16         79.68        138.90        16.21 o                         
   2   5  16          8.98         19.32         7.65 o                         
   3   5  16         73.70        123.28        14.94 o                         
   4   5  16         24.69         11.34         7.02 o                         
   5   5  16         16.18          2.55         6.36 o                         
   6   5  16          3.91         -3.45         7.96 o                         
   0   6  16        116.40        182.34        27.57 o                         
   1   6  16          2.84         12.77         6.79 o                         
   2   6  16        360.70        462.45        34.82 o                         
   3   6  16         11.22          8.08         7.12 o                         
   4   6  16         93.16         67.35        20.01 o                         
   5   6  16          7.42          4.13         9.52 o                         
   6   6  16          5.17          1.92        10.38 o                         
   1   7  16         13.88         25.86         8.91 o                         
   2   7  16          0.88          2.59         6.27 o                         
   3   7  16         69.71         31.52        11.26 o                         
   4   7  16          1.93          9.20         7.86 o                         
   5   7  16          7.47         27.42        14.79 o                         
   0   8  16        205.47        255.35        36.06 o                         
   1   8  16          0.01         11.42         8.63 o                         
   2   8  16        108.17        110.79        16.97 o                         
   3   8  16          5.80          0.80         6.96 o                         
   4   8  16         24.25         20.48        11.91 o                         
   5   8  16          1.17         35.41        34.79 o                         
   1   9  16         40.28         25.64         9.72 o                         
   2   9  16          6.96         16.82         9.23 o                         
   3   9  16          3.17          5.59         9.58 o                         
   4   9  16          0.03        -14.23        18.38 o                         
   0  10  16         91.94         72.82        22.82 o                         
   1  10  16          0.10          6.52        11.22 o                         
   2  10  16         35.81          4.94        10.98 o                         
   1   0  17        375.16        362.60        34.30 o                         
   3   0  17         45.40         15.20        10.47 o                         
   5   0  17         94.20         45.45        26.24 o                         
   7   0  17          9.90         19.04        19.79 o                         
   0   1  17        355.61        549.89        45.53 o                         
   1   1  17          8.07          1.52         4.22 o                         
   2   1  17        476.66        552.69        35.26 o                         
   3   1  17          0.40         15.77         6.49 o                         
   4   1  17          3.23         10.17         7.13 o                         
   5   1  17          0.93          2.27         5.80 o                         
   6   1  17         53.66         56.13        16.51 o                         
   7   1  17          0.20         15.69        12.86 o                         
   1   2  17        154.02         85.69        10.97 o                         
   2   2  17         18.29         39.25         8.47 o                         
   3   2  17        100.20        180.73        19.30 o                         
   4   2  17          4.79          9.44         6.09 o                         
   5   2  17         31.33         20.70         8.24 o                         
   6   2  17          2.56          4.00         8.83 o                         
   7   2  17         10.90          1.26        10.10 o                         
   0   3  17        255.05        258.47        28.22 o                         
   1   3  17         45.00         94.37        11.52 o                         
   2   3  17         66.55        142.12        14.42 o                         
   3   3  17          0.92          7.83         5.80 o                         
   4   3  17        307.77        354.37        48.01 o                         
   5   3  17          2.22          9.46         9.07 o                         
   6   3  17          5.91          4.98        12.75 o                         
   7   3  17          0.39         13.15        16.15 o                         
   1   4  17        108.48        158.17        15.36 o                         
   2   4  17         11.92         25.44         7.45 o                         
   3   4  17        128.30        126.88        15.74 o                         
   4   4  17          1.10         -5.00         5.00 o                         
   5   4  17         16.80         14.34         7.81 o                         
   6   4  17          1.16         14.07        11.16 o                         
   0   5  17         90.63        190.29        27.31 o                         
   1   5  17          2.24         18.86         7.44 o                         
   2   5  17        131.63        192.35        18.77 o                         
   3   5  17          0.00          3.90         9.01 o                         
   4   5  17         67.91         53.63        12.93 o                         
   5   5  17          0.22         -4.55         4.55 o                         
   6   5  17         19.55         16.08        11.74 o                         
   1   6  17         88.31        132.42        16.73 o                         
   2   6  17          0.34          7.63         6.86 o                         
   3   6  17         94.40         67.14        15.36 o                         
   4   6  17          0.96         -1.11         7.26 o                         
   5   6  17         23.14         17.28        11.54 o                         
   6   6  17          0.12         17.49        22.09 o                         
   0   7  17         53.78        113.91        22.83 o                         
   1   7  17          2.29         13.91         7.60 o                         
   2   7  17         87.82         61.99        12.71 o                         
   3   7  17          2.44         18.93        10.06 o                         
   4   7  17         30.45         36.07        22.41 o                         
   5   7  17          3.34          2.83        10.09 o                         
   1   8  17         55.59         65.77        13.65 o                         
   2   8  17          0.01          4.38         6.85 o                         
   3   8  17         24.10         11.74        10.25 o                         
   4   8  17          0.46         21.38        15.33 o                         
   0   9  17        115.72        116.04        26.77 o                         
   1   9  17          0.05         -2.67         6.36 o                         
   2   9  17         25.18         21.12        10.18 o                         
   3   9  17          1.08          2.36         9.73 o                         
   0   0  18        135.49         69.68        20.30 o                         
   2   0  18         40.77         23.75        10.01 o                         
   4   0  18          0.50         -4.72         4.72 o                         
   6   0  18          3.51          9.74        22.65 o                         
   1   1  18        714.85       1094.11        54.63 o                         
   2   1  18          0.69          0.20         5.01 o                         
   3   1  18         45.79         59.10        10.87 o                         
   4   1  18          9.65          7.73         7.15 o                         
   5   1  18         41.93         37.53        12.27 o                         
   6   1  18          0.83         -7.72         8.17 o                         
   7   1  18         11.62         25.66        14.49 o                         
   0   2  18          2.67          6.45         8.94 o                         
   1   2  18        212.98        199.42        17.22 o                         
   2   2  18         82.20         45.14         9.27 o                         
   3   2  18          2.60          5.47         5.73 o                         
   4   2  18         19.57         12.36         6.64 o                         
   5   2  18          3.47         -0.53         5.57 o                         
   6   2  18         18.78         22.03        13.73 o                         
   1   3  18         55.58        122.69        13.67 o                         
   2   3  18         92.84        112.80        13.26 o                         
   3   3  18        393.80        529.00        40.77 o                         
   4   3  18          3.40          2.76         6.43 o                         
   5   3  18         56.92         40.72        13.35 o                         
   6   3  18          4.69         -4.60         7.10 o                         
   0   4  18        161.85        165.18        22.56 o                         
   1   4  18         63.79         84.62        11.68 o                         
   2   4  18         25.04         19.68         7.53 o                         
   3   4  18          8.52         12.24        12.27 o                         
   4   4  18          7.00          3.77         5.99 o                         
   5   4  18          3.13          1.26        10.36 o                         
   6   4  18          0.52          1.92         9.87 o                         
   1   5  18        153.65        210.91        18.56 o                         
   2   5  18         25.30         32.60         8.48 o                         
   3   5  18        133.67        117.45        28.61 o                         
   4   5  18          0.02          6.24         8.08 o                         
   5   5  18         39.59         22.48        11.27 o                         
   6   5  18          0.03         12.65        19.37 o                         
   0   6  18          1.36          8.51         9.23 o                         
   1   6  18          6.91          1.85         5.40 o                         
   2   6  18         12.19          6.37         6.54 o                         
   3   6  18          0.00          8.75         7.16 o                         
   4   6  18         18.69         15.05         9.44 o                         
   5   6  18          0.06          7.34        12.84 o                         
   1   7  18        128.93        131.30        24.64 o                         
   2   7  18          5.66         11.63         8.60 o                         
   3   7  18         40.27         24.49         9.44 o                         
   4   7  18          2.68         24.81        15.34 o                         
   0   8  18         10.81         11.86        11.85 o                         
   1   8  18         15.55         13.72         8.42 o                         
   2   8  18          6.48         14.04         8.38 o                         
   3   8  18          0.02          2.13         8.32 o                         
   1   9  18         55.34         46.32        14.20 o                         
   2   9  18          0.03         14.60        12.85 o                         
   1   0  19          6.41          5.07         8.45 o                         
   3   0  19          0.38         11.13         9.22 o                         
   5   0  19          4.17         13.98        11.70 o                         
   0   1  19        657.69        756.12        58.78 o                         
   1   1  19         13.30         -1.21         5.83 o                         
   2   1  19        160.18        183.16        17.13 o                         
   3   1  19          1.40          3.87         5.53 o                         
   4   1  19        101.93         69.45        22.18 o                         
   5   1  19          1.72          5.31         7.72 o                         
   6   1  19         28.43         23.89        12.84 o                         
   1   2  19          6.20         25.22         7.52 o                         
   2   2  19          1.96          4.69         6.21 o                         
   3   2  19          3.33         14.12         7.37 o                         
   4   2  19          0.84          7.81         6.29 o                         
   5   2  19          0.06          0.22         6.51 o                         
   6   2  19          0.42          2.53         8.38 o                         
   0   3  19        117.36        200.55        25.63 o                         
   1   3  19         30.82         43.82         9.26 o                         
   2   3  19        272.05        294.58        22.78 o                         
   3   3  19         23.25         20.05         8.78 o                         
   4   3  19        144.12         94.58        20.98 o                         
   5   3  19          2.50          6.10         9.11 o                         
   6   3  19         24.98         27.37        14.29 o                         
   1   4  19          2.24         16.75         7.11 o                         
   2   4  19          9.85         15.29         7.67 o                         
   3   4  19          0.39         10.56         6.90 o                         
   4   4  19          0.30         -7.79         9.43 o                         
   5   4  19          4.56        -14.12        14.12 o                         
   6   4  19          4.19          7.08        15.23 o                         
   0   5  19        118.89        123.52        20.27 o                         
   1   5  19         13.02         32.60         8.63 o                         
   2   5  19        158.68        168.24        19.91 o                         
   3   5  19          0.19          5.66         5.98 o                         
   4   5  19         78.61         41.25        11.58 o                         
   5   5  19          4.30         14.68        11.80 o                         
   1   6  19          8.77         23.06         7.78 o                         
   2   6  19          4.98         -4.62         7.93 o                         
   3   6  19          0.19         -0.58         5.69 o                         
   4   6  19          0.25          6.18        10.24 o                         
   5   6  19          5.69        -11.45        11.45 o                         
   0   7  19        144.50        149.53        33.33 o                         
   1   7  19          9.43          8.31         7.49 o                         
   2   7  19         91.62         52.38        12.27 o                         
   3   7  19          0.72          4.15         7.73 o                         
   4   7  19         10.44         13.79        11.87 o                         
   1   8  19          2.52          0.31         6.34 o                         
   2   8  19          8.62         -5.95         7.06 o                         
   3   8  19          0.12          4.34        27.28 o                         
   0   0  20          7.16         33.99        17.13 o                         
   2   0  20        144.35        185.40        25.21 o                         
   4   0  20         40.32         28.36        16.46 o                         
   6   0  20         10.99         40.80        56.09 o                         
   1   1  20        156.80        129.40        14.57 o                         
   2   1  20          0.16          3.37         5.78 o                         
   3   1  20         73.47         44.65        14.54 o                         
   4   1  20          0.15          2.67         6.44 o                         
   5   1  20         34.51         37.25        14.36 o                         
   6   1  20          0.75          3.91        10.15 o                         
   0   2  20         69.13         77.05        16.25 o                         
   1   2  20          5.97         23.30         7.34 o                         
   2   2  20         70.58        113.75        14.05 o                         
   3   2  20          0.05         10.48         6.63 o                         
   4   2  20          5.13         17.90         7.61 o                         
   5   2  20          0.45         -5.48         7.03 o                         
   6   2  20          3.57         -8.17        13.99 o                         
   1   3  20        128.04        138.53        15.55 o                         
   2   3  20         25.23         28.59         9.42 o                         
   3   3  20         74.08         37.42         9.68 o                         
   4   3  20          0.61         -2.72         5.48 o                         
   5   3  20         25.49          2.13         9.18 o                         
   0   4  20         55.80         94.46        18.04 o                         
   1   4  20          1.01          2.66         5.61 o                         
   2   4  20          2.02          8.29         6.56 o                         
   3   4  20          1.57         -5.47         5.47 o                         
   4   4  20         38.32         37.55        16.54 o                         
   5   4  20          2.24         19.10        12.71 o                         
   1   5  20         62.11         45.85        10.34 o                         
   2   5  20          5.95         -0.48         7.37 o                         
   3   5  20         91.46         48.91        11.04 o                         
   4   5  20          1.87          5.40        10.09 o                         
   5   5  20         12.60         12.57        18.86 o                         
   0   6  20         63.39         59.88        16.19 o                         
   1   6  20          2.73          6.88         6.67 o                         
   2   6  20         44.29         38.08         9.80 o                         
   3   6  20          0.23         -1.91         6.78 o                         
   4   6  20          0.33         11.47        18.31 o                         
   1   7  20         74.16         60.64        12.17 o                         
   2   7  20          0.34          8.21         8.26 o                         
   3   7  20         12.02          8.44        11.25 o                         
   0   8  20          3.28         -6.55         6.55 o                         
   1   8  20          5.64          3.16        11.12 o                         
   1   0  21         37.54        101.29        20.09 o                         
   3   0  21         79.16         63.37        25.13 o                         
   5   0  21         11.86         28.34        20.76 o                         
   0   1  21         16.20         17.14        10.19 o                         
   1   1  21          0.11          6.41         6.12 o                         
   2   1  21         58.01         15.54        10.75 o                         
   3   1  21          2.80         -4.93         4.93 o                         
   4   1  21          4.55         -0.50         6.74 o                         
   5   1  21          0.06         11.46        12.24 o                         
   1   2  21         95.97        142.30        16.73 o                         
   2   2  21         19.26         13.38         6.45 o                         
   3   2  21         54.01         33.92         9.01 o                         
   4   2  21          0.02         -3.78         3.78 o                         
   5   2  21         13.61          5.88        10.52 o                         
   0   3  21        126.61         76.05        17.38 o                         
   1   3  21          1.33          7.80         6.85 o                         
   2   3  21         19.17         10.52         6.97 o                         
   3   3  21          0.00         11.02         7.38 o                         
   4   3  21          9.58         -7.91         7.91 o                         
   5   3  21          0.01         -1.94        15.56 o                         
   1   4  21         74.50         66.66        11.49 o                         
   2   4  21          3.31          1.16        12.47 o                         
   3   4  21         18.94         15.58         9.05 o                         
   4   4  21          1.16          3.16        18.09 o                         
   0   5  21          5.62          8.49         9.21 o                         
   1   5  21          0.26          2.72         6.52 o                         
   2   5  21         22.44         18.11         8.21 o                         
   3   5  21          1.71         -3.80         6.48 o                         
   4   5  21         16.03          9.71        15.45 o                         
   1   6  21         47.86         49.55        11.23 o                         
   2   6  21          0.81          0.86         9.41 o                         
   3   6  21          6.89          6.64        11.53 o                         
   0   7  21         10.16         10.54        11.31 o                         
   1   7  21          1.14          6.36         8.55 o                         
   2   7  21          8.33         21.94        16.41 o                         
   0   0  22         51.73         48.17        23.09 o                         
   2   0  22        105.19         51.58        18.20 o                         
   4   0  22         50.47         62.48        27.38 o                         
   1   1  22          6.24         17.11         7.86 o                         
   2   1  22          0.08          0.75         5.82 o                         
   3   1  22          3.44          4.14         7.35 o                         
   4   1  22          1.71         -5.62         7.79 o                         
   5   1  22          2.29         17.07        12.39 o                         
   0   2  22         75.05         83.63        18.02 o                         
   1   2  22         12.11         12.64         6.79 o                         
   2   2  22         37.38         31.55         8.98 o                         
   3   2  22          5.77         11.27         7.77 o                         
   4   2  22         47.38         53.33        16.12 o                         
   1   3  22         23.38         14.73        10.02 o                         
   2   3  22          0.16          2.55         6.70 o                         
   3   3  22          3.78         -0.12        11.79 o                         
   4   3  22          0.02         -9.05         9.05 o                         
   0   4  22        101.26        108.11        20.46 o                         
   1   4  22          1.12          7.69         6.25 o                         
   2   4  22         46.43         33.64         9.21 o                         
   3   4  22          0.36         19.44        14.74 o                         
   4   4  22          9.80         21.19        13.73 o                         
   1   5  22          1.96          5.58         6.41 o                         
   2   5  22          0.60          4.47        10.59 o                         
   3   5  22          0.90         14.39        17.39 o                         
   0   6  22         70.56         32.13        14.77 o                         
   1   6  22          7.85         14.10        11.64 o                         
   2   6  22         31.69         11.47        11.83 o                         
   1   0  23         71.80         51.84        20.05 o                         
   3   0  23         37.10         25.06        18.73 o                         
   0   1  23          1.48         -7.87         8.06 o                         
   1   1  23          2.84         -7.65         7.65 o                         
   2   1  23          8.33         24.13        10.02 o                         
   3   1  23          2.80         -6.23         6.23 o                         
   4   1  23          1.33          4.28        10.94 o                         
   1   2  23         47.10         11.39         7.25 o                         
   2   2  23         11.49          5.22         7.45 o                         
   3   2  23         65.69         40.55        15.13 o                         
   4   2  23          0.08          6.09        11.04 o                         
   0   3  23          0.30          0.42        10.11 o                         
   1   3  23          0.45          8.04         7.01 o                         
   2   3  23          0.18          3.09         7.77 o                         
   3   3  23          0.00          0.25         9.28 o                         
   1   4  23         91.98         35.12        10.33 o                         
   2   4  23          0.17          6.52        11.58 o                         
   3   4  23         19.53         19.27        13.34 o                         
   0   5  23          1.05         11.74        12.31 o                         
   1   5  23          0.04         -3.23        11.20 o                         
   0   0  24         62.22         68.20        26.37 o                         
   2   0  24         29.48          5.64        14.20 o                         
   1   1  24         25.90         30.25        11.75 o                         
   2   1  24          6.66         24.83        14.51 o                         
   3   1  24          7.58          0.72        13.38 o                         
   0   2  24          7.81          2.55        12.15 o                         
   1   2  24          2.18          5.98         7.28 o                         
   2   2  24         23.10          2.40         9.86 o                         
   3   2  24          0.92         -4.57         8.70 o                         
   1   3  24          7.79         25.43        11.71 o                         
   2   3  24          0.01         -4.41         7.79 o                         
   1   0  25          7.09         35.38        28.14 o                         
                                                                                
