# Supplementary material for: Exploitation of knowledge databases in the synthesis of zinc(II) malonates with photo-sensitive and photo-insensitive N,N′-containing linkers
Source: IUCrJ. 2018 Mar 27;5(Pt 3):293–303. doi: 10.1107/S2052252518001641 (PMC5929375; doi:10.1107/S2052252518001641)
Supplement: Supplementary file 5 [file m-05-00293-4sup5.hkl]

data_4                                                                          
_shelx_title ' a in P2(1)/c'                                                    
_shelx_refln_list_code          4                                               
_shelx_F_calc_maximum      182.81                                               
_exptl_crystal_F_000       824.00                                               
_reflns_d_resolution_high  0.5961                                               
                                                                                
loop_                                                                           
 _space_group_symop_operation_xyz                                               
 'x, y, z'                                                                      
 '-x, y+1/2, -z+1/2'                                                            
 '-x, -y, -z'                                                                   
 'x, -y-1/2, z-1/2'                                                             
                                                                                
_cell_length_a     8.4434                                                       
_cell_length_b    10.3811                                                       
_cell_length_c    21.5506                                                       
_cell_angle_alpha  90.000                                                       
_cell_angle_beta  115.928                                                       
_cell_angle_gamma  90.000                                                       
                                                                                
_shelx_F_squared_multiplier     1.000                                           
                                                                                
loop_                                                                           
 _refln_index_h                                                                 
 _refln_index_k                                                                 
 _refln_index_l                                                                 
 _refln_F_squared_calc                                                          
 _refln_F_squared_meas                                                          
 _refln_F_squared_sigma                                                         
 _refln_observed_status                                                         
   1   0   0      21905.98      24262.56       603.07 o                         
   2   0   0      17957.54      20133.65       612.52 o                         
   3   0   0       9170.52       9753.09       282.87 o                         
   4   0   0         53.16         45.09         7.56 o                         
   5   0   0         60.04         40.36         9.43 o                         
   6   0   0         17.84         17.15        24.98 o                         
   7   0   0       1709.02       1604.45        56.47 o                         
   8   0   0        464.56        456.24        39.96 o                         
   9   0   0        349.15        448.80        42.13 o                         
  10   0   0        215.57        227.39        35.94 o                         
  11   0   0        507.63        460.63        47.47 o                         
  12   0   0         19.98         25.89        30.47 o                         
   1   1   0       1213.77       1505.90        48.86 o                         
   2   1   0        352.58        531.62        20.11 o                         
   3   1   0        250.01        361.18        16.56 o                         
   4   1   0         13.66        122.76        27.55 o                         
   5   1   0       3183.87       3396.09        73.88 o                         
   6   1   0         60.15         99.33         8.49 o                         
   7   1   0         12.55          5.56        12.46 o                         
   8   1   0         17.63         38.83        15.75 o                         
   9   1   0        308.95        289.78        25.31 o                         
  10   1   0        238.83        235.65        25.40 o                         
  11   1   0         15.79         24.31        20.23 o                         
  12   1   0         94.32        118.56        28.67 o                         
   0   2   0        481.61        456.34        18.48 o                         
   1   2   0      10111.44      11525.49       216.38 o                         
   2   2   0       1907.14       1901.87        40.57 o                         
   3   2   0         39.13         23.66        10.85 o                         
   4   2   0       1222.25       1237.01        29.47 o                         
   5   2   0       5076.73       5246.29       111.20 o                         
   6   2   0       1751.00       1753.28        42.18 o                         
   7   2   0       2553.90       2453.28        64.20 o                         
   8   2   0       1836.92       1746.07        63.86 o                         
   9   2   0        992.12        958.52        42.43 o                         
  10   2   0        433.14        435.10        31.28 o                         
  11   2   0          1.56         15.40        25.15 o                         
  12   2   0          6.06         36.98        26.29 o                         
   1   3   0       3719.46       4105.19        93.20 o                         
   2   3   0       1459.66       1782.39        57.76 o                         
   3   3   0       1733.15       1970.05        55.81 o                         
   4   3   0        869.87       1204.97        32.65 o                         
   5   3   0        162.68        180.60         9.84 o                         
   6   3   0        139.51        120.83        12.12 o                         
   7   3   0         47.12         67.21        11.98 o                         
   8   3   0         71.98         70.21        13.40 o                         
   9   3   0        141.95        173.87        22.08 o                         
  10   3   0         32.67         68.04        24.21 o                         
  11   3   0          4.50         54.93        25.09 o                         
  12   3   0         86.37         98.53        29.93 o                         
   1   4   0       2769.66       2834.06        65.73 o                         
   2   4   0       4618.44       4855.98       163.52 o                         
   3   4   0       1248.17       1276.57        29.43 o                         
   4   4   0         56.92         91.26         7.39 o                         
   5   4   0       1043.49        980.67        25.94 o                         
   6   4   0       3514.70       3440.73        84.98 o                         
   7   4   0       4016.86       3564.00        89.01 o                         
   8   4   0       2579.66       2242.74        61.95 o                         
   9   4   0        567.47        531.25        38.85 o                         
  10   4   0        309.20        352.34        36.01 o                         
  11   4   0          4.97         25.45        24.41 o                         
  12   4   0        133.08        153.73        34.17 o                         
   2   5   0        506.15        630.22        20.13 o                         
   3   5   0        256.83        280.13        15.43 o                         
   4   5   0       1071.22       1211.36        29.53 o                         
   5   5   0        207.22        224.84        15.93 o                         
   6   5   0          1.00          6.34         9.42 o                         
   7   5   0        484.07        491.17        27.95 o                         
   8   5   0        130.73        125.32        18.11 o                         
   9   5   0          0.33         23.20        22.20 o                         
  10   5   0         70.37         92.70        26.38 o                         
  11   5   0        135.57        130.78        29.60 o                         
  12   5   0         76.14        -22.36        65.35 o                         
   0   6   0       7597.33       9125.75       265.48 o                         
   1   6   0       2757.95       2868.41        67.89 o                         
   2   6   0       3081.00       3042.08        72.17 o                         
   3   6   0       1706.53       1778.52        45.17 o                         
   4   6   0         96.02        105.65         9.68 o                         
   5   6   0         70.60         76.33        14.24 o                         
   6   6   0       2050.73       1796.89        57.13 o                         
   7   6   0       1241.82       1080.91        41.44 o                         
   8   6   0       1909.83       1659.57        57.70 o                         
   9   6   0       1401.02       1324.28        51.88 o                         
  10   6   0          6.26         30.59        26.07 o                         
  11   6   0          7.72         66.20        28.08 o                         
   1   7   0         79.51        144.98        11.58 o                         
   2   7   0          2.94         68.65        33.02 o                         
   3   7   0        406.13        475.51        20.21 o                         
   4   7   0        644.86        713.94        24.17 o                         
   5   7   0        878.42        901.00        35.40 o                         
   6   7   0        840.98        746.00        34.17 o                         
   7   7   0         88.55         97.67        17.95 o                         
   8   7   0         78.04         65.29        22.69 o                         
   9   7   0         96.26        121.41        21.17 o                         
  10   7   0         26.27         34.32        26.64 o                         
  11   7   0          0.97         36.93        27.78 o                         
   0   8   0      10327.91      12181.12       354.10 o                         
   1   8   0       8730.64       9040.95       205.67 o                         
   2   8   0        322.29        360.03        24.18 o                         
   3   8   0       1823.32       1692.53        45.07 o                         
   4   8   0          0.57         -5.99         8.61 o                         
   5   8   0          3.55         -4.38        12.51 o                         
   6   8   0        205.29        156.82        19.03 o                         
   7   8   0        716.52        673.13        36.98 o                         
   8   8   0        361.34        302.51        26.35 o                         
   9   8   0         32.82         41.10        19.44 o                         
  10   8   0        360.81        328.85        38.08 o                         
  11   8   0         26.75        -25.79        51.24 o                         
   1   9   0        159.65        220.57        21.55 o                         
   2   9   0        105.67        150.83        12.22 o                         
   3   9   0        900.66        841.10        28.10 o                         
   4   9   0        395.49        367.43        18.78 o                         
   5   9   0         13.83         26.46        14.15 o                         
   6   9   0        162.55        130.25        19.01 o                         
   7   9   0         41.79         36.39        17.73 o                         
   8   9   0         10.71          9.33        18.10 o                         
   9   9   0         46.65         18.73        19.79 o                         
  10   9   0        201.23        181.28        33.13 o                         
   0  10   0        143.09        176.95        22.76 o                         
   1  10   0       1403.08       1873.06        51.83 o                         
   2  10   0       1428.29       1476.08        41.68 o                         
   3  10   0        157.04        152.87        14.27 o                         
   4  10   0        265.55        257.74        17.34 o                         
   5  10   0        671.77        600.97        32.26 o                         
   6  10   0        675.96        589.66        33.28 o                         
   7  10   0         86.08         51.39        19.10 o                         
   8  10   0        339.97        354.89        29.79 o                         
   9  10   0        294.85        280.96        29.29 o                         
  10  10   0        146.94         94.24        50.90 o                         
   1  11   0          1.06         56.56        13.47 o                         
   2  11   0       1043.58        957.62        40.87 o                         
   3  11   0        442.90        446.29        22.16 o                         
   4  11   0        389.33        344.56        24.56 o                         
   5  11   0        134.37        115.67        19.64 o                         
   6  11   0         19.34         22.16        17.58 o                         
   7  11   0         13.06          9.51        19.22 o                         
   8  11   0          0.16          6.54        20.11 o                         
   9  11   0         58.17         94.22        23.90 o                         
   0  12   0       1160.31       1383.37       157.00 o                         
   1  12   0        295.84        467.52        48.65 o                         
   2  12   0        101.19        153.08        23.49 o                         
   3  12   0          1.78          7.08        13.61 o                         
   4  12   0         52.58         39.68        16.62 o                         
   5  12   0        249.52        205.74        27.97 o                         
   6  12   0        319.62        275.34        27.90 o                         
   7  12   0        503.12        508.30        42.34 o                         
   8  12   0        438.30        390.14        33.33 o                         
   9  12   0        313.28        275.86        47.55 o                         
   1  13   0        275.56        307.25        25.90 o                         
   2  13   0        620.10        646.15        38.60 o                         
   3  13   0        536.95        594.24        32.09 o                         
   4  13   0        561.38        550.06        49.32 o                         
   5  13   0        188.08        226.49        29.05 o                         
   6  13   0         87.83         79.70        22.09 o                         
   7  13   0         10.21          6.23        21.49 o                         
   8  13   0          0.36         -0.91        26.17 o                         
   0  14   0        768.46        864.46        54.04 o                         
   1  14   0        870.99        853.05        39.03 o                         
   2  14   0        644.20        762.55        37.08 o                         
   3  14   0        250.33        303.29        30.02 o                         
   4  14   0        171.65        162.81        26.55 o                         
   5  14   0          1.54         20.73        23.92 o                         
   6  14   0        129.92        205.49        34.09 o                         
   7  14   0        129.22        124.50        54.00 o                         
   1  15   0        279.93        355.88        26.58 o                         
   2  15   0        414.72        451.10        29.56 o                         
   3  15   0        162.51        190.40        33.11 o                         
   4  15   0        130.64        110.57        33.06 o                         
   5  15   0        465.77        381.58        37.92 o                         
   6  15   0        117.03         82.89        51.93 o                         
   0  16   0        138.74        104.79        30.15 o                         
   1  16   0         54.10        127.09        21.72 o                         
   2  16   0        203.42        251.87        30.04 o                         
   3  16   0          3.86         16.14        23.29 o                         
   4  16   0         46.78         92.82        42.06 o                         
   1  17   0          1.18         31.76        29.28 o                         
 -12   1   1        254.05        251.07        41.40 o                         
 -11   1   1        150.86        181.16        25.15 o                         
 -10   1   1        117.19        112.01        21.70 o                         
  -9   1   1         48.45         99.12        18.73 o                         
  -8   1   1         71.33         95.85        17.33 o                         
  -7   1   1        371.83        561.05        59.17 o                         
  -6   1   1       2422.23       2738.07        95.36 o                         
  -5   1   1       5565.42       6031.28       126.81 o                         
  -4   1   1      11225.94      12700.80       259.97 o                         
  -2   1   1       5548.59       6837.32       208.77 o                         
  -1   1   1        111.34        154.72         8.69 o                         
   0   1   1       4519.61       4303.23       238.50 o                         
   1   1   1       7972.62       8640.48       192.47 o                         
   2   1   1        684.84        542.39        15.23 o                         
   3   1   1      17438.17      17370.27       388.24 o                         
   4   1   1       5217.96       5287.29       111.09 o                         
   5   1   1       6156.41       6020.14       126.65 o                         
   6   1   1       1568.19       1420.85        35.36 o                         
   7   1   1         92.47         89.38        11.69 o                         
   8   1   1        219.16        266.12        23.14 o                         
   9   1   1        103.67        143.11        21.90 o                         
  10   1   1        909.65        916.79        58.79 o                         
  11   1   1        233.36        255.11        28.17 o                         
  12   1   1        171.62        169.34        31.58 o                         
 -12   2   1          0.44         45.41        28.45 o                         
 -11   2   1         74.35         95.51        23.22 o                         
 -10   2   1          5.20         34.32        18.57 o                         
  -9   2   1         20.00         25.89        17.40 o                         
  -8   2   1        302.69        296.25        19.07 o                         
  -7   2   1        173.16        209.00        18.72 o                         
  -6   2   1         38.82         48.22         8.19 o                         
  -5   2   1        162.03        247.90        24.03 o                         
  -4   2   1         24.89         55.04         6.00 o                         
  -3   2   1      12207.72      14231.11       290.02 o                         
  -2   2   1       1010.41       1256.62        29.92 o                         
  -1   2   1        101.18        141.69         6.86 o                         
   0   2   1          0.43          1.31         2.23 o                         
   1   2   1       3162.24       3554.38        73.19 o                         
   2   2   1         36.22         40.26         6.61 o                         
   3   2   1        843.04        909.00        27.76 o                         
   4   2   1       1709.80       2042.13        51.18 o                         
   5   2   1          0.41         71.80        17.91 o                         
   6   2   1        670.89        651.20        35.13 o                         
   7   2   1          6.51         14.07        10.39 o                         
   8   2   1        130.35        148.32        19.99 o                         
   9   2   1         43.86         42.40        17.69 o                         
  10   2   1          4.47         32.18        19.35 o                         
  11   2   1         65.07         91.75        27.81 o                         
  12   2   1         69.20         75.54        28.86 o                         
 -12   3   1        411.37        454.69        41.52 o                         
 -11   3   1        357.95        325.22        35.56 o                         
 -10   3   1         72.73         62.83        35.77 o                         
  -9   3   1        237.54        252.94        39.81 o                         
  -8   3   1        345.79        435.16        23.23 o                         
  -7   3   1       1449.25       1287.61        39.06 o                         
  -6   3   1       1727.34       1743.64        58.29 o                         
  -5   3   1       4182.89       4345.07        92.78 o                         
  -4   3   1       3465.40       3422.53        73.22 o                         
  -3   3   1        790.47        822.85        20.11 o                         
  -2   3   1       7806.01       8961.58       183.41 o                         
  -1   3   1         53.95         59.17         4.68 o                         
   0   3   1        127.67        106.37         5.17 o                         
   1   3   1        138.43        145.50        15.39 o                         
   2   3   1      18750.26      19156.19       426.10 o                         
   3   3   1       8481.42       8629.95       177.50 o                         
   4   3   1       1587.74       1466.26        38.60 o                         
   5   3   1        469.86        470.27        22.78 o                         
   6   3   1         79.18         75.63        11.32 o                         
   7   3   1          4.40         10.42        10.67 o                         
   8   3   1        776.45        806.64        31.90 o                         
   9   3   1       1592.02       1403.38        53.58 o                         
  10   3   1        526.00        422.59        37.07 o                         
  11   3   1       1012.75       1016.24        58.15 o                         
  12   3   1        259.85        256.17        38.13 o                         
 -12   4   1          5.02         41.00        27.17 o                         
 -11   4   1        124.54        156.85        30.29 o                         
 -10   4   1          0.50          1.96        21.86 o                         
  -9   4   1         64.60         73.18        19.43 o                         
  -8   4   1         63.18         79.75        14.30 o                         
  -7   4   1        543.96        535.34        33.48 o                         
  -6   4   1         21.92         34.74        10.12 o                         
  -5   4   1         11.41         38.09         6.54 o                         
  -4   4   1       1236.78       1222.68        29.48 o                         
  -3   4   1        259.08        416.98        29.97 o                         
  -2   4   1       1318.44       1490.83        36.73 o                         
  -1   4   1       1327.23       1454.01        39.37 o                         
   0   4   1          1.39          2.75         4.33 o                         
   1   4   1        631.03        737.00        19.72 o                         
   2   4   1        245.91        216.58         7.93 o                         
   3   4   1       2071.22       2211.65        48.50 o                         
   4   4   1          0.81          9.41         6.86 o                         
   5   4   1         64.73         85.34        10.31 o                         
   6   4   1        261.53        229.08        24.86 o                         
   7   4   1         45.93         35.37        12.12 o                         
   8   4   1          9.21          8.72        12.32 o                         
   9   4   1          1.93         23.49        21.94 o                         
  10   4   1         10.55         45.91        24.67 o                         
  11   4   1         11.41         40.98        26.14 o                         
 -12   5   1        346.87        299.25        46.56 o                         
 -11   5   1        432.99        440.17        40.69 o                         
 -10   5   1        422.68        426.17        67.76 o                         
  -9   5   1          2.07         36.02        17.18 o                         
  -8   5   1        249.50        264.98        26.81 o                         
  -7   5   1        769.68        744.44        32.91 o                         
  -6   5   1       1641.89       1563.17        44.08 o                         
  -5   5   1       3107.22       3159.76       107.76 o                         
  -4   5   1       2224.59       2250.89        49.98 o                         
  -3   5   1       3376.62       3641.63        85.09 o                         
  -2   5   1        242.63        276.57        13.59 o                         
  -1   5   1          5.10         12.04         4.94 o                         
   0   5   1        724.49        767.20        18.93 o                         
   1   5   1       2300.89       2341.75        55.54 o                         
   2   5   1       8613.63       8606.34       194.49 o                         
   3   5   1       4662.57       4376.51        92.22 o                         
   4   5   1       3040.18       2907.65        63.52 o                         
   5   5   1        754.57        654.96        23.49 o                         
   6   5   1          1.90          8.13         9.46 o                         
   7   5   1          3.67          1.72        12.59 o                         
   8   5   1        318.09        332.75        25.05 o                         
   9   5   1        693.50        698.48        53.83 o                         
  10   5   1       1060.12       1042.39        58.53 o                         
  11   5   1        516.09        578.03        73.31 o                         
 -11   6   1        277.00        287.25        65.52 o                         
 -10   6   1        225.12        190.71        30.64 o                         
  -9   6   1        281.67        277.90        24.92 o                         
  -8   6   1       1644.42       1378.98        51.06 o                         
  -7   6   1        375.69        361.66        28.39 o                         
  -6   6   1        302.05        285.11        23.88 o                         
  -5   6   1          9.64         14.56         8.43 o                         
  -4   6   1        170.01        156.45        10.82 o                         
  -3   6   1       1078.39       1390.36        59.21 o                         
  -2   6   1          2.33         37.61         6.60 o                         
  -1   6   1       1474.22       1622.85        36.38 o                         
   0   6   1         54.73         61.32         5.80 o                         
   1   6   1        767.23        722.33        21.25 o                         
   2   6   1         29.16         45.92         8.92 o                         
   3   6   1         29.34         12.17         6.78 o                         
   4   6   1        216.96        247.14        10.87 o                         
   5   6   1          7.49        136.33        28.73 o                         
   6   6   1        130.69         93.13        15.37 o                         
   7   6   1         13.64         11.52        14.37 o                         
   8   6   1         12.38          6.87        15.60 o                         
   9   6   1         50.14         41.79        24.21 o                         
  10   6   1         14.42         -1.28        24.21 o                         
  11   6   1         15.78         33.21        29.63 o                         
 -11   7   1        248.81        207.27        34.24 o                         
 -10   7   1        179.89        154.32        30.30 o                         
  -9   7   1         45.62         44.05        18.56 o                         
  -8   7   1         45.99         27.67        21.05 o                         
  -7   7   1        653.09        669.09        50.78 o                         
  -6   7   1       1708.53       1627.90        53.86 o                         
  -5   7   1       3903.09       3752.25        90.92 o                         
  -4   7   1       3167.85       3451.18       150.24 o                         
  -3   7   1       4361.79       4129.75        97.50 o                         
  -2   7   1        296.36        452.09        38.37 o                         
  -1   7   1         27.42         29.35         7.07 o                         
   0   7   1       1660.59       2022.03        45.11 o                         
   1   7   1       4015.81       4355.54       101.26 o                         
   2   7   1       2272.81       2093.74        52.19 o                         
   3   7   1       2545.37       2395.89        59.54 o                         
   4   7   1       4903.94       4523.83       107.01 o                         
   5   7   1       1553.22       1556.66        50.69 o                         
   6   7   1       1136.62        950.42        38.62 o                         
   7   7   1        128.84        126.51        19.21 o                         
   8   7   1         57.17        144.01        20.94 o                         
   9   7   1         46.37        117.44        20.92 o                         
  10   7   1        299.48        329.67        45.04 o                         
  11   7   1         40.14         50.73        31.17 o                         
 -11   8   1          0.46         22.39        54.34 o                         
 -10   8   1         15.45         37.59        27.29 o                         
  -9   8   1        243.62        230.39        28.79 o                         
  -8   8   1          5.99         -8.84        16.50 o                         
  -7   8   1        294.54        266.46        23.38 o                         
  -6   8   1          2.23          9.20        14.29 o                         
  -5   8   1        105.50        123.04        16.19 o                         
  -4   8   1        833.27        785.94        26.73 o                         
  -3   8   1       3668.82       3382.78        81.92 o                         
  -2   8   1        427.30        523.32        19.83 o                         
  -1   8   1       2423.78       2666.70        65.08 o                         
   0   8   1       1310.06       1480.67        35.10 o                         
   1   8   1        295.38        380.31        17.81 o                         
   2   8   1        373.69        339.01        18.99 o                         
   3   8   1          0.36          2.94         8.02 o                         
   4   8   1        484.73        465.81        20.52 o                         
   5   8   1        479.35        430.72        32.66 o                         
   6   8   1        414.72        382.95        29.83 o                         
   7   8   1        250.82        221.99        23.07 o                         
   8   8   1        146.14        142.08        21.76 o                         
   9   8   1         84.24        110.52        21.83 o                         
  10   8   1         82.68         66.09        28.00 o                         
 -10   9   1         13.71         40.13        23.00 o                         
  -9   9   1         24.13         39.46        20.24 o                         
  -8   9   1          1.88          9.03        17.62 o                         
  -7   9   1        528.17        490.64        46.03 o                         
  -6   9   1       1468.71       1362.88        49.63 o                         
  -5   9   1       1248.22       1168.99        43.01 o                         
  -4   9   1       1459.40       1384.84        39.89 o                         
  -3   9   1        703.88        733.30        25.99 o                         
  -2   9   1         94.74        164.14        20.85 o                         
  -1   9   1        308.67        372.21        17.39 o                         
   0   9   1       2627.55       2982.90        65.65 o                         
   1   9   1       1387.46       1439.32        39.19 o                         
   2   9   1       2944.03       3058.60        77.75 o                         
   3   9   1       1947.72       1890.47        60.21 o                         
   4   9   1        971.12        880.49        37.53 o                         
   5   9   1        211.40        193.37        24.27 o                         
   6   9   1         26.38         -0.47        15.14 o                         
   7   9   1         40.05         32.43        17.41 o                         
   8   9   1        930.60        844.82        42.54 o                         
   9   9   1        526.04        535.39        36.02 o                         
  10   9   1        119.93        144.09        32.33 o                         
 -10  10   1        317.58        286.42        30.59 o                         
  -9  10   1        103.61         77.67        22.67 o                         
  -8  10   1        253.96        245.98        26.24 o                         
  -7  10   1        307.15        288.14        26.64 o                         
  -6  10   1         70.90         51.38        17.40 o                         
  -5  10   1        271.90        318.35        27.22 o                         
  -4  10   1         16.59         42.45        11.82 o                         
  -3  10   1        136.70        169.40        15.19 o                         
  -2  10   1        740.64        631.91        24.21 o                         
  -1  10   1        154.77        168.29        13.71 o                         
   0  10   1        314.34        347.98        19.79 o                         
   1  10   1        196.08        219.36        14.51 o                         
   2  10   1         67.80         70.98        11.37 o                         
   3  10   1        118.32        129.49        16.32 o                         
   4  10   1        279.66        341.02        77.38 o                         
   5  10   1        156.78        161.63        19.84 o                         
   6  10   1         42.67         43.29        17.64 o                         
   7  10   1        521.60        459.26        32.05 o                         
   8  10   1         39.50         29.73        20.32 o                         
   9  10   1        177.81        168.99        25.80 o                         
  10  10   1         56.83         19.26        61.22 o                         
  -9  11   1         11.73         55.23        22.85 o                         
  -8  11   1        162.31        163.72        24.55 o                         
  -7  11   1        486.58        469.96        36.88 o                         
  -6  11   1        339.38        285.72        25.76 o                         
  -5  11   1       1469.53       1324.63        49.92 o                         
  -4  11   1        901.69        817.42        31.12 o                         
  -3  11   1        659.15        733.50        38.72 o                         
  -2  11   1        263.34        350.00        21.79 o                         
  -1  11   1        126.08        167.52        16.81 o                         
   0  11   1         23.11         51.89        13.14 o                         
   1  11   1        883.58       1034.36        38.02 o                         
   2  11   1       1671.40       1747.42        49.00 o                         
   3  11   1       1525.24       1410.41        42.31 o                         
   4  11   1        806.22        742.21        35.21 o                         
   5  11   1         30.41         26.04        17.11 o                         
   6  11   1          1.01         -4.92        17.15 o                         
   7  11   1          0.15         -1.18        18.36 o                         
   8  11   1        250.76        274.78        28.88 o                         
   9  11   1        318.08        261.89        29.96 o                         
  -9  12   1         19.62         37.17        26.50 o                         
  -8  12   1        245.27        257.36        29.37 o                         
  -7  12   1        221.66        207.68        26.47 o                         
  -6  12   1        204.30        170.85        23.27 o                         
  -5  12   1        192.31        186.43        22.76 o                         
  -4  12   1         11.82         -5.27        14.86 o                         
  -3  12   1         14.41         22.58        20.67 o                         
  -2  12   1        583.28        607.22        29.91 o                         
  -1  12   1        719.66        723.25        32.89 o                         
   0  12   1        213.24        220.35        19.08 o                         
   1  12   1       1353.29       1265.19        44.82 o                         
   2  12   1         32.28         47.35        14.25 o                         
   3  12   1        139.98        117.18        16.80 o                         
   4  12   1          1.32         15.08        15.75 o                         
   5  12   1        136.78        138.28        27.85 o                         
   6  12   1        374.56        370.66        29.95 o                         
   7  12   1         83.26         76.22        22.85 o                         
   8  12   1         70.23         90.80        24.08 o                         
  -8  13   1         55.89         76.24        26.18 o                         
  -7  13   1         71.23         76.81        23.06 o                         
  -6  13   1        596.50        568.62        36.89 o                         
  -5  13   1        541.95        553.39        42.72 o                         
  -4  13   1        830.88        834.17        44.84 o                         
  -3  13   1        618.58        614.12        40.21 o                         
  -2  13   1          2.18        126.46        18.06 o                         
  -1  13   1        178.54        282.29        22.25 o                         
   0  13   1          8.17         19.60        14.73 o                         
   1  13   1        856.48        873.28        37.00 o                         
   2  13   1        403.15        422.21        26.21 o                         
   3  13   1        430.40        481.39        51.13 o                         
   4  13   1        882.84        790.72        44.52 o                         
   5  13   1        276.56        257.52        30.21 o                         
   6  13   1          1.40         -3.69        20.23 o                         
   7  13   1         39.39         27.07        22.13 o                         
   8  13   1          2.90         26.78        35.44 o                         
  -7  14   1        137.24        137.43        33.53 o                         
  -6  14   1        106.47         66.30        26.10 o                         
  -5  14   1          9.89        -12.18        22.03 o                         
  -4  14   1          5.01          9.39        20.53 o                         
  -3  14   1        260.80        279.14        29.34 o                         
  -2  14   1        185.70        319.32        36.44 o                         
  -1  14   1        346.53        363.33        25.60 o                         
   0  14   1        775.63        809.85        37.35 o                         
   1  14   1         12.40         53.35        16.68 o                         
   2  14   1         84.47         89.10        18.08 o                         
   3  14   1         66.31         40.09        21.89 o                         
   4  14   1          4.61        -24.66        24.66 o                         
   5  14   1        417.33        371.41        36.24 o                         
   6  14   1        178.96        183.95        31.14 o                         
   7  14   1        169.01         98.02        57.78 o                         
  -6  15   1        787.59        643.14        78.76 o                         
  -5  15   1        167.19        179.26        49.39 o                         
  -4  15   1        356.72        370.78        34.76 o                         
  -3  15   1        141.45        179.96        43.47 o                         
  -2  15   1        100.62        111.79        20.67 o                         
  -1  15   1          0.18          5.81        16.55 o                         
   0  15   1        228.20        373.71        44.28 o                         
   1  15   1        253.63        319.67        28.49 o                         
   2  15   1        559.28        530.02        51.71 o                         
   3  15   1        372.19        426.72        50.20 o                         
   4  15   1         61.84         33.17        25.56 o                         
   5  15   1        656.34        684.61        48.17 o                         
  -4  16   1        429.27        457.63        63.22 o                         
  -3  16   1        175.92        170.36        28.29 o                         
  -2  16   1        395.32        417.67        52.09 o                         
  -1  16   1        450.20        527.29        32.62 o                         
   0  16   1        284.28        366.36        28.57 o                         
   1  16   1        154.31        253.74        27.70 o                         
   2  16   1         36.80         59.29        23.20 o                         
   3  16   1         68.21        101.32        27.37 o                         
   4  16   1        102.66        141.01        58.12 o                         
  -1  17   1          2.27         32.74        27.98 o                         
   0  17   1          5.88         28.10        24.63 o                         
   1  17   1        342.52        380.38        71.54 o                         
 -12   0   2        738.28        742.19        60.08 o                         
 -11   0   2        205.02        206.80        36.10 o                         
 -10   0   2        539.78        532.00        46.45 o                         
  -9   0   2       1756.01       1762.93        84.62 o                         
  -8   0   2        226.52        322.64        79.62 o                         
  -7   0   2        685.32        808.59        34.71 o                         
  -6   0   2        494.17        565.62        26.92 o                         
  -5   0   2       1387.10       1284.55        44.16 o                         
  -4   0   2        905.07        871.18        31.34 o                         
  -3   0   2        903.92       1023.58        40.78 o                         
  -2   0   2       1268.62       1938.65        71.13 o                         
  -1   0   2      21436.96      24884.87       712.91 o                         
   0   0   2       6869.47       8112.76       488.72 o                         
   1   0   2         45.95         56.01        12.31 o                         
   2   0   2       1891.85       1784.40        55.26 o                         
   3   0   2       4791.47       4855.75       143.58 o                         
   4   0   2       9641.30       9366.80       273.51 o                         
   5   0   2       7695.54       7347.42       217.40 o                         
   6   0   2       2315.93       2076.16        68.80 o                         
   7   0   2        735.66        691.30        46.06 o                         
   8   0   2         67.06         77.03        25.50 o                         
   9   0   2         45.45        120.86        29.49 o                         
  10   0   2         85.75        102.27        30.99 o                         
  11   0   2        140.09         86.40        50.90 o                         
  12   0   2         36.98         56.06        33.07 o                         
 -12   1   2         40.49         48.97        21.87 o                         
 -11   1   2        221.58        209.51        26.01 o                         
 -10   1   2         88.89         93.12        20.60 o                         
  -9   1   2         77.65         83.06        19.11 o                         
  -8   1   2         19.12         42.14        11.36 o                         
  -7   1   2         31.86         37.40         9.22 o                         
  -6   1   2         46.45        112.31        17.25 o                         
  -5   1   2        295.79        594.34        37.67 o                         
  -1   1   2       2498.88       2956.97        74.24 o                         
   0   1   2         57.65         67.59         2.60 o                         
   1   1   2      33420.09      33317.52       739.66 o                         
   2   1   2      14605.02      15492.98       345.36 o                         
   3   1   2      11564.75      12197.02       249.44 o                         
   4   1   2       2189.09       2288.54        50.71 o                         
   5   1   2          9.05         20.55         9.46 o                         
   6   1   2        468.23        503.89        21.33 o                         
   7   1   2        105.59        120.17        17.54 o                         
   8   1   2        863.63        873.46        45.79 o                         
   9   1   2        109.14        139.93        21.50 o                         
  10   1   2        190.11        191.90        25.03 o                         
  11   1   2         76.30        110.81        24.09 o                         
  12   1   2          5.32         17.15        28.14 o                         
 -12   2   2        298.69        317.78        35.40 o                         
 -11   2   2        819.68        800.50        43.09 o                         
 -10   2   2       1588.90       1541.50        56.60 o                         
  -9   2   2       1321.02       1249.22        48.07 o                         
  -8   2   2       1106.71       1082.81        35.79 o                         
  -7   2   2         20.79         54.25        10.95 o                         
  -6   2   2        745.59        685.06        22.28 o                         
  -5   2   2       1744.28       1802.90        41.61 o                         
  -4   2   2       1790.63       2139.30        53.87 o                         
  -3   2   2       6386.87       7536.81       169.52 o                         
  -2   2   2      17483.01      20571.67       510.08 o                         
  -1   2   2       9564.57      10503.95       233.54 o                         
   0   2   2        272.70        334.25         9.26 o                         
   1   2   2      10562.63      11092.78       225.49 o                         
   2   2   2          8.12         23.67         4.28 o                         
   3   2   2       3349.26       3365.33        78.91 o                         
   4   2   2       3246.68       3116.84        74.80 o                         
   5   2   2       1802.96       1631.11        43.81 o                         
   6   2   2       4004.17       3692.43        90.34 o                         
   7   2   2        219.08        230.08        16.47 o                         
   8   2   2        734.39        733.30        37.30 o                         
   9   2   2         81.86         95.78        20.55 o                         
  10   2   2         95.83        106.33        22.27 o                         
  11   2   2         20.78          7.72        25.08 o                         
  12   2   2        176.10        216.29        75.49 o                         
 -12   3   2         47.35         28.55        25.79 o                         
 -11   3   2         26.03         58.85        24.39 o                         
 -10   3   2          0.52         10.07        18.48 o                         
  -9   3   2         25.55         30.26        14.42 o                         
  -8   3   2         19.75         28.39        11.83 o                         
  -7   3   2          9.82         20.36        10.59 o                         
  -6   3   2          0.72         23.39         7.06 o                         
  -5   3   2        690.99       1026.09        26.36 o                         
  -4   3   2         43.03         80.29         6.45 o                         
  -3   3   2         80.90         95.88         6.06 o                         
  -2   3   2       1892.38       2643.51        68.61 o                         
  -1   3   2        687.05       1059.76        57.29 o                         
   0   3   2          4.37          4.13         5.09 o                         
   1   3   2       3544.58       3652.24        75.83 o                         
   2   3   2      11558.66      12528.23       255.46 o                         
   3   3   2        252.82        299.86        16.64 o                         
   4   3   2        169.65        223.76        16.80 o                         
   5   3   2         11.25         54.40        11.48 o                         
   6   3   2        781.60        700.34        25.74 o                         
   7   3   2        255.48        228.13        17.12 o                         
   8   3   2         36.57         71.92        26.67 o                         
   9   3   2         35.85         33.76        22.50 o                         
  10   3   2          0.45         13.85        22.72 o                         
  11   3   2          6.33         26.50        24.76 o                         
 -12   4   2          4.15         20.62        26.52 o                         
 -11   4   2        324.55        291.75        33.60 o                         
 -10   4   2        834.31        862.72        51.19 o                         
  -9   4   2        303.15        307.03        24.08 o                         
  -8   4   2        719.94        753.69        32.83 o                         
  -7   4   2        873.05        817.95        29.46 o                         
  -6   4   2         16.84         42.51        11.50 o                         
  -5   4   2       1259.99       1351.19        33.08 o                         
  -4   4   2       3171.50       3141.18        67.79 o                         
  -3   4   2      14743.52      17655.95       394.07 o                         
  -2   4   2      25710.42      29736.90       738.49 o                         
  -1   4   2       2032.40       2168.80        50.27 o                         
   0   4   2        426.97        430.41        13.05 o                         
   1   4   2       1188.37       1176.31        29.38 o                         
   2   4   2       2257.94       2441.47        52.32 o                         
   3   4   2          9.97         14.28         4.56 o                         
   4   4   2        106.41         95.28         9.22 o                         
   5   4   2       2955.00       2788.45        69.46 o                         
   6   4   2       1887.41       1792.84        49.45 o                         
   7   4   2       2346.61       2095.14        57.62 o                         
   8   4   2       1397.93       1333.04        43.54 o                         
   9   4   2          6.10         55.52        23.76 o                         
  10   4   2         10.85         24.98        24.17 o                         
  11   4   2        102.16        127.93        29.75 o                         
 -12   5   2         28.63         61.47        28.26 o                         
 -11   5   2         32.80         61.78        27.35 o                         
 -10   5   2          6.58          0.01        23.18 o                         
  -9   5   2          8.69         17.83        15.90 o                         
  -8   5   2         77.09         75.02        16.49 o                         
  -7   5   2         17.57         27.59        11.72 o                         
  -6   5   2        303.63        261.28        16.75 o                         
  -5   5   2        383.88        746.43        47.83 o                         
  -4   5   2       1469.13       1664.82        38.39 o                         
  -3   5   2       2720.16       2729.80        65.15 o                         
  -2   5   2       1896.35       2319.84        62.50 o                         
  -1   5   2       1743.06       1642.72        39.60 o                         
   0   5   2         17.71         18.88         6.90 o                         
   1   5   2        327.24        473.96        15.27 o                         
   2   5   2        277.10        204.47        10.27 o                         
   3   5   2        130.60        140.51        12.51 o                         
   4   5   2         82.73         89.19         8.61 o                         
   5   5   2         27.19         28.94         9.18 o                         
   6   5   2         62.18         64.13        11.87 o                         
   7   5   2         11.70          6.83        13.64 o                         
   8   5   2        485.18        422.17        27.78 o                         
   9   5   2         21.16         55.50        24.43 o                         
  10   5   2          7.57         31.50        24.80 o                         
  11   5   2        297.77        316.36        37.19 o                         
 -12   6   2         93.55         57.09        52.62 o                         
 -11   6   2        119.46        164.06        31.40 o                         
 -10   6   2        155.04        124.31        28.43 o                         
  -9   6   2       1664.88       1609.78        58.10 o                         
  -8   6   2        483.76        519.17        30.25 o                         
  -7   6   2       1141.17       1081.03        41.58 o                         
  -6   6   2         38.29         42.92        13.24 o                         
  -5   6   2        230.75        231.29        14.01 o                         
  -4   6   2       7136.05       7583.58       173.63 o                         
  -3   6   2       4852.21       5023.97       116.43 o                         
  -2   6   2       3313.85       3465.48        81.50 o                         
  -1   6   2       1432.81       1793.10        45.73 o                         
   0   6   2       1745.94       1761.28        43.24 o                         
   1   6   2         75.95         66.80         7.08 o                         
   2   6   2        161.37        192.27        10.71 o                         
   3   6   2        941.33        866.12        25.68 o                         
   4   6   2        834.14        806.71        22.18 o                         
   5   6   2       2632.95       2458.18        71.93 o                         
   6   6   2       1249.17       1090.57        41.29 o                         
   7   6   2       1986.05       1657.11        77.59 o                         
   8   6   2        622.71        601.29        33.60 o                         
   9   6   2        168.11        160.44        28.96 o                         
  10   6   2        200.16        195.67        32.62 o                         
  11   6   2        374.06        357.22        40.17 o                         
 -11   7   2         12.58         -9.52        24.85 o                         
 -10   7   2         29.89         48.27        22.03 o                         
  -9   7   2        275.57        236.45        24.14 o                         
  -8   7   2        204.11        219.20        22.65 o                         
  -7   7   2        105.46        118.97        18.33 o                         
  -6   7   2       1444.13       1276.45        45.10 o                         
  -5   7   2       3437.13       3184.02        78.40 o                         
  -4   7   2         55.78        251.27        20.72 o                         
  -3   7   2        886.76        904.94        27.21 o                         
  -2   7   2         18.92         10.09         7.00 o                         
  -1   7   2        765.16        767.86        20.32 o                         
   0   7   2        249.12        249.69        10.63 o                         
   1   7   2        162.08        218.23        12.88 o                         
   2   7   2         16.52         29.04         7.54 o                         
   3   7   2         41.08         59.93         8.76 o                         
   4   7   2        178.95        178.63        12.39 o                         
   5   7   2        437.88        332.42        24.97 o                         
   6   7   2         24.76         19.07        14.04 o                         
   7   7   2        542.02        541.62        31.89 o                         
   8   7   2         19.87         17.18        17.44 o                         
   9   7   2        728.53        681.65        47.58 o                         
  10   7   2        252.90        191.12        32.99 o                         
  11   7   2         96.87         87.70        65.69 o                         
 -11   8   2        181.03        151.37        33.11 o                         
 -10   8   2        570.83        504.40        34.42 o                         
  -9   8   2        385.51        383.98        34.05 o                         
  -8   8   2       1303.53       1074.11        45.19 o                         
  -7   8   2        481.47        448.29        28.47 o                         
  -6   8   2         13.40         -3.23        13.70 o                         
  -5   8   2        299.81        339.08        18.37 o                         
  -4   8   2        384.98        575.22        36.47 o                         
  -3   8   2       1041.68       1478.44        70.19 o                         
  -2   8   2       1805.90       1897.09        48.74 o                         
   0   8   2       4326.46       4729.91       100.20 o                         
   1   8   2        112.93        112.51        10.08 o                         
   2   8   2         94.33        105.14        10.41 o                         
   3   8   2        322.28        349.23        16.83 o                         
   4   8   2       2825.02       2561.46        74.26 o                         
   5   8   2       1758.20       1544.12        53.02 o                         
   6   8   2       2669.67       2317.89        72.63 o                         
   7   8   2        509.18        466.80        30.31 o                         
   8   8   2          6.12          8.19        17.34 o                         
   9   8   2         18.17         45.79        20.35 o                         
  10   8   2          7.90        -25.22        25.22 o                         
 -11   9   2         90.83        134.13        59.50 o                         
 -10   9   2        168.86        186.12        32.45 o                         
  -9   9   2        110.56        145.96        23.39 o                         
  -8   9   2         31.03         13.53        21.43 o                         
  -7   9   2        147.07        128.25        19.92 o                         
  -6   9   2        547.27        512.75        38.12 o                         
  -5   9   2        178.03        218.91        16.73 o                         
  -4   9   2        673.06        612.73        24.82 o                         
  -3   9   2        480.10        689.40        40.77 o                         
  -2   9   2       1670.00       1764.19        46.93 o                         
  -1   9   2        402.45        425.77        18.67 o                         
   0   9   2        302.39        323.10        13.49 o                         
   1   9   2       1669.55       1567.51        42.13 o                         
   2   9   2       2146.27       1945.85        50.88 o                         
   3   9   2       1868.44       1705.73        46.37 o                         
   4   9   2        750.97        658.33        31.43 o                         
   5   9   2        403.29        402.30        28.91 o                         
   6   9   2         45.67         19.07        16.69 o                         
   7   9   2        125.75        108.43        20.89 o                         
   8   9   2        169.48        146.67        25.86 o                         
   9   9   2        132.52        118.36        23.81 o                         
  10   9   2        281.81        290.48        40.81 o                         
 -10  10   2        652.90        582.67        38.45 o                         
  -9  10   2        638.34        611.07        38.50 o                         
  -8  10   2        115.84        143.37        22.77 o                         
  -7  10   2         67.36         41.41        18.46 o                         
  -6  10   2          1.56        -14.00        14.38 o                         
  -5  10   2        109.75        131.65        18.27 o                         
  -4  10   2        417.48        417.53        21.02 o                         
  -3  10   2        920.10        926.49        30.91 o                         
  -2  10   2       4245.68       4589.21       109.35 o                         
  -1  10   2       3225.35       3370.29       147.90 o                         
   0  10   2       1059.79       1138.04        38.87 o                         
   1  10   2       1394.72       1325.82        37.98 o                         
   2  10   2         88.50         81.99        11.80 o                         
   3  10   2       1875.11       1718.33        47.79 o                         
   4  10   2       1024.23        951.14        38.97 o                         
   5  10   2       1387.91       1228.63        46.88 o                         
   6  10   2        713.04        677.48        38.56 o                         
   7  10   2        413.67        399.85        30.34 o                         
   8  10   2         39.79         47.29        20.65 o                         
   9  10   2         26.99         43.60        22.48 o                         
 -10  11   2          0.05        -18.45        27.90 o                         
  -9  11   2         19.65         22.68        21.58 o                         
  -8  11   2         35.17         21.07        20.03 o                         
  -7  11   2        197.14        222.13        25.36 o                         
  -6  11   2         37.77         45.15        17.56 o                         
  -5  11   2         89.23        119.15        18.46 o                         
  -4  11   2        174.89        180.41        16.36 o                         
  -3  11   2        294.60        268.23        18.21 o                         
  -2  11   2        104.86        117.51        18.67 o                         
  -1  11   2        162.92        181.11        16.71 o                         
   0  11   2        601.42        672.68        30.04 o                         
   1  11   2        269.13        280.75        19.48 o                         
   2  11   2        838.52        786.54        29.27 o                         
   3  11   2        626.58        625.51        35.11 o                         
   4  11   2         19.80          4.57        15.15 o                         
   5  11   2        116.32        110.30        19.79 o                         
   6  11   2        130.62        142.92        22.58 o                         
   7  11   2        149.53        167.84        24.55 o                         
   8  11   2         98.90         93.22        23.51 o                         
   9  11   2         15.09         52.88        26.52 o                         
  -9  12   2        160.72        177.70        30.64 o                         
  -8  12   2         81.33        112.45        23.90 o                         
  -7  12   2         23.93         23.62        19.79 o                         
  -6  12   2          1.15          8.88        17.58 o                         
  -5  12   2        202.94        223.31        23.35 o                         
  -4  12   2        496.14        482.26        26.42 o                         
  -3  12   2       1413.39       1341.68        49.54 o                         
  -2  12   2       1129.24       1206.18        43.38 o                         
  -1  12   2       1329.26       1308.62        49.89 o                         
   0  12   2       2181.05       2460.58        72.93 o                         
   1  12   2        276.39        313.34        21.94 o                         
   2  12   2        107.91         95.48        16.09 o                         
   3  12   2         81.49         64.53        19.81 o                         
   4  12   2        817.82        686.96        41.56 o                         
   5  12   2        657.65        634.10        36.38 o                         
   6  12   2        236.57        230.34        26.10 o                         
   7  12   2        588.54        570.39        45.97 o                         
   8  12   2        209.45        177.97        27.15 o                         
  -8  13   2         92.29         86.17        24.29 o                         
  -7  13   2        174.12        146.24        25.39 o                         
  -6  13   2        139.05        137.44        24.00 o                         
  -5  13   2        202.75        221.16        28.13 o                         
  -4  13   2        204.62        241.90        26.37 o                         
  -3  13   2        659.20        667.21        33.15 o                         
  -2  13   2         93.10         96.72        21.15 o                         
  -1  13   2         27.68         85.00        16.70 o                         
   0  13   2         19.33        103.23        18.22 o                         
   1  13   2        671.08        646.99        36.64 o                         
   2  13   2        119.80         89.97        17.17 o                         
   3  13   2         71.07         61.39        20.41 o                         
   4  13   2         32.28         10.59        34.19 o                         
   5  13   2        278.11        306.55        32.71 o                         
   6  13   2        145.11        148.78        24.89 o                         
   7  13   2         76.21         51.97        23.51 o                         
  -7  14   2         28.96         14.56        25.91 o                         
  -6  14   2         52.22         49.64        25.37 o                         
  -5  14   2        100.64         85.79        26.39 o                         
  -4  14   2        439.66        382.38        33.18 o                         
  -3  14   2        842.98        892.78        40.80 o                         
  -2  14   2        119.22        143.30        20.33 o                         
  -1  14   2        497.61        613.61        44.41 o                         
   0  14   2         45.43         39.46        16.83 o                         
   1  14   2         57.55         84.07        18.11 o                         
   2  14   2         13.88         28.24        17.86 o                         
   3  14   2         25.77         49.78        21.49 o                         
   4  14   2        429.46        482.60        54.62 o                         
   5  14   2        265.19        274.66        33.08 o                         
   6  14   2        511.23        476.97        41.55 o                         
  -6  15   2        437.78        444.01        66.72 o                         
  -5  15   2        266.11        343.13        69.58 o                         
  -4  15   2         23.20         55.22        23.57 o                         
  -3  15   2          1.05         19.77        21.94 o                         
  -2  15   2         11.33         18.66        17.76 o                         
  -1  15   2         77.84        132.17        20.48 o                         
   0  15   2        399.04        465.19        29.94 o                         
   1  15   2        751.16        841.81        39.72 o                         
   2  15   2        503.65        435.41        35.33 o                         
   3  15   2        284.86        287.87        31.91 o                         
   4  15   2        186.49        205.75        31.61 o                         
   5  15   2        193.46        239.76        33.75 o                         
  -5  16   2         38.17         51.24        60.87 o                         
  -4  16   2         18.34         38.41        25.18 o                         
  -3  16   2        393.37        496.53        38.67 o                         
  -2  16   2        557.65        691.48        58.48 o                         
  -1  16   2        312.40        373.47        28.34 o                         
   0  16   2         46.08         76.74        19.52 o                         
   1  16   2          3.98         36.39        22.16 o                         
   2  16   2          0.72        -18.36        21.37 o                         
   3  16   2         13.96         21.63        23.50 o                         
  -1  17   2        119.51        139.94        28.08 o                         
   0  17   2        179.32        192.34        41.44 o                         
 -13   1   3        235.05        234.47        35.46 o                         
 -12   1   3         53.43         81.59        23.55 o                         
 -11   1   3         22.79         33.19        19.63 o                         
 -10   1   3         60.21         90.24        19.82 o                         
  -9   1   3        847.02        862.45        38.98 o                         
  -8   1   3       1201.03       1419.14        60.92 o                         
  -7   1   3       3345.03       3387.59        75.33 o                         
  -6   1   3       2063.55       1946.82        45.58 o                         
  -5   1   3       1027.14        943.04        24.61 o                         
  -4   1   3       2344.48       2444.97        70.89 o                         
  -3   1   3       1842.08       2358.59        61.51 o                         
  -2   1   3       8167.59       9104.51       226.90 o                         
  -1   1   3       8124.93       9035.01       207.78 o                         
   0   1   3      29733.93      31444.64       637.19 o                         
   1   1   3      18449.50      18822.35       380.59 o                         
   2   1   3       1607.46       1763.92        42.50 o                         
   3   1   3       1028.58        900.45        25.00 o                         
   4   1   3        294.47        281.11        16.18 o                         
   5   1   3        471.26        390.74        17.44 o                         
   6   1   3       2575.19       2433.09        62.87 o                         
   7   1   3       2184.12       2048.07        65.13 o                         
   8   1   3       1263.95       1195.42        52.32 o                         
   9   1   3       1327.65       1234.22        50.32 o                         
  10   1   3        674.25        682.89        41.66 o                         
  11   1   3        103.39        102.20        24.20 o                         
  12   1   3         25.17         37.49        57.78 o                         
 -13   2   3          0.10         -8.60        59.84 o                         
 -12   2   3         11.88         50.97        28.44 o                         
 -11   2   3         12.29         38.40        20.06 o                         
 -10   2   3        224.35        209.98        23.85 o                         
  -9   2   3         55.85         82.58        18.39 o                         
  -8   2   3         46.97         64.65        12.23 o                         
  -7   2   3        200.72        212.27        12.54 o                         
  -6   2   3        219.72        281.05        13.24 o                         
  -5   2   3       1170.30       1207.69        32.86 o                         
  -4   2   3          1.80         96.75        15.79 o                         
  -3   2   3        796.76       1076.80        68.11 o                         
  -2   2   3        919.39       1162.37        48.50 o                         
  -1   2   3       3513.28       3908.10        87.98 o                         
   0   2   3       1228.61       1354.42        32.02 o                         
   1   2   3       1907.62       1893.93        40.30 o                         
   2   2   3        638.79        590.69        17.00 o                         
   3   2   3         54.22         25.62         9.85 o                         
   4   2   3        245.23        366.29        34.70 o                         
   5   2   3         11.00         69.81        23.25 o                         
   6   2   3         38.67         36.73         9.82 o                         
   7   2   3        575.38        523.47        28.65 o                         
   8   2   3         23.57         24.23        16.97 o                         
   9   2   3         67.01         74.46        24.97 o                         
  10   2   3         11.93          8.31        19.26 o                         
  11   2   3         73.49         68.01        31.03 o                         
 -12   3   3        187.09        190.64        30.74 o                         
 -11   3   3          0.10         29.84        23.11 o                         
 -10   3   3        140.21        149.24        22.56 o                         
  -9   3   3        869.25        950.99        35.29 o                         
  -8   3   3       1033.11        986.42        34.15 o                         
  -7   3   3       4430.14       4434.24       108.02 o                         
  -6   3   3       6845.95       7474.77       198.17 o                         
  -5   3   3       5644.60       6532.24       136.75 o                         
  -4   3   3        644.27       1059.30        33.16 o                         
  -3   3   3        216.83        309.80        12.37 o                         
  -2   3   3       6576.38       7626.26       191.35 o                         
  -1   3   3       2237.28       2373.74        54.53 o                         
   0   3   3       6467.70       6835.58       153.47 o                         
   1   3   3       5789.33       5682.74       116.95 o                         
   2   3   3      16735.78      17615.68       357.37 o                         
   3   3   3       2290.94       2276.65        55.40 o                         
   4   3   3       1046.73        989.60        30.04 o                         
   5   3   3        314.18        289.53        16.11 o                         
   6   3   3          5.31         -3.76         9.68 o                         
   7   3   3        856.01        807.97        40.11 o                         
   8   3   3       1561.28       1425.19        52.69 o                         
   9   3   3        506.16        514.58        33.68 o                         
  10   3   3         63.84         50.32        39.86 o                         
  11   3   3         97.08        106.89        29.03 o                         
 -12   4   3          4.64         31.85        37.00 o                         
 -11   4   3         63.05         83.97        26.27 o                         
 -10   4   3          5.11        -12.57        20.63 o                         
  -9   4   3         71.79         99.43        17.69 o                         
  -8   4   3         50.30         44.84        12.70 o                         
  -7   4   3        217.37        202.13        15.48 o                         
  -6   4   3        287.51        291.68        13.94 o                         
  -5   4   3          2.36         52.48         8.37 o                         
  -4   4   3         88.42        232.62        21.86 o                         
  -3   4   3        555.98        612.45        24.32 o                         
  -2   4   3         58.39        187.44        20.29 o                         
  -1   4   3        861.06       1022.60        25.43 o                         
   0   4   3       2346.70       2588.36        60.11 o                         
   1   4   3        103.32         94.64         6.17 o                         
   2   4   3        427.64        464.44        13.17 o                         
   3   4   3          7.80         29.20         7.71 o                         
   4   4   3         18.59        115.70        24.05 o                         
   5   4   3        242.76        238.35        15.00 o                         
   6   4   3         12.93         10.21        10.11 o                         
   7   4   3        169.05        144.31        15.19 o                         
   8   4   3          7.43         29.44        17.11 o                         
   9   4   3          8.32         35.57        23.02 o                         
  10   4   3         57.06        100.50        27.95 o                         
  11   4   3          0.28         24.38        39.41 o                         
 -12   5   3        133.33        107.24        30.15 o                         
 -11   5   3         34.85         37.04        25.80 o                         
 -10   5   3        161.28        148.41        27.84 o                         
  -9   5   3        418.15        413.53        40.20 o                         
  -8   5   3       2121.28       1922.05        62.03 o                         
  -7   5   3       2771.03       2716.44        70.55 o                         
  -6   5   3       3728.32       3869.91        91.27 o                         
  -5   5   3       2748.55       3056.87        67.32 o                         
  -4   5   3       1165.20       1440.63        33.83 o                         
  -3   5   3         86.84        111.25         8.78 o                         
  -2   5   3        896.57        854.23        25.83 o                         
  -1   5   3       2726.96       2622.46        61.29 o                         
   0   5   3       1083.18        923.03        24.34 o                         
   1   5   3      11530.35      11561.38       259.38 o                         
   2   5   3       1140.60       1022.09        27.59 o                         
   3   5   3       2373.69       2231.68        49.51 o                         
   4   5   3        509.84        525.63        20.00 o                         
   5   5   3        139.07        168.30        15.62 o                         
   6   5   3        488.96        375.02        20.10 o                         
   7   5   3        395.08        373.93        25.38 o                         
   8   5   3       1468.13       1309.74        49.85 o                         
   9   5   3        377.50        378.97        58.36 o                         
  10   5   3        191.86        210.99        36.68 o                         
  11   5   3         71.89        145.71        31.94 o                         
 -12   6   3         34.25         15.71        89.59 o                         
 -11   6   3          1.36        -12.32        24.54 o                         
 -10   6   3          8.57          8.59        17.48 o                         
  -9   6   3         25.13         23.91        16.42 o                         
  -8   6   3        143.95        100.31        18.03 o                         
  -7   6   3         29.81         18.57        14.09 o                         
  -6   6   3        117.61        173.70        28.89 o                         
  -5   6   3       1234.68       1234.82        35.31 o                         
  -3   6   3        914.20        890.11        25.74 o                         
  -2   6   3        287.65        278.56        13.93 o                         
  -1   6   3        208.29        270.63        10.94 o                         
   0   6   3         35.46         12.20         5.46 o                         
   1   6   3         48.74         49.61         6.79 o                         
   2   6   3          1.51         -5.79         5.79 o                         
   3   6   3        118.33        167.77        13.50 o                         
   4   6   3        106.92        230.55        31.17 o                         
   5   6   3        729.49        694.87        30.65 o                         
   6   6   3          2.37         -4.53        13.07 o                         
   7   6   3         13.20         16.11        14.81 o                         
   8   6   3          0.98          1.11        16.03 o                         
   9   6   3         49.97         68.53        25.95 o                         
  10   6   3         19.59         28.39        26.45 o                         
  11   6   3        128.42        176.09        64.66 o                         
 -12   7   3         95.19         -7.22        50.21 o                         
 -11   7   3         44.29         75.34        28.77 o                         
 -10   7   3          5.59          2.90        18.03 o                         
  -9   7   3         68.63         56.91        23.13 o                         
  -8   7   3       1133.24       1120.05        77.54 o                         
  -7   7   3        388.82        339.24        44.05 o                         
  -6   7   3        253.56        242.83        19.57 o                         
  -5   7   3         24.96        110.79        11.12 o                         
  -4   7   3        235.21        325.62        29.21 o                         
  -3   7   3        258.53        330.75        22.28 o                         
  -2   7   3       1249.48       1189.49        32.78 o                         
  -1   7   3       4943.04       5290.56       121.45 o                         
   0   7   3      11859.32      12471.93       280.42 o                         
   1   7   3       6731.26       6500.12       148.91 o                         
   2   7   3       2309.31       2207.66        54.88 o                         
   3   7   3       1525.63       1405.92        38.13 o                         
   4   7   3        118.19        121.67        14.68 o                         
   5   7   3         15.65         37.23        13.69 o                         
   6   7   3       1763.14       1581.89        58.97 o                         
   7   7   3        765.08        672.56        46.56 o                         
   8   7   3        445.68        444.44        30.44 o                         
   9   7   3       1112.68        992.43        57.94 o                         
  10   7   3        471.69        436.53        42.05 o                         
 -11   8   3          1.35         -5.59        26.50 o                         
 -10   8   3        304.67        297.42        30.53 o                         
  -9   8   3        235.21        175.65        23.11 o                         
  -8   8   3          3.36          1.22        15.86 o                         
  -7   8   3         34.54         33.01        16.63 o                         
  -6   8   3          5.52         15.45        13.83 o                         
  -5   8   3          8.28         20.07        10.12 o                         
  -4   8   3        414.56        471.73        20.64 o                         
  -3   8   3         10.93         38.97        13.05 o                         
  -2   8   3        914.66        877.48        27.36 o                         
  -1   8   3        827.39        786.75        21.65 o                         
   0   8   3         37.30         29.38         6.76 o                         
   1   8   3         13.41          2.45         7.33 o                         
   2   8   3        389.98        357.90        16.88 o                         
   3   8   3          2.35         44.06        16.31 o                         
   4   8   3        418.22        495.44        52.72 o                         
   5   8   3        230.94        224.99        20.33 o                         
   6   8   3        305.64        283.04        23.88 o                         
   7   8   3        143.51        106.41        20.08 o                         
   8   8   3          3.06          3.47        17.90 o                         
   9   8   3        179.29        235.37        33.52 o                         
  10   8   3          6.02          6.06        27.11 o                         
 -11   9   3          8.38        -33.36        47.12 o                         
 -10   9   3        156.33        149.75        24.41 o                         
  -9   9   3        463.27        407.05        31.34 o                         
  -8   9   3        372.93        285.66        26.02 o                         
  -7   9   3       1813.67       1768.96        60.40 o                         
  -6   9   3       1922.66       1782.51        66.42 o                         
  -5   9   3       1666.98       1681.53        47.39 o                         
  -4   9   3        993.61        934.91        30.79 o                         
  -3   9   3        228.65        280.30        16.07 o                         
  -2   9   3        557.83        507.09        22.99 o                         
  -1   9   3       1312.97       1461.48        39.90 o                         
   0   9   3        432.57        475.77        17.02 o                         
   1   9   3        510.09        499.33        23.07 o                         
   2   9   3       1941.38       1880.14        51.51 o                         
   3   9   3        516.74        480.44        21.06 o                         
   4   9   3         14.24         -1.45        13.36 o                         
   5   9   3         30.34         40.22        15.84 o                         
   6   9   3        123.96         98.98        19.44 o                         
   7   9   3        795.12        736.69        58.78 o                         
   8   9   3        296.58        287.27        27.40 o                         
   9   9   3        317.18        242.08        34.23 o                         
  10   9   3        366.72        211.17        73.26 o                         
 -10  10   3         72.02         70.51        22.67 o                         
  -9  10   3         17.03          8.35        20.01 o                         
  -8  10   3         26.16         58.75        19.85 o                         
  -7  10   3         37.82         33.40        17.80 o                         
  -6  10   3        191.42        178.07        20.78 o                         
  -5  10   3         11.06         26.73        12.45 o                         
  -4  10   3        337.79        467.96        26.43 o                         
  -3  10   3       1083.79       1081.66        34.07 o                         
  -2  10   3         32.42        117.59        18.77 o                         
  -1  10   3        344.07        306.62        21.79 o                         
   0  10   3        577.45        610.51        26.88 o                         
   1  10   3         61.39         72.38        10.99 o                         
   2  10   3         96.93         83.45        12.18 o                         
   3  10   3       1298.86       1147.63        35.76 o                         
   4  10   3        451.29        415.31        26.64 o                         
   5  10   3         87.21         70.02        17.74 o                         
   6  10   3        262.76        228.73        25.71 o                         
   7  10   3         59.92         48.83        19.48 o                         
   8  10   3        209.93        228.10        27.39 o                         
   9  10   3         82.51         75.42        24.43 o                         
 -10  11   3         18.37         37.32        78.93 o                         
  -9  11   3         58.83         70.74        22.76 o                         
  -8  11   3        501.59        469.02        33.74 o                         
  -7  11   3         66.55         60.56        19.33 o                         
  -6  11   3        886.52        860.99        41.27 o                         
  -5  11   3        827.13        762.32        36.05 o                         
  -4  11   3          2.14          3.49        11.43 o                         
  -3  11   3         54.12         56.01        12.55 o                         
  -2  11   3        443.46        417.01        23.23 o                         
  -1  11   3       1433.20       1442.26        47.18 o                         
   0  11   3        756.46        783.81        32.80 o                         
   1  11   3       1611.08       1539.07        49.54 o                         
   2  11   3       2008.79       1856.13        51.07 o                         
   3  11   3       1245.97       1119.55        42.64 o                         
   4  11   3         63.30         38.81        16.84 o                         
   5  11   3        231.81        245.98        24.02 o                         
   6  11   3         13.27         -4.48        17.85 o                         
   7  11   3        140.02        131.25        24.64 o                         
   8  11   3        507.18        482.92        38.16 o                         
   9  11   3        130.30         99.05        40.24 o                         
  -9  12   3          5.89         18.03        22.32 o                         
  -8  12   3        214.66        177.00        26.39 o                         
  -7  12   3          3.80        -17.94        17.94 o                         
  -6  12   3        122.74        106.74        20.94 o                         
  -5  12   3        204.76        178.89        21.93 o                         
  -4  12   3        288.93        346.96        21.57 o                         
  -3  12   3        822.74        836.60        35.66 o                         
  -2  12   3        265.10        293.36        21.47 o                         
  -1  12   3        190.62        327.12        36.14 o                         
   0  12   3         43.96         54.19        14.65 o                         
   1  12   3         47.36         56.32        14.78 o                         
   2  12   3        191.05        164.50        18.47 o                         
   3  12   3         80.29         65.60        19.81 o                         
   4  12   3        545.20        569.04        53.22 o                         
   5  12   3        315.74        290.36        26.73 o                         
   6  12   3        117.82        104.73        22.59 o                         
   7  12   3         10.83         20.97        21.39 o                         
   8  12   3         16.21         18.33        22.30 o                         
  -8  13   3        272.48        279.51        30.44 o                         
  -7  13   3        301.88        314.09        30.26 o                         
  -6  13   3        159.73        155.65        24.23 o                         
  -5  13   3        269.69        299.07        30.55 o                         
  -4  13   3        107.25        139.33        22.81 o                         
  -3  13   3          2.97         26.24        15.38 o                         
  -2  13   3        580.26        603.37        31.03 o                         
  -1  13   3         77.47        158.15        18.34 o                         
   0  13   3       1271.51       1338.56        47.76 o                         
   1  13   3        920.83        962.50        40.30 o                         
   2  13   3        199.08        211.98        25.76 o                         
   3  13   3         75.44         70.34        21.34 o                         
   4  13   3        489.64        469.27        36.72 o                         
   5  13   3         23.70         46.84        23.50 o                         
   6  13   3        101.88        111.72        24.19 o                         
   7  13   3        140.50        128.04        26.10 o                         
  -7  14   3          2.63         27.66        24.79 o                         
  -6  14   3         20.11         18.08        23.83 o                         
  -5  14   3         91.89        105.86        25.23 o                         
  -4  14   3        453.23        477.05        35.82 o                         
  -3  14   3        211.16        236.42        24.02 o                         
  -2  14   3       1008.75        998.30        41.77 o                         
  -1  14   3        146.62        151.88        19.98 o                         
   0  14   3          4.46         52.05        16.61 o                         
   1  14   3         46.17         67.00        17.29 o                         
   2  14   3        213.73        233.17        27.63 o                         
   3  14   3          6.29          9.52        20.38 o                         
   4  14   3        371.24        362.55        35.19 o                         
   5  14   3        501.64        512.08        42.12 o                         
   6  14   3        122.23         66.15        28.99 o                         
  -6  15   3         17.11         14.79        28.88 o                         
  -5  15   3        109.26        120.48        48.94 o                         
  -4  15   3         22.32         30.78        22.33 o                         
  -3  15   3         29.47         36.92        21.51 o                         
  -2  15   3         14.58         49.63        18.45 o                         
  -1  15   3        366.97        417.90        28.62 o                         
   0  15   3        610.43        692.25        35.84 o                         
   1  15   3        245.65        296.77        32.86 o                         
   2  15   3        501.14        515.44        38.13 o                         
   3  15   3        113.70         87.28        25.11 o                         
   4  15   3         14.23         32.50        25.75 o                         
   5  15   3         26.57         -3.50        28.13 o                         
  -5  16   3        294.80        452.26        71.88 o                         
  -4  16   3        302.11        338.47        34.85 o                         
  -3  16   3        397.44        425.05        36.16 o                         
  -2  16   3        232.97        310.81        45.02 o                         
  -1  16   3        323.65        399.76        29.59 o                         
   0  16   3          1.51         59.77        20.45 o                         
   1  16   3         59.19         54.98        23.74 o                         
   2  16   3          5.10         15.13        22.15 o                         
   3  16   3        847.87        910.05        53.36 o                         
  -2  17   3          1.52         13.07        53.31 o                         
  -1  17   3          7.25         72.39        24.08 o                         
   0  17   3        110.02        106.97        28.03 o                         
 -13   0   4       1138.15       1223.37        78.50 o                         
 -12   0   4        142.72        173.03        35.95 o                         
 -11   0   4        805.27        898.58        67.75 o                         
 -10   0   4        697.90        742.04        57.09 o                         
  -9   0   4        249.88        347.58        36.47 o                         
  -8   0   4          4.50         47.41        15.58 o                         
  -7   0   4        868.86       1012.90        40.46 o                         
  -6   0   4       2624.56       2557.64        81.35 o                         
  -5   0   4       1463.17       1421.74        57.32 o                         
  -4   0   4       7701.28       8271.26       303.00 o                         
  -3   0   4         30.39        172.99        17.20 o                         
  -2   0   4      19604.38      22880.78       802.29 o                         
  -1   0   4       1270.16       1452.80        42.35 o                         
   0   0   4        148.50        145.91         7.07 o                         
   1   0   4       7804.89       7975.38       230.66 o                         
   2   0   4       4356.84       4681.15       233.87 o                         
   3   0   4      19685.37      19430.09       560.00 o                         
   4   0   4      22427.90      21791.68       628.43 o                         
   5   0   4      11260.63      10692.03       312.86 o                         
   6   0   4       3572.86       3330.90       206.01 o                         
   7   0   4         36.68         39.44        21.54 o                         
   8   0   4         30.65         30.78        31.81 o                         
   9   0   4         55.85         41.91        27.40 o                         
  10   0   4        406.41        397.41        67.58 o                         
  11   0   4        218.90        191.50        37.95 o                         
 -13   1   4         30.06         68.26        27.14 o                         
 -12   1   4        186.95        204.26        33.31 o                         
 -11   1   4          0.72         16.02        18.79 o                         
 -10   1   4          0.05         12.59        16.77 o                         
  -9   1   4         21.85         36.78        16.03 o                         
  -8   1   4        392.07        424.29        18.61 o                         
  -7   1   4         62.18         93.28        10.09 o                         
  -6   1   4        108.31        125.35         9.46 o                         
  -5   1   4        136.63        263.76        41.82 o                         
  -4   1   4        137.55        235.60        11.41 o                         
  -3   1   4       8020.75       8192.03       205.06 o                         
  -2   1   4        668.18        785.67        21.43 o                         
  -1   1   4      16941.18      18188.68       402.88 o                         
   0   1   4         29.06         41.93         5.25 o                         
   1   1   4        628.10        691.41        16.17 o                         
   2   1   4        172.34        169.44        11.58 o                         
   3   1   4       1034.11       1139.12        30.55 o                         
   4   1   4         43.23        210.36        48.04 o                         
   5   1   4       1001.37       1044.68        31.37 o                         
   6   1   4        143.41        177.75        13.40 o                         
   7   1   4          0.26         12.56        14.68 o                         
   8   1   4        402.85        451.34        30.31 o                         
   9   1   4          0.21         15.51        18.13 o                         
  10   1   4         52.53         70.82        22.22 o                         
  11   1   4          0.04         20.19        21.88 o                         
 -13   2   4         18.38         38.89        26.68 o                         
 -12   2   4        620.65        659.29        67.04 o                         
 -11   2   4        837.81        826.85        56.72 o                         
 -10   2   4        560.86        577.10        34.29 o                         
  -9   2   4        458.88        451.51        24.18 o                         
  -8   2   4          0.02         12.81        11.60 o                         
  -7   2   4        289.69        474.37        32.53 o                         
  -6   2   4       1941.73       2167.83        50.00 o                         
  -4   2   4       7026.39       8019.97       201.92 o                         
  -3   2   4       5154.35       6130.10       163.77 o                         
  -2   2   4        920.64        941.45        52.06 o                         
  -1   2   4      12109.35      12555.99       279.31 o                         
   0   2   4         28.39         56.16         6.56 o                         
   1   2   4        174.77        170.99         6.84 o                         
   2   2   4       1555.22       1435.32        35.70 o                         
   3   2   4      12365.98      11971.72       269.46 o                         
   4   2   4       2699.33       2275.77        57.06 o                         
   5   2   4       1810.29       1661.89        45.06 o                         
   6   2   4        520.78        531.39        23.33 o                         
   7   2   4         25.05         48.90        20.17 o                         
   8   2   4        439.95        431.17        29.55 o                         
   9   2   4        676.09        595.29        35.81 o                         
  10   2   4        590.96        603.71        39.56 o                         
  11   2   4        488.54        467.36        42.16 o                         
 -13   3   4          0.04         -9.63        45.05 o                         
 -12   3   4         11.58          4.72        25.01 o                         
 -11   3   4        242.52        254.78        31.05 o                         
 -10   3   4        385.20        340.34        27.50 o                         
  -9   3   4        117.57        118.14        16.84 o                         
  -8   3   4        927.03        861.71        31.40 o                         
  -7   3   4        445.26        472.71        18.79 o                         
  -5   3   4        535.23        713.17        28.80 o                         
  -4   3   4          0.02         93.69        13.90 o                         
  -3   3   4        194.95        216.58        15.74 o                         
  -2   3   4       6643.72       7339.68       184.30 o                         
  -1   3   4        795.28        918.00        22.78 o                         
   0   3   4        382.30        372.28        11.46 o                         
   1   3   4         17.00         20.54         3.37 o                         
   2   3   4          5.42          8.84         4.18 o                         
   3   3   4       1469.27       1479.56        38.34 o                         
   4   3   4        979.22       1009.12        29.75 o                         
   5   3   4          3.56         24.24         9.13 o                         
   6   3   4        525.85        416.15        20.91 o                         
   7   3   4        136.97        134.96        15.08 o                         
   8   3   4         14.45         13.11        16.73 o                         
   9   3   4         94.07         90.40        25.22 o                         
  10   3   4          6.93         15.08        24.17 o                         
  11   3   4         36.23         47.97        27.28 o                         
 -12   4   4        313.92        330.67        36.29 o                         
 -11   4   4        423.82        353.43        35.34 o                         
 -10   4   4        246.10        249.95        30.13 o                         
  -9   4   4        298.70        370.06        25.60 o                         
  -8   4   4         90.44        118.68        14.61 o                         
  -7   4   4        240.00        256.25        14.14 o                         
  -6   4   4       2652.89       2853.91        64.02 o                         
  -5   4   4       4852.36       5273.07       111.51 o                         
  -4   4   4       6082.39       7072.94       160.14 o                         
  -3   4   4      14293.02      17030.62       424.27 o                         
  -2   4   4       6276.68       6592.61       166.33 o                         
  -1   4   4       4808.80       4996.98       113.20 o                         
   0   4   4        844.16       1120.63        28.05 o                         
   1   4   4       5157.17       5363.75       121.87 o                         
   2   4   4       3504.51       3363.92        71.18 o                         
   3   4   4        592.54        502.57        17.62 o                         
   4   4   4       2535.69       2258.23        57.14 o                         
   5   4   4        531.96        493.44        29.98 o                         
   6   4   4        288.36        272.63        17.70 o                         
   7   4   4        595.78        517.74        24.97 o                         
   8   4   4        119.64        132.87        20.92 o                         
   9   4   4        541.78        557.58        73.14 o                         
  10   4   4         76.04        108.04        39.08 o                         
  11   4   4        460.59        489.57        43.13 o                         
 -12   5   4          2.26          6.26        25.88 o                         
 -11   5   4         15.96          3.11        27.88 o                         
 -10   5   4         27.51         22.37        17.22 o                         
  -9   5   4        342.17        341.00        25.51 o                         
  -8   5   4         90.35         98.47        16.77 o                         
  -7   5   4        170.85        128.97        15.68 o                         
  -6   5   4          9.95         16.19         8.20 o                         
  -4   5   4        179.90        344.58        13.20 o                         
  -2   5   4        991.82       1194.37        37.01 o                         
  -1   5   4       2442.48       2538.46        59.53 o                         
   0   5   4        678.32        639.79        18.56 o                         
   1   5   4       2140.38       2320.25        55.32 o                         
   2   5   4         66.28         83.93         7.11 o                         
   3   5   4        726.20        712.45        19.36 o                         
   4   5   4        510.81        487.77        20.95 o                         
   5   5   4         13.82         39.39        14.43 o                         
   6   5   4          6.25         14.53        10.94 o                         
   7   5   4         62.63         68.06        15.95 o                         
   8   5   4         77.56         64.02        23.35 o                         
   9   5   4         92.89        102.82        27.20 o                         
  10   5   4         46.89         99.21        29.44 o                         
  11   5   4          1.26         29.54        31.59 o                         
 -12   6   4        253.15        231.48        33.82 o                         
 -11   6   4        348.38        351.31        36.75 o                         
 -10   6   4        120.29         94.08        19.91 o                         
  -9   6   4        184.38        182.44        21.79 o                         
  -8   6   4         56.29        126.13        17.85 o                         
  -7   6   4        231.77        270.92        21.01 o                         
  -6   6   4         12.56         45.34        10.11 o                         
  -5   6   4       4913.23       5112.34       120.02 o                         
  -4   6   4      12526.46      13879.07       349.62 o                         
  -3   6   4       3623.72       4155.38       108.59 o                         
  -2   6   4       1698.10       1800.25        49.98 o                         
  -1   6   4         10.69         29.37         5.53 o                         
   0   6   4       1847.12       1996.37        48.63 o                         
   1   6   4       1752.06       1691.73        42.39 o                         
   2   6   4       3587.42       3511.87        82.82 o                         
   3   6   4       2772.07       2656.78        64.80 o                         
   4   6   4       2502.41       2348.31        59.64 o                         
   5   6   4        668.72        692.63        31.63 o                         
   6   6   4       1232.20       1091.69        51.97 o                         
   7   6   4        249.96        192.30        21.18 o                         
   8   6   4         18.40          6.16        16.05 o                         
   9   6   4         35.85         46.60        25.60 o                         
  10   6   4        864.99        744.79        51.69 o                         
 -12   7   4          4.26        -44.71        44.71 o                         
 -11   7   4         82.93         80.64        29.64 o                         
 -10   7   4         54.93         56.72        19.70 o                         
  -9   7   4          1.26         13.04        17.09 o                         
  -8   7   4        163.25        134.51        19.80 o                         
  -7   7   4        166.79        146.17        18.07 o                         
  -6   7   4        118.02         85.30        11.96 o                         
  -5   7   4        172.48        417.79        37.58 o                         
  -4   7   4         40.47         67.71         9.65 o                         
  -3   7   4        551.15        620.19        21.29 o                         
  -2   7   4       1610.86       1570.85        45.37 o                         
  -1   7   4       2432.73       2279.97        55.31 o                         
   0   7   4       1378.12       1339.81        35.28 o                         
   1   7   4        212.99        227.50        12.00 o                         
   2   7   4          1.75         -5.52         6.73 o                         
   3   7   4        192.68        198.40        17.36 o                         
   4   7   4        110.78         67.99        13.22 o                         
   5   7   4         52.50        136.79        30.95 o                         
   6   7   4         46.90         50.53        17.72 o                         
   7   7   4          1.71         31.52        16.64 o                         
   8   7   4          4.36          5.41        16.94 o                         
   9   7   4        172.23        167.74        30.23 o                         
  10   7   4        190.92        163.98        33.38 o                         
 -11   8   4         51.70         24.57        27.33 o                         
 -10   8   4        612.50        537.03        34.94 o                         
  -9   8   4         49.62         56.32        19.07 o                         
  -8   8   4         15.08         15.48        16.74 o                         
  -7   8   4        132.53        109.73        17.90 o                         
  -6   8   4       1535.45       1385.33        48.29 o                         
  -5   8   4       1484.38       1423.30        40.80 o                         
  -4   8   4        361.46        430.53        22.73 o                         
  -3   8   4       3987.03       3752.47        90.03 o                         
  -2   8   4        441.63        442.04        18.27 o                         
  -1   8   4        315.79        325.88        14.12 o                         
   0   8   4       2444.84       2466.90        60.57 o                         
   1   8   4        907.26        876.30        26.87 o                         
   2   8   4       2530.30       2366.29        60.69 o                         
   3   8   4       2386.09       2330.44        59.30 o                         
   4   8   4       2984.86       2780.22        80.56 o                         
   5   8   4       3521.19       3198.14        92.43 o                         
   6   8   4        546.54        520.32        30.85 o                         
   7   8   4          4.01          1.44        16.69 o                         
   8   8   4          9.21         45.08        19.22 o                         
   9   8   4         67.56        116.28        29.46 o                         
  10   8   4        102.18         76.21        32.78 o                         
 -11   9   4          6.60          4.22        29.76 o                         
 -10   9   4        222.20        203.08        25.50 o                         
  -9   9   4          1.85         13.32        18.57 o                         
  -8   9   4         14.90         61.44        18.75 o                         
  -7   9   4        127.99        139.54        33.81 o                         
  -6   9   4        510.79        473.87        27.65 o                         
  -5   9   4       1019.31        913.33        31.59 o                         
  -4   9   4         48.14         60.69        11.12 o                         
  -3   9   4       1526.64       1484.47        41.62 o                         
  -2   9   4        760.08        683.40        24.76 o                         
  -1   9   4         16.70         54.21         9.65 o                         
   0   9   4        176.71        163.90        11.14 o                         
   1   9   4        175.24        142.29        12.16 o                         
   2   9   4        260.62        261.56        15.54 o                         
   3   9   4         29.28         19.29         9.99 o                         
   4   9   4        112.81        103.77        16.62 o                         
   5   9   4         17.08          1.37        15.14 o                         
   6   9   4         18.73         14.67        16.62 o                         
   7   9   4        116.73        105.40        21.21 o                         
   8   9   4        331.36        343.47        29.46 o                         
   9   9   4        295.06        262.24        35.84 o                         
 -10  10   4        271.18        259.55        28.73 o                         
  -9  10   4         33.42         33.36        20.45 o                         
  -8  10   4         81.33         94.63        20.98 o                         
  -7  10   4        559.13        474.04        31.07 o                         
  -6  10   4       1101.91       1098.66        43.89 o                         
  -5  10   4       1096.23       1108.11        36.70 o                         
  -4  10   4        349.82        443.83        21.82 o                         
  -3  10   4        879.46        892.49        30.27 o                         
  -2  10   4       1119.15       1191.87        38.23 o                         
  -1  10   4        366.71        433.81        22.49 o                         
   0  10   4        628.48        612.89        27.95 o                         
   1  10   4          6.16          6.10         9.37 o                         
   2  10   4       1169.79       1053.68        33.36 o                         
   3  10   4       1668.89       1520.76        50.46 o                         
   4  10   4        806.00        751.90        34.96 o                         
   5  10   4        205.54        201.76        22.18 o                         
   6  10   4        108.78         98.19        20.68 o                         
   7  10   4        117.69        107.62        22.88 o                         
   8  10   4        160.48        203.73        26.23 o                         
   9  10   4        394.21        412.32        42.74 o                         
 -10  11   4        198.74        203.56        30.92 o                         
  -9  11   4        292.68        266.17        28.55 o                         
  -8  11   4        743.55        639.73        38.32 o                         
  -7  11   4        551.41        487.22        32.47 o                         
  -6  11   4        104.31        237.11        38.03 o                         
  -5  11   4         17.41         94.47        18.12 o                         
  -4  11   4         12.61          2.31        11.66 o                         
  -3  11   4          2.82         36.45        12.24 o                         
  -2  11   4         46.24        134.56        15.41 o                         
  -1  11   4        779.84        750.37        31.90 o                         
   0  11   4       1198.45       1127.90        39.99 o                         
   1  11   4         22.34         16.76        12.15 o                         
   2  11   4        782.10        722.71        27.76 o                         
   3  11   4         50.35         26.06        15.23 o                         
   4  11   4         30.04         26.78        16.06 o                         
   5  11   4         44.03         55.29        19.56 o                         
   6  11   4         81.34         51.34        20.07 o                         
   7  11   4        836.54        744.50        42.44 o                         
   8  11   4         32.32         11.01        21.00 o                         
  -9  12   4         30.87         37.22        22.65 o                         
  -8  12   4         82.54        136.76        24.69 o                         
  -7  12   4        124.14        119.26        27.18 o                         
  -6  12   4        429.79        516.35        33.11 o                         
  -5  12   4       1166.93       1187.59        64.68 o                         
  -4  12   4        933.09       1010.00        36.21 o                         
  -3  12   4        372.59        580.95        70.59 o                         
  -2  12   4        598.46        626.19        30.55 o                         
  -1  12   4         29.79         40.75        14.39 o                         
   0  12   4        206.38        208.59        19.06 o                         
   1  12   4        111.61        110.58        16.34 o                         
   2  12   4       1166.52       1099.78        41.10 o                         
   3  12   4        312.67        274.59        27.40 o                         
   4  12   4        822.47        806.91        39.93 o                         
   5  12   4        385.38        417.34        31.16 o                         
   6  12   4         10.23        -17.11        19.60 o                         
   7  12   4         11.28          0.36        21.45 o                         
   8  12   4         62.69         63.34        29.34 o                         
  -8  13   4        349.19        317.46        30.81 o                         
  -7  13   4         47.32         50.26        22.14 o                         
  -6  13   4         43.12         43.86        20.94 o                         
  -5  13   4         13.40         54.59        21.77 o                         
  -4  13   4         43.44         29.42        19.91 o                         
  -3  13   4          2.45         92.90        20.95 o                         
  -2  13   4        356.62        358.51        30.57 o                         
  -1  13   4        149.18        152.03        22.29 o                         
   0  13   4        667.94        682.77        33.34 o                         
   1  13   4       1284.89       1198.37        44.84 o                         
   2  13   4        787.99        761.54        42.73 o                         
   3  13   4        251.34        258.31        27.76 o                         
   4  13   4          5.85         -9.69        23.28 o                         
   5  13   4        560.58        592.79        57.85 o                         
   6  13   4         88.93         39.35        22.73 o                         
   7  13   4         95.44         47.67        24.12 o                         
  -8  14   4          0.32        -10.32        44.71 o                         
  -7  14   4         23.28         21.79        24.79 o                         
  -6  14   4         67.57         79.65        25.06 o                         
  -5  14   4        623.47        742.22        49.77 o                         
  -4  14   4       1542.97       1736.19        87.48 o                         
  -3  14   4        444.11        578.54        39.28 o                         
  -2  14   4         99.65        147.70        19.71 o                         
  -1  14   4          4.94         10.82        16.08 o                         
   0  14   4        309.82        373.98        29.82 o                         
   1  14   4        437.23        522.81        30.35 o                         
   2  14   4        183.27        208.09        27.81 o                         
   3  14   4        948.85        843.47        48.61 o                         
   4  14   4        228.27        211.10        31.14 o                         
   5  14   4        243.64        213.73        32.60 o                         
   6  14   4        332.11        366.37        40.78 o                         
  -7  15   4         41.92         50.90        61.56 o                         
  -6  15   4         17.75        -23.16        24.65 o                         
  -5  15   4         14.32         10.03        23.54 o                         
  -4  15   4         11.97          7.82        21.60 o                         
  -3  15   4        193.39        179.45        22.15 o                         
  -2  15   4        163.44        253.50        30.48 o                         
  -1  15   4        472.35        512.80        31.17 o                         
   0  15   4        256.07        257.36        24.10 o                         
   1  15   4        367.61        361.87        32.85 o                         
   2  15   4         34.45         47.52        23.85 o                         
   3  15   4         32.13         25.57        23.21 o                         
   4  15   4          0.17        -21.01        24.75 o                         
   5  15   4        143.96         78.07        75.32 o                         
  -5  16   4          9.85         78.07        47.12 o                         
  -4  16   4        115.24        151.28        32.58 o                         
  -3  16   4        430.03        476.52        37.87 o                         
  -2  16   4        304.01        379.39        29.11 o                         
  -1  16   4          2.87         44.81        19.49 o                         
   0  16   4        131.40        192.13        23.40 o                         
   1  16   4        419.70        477.69        37.58 o                         
   2  16   4         15.67          4.80        22.05 o                         
   3  16   4         52.81         70.16        46.09 o                         
  -2  17   4        299.76        354.95        44.99 o                         
  -1  17   4        251.64        258.53        35.81 o                         
   0  17   4        250.05        166.89        44.94 o                         
 -13   1   5          1.33          8.85        24.75 o                         
 -12   1   5        132.19        142.18        24.18 o                         
 -11   1   5        188.63        257.03        25.91 o                         
 -10   1   5        742.39        777.94        39.14 o                         
  -9   1   5       1100.76       1262.86        40.16 o                         
  -8   1   5       3089.45       3241.05        73.33 o                         
  -7   1   5        635.61        879.53        25.78 o                         
  -6   1   5         23.82        187.67        29.46 o                         
  -5   1   5        107.40        164.37        12.91 o                         
  -4   1   5        734.58       1018.50        54.06 o                         
  -3   1   5       5739.62       6158.99       154.68 o                         
  -2   1   5        452.06        412.15        27.24 o                         
  -1   1   5      19086.63      20178.54       407.48 o                         
   0   1   5       1524.61       1582.81        33.60 o                         
   1   1   5       5920.49       5745.65       118.21 o                         
   2   1   5        941.03        924.34        22.02 o                         
   3   1   5         86.30         64.31         7.12 o                         
   4   1   5        806.17        700.46        22.95 o                         
   5   1   5       1962.26       1730.16        46.74 o                         
   6   1   5       4131.96       3652.61       102.62 o                         
   7   1   5        625.68        650.22        34.59 o                         
   8   1   5       1063.54       1032.53        45.15 o                         
   9   1   5        477.15        542.55        35.09 o                         
  10   1   5          9.57         25.25        20.70 o                         
  11   1   5         11.13         31.89        22.75 o                         
 -13   2   5         75.72         56.77        26.54 o                         
 -12   2   5          0.15          7.92        23.10 o                         
 -11   2   5         23.19         26.04        19.43 o                         
 -10   2   5         17.54         19.07        16.96 o                         
  -9   2   5         18.65         34.41        12.42 o                         
  -8   2   5          0.81        217.57        47.55 o                         
  -7   2   5        221.33        256.82        15.72 o                         
  -6   2   5        129.29        173.19        10.64 o                         
  -5   2   5        647.51       1231.39        89.25 o                         
  -4   2   5          0.53        174.63        29.41 o                         
  -3   2   5       7074.21       9047.09       280.08 o                         
  -2   2   5       1724.15       1765.83        46.07 o                         
  -1   2   5       3121.62       3392.65        77.15 o                         
   0   2   5        419.56        490.41        12.25 o                         
   1   2   5        609.31        660.01        16.09 o                         
   2   2   5       1741.89       1760.10        43.28 o                         
   3   2   5        206.57        252.31        24.75 o                         
   4   2   5        553.42        590.79        20.97 o                         
   5   2   5          1.14         -0.60         8.04 o                         
   6   2   5         48.55         29.17        10.34 o                         
   7   2   5        973.23        786.67        36.72 o                         
   8   2   5        240.87        262.89        25.21 o                         
   9   2   5        224.27        205.78        25.14 o                         
  10   2   5        118.60        130.71        24.15 o                         
  11   2   5          7.44         14.07        26.52 o                         
 -13   3   5         12.70         29.99        33.46 o                         
 -12   3   5         52.73         46.08        29.43 o                         
 -11   3   5        642.45        679.75        44.11 o                         
 -10   3   5        957.11       1041.03        52.17 o                         
  -9   3   5       1356.41       1507.07        46.21 o                         
  -8   3   5        341.95        418.77        22.13 o                         
  -7   3   5        685.66        907.35        28.33 o                         
  -6   3   5       2168.56       2211.64        50.86 o                         
  -5   3   5          2.98         -0.25         6.98 o                         
  -4   3   5       3057.22       3257.87        84.77 o                         
  -3   3   5       1568.23       1562.79        42.27 o                         
  -2   3   5      19654.93      20377.88       506.73 o                         
  -1   3   5       7815.56       7650.42       171.40 o                         
   0   3   5       3711.07       3837.73        87.55 o                         
   1   3   5       2183.86       2180.52        46.78 o                         
   2   3   5        723.39        722.07        20.91 o                         
   3   3   5        341.15        337.93        15.80 o                         
   4   3   5       1575.90       1569.31        42.27 o                         
   5   3   5        633.16        560.04        22.34 o                         
   6   3   5        753.61        712.28        27.54 o                         
   7   3   5       2606.01       2292.46       106.53 o                         
   8   3   5        181.43        204.74        23.55 o                         
   9   3   5        247.21        231.71        26.38 o                         
  10   3   5         16.89         30.97        25.36 o                         
  11   3   5         21.80         13.32        26.81 o                         
 -13   4   5         18.39         48.49        47.46 o                         
 -12   4   5        117.90        109.04        30.96 o                         
 -11   4   5         78.91         57.81        24.67 o                         
 -10   4   5         40.50         44.97        18.37 o                         
  -9   4   5         41.76         38.24        14.18 o                         
  -8   4   5        264.97        237.70        18.02 o                         
  -7   4   5         24.03         10.56         8.50 o                         
  -6   4   5        180.79        209.77        12.11 o                         
  -5   4   5        508.39        643.66        27.84 o                         
  -4   4   5       1011.63       1316.98        45.02 o                         
  -3   4   5       1447.09       1751.61        83.82 o                         
  -2   4   5        511.46        491.87        19.08 o                         
  -1   4   5         27.66         45.49         5.74 o                         
   0   4   5       1945.38       2082.52        49.15 o                         
   1   4   5          1.42          1.27         4.06 o                         
   2   4   5        334.57        319.31        10.89 o                         
   3   4   5       1320.78       1420.73        37.79 o                         
   4   4   5        290.40        315.33        15.96 o                         
   5   4   5          0.26          9.41         9.18 o                         
   6   4   5        153.24        153.00        14.86 o                         
   7   4   5         12.89          7.72        11.76 o                         
   8   4   5         12.89         38.71        19.70 o                         
   9   4   5         51.09         83.22        25.70 o                         
  10   4   5          3.93         15.65        25.17 o                         
  11   4   5         86.14         78.19        48.37 o                         
 -12   5   5         71.34         87.69        28.09 o                         
 -11   5   5        341.66        381.45        36.87 o                         
 -10   5   5        423.68        424.36        29.40 o                         
  -9   5   5       1230.50       1298.41        49.09 o                         
  -8   5   5       1657.68       1561.03        53.01 o                         
  -7   5   5        779.93        997.12        43.96 o                         
  -6   5   5       1354.95       1236.10        31.96 o                         
  -5   5   5         33.53        116.63        11.18 o                         
  -4   5   5       1873.72       2173.62        59.21 o                         
  -3   5   5       3691.29       4072.95       105.27 o                         
  -2   5   5       4912.34       4822.94       123.42 o                         
  -1   5   5       6941.48       6744.41       152.51 o                         
   0   5   5       6112.58       6429.75       145.81 o                         
   1   5   5       2175.50       2212.84        53.19 o                         
   2   5   5        159.53        117.61         7.18 o                         
   3   5   5        110.32        124.45         7.50 o                         
   4   5   5        886.14        758.62        25.65 o                         
   5   5   5        835.29        821.76        31.38 o                         
   6   5   5       1474.51       1325.99        61.06 o                         
   7   5   5       1193.35       1068.98        42.94 o                         
   8   5   5        811.10        656.27        44.87 o                         
   9   5   5         13.16          8.29        24.53 o                         
  10   5   5         59.24        122.62        31.39 o                         
 -12   6   5         73.40        115.99        40.96 o                         
 -11   6   5          3.84         15.67        25.91 o                         
 -10   6   5         80.89         67.15        20.45 o                         
  -9   6   5          3.88          9.66        15.96 o                         
  -8   6   5         16.67         60.13        16.04 o                         
  -7   6   5         95.71         89.18        15.37 o                         
  -6   6   5        301.91        305.03        16.69 o                         
  -5   6   5        830.87       1030.25        30.67 o                         
  -4   6   5       1151.14       1557.24        51.46 o                         
  -3   6   5       3349.41       3454.67        90.91 o                         
  -2   6   5       1330.12       1337.02        38.75 o                         
  -1   6   5        530.54        518.94        18.13 o                         
   0   6   5        174.63        144.60         9.20 o                         
   1   6   5         13.62         -0.65         5.57 o                         
   2   6   5        485.55        471.99        17.19 o                         
   3   6   5          5.72         24.59         6.79 o                         
   4   6   5        582.15        585.70        22.41 o                         
   5   6   5          1.53         -8.92        11.85 o                         
   6   6   5         14.78         10.68        13.72 o                         
   7   6   5         31.21         31.05        16.06 o                         
   8   6   5          0.41         30.28        22.98 o                         
   9   6   5          7.93         61.93        25.94 o                         
  10   6   5         38.43         28.60        27.76 o                         
 -12   7   5          8.92         -1.87        38.00 o                         
 -11   7   5         24.52         39.62        26.78 o                         
 -10   7   5        193.20        185.18        24.06 o                         
  -9   7   5       1253.72       1143.18        47.38 o                         
  -8   7   5       2024.97       2086.45        68.01 o                         
  -7   7   5       1910.55       1752.07        60.62 o                         
  -6   7   5        111.10        138.62        13.11 o                         
  -5   7   5        268.10        333.77        19.00 o                         
  -4   7   5        872.92        861.52        29.64 o                         
  -3   7   5       1880.73       2170.45        60.15 o                         
  -2   7   5        858.36        861.36        28.58 o                         
  -1   7   5       3202.01       3215.80        75.95 o                         
   0   7   5       4059.00       4150.56        96.95 o                         
   1   7   5        979.27        975.50        27.95 o                         
   2   7   5        636.67        598.89        20.86 o                         
   3   7   5        130.50        123.73        10.14 o                         
   4   7   5        288.86        330.52        21.50 o                         
   5   7   5       3005.21       2689.13        79.45 o                         
   6   7   5       1469.29       1273.62        47.60 o                         
   7   7   5        917.51        856.73        40.50 o                         
   8   7   5        475.49        412.34        38.44 o                         
   9   7   5        209.52        282.88        36.22 o                         
  10   7   5         16.82         48.13        29.05 o                         
 -11   8   5         67.80         48.84        28.19 o                         
 -10   8   5         86.36         94.05        21.67 o                         
  -9   8   5        204.74        206.26        25.37 o                         
  -8   8   5          0.32         39.81        16.69 o                         
  -7   8   5        249.95        247.20        21.90 o                         
  -6   8   5         77.48        139.64        14.04 o                         
  -5   8   5        834.12        850.23        28.82 o                         
  -4   8   5         13.35         59.17        10.07 o                         
  -3   8   5        237.47        271.36        29.92 o                         
  -2   8   5         29.56         32.08         9.52 o                         
  -1   8   5        521.58        461.39        17.43 o                         
   0   8   5        832.35        785.90        25.00 o                         
   1   8   5       1894.63       1752.93        45.36 o                         
   2   8   5       2224.43       2081.85        53.13 o                         
   3   8   5       1619.72       1475.01        46.32 o                         
   4   8   5        178.58        131.92        17.77 o                         
   5   8   5        834.71        797.92        40.31 o                         
   6   8   5         74.13         82.03        20.70 o                         
   7   8   5        235.11        238.96        24.92 o                         
   8   8   5          3.55          4.03        17.85 o                         
   9   8   5        123.05        140.79        37.02 o                         
 -11   9   5        196.74        199.55        28.94 o                         
 -10   9   5        700.82        634.19        38.55 o                         
  -9   9   5        735.69        660.31        66.97 o                         
  -8   9   5        236.36        245.12        24.07 o                         
  -7   9   5        697.95        839.07        38.97 o                         
  -6   9   5         94.07        116.18        18.12 o                         
  -5   9   5        250.10        306.75        24.58 o                         
  -4   9   5        287.17        363.20        27.55 o                         
  -3   9   5        969.30        977.63        31.05 o                         
  -2   9   5       7755.99       7463.33       172.29 o                         
  -1   9   5       1569.55       1511.22        46.39 o                         
   0   9   5       3189.50       3067.80        74.72 o                         
   1   9   5        966.49        995.33        30.42 o                         
   2   9   5        688.51        610.32        23.22 o                         
   3   9   5          1.63         -4.62        11.99 o                         
   4   9   5        855.01        817.81        57.68 o                         
   5   9   5       1138.19       1017.86        42.96 o                         
   6   9   5       1114.79        986.00        43.81 o                         
   7   9   5        543.34        491.50        44.63 o                         
   8   9   5        182.28        188.22        25.58 o                         
   9   9   5        271.46        261.73        36.95 o                         
 -11  10   5         79.13         63.63        37.83 o                         
 -10  10   5        111.66         97.32        23.05 o                         
  -9  10   5         35.88         71.26        21.18 o                         
  -8  10   5         54.66         46.21        19.33 o                         
  -7  10   5         71.46        103.82        19.52 o                         
  -6  10   5        931.55        785.49        37.97 o                         
  -5  10   5        703.69        755.87        29.52 o                         
  -4  10   5       1261.76       1132.81        35.89 o                         
  -3  10   5        136.04        134.82        13.55 o                         
  -2  10   5        266.22        223.98        15.85 o                         
  -1  10   5        559.74        545.18        26.04 o                         
   0  10   5         32.99         33.14        11.70 o                         
   1  10   5         31.36         41.02        10.36 o                         
   2  10   5         99.86         68.97        11.88 o                         
   3  10   5        340.06        304.42        22.03 o                         
   4  10   5         20.67         28.14        15.84 o                         
   5  10   5          1.22         -2.31        15.88 o                         
   6  10   5         89.19         92.27        21.10 o                         
   7  10   5        120.60         80.13        24.42 o                         
   8  10   5        512.70        467.68        41.35 o                         
   9  10   5        100.59         62.94        58.81 o                         
 -10  11   5        483.61        464.97        42.79 o                         
  -9  11   5        346.97        363.02        31.36 o                         
  -8  11   5        181.91        193.47        24.63 o                         
  -7  11   5        416.18        465.87        31.60 o                         
  -6  11   5        524.82        539.54        36.61 o                         
  -5  11   5          0.06         12.83        14.32 o                         
  -4  11   5         43.22         35.32        12.54 o                         
  -3  11   5        999.77       1027.00        43.48 o                         
  -2  11   5       1510.49       1529.22        49.38 o                         
  -1  11   5       2182.21       2194.69        65.21 o                         
   0  11   5        978.84        920.70        44.53 o                         
   1  11   5       1002.79        883.29        34.75 o                         
   2  11   5          8.66         11.29        11.13 o                         
   3  11   5        143.94        118.50        17.90 o                         
   4  11   5        234.11        220.56        22.56 o                         
   5  11   5        311.43        350.38        28.07 o                         
   6  11   5        388.40        408.80        31.58 o                         
   7  11   5        625.43        589.46        47.66 o                         
   8  11   5        369.20        373.62        33.55 o                         
  -9  12   5         14.07         38.38        23.28 o                         
  -8  12   5         18.13         -4.59        19.39 o                         
  -7  12   5        219.67        215.23        24.86 o                         
  -6  12   5         67.07         80.44        19.74 o                         
  -5  12   5        380.01        460.92        36.64 o                         
  -4  12   5        447.37        531.38        26.85 o                         
  -3  12   5        402.25        397.81        24.70 o                         
  -2  12   5         95.72         90.58        16.45 o                         
  -1  12   5         16.13         14.03        13.24 o                         
   0  12   5        263.97        264.05        26.21 o                         
   1  12   5        405.87        395.11        24.01 o                         
   2  12   5         99.20         90.68        20.21 o                         
   3  12   5        936.70        912.16        45.63 o                         
   4  12   5        492.06        503.95        32.58 o                         
   5  12   5         41.77         26.84        19.51 o                         
   6  12   5         35.39         50.34        21.97 o                         
   7  12   5         62.19         38.98        23.22 o                         
   8  12   5         54.13         98.02        43.33 o                         
  -9  13   5        317.01        252.78       103.18 o                         
  -8  13   5        635.23        660.49        40.46 o                         
  -7  13   5        384.95        402.80        32.75 o                         
  -6  13   5         87.56         79.92        23.50 o                         
  -5  13   5         67.84         61.36        28.09 o                         
  -4  13   5        181.39        185.42        20.35 o                         
  -3  13   5        605.74        680.29        42.30 o                         
  -2  13   5        293.66        256.31        21.74 o                         
  -1  13   5        973.23        960.98        39.60 o                         
   0  13   5       1202.10       1246.87        45.89 o                         
   1  13   5        337.97        381.84        25.57 o                         
   2  13   5         36.99         23.94        19.26 o                         
   3  13   5         43.83         26.90        20.41 o                         
   4  13   5         21.55         62.99        23.75 o                         
   5  13   5        525.38        502.60        40.07 o                         
   6  13   5        206.02        155.02        26.29 o                         
   7  13   5        357.94        346.28        48.22 o                         
  -7  14   5         98.92         78.51        26.48 o                         
  -6  14   5         80.36         96.33        44.25 o                         
  -5  14   5        241.93        268.38        30.50 o                         
  -4  14   5         60.28        161.85        21.55 o                         
  -3  14   5        258.16        268.56        26.71 o                         
  -2  14   5         79.12         98.32        18.54 o                         
  -1  14   5        125.98        160.85        20.23 o                         
   0  14   5         83.26         93.86        18.04 o                         
   1  14   5        668.34        670.73        37.90 o                         
   2  14   5        365.19        322.96        41.01 o                         
   3  14   5        124.79        122.86        28.23 o                         
   4  14   5        189.18        173.69        29.64 o                         
   5  14   5        160.76        185.71        31.37 o                         
  -6  15   5         43.65         69.03        36.86 o                         
  -5  15   5         12.99         25.09        23.74 o                         
  -4  15   5         53.53         54.84        23.16 o                         
  -3  15   5        445.70        460.27        30.16 o                         
  -2  15   5        477.76        525.01        31.80 o                         
  -1  15   5        470.21        449.94        29.59 o                         
   0  15   5        297.42        311.51        26.14 o                         
   1  15   5         44.80         39.54        22.29 o                         
   2  15   5        136.41        135.42        25.85 o                         
   3  15   5         37.92          5.89        29.42 o                         
   4  15   5        571.47        591.43        44.77 o                         
  -5  16   5         54.98         16.51        42.99 o                         
  -4  16   5        196.79        203.00        29.81 o                         
  -3  16   5          7.38         22.60        19.90 o                         
  -2  16   5          5.92         32.09        19.40 o                         
  -1  16   5         19.51         72.93        20.14 o                         
   0  16   5        274.13        299.76        31.08 o                         
   1  16   5        143.71        175.53        27.65 o                         
   2  16   5        597.56        612.59        49.71 o                         
   3  16   5        217.93        172.65        61.56 o                         
  -2  17   5        298.50        304.42        42.70 o                         
  -1  17   5        505.34        517.70        41.03 o                         
   0  17   5         15.10         35.08        54.34 o                         
 -13   0   6        508.37        520.74        51.12 o                         
 -12   0   6        259.71        245.78        38.16 o                         
 -11   0   6        915.90        899.56        83.75 o                         
 -10   0   6        290.12        335.38        44.71 o                         
  -9   0   6        460.44        416.10        37.51 o                         
  -8   0   6       2932.05       3078.57        99.17 o                         
  -7   0   6       3557.66       4042.87       124.88 o                         
  -6   0   6       2575.19       2644.80       100.78 o                         
  -5   0   6        136.21        388.63        57.78 o                         
  -4   0   6        421.11        427.22        64.49 o                         
  -3   0   6       3722.67       4560.20       162.93 o                         
  -2   0   6       5814.51       6108.75       216.55 o                         
  -1   0   6       3344.98       3488.23       165.43 o                         
   0   0   6       5728.49       5638.80       163.61 o                         
   1   0   6        544.88        524.06        26.28 o                         
   2   0   6      10239.19       9975.85       289.29 o                         
   3   0   6       2264.16       2049.55        64.80 o                         
   4   0   6       1908.93       1678.20        55.88 o                         
   5   0   6        436.03        348.84        21.26 o                         
   6   0   6       4669.46       4380.47       191.74 o                         
   7   0   6       1671.27       1391.75        71.86 o                         
   8   0   6        179.15        194.49        69.64 o                         
   9   0   6       2100.95       2015.97        98.49 o                         
  10   0   6        328.94        306.31        46.77 o                         
  11   0   6        275.90        250.43        43.14 o                         
 -13   1   6         65.23         92.07        27.61 o                         
 -12   1   6         17.39         59.11        20.83 o                         
 -11   1   6          0.38         23.01        18.05 o                         
 -10   1   6        306.59        327.72        26.00 o                         
  -9   1   6         58.58         92.76        13.76 o                         
  -8   1   6         36.63         52.34        11.56 o                         
  -7   1   6          4.84          1.21         7.87 o                         
  -6   1   6        137.82        174.24        11.98 o                         
  -5   1   6       1179.78       1186.35        34.68 o                         
  -4   1   6       3186.15       3643.47        93.76 o                         
  -3   1   6       1367.83       1537.46        40.92 o                         
  -2   1   6       1374.94       1641.21        60.41 o                         
  -1   1   6         34.69         23.88         2.81 o                         
   0   1   6        222.40        207.55         6.99 o                         
   1   1   6        732.04        885.99        20.91 o                         
   2   1   6         25.83         59.41         5.06 o                         
   3   1   6        648.30        717.57        22.15 o                         
   4   1   6        126.98        318.28        53.39 o                         
   5   1   6       1100.01       1233.56        41.81 o                         
   6   1   6        141.10        167.08        18.58 o                         
   7   1   6        428.69        399.81        27.53 o                         
   8   1   6          7.97         52.50        19.66 o                         
   9   1   6         94.02        107.69        21.76 o                         
  10   1   6          1.38         32.57        21.81 o                         
  11   1   6        133.51        115.56        30.89 o                         
 -13   2   6        163.82        190.78        30.82 o                         
 -12   2   6        338.18        390.08        45.95 o                         
 -11   2   6         49.29         46.29        19.86 o                         
 -10   2   6         41.38         33.74        17.52 o                         
  -9   2   6       1146.17       1115.23        43.67 o                         
  -8   2   6       1292.82       1296.76        35.24 o                         
  -7   2   6       6767.44       6515.33       138.11 o                         
  -6   2   6       7605.50       8205.25       208.20 o                         
  -5   2   6      10965.16      11248.96       282.57 o                         
  -4   2   6       2962.56       3273.07        84.64 o                         
  -3   2   6        830.23        649.41        28.69 o                         
  -2   2   6        119.77        107.59         6.02 o                         
  -1   2   6        807.91        795.84        19.88 o                         
   0   2   6        537.84        627.77        15.27 o                         
   1   2   6       8580.66       8046.77       164.92 o                         
   2   2   6       7104.92       6862.68       156.13 o                         
   3   2   6       3182.12       2880.04        69.40 o                         
   4   2   6       1998.21       1980.91        51.27 o                         
   5   2   6          1.55         21.29         8.90 o                         
   6   2   6         16.13         30.31        10.05 o                         
   7   2   6        484.20        442.56        28.91 o                         
   8   2   6       1264.89       1136.83        64.63 o                         
   9   2   6        409.23        475.13        33.52 o                         
  10   2   6        346.68        318.16        35.34 o                         
  11   2   6          7.00         14.62        28.92 o                         
 -13   3   6         54.58         84.88        28.04 o                         
 -12   3   6          2.47         47.53        24.27 o                         
 -11   3   6          4.47         22.21        21.98 o                         
 -10   3   6         57.15         61.82        15.42 o                         
  -9   3   6        106.15        113.43        15.17 o                         
  -8   3   6        222.48        214.97        14.35 o                         
  -7   3   6        122.89        260.77        21.56 o                         
  -6   3   6        146.06        155.29        12.37 o                         
  -5   3   6        260.59        343.85        15.74 o                         
  -4   3   6          4.95         34.64         7.96 o                         
  -3   3   6        505.58        639.20        22.52 o                         
  -2   3   6       2866.63       3578.76        91.60 o                         
  -1   3   6        213.54        222.76        10.10 o                         
   0   3   6         32.31         30.94         4.43 o                         
   1   3   6         23.21         50.72         5.31 o                         
   2   3   6       1618.96       1744.37        43.51 o                         
   3   3   6         89.24        131.00        18.01 o                         
   4   3   6          9.83        105.33        28.83 o                         
   5   3   6        558.63        599.08        39.99 o                         
   6   3   6        758.75        733.57        28.21 o                         
   7   3   6         74.98         86.35        18.46 o                         
   8   3   6         28.80         25.04        18.01 o                         
   9   3   6          0.00          0.62        19.64 o                         
  10   3   6          9.07         17.76        39.43 o                         
  11   3   6         10.12         33.36        52.62 o                         
 -13   4   6        543.28        566.44        75.32 o                         
 -12   4   6        272.36        307.01        69.69 o                         
 -11   4   6         14.02         18.07        32.31 o                         
 -10   4   6         63.93        113.13        18.96 o                         
  -9   4   6         11.96         97.92        15.40 o                         
  -8   4   6        324.87        372.22        22.02 o                         
  -7   4   6        312.48        356.25        16.38 o                         
  -6   4   6       6410.69       6961.97       159.49 o                         
  -5   4   6       4084.01       4685.52       121.18 o                         
  -3   4   6        973.25        940.62        27.85 o                         
  -2   4   6       1601.04       1650.27        44.85 o                         
  -1   4   6      10386.02      10755.32       240.71 o                         
   0   4   6      10721.89      11649.64       260.67 o                         
   1   4   6      16997.46      17484.79       356.07 o                         
   2   4   6       6889.35       6914.39       143.16 o                         
   3   4   6       2266.65       2301.21        57.32 o                         
   4   4   6       1796.41       1723.51        46.14 o                         
   5   4   6        132.70        134.51        13.27 o                         
   6   4   6          5.91         16.52        11.07 o                         
   7   4   6         63.50         56.43        17.51 o                         
   8   4   6        848.94        821.75        76.98 o                         
   9   4   6        323.60        357.15        47.71 o                         
  10   4   6        221.79        227.71        50.01 o                         
 -12   5   6         10.32          5.49        32.27 o                         
 -11   5   6         46.87         50.95        25.16 o                         
 -10   5   6          8.89         11.92        16.48 o                         
  -9   5   6         88.74         93.25        17.94 o                         
  -8   5   6          1.62         10.12        13.28 o                         
  -7   5   6        394.72        383.05        18.03 o                         
  -6   5   6        641.60        740.26        29.55 o                         
  -5   5   6       3628.24       3620.78        95.55 o                         
  -4   5   6        139.26        373.40        22.86 o                         
  -3   5   6        105.08        103.28        16.06 o                         
  -2   5   6       4285.76       4412.69       101.19 o                         
  -1   5   6       1600.09       1845.07        44.68 o                         
   0   5   6        516.42        557.98        17.09 o                         
   1   5   6       3089.37       3268.66        76.61 o                         
   2   5   6         49.77         59.89         6.07 o                         
   3   5   6         91.69        113.45        18.80 o                         
   4   5   6          2.25         29.60        16.48 o                         
   5   5   6         32.13         54.61        11.57 o                         
   6   5   6          1.03         -8.92        11.12 o                         
   7   5   6         99.39         76.59        16.71 o                         
   8   5   6         68.11         86.30        25.49 o                         
   9   5   6         22.37          9.34        31.20 o                         
  10   5   6        127.98        167.17        33.25 o                         
 -12   6   6        120.03         98.45        31.28 o                         
 -11   6   6        255.96        268.69        33.83 o                         
 -10   6   6        103.63         95.58        19.83 o                         
  -9   6   6         81.73        111.05        19.41 o                         
  -8   6   6        776.14        831.32        37.20 o                         
  -7   6   6        402.72        720.50        57.69 o                         
  -6   6   6        835.53        931.99        37.17 o                         
  -5   6   6       3340.03       4135.61       157.27 o                         
  -4   6   6       6182.87       6704.86       171.26 o                         
  -3   6   6        707.98        758.47        34.15 o                         
  -2   6   6         27.10         22.02         5.51 o                         
  -1   6   6       1560.77       1512.41        38.05 o                         
   0   6   6       5341.45       5233.73       120.09 o                         
   1   6   6       3831.95       3758.58        87.96 o                         
   2   6   6       3244.82       2940.96        70.65 o                         
   3   6   6       1420.55       1267.54        31.48 o                         
   4   6   6        112.67         82.82        11.25 o                         
   5   6   6        103.16         59.61        15.56 o                         
   6   6   6        116.69        102.35        17.28 o                         
   7   6   6        569.11        446.41        28.89 o                         
   8   6   6         64.21         91.85        26.06 o                         
   9   6   6        543.89        552.37        82.13 o                         
  10   6   6        533.42        648.35        50.52 o                         
 -12   7   6         33.49         67.61        36.12 o                         
 -11   7   6          7.17         34.45        20.72 o                         
 -10   7   6         12.99         18.59        18.40 o                         
  -9   7   6         14.12         40.13        19.46 o                         
  -8   7   6         71.60        191.31        41.25 o                         
  -7   7   6        142.06        196.16        19.44 o                         
  -6   7   6         70.05        103.39        12.23 o                         
  -5   7   6       1242.19       1176.41        34.70 o                         
  -4   7   6         68.90         51.05         9.99 o                         
  -3   7   6        864.29        822.16        28.20 o                         
  -2   7   6       3427.92       3199.05        75.53 o                         
  -1   7   6       1076.88       1000.63        27.93 o                         
   0   7   6        162.28        172.21        21.50 o                         
   1   7   6          7.61          1.26         6.78 o                         
   2   7   6        128.87        131.74        10.49 o                         
   3   7   6          3.32         -3.07        10.39 o                         
   4   7   6         10.54        125.54        16.08 o                         
   5   7   6        728.37        706.38        33.72 o                         
   6   7   6         52.04         50.06        16.71 o                         
   7   7   6         24.58         15.47        18.76 o                         
   8   7   6          3.65          1.04        22.73 o                         
   9   7   6        202.70        153.52        34.75 o                         
  10   7   6          9.07         -4.47        53.31 o                         
 -11   8   6         87.00         48.80        22.14 o                         
 -10   8   6         13.99          9.60        18.46 o                         
  -9   8   6        282.68        321.23        27.64 o                         
  -8   8   6        627.97        618.47        36.96 o                         
  -7   8   6       2095.86       2029.91        65.33 o                         
  -6   8   6       1203.20       1255.35        38.36 o                         
  -5   8   6        471.71        708.36        46.31 o                         
  -4   8   6       2117.43       2003.47        57.70 o                         
  -3   8   6        692.57        811.54        38.69 o                         
  -2   8   6        354.49        339.67        18.11 o                         
  -1   8   6       1247.78       1097.19        31.01 o                         
   0   8   6        786.73        745.34        23.77 o                         
   1   8   6       1747.99       1695.69        44.36 o                         
   2   8   6       1513.42       1429.21        39.40 o                         
   3   8   6       1429.09       1282.90        43.39 o                         
   4   8   6        764.41        685.44        31.97 o                         
   5   8   6         25.36         61.01        18.26 o                         
   6   8   6        350.18        306.21        25.67 o                         
   7   8   6        174.77        179.80        27.65 o                         
   8   8   6        224.72        241.97        33.16 o                         
   9   8   6        451.18        461.15        42.99 o                         
 -11   9   6        149.02         92.97        26.78 o                         
 -10   9   6        122.83        114.84        22.98 o                         
  -9   9   6         25.23         56.66        31.30 o                         
  -8   9   6          2.73         35.71        17.86 o                         
  -7   9   6          7.27         43.89        17.04 o                         
  -6   9   6        400.97        448.59        22.28 o                         
  -4   9   6         24.55         93.09        21.94 o                         
  -3   9   6        952.24        925.28        30.09 o                         
  -2   9   6        157.28        115.82        15.26 o                         
  -1   9   6       1269.73       1231.78        34.79 o                         
   0   9   6        414.05        374.34        17.40 o                         
   1   9   6         10.75         30.83         9.27 o                         
   2   9   6       1003.07        909.39        29.61 o                         
   3   9   6        874.90        813.51        39.76 o                         
   4   9   6        169.28        262.49        32.56 o                         
   5   9   6        162.07        170.43        23.19 o                         
   6   9   6        603.37        529.59        33.07 o                         
   7   9   6         20.30         32.20        19.92 o                         
   8   9   6        640.24        720.12        73.52 o                         
   9   9   6          6.20        -26.12        26.12 o                         
 -11  10   6         73.60         70.16        38.18 o                         
 -10  10   6        100.15        114.29        28.21 o                         
  -9  10   6         17.22         29.61        20.21 o                         
  -8  10   6        557.11        570.02        59.81 o                         
  -7  10   6       1560.31       1636.31        57.91 o                         
  -6  10   6       2880.86       3034.10        89.51 o                         
  -5  10   6        950.26        959.83        38.10 o                         
  -4  10   6        591.08        549.35        24.18 o                         
  -3  10   6         44.50         52.13        11.65 o                         
  -2  10   6        108.13        112.59        13.12 o                         
  -1  10   6        102.50         89.85        13.31 o                         
   0  10   6        468.26        541.97        39.07 o                         
   1  10   6       1627.42       1532.77        42.93 o                         
   2  10   6       1336.83       1277.86        42.01 o                         
   3  10   6       2940.23       2750.85        93.52 o                         
   4  10   6       1027.56        925.17        39.86 o                         
   5  10   6        127.46        145.46        21.45 o                         
   6  10   6        115.67         95.08        21.08 o                         
   7  10   6         67.28         73.25        21.63 o                         
   8  10   6        962.47        944.18        48.94 o                         
 -10  11   6         75.61         85.95        27.38 o                         
  -9  11   6        110.91        107.18        32.48 o                         
  -8  11   6        137.52        135.01        27.05 o                         
  -7  11   6        100.24         97.87        20.14 o                         
  -6  11   6         38.63         48.99        17.20 o                         
  -5  11   6        637.56        607.68        46.22 o                         
  -4  11   6        282.51        245.62        18.06 o                         
  -3  11   6          7.17         -6.80        11.21 o                         
  -2  11   6        551.04        525.15        26.66 o                         
  -1  11   6        540.03        517.74        26.39 o                         
   0  11   6        128.23        127.02        15.82 o                         
   1  11   6        103.70         97.83        19.26 o                         
   2  11   6         43.35         27.83        14.70 o                         
   3  11   6         29.91          7.20        22.85 o                         
   4  11   6        452.31        492.23        31.24 o                         
   5  11   6          3.91         -1.83        17.43 o                         
   6  11   6        550.29        565.56        44.02 o                         
   7  11   6        164.84        145.68        25.55 o                         
   8  11   6          6.90         26.14        22.02 o                         
  -9  12   6          1.20         -5.41        23.85 o                         
  -8  12   6        101.51        146.70        23.97 o                         
  -7  12   6        236.68        280.18        32.42 o                         
  -6  12   6        310.89        360.74        28.18 o                         
  -5  12   6        640.96        891.19        48.18 o                         
  -4  12   6         35.08         57.94        14.98 o                         
  -3  12   6         39.87         28.50        14.42 o                         
  -2  12   6         60.35         54.69        15.10 o                         
  -1  12   6        357.97        373.74        23.97 o                         
   0  12   6        385.43        386.34        26.94 o                         
   1  12   6        926.04        902.22        36.65 o                         
   2  12   6        801.30        699.46        39.22 o                         
   3  12   6        605.83        626.14        45.85 o                         
   4  12   6        792.04        824.27        41.28 o                         
   5  12   6        190.57        232.62        26.51 o                         
   6  12   6         61.21         46.03        22.14 o                         
   7  12   6        305.87        244.11        29.35 o                         
  -9  13   6        550.59        449.85       100.43 o                         
  -8  13   6         39.82         61.48        26.51 o                         
  -7  13   6         68.43         55.38        21.52 o                         
  -6  13   6         52.87         66.92        23.14 o                         
  -5  13   6        269.96        290.90        37.53 o                         
  -4  13   6        430.65        473.47        39.22 o                         
  -3  13   6        392.39        374.15        25.12 o                         
  -2  13   6        337.00        293.55        22.94 o                         
  -1  13   6         48.48         65.56        16.44 o                         
   0  13   6         11.42         -8.08        14.12 o                         
   1  13   6        393.37        422.57        26.29 o                         
   2  13   6         78.45        104.50        21.41 o                         
   3  13   6         33.84         50.73        27.21 o                         
   4  13   6        136.09        118.59        26.23 o                         
   5  13   6        535.83        524.57        44.85 o                         
   6  13   6        181.38        183.28        27.68 o                         
   7  13   6         82.41        115.90        58.47 o                         
  -7  14   6         35.03         62.83        29.29 o                         
  -6  14   6         10.59         10.73        22.29 o                         
  -5  14   6        393.45        468.63        46.69 o                         
  -4  14   6        341.07        363.97        26.46 o                         
  -3  14   6         31.10         26.04        16.90 o                         
  -2  14   6          2.14         24.25        16.62 o                         
  -1  14   6        128.95        165.29        20.34 o                         
   0  14   6        965.89        974.25        41.36 o                         
   1  14   6        294.68        259.73        28.17 o                         
   2  14   6        775.75        807.73        46.44 o                         
   3  14   6        189.72        201.83        40.75 o                         
   4  14   6         13.66         26.71        24.94 o                         
   5  14   6          0.34         21.91        34.51 o                         
  -6  15   6         19.74         16.20        25.40 o                         
  -5  15   6          3.29        -18.54        22.32 o                         
  -4  15   6        212.21        235.25        28.96 o                         
  -3  15   6        910.61        917.70        42.17 o                         
  -2  15   6        257.40        280.42        25.06 o                         
  -1  15   6        443.12        436.41        29.08 o                         
   0  15   6        135.45        153.27        21.23 o                         
   1  15   6         11.47         -4.44        20.64 o                         
   2  15   6         17.54        -13.23        37.33 o                         
   3  15   6          3.50         -5.63        23.76 o                         
   4  15   6        429.80        505.39        59.54 o                         
  -5  16   6        459.42        433.00        74.63 o                         
  -4  16   6        375.30        471.99        38.91 o                         
  -3  16   6        689.50        822.16        41.50 o                         
  -2  16   6         87.74        140.34        21.89 o                         
  -1  16   6         43.39         84.95        20.27 o                         
   0  16   6        310.86        335.37        33.49 o                         
   1  16   6        185.63        217.12        39.18 o                         
   2  16   6        207.37        247.07        32.24 o                         
  -2  17   6        428.17        469.65        72.40 o                         
  -1  17   6        140.90        155.22        65.00 o                         
 -13   1   7        259.99        234.50        31.68 o                         
 -12   1   7        467.07        502.86        34.12 o                         
 -11   1   7        843.16        861.83        41.98 o                         
 -10   1   7       1034.46       1047.18        43.25 o                         
  -9   1   7        674.46        872.75        28.35 o                         
  -8   1   7        778.93        908.93        27.59 o                         
  -7   1   7         23.64         35.72         9.60 o                         
  -6   1   7       1564.65       1530.73        44.13 o                         
  -5   1   7        148.04        318.95        38.77 o                         
  -4   1   7      13836.28      15081.91       438.93 o                         
  -3   1   7      16656.42      17598.17       586.36 o                         
  -2   1   7       2728.47       2916.71        86.09 o                         
  -1   1   7       7272.65       7080.15       158.08 o                         
   0   1   7       2121.86       2063.93        44.22 o                         
   1   1   7        720.79        731.35        18.27 o                         
   2   1   7       1001.71        956.05        23.33 o                         
   3   1   7       2150.04       1934.40        48.98 o                         
   4   1   7       4708.67       4166.45        99.43 o                         
   5   1   7       2731.91       2568.61        65.63 o                         
   6   1   7        680.88        625.86        32.24 o                         
   7   1   7        435.64        462.95        40.27 o                         
   8   1   7         57.23         70.59        23.26 o                         
   9   1   7        293.71        277.49        28.09 o                         
  10   1   7        491.82        499.76        36.53 o                         
  11   1   7        570.09        669.96        90.45 o                         
 -13   2   7         83.96        117.67        37.20 o                         
 -12   2   7          7.03         34.13        23.38 o                         
 -11   2   7          2.67          2.45        18.26 o                         
 -10   2   7         12.84         19.88        13.84 o                         
  -9   2   7          0.82         79.09        17.71 o                         
  -8   2   7        287.69        352.45        17.03 o                         
  -7   2   7         34.11         29.64         9.07 o                         
  -6   2   7        236.53        290.12        15.39 o                         
  -4   2   7         11.33         92.15        15.78 o                         
  -3   2   7       1277.52       1394.89        40.24 o                         
  -2   2   7         32.76         47.65         4.59 o                         
  -1   2   7         66.90         80.88         6.71 o                         
   0   2   7         31.01         27.51         4.15 o                         
   1   2   7         57.19         69.64         5.70 o                         
   2   2   7         11.36         20.75         4.18 o                         
   3   2   7        387.41        436.12        30.23 o                         
   4   2   7        159.29        211.11        21.04 o                         
   5   2   7       2030.66       1873.57        50.70 o                         
   6   2   7        346.22        311.91        24.37 o                         
   7   2   7          1.02          2.08        15.65 o                         
   8   2   7          0.17         -3.46        17.53 o                         
   9   2   7         57.64         49.86        21.40 o                         
  10   2   7         24.07         43.96        25.92 o                         
  11   2   7         18.37         83.23        82.54 o                         
 -13   3   7         60.99         39.72        32.13 o                         
 -12   3   7         87.44         76.42        25.08 o                         
 -11   3   7       1364.11       1359.20        62.36 o                         
 -10   3   7        906.12        971.85        36.29 o                         
  -9   3   7       1063.71       1067.51        36.87 o                         
  -8   3   7         10.80         72.15        14.99 o                         
  -7   3   7        170.74        237.39        16.79 o                         
  -6   3   7       1531.04       1807.15        68.95 o                         
  -5   3   7       5896.21       6780.22       172.34 o                         
  -4   3   7       1275.66       1268.32        64.83 o                         
  -3   3   7       8476.09       8544.06       214.43 o                         
  -2   3   7      20380.91      20719.39       515.24 o                         
  -1   3   7       1681.98       1679.76        40.07 o                         
   0   3   7       7350.94       7844.47       176.42 o                         
   1   3   7       1176.26       1183.70        27.38 o                         
   2   3   7       1650.54       1470.94        33.79 o                         
   3   3   7       3373.05       3088.07        74.72 o                         
   4   3   7       4249.59       3918.33        94.34 o                         
   5   3   7       3632.10       3316.93        82.58 o                         
   6   3   7       1534.47       1424.39        44.21 o                         
   7   3   7        669.75        632.41        35.51 o                         
   8   3   7          0.89         37.52        19.11 o                         
   9   3   7          1.75         10.14        23.70 o                         
  10   3   7          3.24         16.11        25.82 o                         
 -13   4   7          1.71         21.45        33.93 o                         
 -12   4   7          7.89         11.00        23.78 o                         
 -11   4   7          1.74          1.12        21.52 o                         
 -10   4   7         28.27         60.98        17.72 o                         
  -9   4   7        267.59        275.68        20.27 o                         
  -8   4   7         44.21        121.11        13.66 o                         
  -7   4   7         34.99         46.48         9.45 o                         
  -6   4   7         14.70         87.30        12.58 o                         
  -5   4   7        355.95        525.75        42.39 o                         
  -4   4   7         19.34        109.71        17.54 o                         
  -3   4   7          1.80          7.22         6.65 o                         
  -2   4   7        102.93         85.02         6.33 o                         
  -1   4   7       1262.12       1312.55        32.60 o                         
   0   4   7         57.37         52.81         5.81 o                         
   1   4   7        571.13        500.52        14.47 o                         
   2   4   7         45.26         55.29         6.02 o                         
   3   4   7        192.71        214.01        12.98 o                         
   4   4   7         35.82         40.07         9.77 o                         
   5   4   7        342.84        332.40        18.84 o                         
   6   4   7         12.57         13.63        11.47 o                         
   7   4   7         15.19         -3.47        16.08 o                         
   8   4   7        107.97        108.98        25.67 o                         
   9   4   7         34.50         47.39        25.76 o                         
  10   4   7         31.35         41.80        27.57 o                         
 -13   5   7         73.24        157.52        56.06 o                         
 -12   5   7        588.40        562.14        46.04 o                         
 -11   5   7        212.43        223.90        53.99 o                         
 -10   5   7        964.44        963.89        43.46 o                         
  -9   5   7        422.87        502.01        29.80 o                         
  -8   5   7        486.20        509.53        28.10 o                         
  -7   5   7         93.16        138.36        11.70 o                         
  -6   5   7        289.47        487.54        32.69 o                         
  -5   5   7       3626.42       3897.50       102.34 o                         
  -4   5   7       2746.65       2875.39        76.46 o                         
  -3   5   7       5736.58       5575.82       164.07 o                         
  -2   5   7       2822.27       2714.72        63.91 o                         
  -1   5   7       3602.32       3779.82        87.36 o                         
   0   5   7         20.85         27.26         5.73 o                         
   1   5   7          0.66         11.62         5.39 o                         
   2   5   7       3364.68       3183.37        68.73 o                         
   3   5   7       2223.16       2059.64        52.80 o                         
   4   5   7       2347.95       2124.04        55.86 o                         
   5   5   7       1904.15       1772.91        54.17 o                         
   6   5   7       1073.78        938.10        33.99 o                         
   7   5   7        212.68        204.14        27.61 o                         
   8   5   7          0.22         -2.67        22.90 o                         
   9   5   7         17.44         22.80        41.40 o                         
  10   5   7         88.76        125.26        31.79 o                         
 -12   6   7          7.57         47.94        33.54 o                         
 -11   6   7         36.24         36.93        19.50 o                         
 -10   6   7         91.75         95.93        20.24 o                         
  -9   6   7        388.60        408.18        28.11 o                         
  -8   6   7        621.79        610.51        31.77 o                         
  -7   6   7        289.44        322.07        18.13 o                         
  -6   6   7         44.43         87.39        11.82 o                         
  -5   6   7          1.43        286.31        56.06 o                         
  -3   6   7        232.65        253.96        14.64 o                         
  -2   6   7       1317.64       1301.79        33.55 o                         
  -1   6   7         57.66         47.79         8.08 o                         
   0   6   7        188.26        164.94         9.91 o                         
   1   6   7       1652.72       1460.16        37.87 o                         
   2   6   7         70.40         54.00         8.48 o                         
   3   6   7       1093.40        940.27        29.16 o                         
   4   6   7          3.35         15.22         9.71 o                         
   5   6   7        460.24        437.29        26.06 o                         
   6   6   7          0.67         12.50        14.63 o                         
   7   6   7         39.28         42.12        16.86 o                         
   8   6   7        101.50        106.48        31.91 o                         
   9   6   7          4.99         11.84        24.81 o                         
  10   6   7          3.83        -13.41        30.56 o                         
 -12   7   7        275.51        294.39        45.00 o                         
 -11   7   7        256.95        256.92        27.36 o                         
 -10   7   7        332.19        371.53        47.75 o                         
  -9   7   7        249.39        414.70        68.16 o                         
  -8   7   7        665.96        696.81        35.36 o                         
  -7   7   7        317.94        388.29        20.96 o                         
  -6   7   7         99.03        141.74        13.24 o                         
  -5   7   7        749.09        701.62        26.57 o                         
  -4   7   7       6843.26       6412.32       165.11 o                         
  -3   7   7       3806.46       3590.48        95.24 o                         
  -2   7   7        807.77        751.49        22.58 o                         
  -1   7   7        844.00        841.01        24.71 o                         
   0   7   7        123.84        130.88         9.95 o                         
   1   7   7        413.06        370.11        15.73 o                         
   2   7   7        880.56        781.41        24.85 o                         
   3   7   7       2269.84       2354.16        68.62 o                         
   4   7   7       2448.79       2201.26        66.18 o                         
   5   7   7       1216.46       1024.94        59.93 o                         
   6   7   7       1128.21        963.66        41.67 o                         
   7   7   7        206.98        205.70        23.49 o                         
   8   7   7         69.32         98.13        33.34 o                         
   9   7   7         21.63         27.84        27.56 o                         
 -12   8   7         14.88         81.85        67.75 o                         
 -11   8   7          2.05          3.21        22.06 o                         
 -10   8   7          0.45          9.43        18.51 o                         
  -9   8   7         30.21         82.46        19.10 o                         
  -8   8   7         11.91         58.15        16.83 o                         
  -7   8   7        517.88        525.94        34.15 o                         
  -6   8   7        444.53        433.55        21.36 o                         
  -5   8   7         68.08        100.23        11.78 o                         
  -4   8   7        801.12        752.50        28.24 o                         
  -3   8   7        566.63        561.86        23.53 o                         
  -2   8   7        168.17        218.80        12.02 o                         
  -1   8   7        148.49        168.50        11.28 o                         
   0   8   7        343.86        340.68        22.55 o                         
   1   8   7         21.64         32.47         8.66 o                         
   2   8   7         76.41         51.35         9.71 o                         
   3   8   7        167.62        146.06        16.29 o                         
   4   8   7          0.11         -7.09        13.08 o                         
   5   8   7          0.39        -14.84        14.84 o                         
   6   8   7        250.56        228.69        23.38 o                         
   7   8   7         14.68         31.13        18.63 o                         
   8   8   7        100.25         68.21        26.78 o                         
   9   8   7        142.01         94.84        41.28 o                         
 -11   9   7        611.68        599.49        44.96 o                         
 -10   9   7        433.66        410.44        37.21 o                         
  -9   9   7        490.58        445.18        31.71 o                         
  -8   9   7          2.18         58.34        18.01 o                         
  -7   9   7        100.66        166.53        22.29 o                         
  -6   9   7        464.84        473.42        23.33 o                         
  -5   9   7       1332.60       1413.52        47.32 o                         
  -4   9   7        980.97        989.07        38.56 o                         
  -3   9   7       3482.94       3272.88        89.47 o                         
  -2   9   7       2816.55       2591.88        72.85 o                         
  -1   9   7       1429.97       1263.56        35.38 o                         
   0   9   7        113.30        109.49        11.12 o                         
   1   9   7        134.95        137.48        12.30 o                         
   2   9   7         13.72          9.11         9.11 o                         
   3   9   7        247.28        242.07        20.11 o                         
   4   9   7        293.84        299.98        23.64 o                         
   5   9   7        591.94        567.91        32.95 o                         
   6   9   7         32.34         39.44        18.49 o                         
   7   9   7          6.72          1.22        18.45 o                         
   8   9   7          0.51         50.58        27.79 o                         
 -11  10   7          6.71         14.44        32.67 o                         
 -10  10   7        143.15        180.10        30.47 o                         
  -9  10   7         31.31         30.05        19.36 o                         
  -8  10   7        104.51        161.52        25.47 o                         
  -7  10   7        274.79        310.30        29.34 o                         
  -6  10   7        215.41        371.39        29.78 o                         
  -5  10   7        264.28        298.99        36.47 o                         
  -4  10   7        156.94        144.02        14.42 o                         
  -3  10   7         60.14         46.84        11.76 o                         
  -2  10   7        285.53        255.22        18.38 o                         
  -1  10   7       1020.70        839.17        32.41 o                         
   0  10   7        651.64        607.65        23.75 o                         
   1  10   7        653.39        580.45        23.47 o                         
   2  10   7        470.09        462.04        25.84 o                         
   3  10   7         52.67         16.84        14.72 o                         
   4  10   7        391.31        371.46        26.69 o                         
   5  10   7         15.05         14.17        17.26 o                         
   6  10   7          1.85          6.55        18.37 o                         
   7  10   7        429.56        386.08        32.01 o                         
   8  10   7         18.78          9.33        32.36 o                         
 -10  11   7        416.88        474.86        47.15 o                         
  -9  11   7         16.37         59.83        29.19 o                         
  -8  11   7         29.93         17.08        19.28 o                         
  -7  11   7         68.58         58.23        22.29 o                         
  -6  11   7        269.57        354.16        37.21 o                         
  -5  11   7        884.34        956.16        42.14 o                         
  -4  11   7        403.91        456.75        23.03 o                         
  -3  11   7        604.95        634.70        37.75 o                         
  -2  11   7        648.82        655.65        29.84 o                         
  -1  11   7        529.91        560.84        28.18 o                         
   0  11   7         65.42         65.57        14.04 o                         
   1  11   7         80.33         73.03        14.18 o                         
   2  11   7       1322.50       1155.95        42.64 o                         
   3  11   7        666.59        598.37        32.20 o                         
   4  11   7       1389.01       1357.80        51.80 o                         
   5  11   7        555.62        499.87        36.53 o                         
   6  11   7        746.15        704.17        47.41 o                         
   7  11   7        265.32        237.58        28.89 o                         
  -9  12   7        160.67        157.99        30.99 o                         
  -8  12   7        347.72        315.07        32.24 o                         
  -7  12   7        103.95         93.42        21.09 o                         
  -6  12   7        103.27         60.34        19.10 o                         
  -5  12   7         16.46         38.14        14.19 o                         
  -4  12   7          2.04         28.79        14.74 o                         
  -3  12   7         17.49         -3.20        13.69 o                         
  -2  12   7        112.43        122.32        17.18 o                         
  -1  12   7        465.43        492.19        33.41 o                         
   0  12   7        661.45        594.84        29.38 o                         
   1  12   7        242.48        223.48        19.77 o                         
   2  12   7        375.29        370.66        30.01 o                         
   3  12   7        407.05        427.14        30.96 o                         
   4  12   7          5.01         -3.49        18.52 o                         
   5  12   7        100.27        119.50        23.24 o                         
   6  12   7         28.15         34.96        22.19 o                         
   7  12   7        149.79        127.85        26.27 o                         
  -9  13   7        198.36        323.98        78.07 o                         
  -8  13   7         13.50         80.71        27.53 o                         
  -7  13   7          3.60         20.95        19.99 o                         
  -6  13   7         32.01         27.78        36.46 o                         
  -5  13   7        205.98        201.95        21.71 o                         
  -4  13   7       1041.51       1063.69        44.88 o                         
  -3  13   7         89.79         67.39        16.73 o                         
  -2  13   7        358.59        351.10        24.79 o                         
  -1  13   7         72.92         69.39        18.57 o                         
   0  13   7         40.74         39.53        15.72 o                         
   1  13   7        196.27        206.47        32.78 o                         
   2  13   7        371.42        368.92        31.29 o                         
   3  13   7        776.78        895.86        50.37 o                         
   4  13   7        202.88        259.92        31.21 o                         
   5  13   7        291.42        298.78        34.27 o                         
   6  13   7        200.48        200.83        28.48 o                         
  -7  14   7        250.90        292.88        60.19 o                         
  -6  14   7        469.42        510.68        39.02 o                         
  -5  14   7        223.49        246.42        73.94 o                         
  -4  14   7        384.92        457.81        29.46 o                         
  -3  14   7         11.14         35.57        16.90 o                         
  -2  14   7         38.31         23.60        16.75 o                         
  -1  14   7         25.44         31.90        16.81 o                         
   0  14   7        227.13        228.50        23.58 o                         
   1  14   7        361.21        317.30        30.09 o                         
   2  14   7        596.80        598.25        39.40 o                         
   3  14   7          1.77          2.73        23.18 o                         
   4  14   7          0.16        -22.44        23.89 o                         
   5  14   7         28.92         42.70        26.57 o                         
  -6  15   7         51.46         82.61        32.94 o                         
  -5  15   7        113.82        150.43        27.79 o                         
  -4  15   7        397.19        477.58        31.01 o                         
  -3  15   7        593.88        661.00        35.42 o                         
  -2  15   7        433.04        446.37        32.05 o                         
  -1  15   7         93.39        100.99        19.73 o                         
   0  15   7         31.60         51.37        22.55 o                         
   1  15   7         10.67          6.63        20.92 o                         
   2  15   7          2.23          7.03        21.57 o                         
   3  15   7        318.91        453.64        65.98 o                         
   4  15   7        122.95         67.75        48.49 o                         
  -4  16   7         50.96         63.55        27.03 o                         
  -3  16   7          0.21         24.42        19.22 o                         
  -2  16   7         61.05         59.27        20.19 o                         
  -1  16   7        259.94        274.66        26.06 o                         
   0  16   7        273.82        281.93        34.88 o                         
   1  16   7        528.57        537.77        49.58 o                         
   2  16   7         35.45          5.85        40.58 o                         
  -2  17   7        679.26        664.12        84.95 o                         
  -1  17   7         62.94         93.55        50.21 o                         
 -13   0   8         50.40         73.76        32.37 o                         
 -12   0   8          1.97         -1.84        26.43 o                         
 -11   0   8         38.98         41.38        25.73 o                         
 -10   0   8         44.45         51.66        23.86 o                         
  -9   0   8       2231.48       2385.51        81.43 o                         
  -8   0   8       7287.86       7825.48       234.05 o                         
  -7   0   8       5664.33       6003.22       219.11 o                         
  -6   0   8        180.97        406.86        35.42 o                         
  -5   0   8        661.21        795.93        85.47 o                         
  -4   0   8         68.97        129.24        21.50 o                         
  -3   0   8      14186.04      14475.33       509.48 o                         
  -2   0   8         63.55         52.71         4.74 o                         
  -1   0   8       4920.39       4687.36       137.13 o                         
   0   0   8        487.31        331.97        16.40 o                         
   1   0   8         26.17         28.00         6.26 o                         
   2   0   8       8227.00       8265.96       241.82 o                         
   3   0   8        563.22        577.76        24.39 o                         
   4   0   8        361.01        327.66        29.56 o                         
   5   0   8        858.31        825.70        49.12 o                         
   6   0   8       2964.55       2553.52       110.15 o                         
   7   0   8       2016.68       1731.93        85.24 o                         
   8   0   8       1043.39       1022.33        74.46 o                         
   9   0   8       1068.18        986.00        67.12 o                         
  10   0   8         95.41        151.18        38.06 o                         
  11   0   8          0.21         93.89        85.64 o                         
 -13   1   8         11.38         41.05        25.19 o                         
 -12   1   8         21.46         66.73        20.79 o                         
 -11   1   8         27.09         56.72        18.51 o                         
 -10   1   8          9.17          5.29        12.43 o                         
  -9   1   8        724.20        793.68        27.15 o                         
  -8   1   8         74.08        107.66        11.41 o                         
  -7   1   8         11.30          4.15         8.76 o                         
  -6   1   8          0.51         23.64         8.24 o                         
  -5   1   8        463.19        558.98        19.75 o                         
  -3   1   8       5912.66       7133.25       419.73 o                         
  -2   1   8       2523.16       2700.71        80.40 o                         
  -1   1   8        498.69        606.17        22.93 o                         
   0   1   8        114.24        133.14         6.55 o                         
   1   1   8        235.87        262.78         9.74 o                         
   2   1   8         43.65         54.48        10.12 o                         
   3   1   8         81.80         69.25         9.85 o                         
   4   1   8        218.96        273.95        28.47 o                         
   5   1   8        472.75        481.93        31.55 o                         
   6   1   8        551.50        443.81        31.08 o                         
   7   1   8        502.39        464.75        64.83 o                         
   8   1   8         29.98         40.73        19.21 o                         
   9   1   8        160.47        181.73        25.72 o                         
  10   1   8         15.22         28.95        22.48 o                         
 -13   2   8          8.71         52.46        32.06 o                         
 -12   2   8         40.36         18.93        22.84 o                         
 -11   2   8        105.06        150.10        22.40 o                         
 -10   2   8        963.66        935.00        35.20 o                         
  -9   2   8        216.15        420.73        37.97 o                         
  -8   2   8       2207.11       2302.86        54.73 o                         
  -7   2   8       1620.40       2208.72        71.94 o                         
  -6   2   8       1826.39       2025.03        56.14 o                         
  -5   2   8        531.40        751.46        27.60 o                         
  -4   2   8        952.45       1053.02        33.44 o                         
  -3   2   8       6840.27       7128.01       179.13 o                         
  -2   2   8       1802.87       1817.86        47.62 o                         
  -1   2   8       4875.63       4509.12       102.27 o                         
   0   2   8       8659.71       8603.42       176.11 o                         
   1   2   8       3784.51       3589.68        75.82 o                         
   2   2   8        997.11        833.56        21.35 o                         
   3   2   8       1806.78       1727.08        44.88 o                         
   4   2   8        773.65        713.97        24.83 o                         
   5   2   8        127.81        126.84        12.67 o                         
   6   2   8        513.34        505.59        29.90 o                         
   7   2   8       1675.65       1468.25        54.66 o                         
   8   2   8       1123.47        980.90        46.03 o                         
   9   2   8        167.82        183.63        26.32 o                         
  10   2   8         57.81         50.92        32.99 o                         
 -13   3   8          0.13         68.22        36.80 o                         
 -12   3   8         49.18         69.60        24.58 o                         
 -11   3   8         14.22         41.51        22.27 o                         
 -10   3   8         93.96         99.58        15.99 o                         
  -9   3   8         59.07         64.34        13.61 o                         
  -8   3   8        191.16        205.85        14.28 o                         
  -7   3   8       1001.96       1018.06        33.97 o                         
  -6   3   8       2415.19       2450.08        67.12 o                         
  -5   3   8       1134.05       1394.82        44.34 o                         
  -4   3   8       2382.78       2557.21        67.54 o                         
  -3   3   8         74.69         98.84        11.24 o                         
  -2   3   8        187.59        246.35        11.46 o                         
  -1   3   8       1414.32       1497.18        36.47 o                         
   0   3   8        385.25        371.44        12.70 o                         
   1   3   8       1828.34       1911.79        42.23 o                         
   2   3   8        775.65        775.59        23.38 o                         
   3   3   8        396.74        415.06        24.22 o                         
   4   3   8        193.58        262.24        25.16 o                         
   5   3   8         79.51         91.03        12.28 o                         
   6   3   8        132.43        105.13        18.61 o                         
   7   3   8        163.69        124.95        20.86 o                         
   8   3   8         95.92         94.36        21.95 o                         
   9   3   8         53.97         73.92        28.78 o                         
  10   3   8         26.62         33.82        30.02 o                         
 -13   4   8        155.83        144.66        38.11 o                         
 -12   4   8         96.33        121.82        34.23 o                         
 -11   4   8        615.90        657.00        45.07 o                         
 -10   4   8        535.54        630.39        34.09 o                         
  -9   4   8        962.07       1069.45        60.51 o                         
  -8   4   8        677.03        735.81        25.32 o                         
  -7   4   8        540.17        554.98        21.71 o                         
  -6   4   8       2412.95       2685.49        73.06 o                         
  -5   4   8        651.40        718.79        24.82 o                         
  -4   4   8          0.95         83.24        21.10 o                         
  -3   4   8        703.26        932.13        28.15 o                         
  -2   4   8       4302.63       4289.77        98.36 o                         
  -1   4   8      15318.01      15472.54       345.17 o                         
   0   4   8      10305.33      10079.47       226.56 o                         
   1   4   8       6189.63       6120.82       127.18 o                         
   2   4   8        510.11        471.37        14.64 o                         
   3   4   8         70.52         59.20         9.32 o                         
   4   4   8        371.69        392.38        19.40 o                         
   5   4   8        918.96        823.80        30.81 o                         
   6   4   8        328.98        351.68        21.34 o                         
   7   4   8        501.64        542.39        34.08 o                         
   8   4   8        256.99        264.62        32.16 o                         
   9   4   8        219.83        205.08        32.52 o                         
  10   4   8        219.75        235.69        35.44 o                         
 -13   5   8          0.65          3.44        38.86 o                         
 -12   5   8        203.60        291.28        42.96 o                         
 -11   5   8        177.37        175.94        23.06 o                         
 -10   5   8          2.32         11.83        25.03 o                         
  -9   5   8         10.21         56.67        16.33 o                         
  -8   5   8         32.20         41.91        11.72 o                         
  -7   5   8        129.33        199.22        17.22 o                         
  -6   5   8          3.35         12.79         9.08 o                         
  -5   5   8       1191.91       1217.09        41.53 o                         
  -4   5   8        602.78        704.95        63.01 o                         
  -3   5   8       1027.69       1036.56        31.20 o                         
  -2   5   8          0.61          4.40         5.12 o                         
  -1   5   8        317.28        428.41        19.66 o                         
   0   5   8        793.01        784.15        22.38 o                         
   1   5   8        295.00        333.76        13.66 o                         
   2   5   8       2590.04       2461.30        54.45 o                         
   3   5   8        984.10        913.23        28.62 o                         
   4   5   8        763.53        718.83        26.56 o                         
   5   5   8          7.00          9.34        11.06 o                         
   6   5   8        118.86        109.21        15.07 o                         
   7   5   8        237.98        249.56        30.33 o                         
   8   5   8         85.11         70.15        25.67 o                         
   9   5   8         69.62         64.81        27.20 o                         
  10   5   8          7.56         26.14        28.78 o                         
 -12   6   8          8.35         19.27        32.34 o                         
 -11   6   8        169.93        169.62        24.40 o                         
 -10   6   8        601.97        578.72        44.78 o                         
  -9   6   8       1839.03       1707.45        58.88 o                         
  -8   6   8        715.67        780.36        35.30 o                         
  -7   6   8       2422.96       2281.35        63.82 o                         
  -6   6   8        232.75        227.51        15.64 o                         
  -5   6   8        305.87        294.70        19.84 o                         
  -4   6   8        540.42        537.59        21.40 o                         
  -3   6   8        826.82        773.46        25.84 o                         
  -2   6   8       2082.13       1989.17        48.72 o                         
  -1   6   8       2768.19       2696.65        64.41 o                         
   0   6   8      10272.00      10313.06       232.56 o                         
   1   6   8       4080.75       3884.64        91.19 o                         
   2   6   8       1455.23       1360.61        36.39 o                         
   3   6   8        394.57        383.02        22.61 o                         
   4   6   8         58.09         45.80        11.08 o                         
   5   6   8        744.35        661.55        32.44 o                         
   6   6   8       1237.86       1092.95        43.82 o                         
   7   6   8        783.10        720.50        47.31 o                         
   8   6   8        357.59        280.30        34.73 o                         
   9   6   8        174.32        195.50        32.50 o                         
 -12   7   8         47.46         12.97        32.44 o                         
 -11   7   8        214.46        210.95        29.46 o                         
 -10   7   8          9.09         14.34        18.02 o                         
  -9   7   8        129.65        209.50        31.22 o                         
  -8   7   8         11.30         59.01        16.37 o                         
  -7   7   8        333.33        332.38        19.33 o                         
  -6   7   8          5.86         20.28        10.59 o                         
  -5   7   8        340.88        605.60        62.77 o                         
  -4   7   8        890.86        903.10        30.63 o                         
  -3   7   8       1450.26       1383.15        41.42 o                         
  -2   7   8        623.30        626.19        20.13 o                         
  -1   7   8        448.03        431.57        16.66 o                         
   0   7   8         45.91         48.83         7.90 o                         
   1   7   8       2986.75       2864.67        69.54 o                         
   2   7   8          8.29         16.63         8.29 o                         
   3   7   8       1074.96        987.25        36.78 o                         
   4   7   8        640.20        594.98        29.76 o                         
   5   7   8        203.83        193.30        20.53 o                         
   6   7   8          6.52        -10.81        17.82 o                         
   7   7   8         36.53         44.96        18.05 o                         
   8   7   8         58.54         60.74        27.45 o                         
   9   7   8          3.18         43.11        27.40 o                         
 -12   8   8         45.99         63.97        48.15 o                         
 -11   8   8          4.59          8.56        23.16 o                         
 -10   8   8        105.90        235.56        32.51 o                         
  -9   8   8        957.29        894.24        42.47 o                         
  -8   8   8       2431.61       2489.11        77.20 o                         
  -7   8   8        908.70       1142.76        74.33 o                         
  -6   8   8        290.17        434.07        37.76 o                         
  -5   8   8        419.72        383.12        20.12 o                         
  -4   8   8        387.83        391.76        20.16 o                         
  -3   8   8        519.42        556.79        25.17 o                         
  -2   8   8       2973.91       2728.46        66.17 o                         
  -1   8   8       2467.15       2325.73        57.74 o                         
   0   8   8       1102.20       1105.35        31.79 o                         
   1   8   8       1397.87       1458.93        39.67 o                         
   2   8   8       1341.10       1242.16        35.69 o                         
   3   8   8        179.08        153.40        17.10 o                         
   4   8   8        246.99        214.97        20.77 o                         
   5   8   8        613.95        610.01        33.55 o                         
   6   8   8       1516.32       1378.24        52.42 o                         
   7   8   8        328.21        318.03        28.08 o                         
   8   8   8        595.86        504.90        43.70 o                         
   9   8   8        451.75        468.22        46.06 o                         
 -11   9   8         13.96         52.78        26.06 o                         
 -10   9   8         97.18         89.58        25.58 o                         
  -9   9   8         23.42          8.86        18.28 o                         
  -8   9   8          6.52          4.73        15.73 o                         
  -7   9   8        214.59        243.65        22.34 o                         
  -6   9   8         21.21         58.81        12.62 o                         
  -5   9   8        325.16        335.04        22.10 o                         
  -4   9   8        588.02        552.60        25.41 o                         
  -3   9   8         26.74         23.04        10.87 o                         
  -2   9   8        271.63        290.39        18.17 o                         
  -1   9   8        917.56        820.71        26.52 o                         
   0   9   8        115.63         74.81        10.50 o                         
   1   9   8        153.73        133.83        12.36 o                         
   2   9   8        974.94        848.07        33.57 o                         
   3   9   8        333.29        278.37        25.76 o                         
   4   9   8          5.69          6.19        18.57 o                         
   5   9   8        121.36         86.68        19.22 o                         
   6   9   8          0.98        -16.76        16.76 o                         
   7   9   8         63.14         56.32        25.84 o                         
   8   9   8        183.17        183.01        33.87 o                         
 -11  10   8         45.96         87.82        31.39 o                         
 -10  10   8        235.66        265.20        33.41 o                         
  -9  10   8        317.40        302.57        33.97 o                         
  -8  10   8        459.67        492.61        32.01 o                         
  -7  10   8       1295.42       1402.32        52.01 o                         
  -6  10   8        880.63        931.29        39.51 o                         
  -5  10   8        193.26        194.58        16.24 o                         
  -4  10   8       1025.21        919.65        31.61 o                         
  -3  10   8       1542.39       1374.29        44.87 o                         
  -2  10   8       1281.52       1209.89        56.84 o                         
  -1  10   8       1437.39       1328.22        43.35 o                         
   0  10   8       1556.79       1404.00        39.83 o                         
   1  10   8        683.42        611.61        30.14 o                         
   2  10   8        325.17        321.12        21.99 o                         
   3  10   8        264.82        268.23        24.62 o                         
   4  10   8          8.73         27.21        16.47 o                         
   5  10   8        411.46        334.96        27.80 o                         
   6  10   8          9.63        -13.10        18.09 o                         
   7  10   8        983.63        935.32        47.19 o                         
   8  10   8        611.44        561.43        48.58 o                         
 -10  11   8         10.31         33.53        25.51 o                         
  -9  11   8         14.73         31.05        31.92 o                         
  -8  11   8          1.30         -2.39        18.84 o                         
  -7  11   8         80.78         76.36        19.20 o                         
  -6  11   8       1154.56       1147.92        40.06 o                         
  -5  11   8       1244.58       1105.07        37.44 o                         
  -4  11   8        471.77        484.27        23.94 o                         
  -3  11   8        748.61        701.76        28.37 o                         
  -2  11   8        304.19        297.37        20.72 o                         
  -1  11   8         12.11         12.42        12.55 o                         
   0  11   8          6.76          0.90        11.88 o                         
   1  11   8         61.74         57.46        13.84 o                         
   2  11   8         35.32         20.49        14.56 o                         
   3  11   8        556.98        548.97        31.30 o                         
   4  11   8        272.32        258.06        30.26 o                         
   5  11   8        511.01        515.82        33.77 o                         
   6  11   8         12.64        -10.72        20.02 o                         
   7  11   8         71.89         77.74        23.68 o                         
  -9  12   8        686.94        740.77        51.67 o                         
  -8  12   8        700.25        731.26        50.85 o                         
  -7  12   8        641.79        652.19        43.75 o                         
  -6  12   8        758.07        753.79        41.18 o                         
  -5  12   8         29.45         43.43        14.47 o                         
  -4  12   8         12.89          8.17        15.19 o                         
  -3  12   8        159.54        188.52        19.67 o                         
  -2  12   8       1355.19       1280.69        45.33 o                         
  -1  12   8       1234.50       1210.98        43.68 o                         
   0  12   8       1224.12       1230.21        43.96 o                         
   1  12   8        381.61        318.32        27.27 o                         
   2  12   8         80.23         66.91        19.59 o                         
   3  12   8          0.39        -14.55        17.37 o                         
   4  12   8         38.88         27.57        19.38 o                         
   5  12   8         66.95         69.47        21.96 o                         
   6  12   8        894.36        961.77        49.61 o                         
   7  12   8        264.54        223.00        42.65 o                         
  -9  13   8         62.94        149.26        61.91 o                         
  -8  13   8          3.89         22.91        25.48 o                         
  -7  13   8          3.39         22.23        23.45 o                         
  -6  13   8        212.20        175.69        25.99 o                         
  -5  13   8        556.51        549.31        30.74 o                         
  -4  13   8        480.43        495.79        28.87 o                         
  -3  13   8        281.95        254.09        22.15 o                         
  -2  13   8        134.01        132.18        18.82 o                         
  -1  13   8        196.94        226.07        21.24 o                         
   0  13   8         21.09         26.77        15.68 o                         
   1  13   8         33.17         56.03        20.20 o                         
   2  13   8        160.41        170.58        25.34 o                         
   3  13   8        123.13        122.18        31.84 o                         
   4  13   8        135.47        122.44        26.89 o                         
   5  13   8        248.93        219.55        32.10 o                         
   6  13   8        155.53        160.98        30.11 o                         
  -7  14   8        361.47        352.14        78.41 o                         
  -6  14   8        182.89        224.89        37.77 o                         
  -5  14   8         68.04         70.09        51.42 o                         
  -4  14   8         54.18         39.02        18.11 o                         
  -3  14   8        115.60        106.51        18.97 o                         
  -2  14   8        273.53        254.82        23.18 o                         
  -1  14   8        585.78        635.62        33.70 o                         
   0  14   8        361.07        375.17        26.49 o                         
   1  14   8       1253.65       1272.45        58.22 o                         
   2  14   8         39.45         40.26        21.18 o                         
   3  14   8         23.52         21.29        23.87 o                         
   4  14   8         91.64        110.80        28.15 o                         
   5  14   8        119.46        149.10        42.06 o                         
  -6  15   8          7.52        -15.67        30.95 o                         
  -5  15   8          8.28         65.39        57.95 o                         
  -4  15   8         91.49         58.65        19.39 o                         
  -3  15   8        120.93        111.57        20.61 o                         
  -2  15   8         29.72         52.49        26.16 o                         
  -1  15   8         14.86          3.22        16.87 o                         
   0  15   8        216.17        213.63        27.92 o                         
   1  15   8        246.33        324.26        31.95 o                         
   2  15   8         67.15         74.68        26.74 o                         
   3  15   8        201.84        197.89        32.41 o                         
  -4  16   8         25.81         29.61        47.29 o                         
  -3  16   8         29.40         42.55        20.19 o                         
  -2  16   8        235.52        239.08        25.25 o                         
  -1  16   8        705.78        796.48        41.43 o                         
   0  16   8        157.89        158.85        26.87 o                         
   1  16   8        205.61        206.11        30.66 o                         
   2  16   8        300.33        262.41        57.44 o                         
 -13   1   9        557.43        617.21        57.19 o                         
 -12   1   9       1257.33       1271.28        52.09 o                         
 -11   1   9        508.89        624.21        39.71 o                         
 -10   1   9        466.35        471.24        24.54 o                         
  -9   1   9          3.46         43.85        13.18 o                         
  -8   1   9       1352.15       1400.67        43.54 o                         
  -7   1   9       2602.13       2512.91        68.95 o                         
  -6   1   9        306.56        494.62        53.92 o                         
  -5   1   9       7803.07       7878.41       199.04 o                         
  -4   1   9       2780.10       2908.60       150.66 o                         
  -3   1   9        473.93        483.58        86.84 o                         
  -2   1   9        127.12        115.79         7.76 o                         
  -1   1   9        406.29        432.09        12.41 o                         
   0   1   9       4966.65       4926.26       102.54 o                         
   1   1   9       1434.72       1247.48        29.31 o                         
   2   1   9       8104.36       7692.35       159.83 o                         
   3   1   9       6259.90       5870.15       123.78 o                         
   4   1   9        571.47        533.86        27.92 o                         
   5   1   9        160.10        155.23        17.43 o                         
   6   1   9         69.14         46.20        16.66 o                         
   7   1   9        159.35        192.06        23.20 o                         
   8   1   9         79.73        102.38        22.22 o                         
   9   1   9        244.50        313.15        30.61 o                         
  10   1   9        456.85        479.37        37.37 o                         
 -13   2   9         80.30         97.46        33.90 o                         
 -12   2   9         10.69         29.61        22.86 o                         
 -11   2   9        114.97        161.25        22.19 o                         
 -10   2   9        150.54        178.68        18.07 o                         
  -9   2   9         11.31         33.99        10.83 o                         
  -8   2   9         36.42         77.56        12.02 o                         
  -7   2   9         63.94         86.00        13.31 o                         
  -6   2   9        253.06        393.97        28.20 o                         
  -5   2   9          3.01         52.27         7.41 o                         
  -4   2   9        577.18        740.18        57.58 o                         
  -3   2   9         69.47        108.02        24.08 o                         
  -2   2   9        103.52        114.15         8.61 o                         
  -1   2   9        190.16        196.56        15.84 o                         
   0   2   9        285.05        265.98         9.88 o                         
   1   2   9        871.28        890.21        22.29 o                         
   2   2   9          8.73         10.40         4.87 o                         
   3   2   9        676.56        643.78        22.54 o                         
   4   2   9        485.27        460.79        20.16 o                         
   5   2   9        120.30        171.02        17.81 o                         
   6   2   9        186.50        163.08        20.54 o                         
   7   2   9        270.85        302.36        26.67 o                         
   8   2   9          5.56          6.38        18.82 o                         
   9   2   9         34.82         46.58        21.58 o                         
  10   2   9          0.62         36.68        50.88 o                         
 -13   3   9        209.25        265.04        42.39 o                         
 -12   3   9        123.21        203.26        66.72 o                         
 -11   3   9        110.28        145.54        20.97 o                         
 -10   3   9          9.80         67.74        14.92 o                         
  -9   3   9         43.79         41.38        11.14 o                         
  -8   3   9        378.54        356.34        20.43 o                         
  -7   3   9       1762.74       1841.60        53.41 o                         
  -6   3   9       9494.71       9978.02       252.52 o                         
  -5   3   9       4659.11       4595.21       118.42 o                         
  -4   3   9       1990.58       1961.47        52.62 o                         
  -3   3   9        914.82        944.80        63.72 o                         
  -2   3   9        732.72        692.76        19.04 o                         
  -1   3   9       1625.31       1607.37        39.08 o                         
   0   3   9       3993.64       3964.62        83.37 o                         
   1   3   9       4703.73       4537.27        95.41 o                         
   2   3   9       4567.98       4013.61        85.56 o                         
   3   3   9       1695.44       1543.94        41.85 o                         
   4   3   9       2337.00       2072.28        54.78 o                         
   5   3   9       1171.28        994.21        41.68 o                         
   6   3   9          8.69         21.81        16.14 o                         
   7   3   9         40.48         75.60        19.36 o                         
   8   3   9        730.59        738.60        48.90 o                         
   9   3   9        410.13        443.08        55.42 o                         
  10   3   9        207.33        267.65        42.54 o                         
 -13   4   9          0.02         39.23        32.54 o                         
 -12   4   9         14.76         10.78        29.30 o                         
 -11   4   9         25.23         43.67        17.62 o                         
 -10   4   9         43.77         62.24        16.83 o                         
  -9   4   9         34.55         62.54        14.15 o                         
  -8   4   9        319.45        318.13        17.59 o                         
  -7   4   9         15.63          9.96        10.09 o                         
  -6   4   9         39.40         59.35        13.85 o                         
  -5   4   9          9.95         49.13        18.62 o                         
  -4   4   9       1080.94       1127.93        33.23 o                         
  -3   4   9        777.39        921.25        27.81 o                         
  -2   4   9       1612.01       1477.90        36.65 o                         
  -1   4   9        452.73        463.50        15.11 o                         
   0   4   9        710.44        672.26        19.66 o                         
   1   4   9        126.35        134.52         9.20 o                         
   2   4   9        765.58        710.87        19.70 o                         
   3   4   9          2.86         19.85         8.23 o                         
   4   4   9         15.72        226.34        51.87 o                         
   5   4   9         99.40        142.28        17.25 o                         
   6   4   9          1.72         12.02        15.59 o                         
   7   4   9        413.43        398.53        29.79 o                         
   8   4   9          0.26         12.54        28.90 o                         
   9   4   9        105.94        159.54        36.79 o                         
  10   4   9         44.65         64.13        40.90 o                         
 -13   5   9        307.70        346.33        59.84 o                         
 -12   5   9        188.50        216.87        39.66 o                         
 -11   5   9         24.00         65.32        21.76 o                         
 -10   5   9          1.53         14.70        16.50 o                         
  -9   5   9        136.69        175.84        19.91 o                         
  -8   5   9        292.87        387.03        20.49 o                         
  -7   5   9       1760.24       1799.94        53.40 o                         
  -6   5   9       4388.62       4566.10       119.91 o                         
  -5   5   9       7359.77       7144.12       182.69 o                         
  -4   5   9       3356.80       3341.64       102.69 o                         
  -3   5   9       4805.83       4542.44       117.38 o                         
  -2   5   9        611.80        563.95        17.74 o                         
  -1   5   9        347.62        312.72        12.93 o                         
   0   5   9        269.25        284.58        13.47 o                         
   1   5   9       3337.19       3226.28        76.28 o                         
   2   5   9       2059.38       2024.12        46.15 o                         
   3   5   9       1566.24       1424.25        39.82 o                         
   4   5   9       1783.18       1621.51        48.35 o                         
   5   5   9        339.33        333.80        20.23 o                         
   6   5   9         49.97         37.99        13.68 o                         
   7   5   9        317.58        338.74        33.71 o                         
   8   5   9        120.50        171.65        30.03 o                         
   9   5   9        285.72        251.81        40.06 o                         
 -13   6   9         12.77         65.00        48.49 o                         
 -12   6   9          0.27         36.50        31.10 o                         
 -11   6   9          7.17         70.76        26.24 o                         
 -10   6   9         47.32         68.88        19.19 o                         
  -9   6   9        325.96        393.17        32.51 o                         
  -8   6   9         43.65        167.11        23.48 o                         
  -7   6   9          3.12         15.80        11.31 o                         
  -6   6   9       1116.06       1011.60        34.20 o                         
  -5   6   9          8.46          9.43         8.75 o                         
  -4   6   9         81.14         80.17         9.75 o                         
  -3   6   9        197.63        186.67        13.43 o                         
  -2   6   9        268.52        260.72        12.09 o                         
  -1   6   9        534.77        493.22        19.06 o                         
   0   6   9         46.22         50.57         7.65 o                         
   1   6   9         24.17         33.13         7.38 o                         
   2   6   9        711.98        689.00        22.51 o                         
   3   6   9          8.66         28.19        10.80 o                         
   4   6   9        318.25        319.03        21.96 o                         
   5   6   9         40.46         78.91        16.13 o                         
   6   6   9         88.30         90.19        17.93 o                         
   7   6   9        309.97        268.76        32.89 o                         
   8   6   9         97.81         97.36        50.02 o                         
   9   6   9          0.68         33.87        26.47 o                         
 -12   7   9        654.11        620.30        59.69 o                         
 -11   7   9        815.96        899.64       104.51 o                         
 -10   7   9        305.81        326.34        32.19 o                         
  -9   7   9        182.01        264.06        24.19 o                         
  -8   7   9        280.36        379.18        29.44 o                         
  -7   7   9         14.88        176.08        28.55 o                         
  -6   7   9        441.45        441.94        28.10 o                         
  -5   7   9        901.37       1049.92        71.33 o                         
  -4   7   9       3762.91       3567.46        95.32 o                         
  -3   7   9        652.76        576.05        22.85 o                         
  -2   7   9         31.14         39.30         7.51 o                         
  -1   7   9         56.06         60.65         8.92 o                         
   0   7   9        750.97        754.32        23.67 o                         
   1   7   9       1465.71       1456.39        38.95 o                         
   2   7   9       2218.59       2227.82        56.53 o                         
   3   7   9       3192.89       3002.89        85.17 o                         
   4   7   9        197.14        217.77        19.88 o                         
   5   7   9        181.25        161.91        19.63 o                         
   6   7   9          0.18         -2.46        15.78 o                         
   7   7   9         61.19         31.51        24.51 o                         
   8   7   9         99.49         92.17        50.50 o                         
   9   7   9        354.94        328.24        39.59 o                         
 -12   8   9        120.12        137.23        50.90 o                         
 -11   8   9         90.20         99.77        32.76 o                         
 -10   8   9         57.28        122.77        26.39 o                         
  -9   8   9         59.79         90.55        20.01 o                         
  -8   8   9         71.37         79.23        17.48 o                         
  -7   8   9        145.67        133.05        14.91 o                         
  -6   8   9         42.66         40.50        14.42 o                         
  -5   8   9        344.92        359.17        19.81 o                         
  -4   8   9         13.64          9.73         9.89 o                         
  -3   8   9        720.03        671.34        26.02 o                         
  -2   8   9        422.44        357.16        15.84 o                         
  -1   8   9        622.08        536.39        20.03 o                         
   0   8   9        177.36        217.93        15.66 o                         
   1   8   9        356.54        332.44        16.46 o                         
   2   8   9         39.37         54.86        14.89 o                         
   3   8   9        138.02        104.33        16.02 o                         
   4   8   9        311.24        318.93        26.09 o                         
   5   8   9        465.33        445.07        28.92 o                         
   6   8   9        437.18        415.51        29.74 o                         
   7   8   9        166.81        152.21        29.41 o                         
   8   8   9         49.41         38.63        26.89 o                         
 -11   9   9        212.49        183.06        30.76 o                         
 -10   9   9         36.75         69.60        24.93 o                         
  -9   9   9         13.74         49.05        22.40 o                         
  -8   9   9        299.74        327.67        26.71 o                         
  -7   9   9       1228.52       1181.65        39.00 o                         
  -6   9   9       1647.46       1631.71        47.25 o                         
  -5   9   9       1183.66       1081.42        37.68 o                         
  -4   9   9       1929.89       1829.37        54.92 o                         
  -3   9   9         58.85         55.98        12.00 o                         
  -2   9   9        756.06        663.83        28.67 o                         
  -1   9   9        439.74        393.91        18.00 o                         
   0   9   9       1064.75       1076.98        37.58 o                         
   1   9   9       1522.82       1411.88        39.68 o                         
   2   9   9       2642.39       2353.68        69.85 o                         
   3   9   9       2030.82       1943.57        61.39 o                         
   4   9   9       1506.21       1287.00        48.14 o                         
   5   9   9        456.87        428.49        32.66 o                         
   6   9   9        163.21        172.46        23.54 o                         
   7   9   9         59.85         40.12        21.94 o                         
   8   9   9        180.58        261.84        36.75 o                         
 -11  10   9        130.57        153.93        45.44 o                         
 -10  10   9         62.26         42.56        24.71 o                         
  -9  10   9         82.47        108.78        26.25 o                         
  -8  10   9        360.74        330.48        29.70 o                         
  -7  10   9        131.10        137.99        19.63 o                         
  -6  10   9         51.33         41.53        13.36 o                         
  -5  10   9         19.02         16.48        11.85 o                         
  -4  10   9        255.23        245.49        18.47 o                         
  -3  10   9         12.93          7.78        11.73 o                         
  -2  10   9        581.73        500.97        24.77 o                         
  -1  10   9       1459.95       1285.55        42.83 o                         
   0  10   9        650.64        588.69        23.42 o                         
   1  10   9        180.75        158.38        14.03 o                         
   2  10   9         50.05         48.13        14.73 o                         
   3  10   9          3.60          3.07        14.92 o                         
   4  10   9         27.70         58.73        24.42 o                         
   5  10   9          3.87          4.20        17.84 o                         
   6  10   9        264.47        258.19        34.32 o                         
   7  10   9          3.44         23.44        20.65 o                         
 -10  11   9         61.27         74.03        26.65 o                         
  -9  11   9          0.07         15.92        22.91 o                         
  -8  11   9          7.61         -1.50        21.67 o                         
  -7  11   9        443.72        449.96        34.17 o                         
  -6  11   9       1305.91       1251.10        41.73 o                         
  -5  11   9        991.87        877.40        33.09 o                         
  -4  11   9        277.94        258.18        23.57 o                         
  -3  11   9        959.32        863.53        32.12 o                         
  -2  11   9          0.91        -10.36        12.19 o                         
  -1  11   9         44.87         22.58        12.94 o                         
   0  11   9        165.69        209.92        19.69 o                         
   1  11   9       1297.21       1243.76        43.94 o                         
   2  11   9        343.61        292.12        22.86 o                         
   3  11   9        687.89        674.59        34.91 o                         
   4  11   9        800.95        823.96        41.38 o                         
   5  11   9        120.85        120.35        28.44 o                         
   6  11   9         15.27         13.34        20.32 o                         
   7  11   9         96.52        140.41        25.83 o                         
  -9  12   9        305.43        290.61        48.80 o                         
  -8  12   9        129.02        189.31        30.38 o                         
  -7  12   9        209.99        164.31        48.66 o                         
  -6  12   9         19.31         31.31        15.59 o                         
  -5  12   9        282.94        290.69        20.85 o                         
  -4  12   9         95.14         74.00        16.33 o                         
  -3  12   9        415.99        412.32        33.66 o                         
  -2  12   9        386.58        379.28        24.54 o                         
  -1  12   9        720.53        700.43        32.97 o                         
   0  12   9        139.10        137.14        17.40 o                         
   1  12   9        214.92        245.32        25.00 o                         
   2  12   9          4.81          0.66        17.17 o                         
   3  12   9         56.53         69.06        25.27 o                         
   4  12   9        230.16        226.96        25.37 o                         
   5  12   9         76.23         92.47        23.12 o                         
   6  12   9        161.37        121.98        36.14 o                         
   7  12   9        159.95        127.25        48.15 o                         
  -9  13   9          1.28         28.20        55.72 o                         
  -8  13   9        180.72        200.31        31.89 o                         
  -7  13   9        203.35        193.81        30.65 o                         
  -6  13   9        617.69        657.01        54.10 o                         
  -5  13   9        908.53        876.87        38.84 o                         
  -4  13   9       1163.29       1103.75        43.55 o                         
  -3  13   9       1086.38       1096.31        43.13 o                         
  -2  13   9        180.07        201.35        20.55 o                         
  -1  13   9        117.07        141.85        19.05 o                         
   0  13   9          3.49         -0.43        14.50 o                         
   1  13   9        205.63        186.19        24.55 o                         
   2  13   9        363.74        341.49        32.51 o                         
   3  13   9        412.10        456.43        37.15 o                         
   4  13   9        136.61        168.84        34.70 o                         
   5  13   9         72.42         77.07        27.34 o                         
   6  13   9         16.60         38.56        39.32 o                         
  -7  14   9         43.13         46.41        30.60 o                         
  -6  14   9          9.66         33.31        34.22 o                         
  -5  14   9          8.16         -0.81        20.84 o                         
  -4  14   9         56.70         57.16        18.89 o                         
  -3  14   9        534.33        497.15        30.24 o                         
  -2  14   9        335.73        289.84        24.19 o                         
  -1  14   9         11.55         27.02        16.80 o                         
   0  14   9         89.75         75.28        22.51 o                         
   1  14   9        190.99        201.10        26.71 o                         
   2  14   9          2.89         -8.83        20.69 o                         
   3  14   9         82.03        106.80        27.25 o                         
   4  14   9        265.61        305.14        35.26 o                         
  -6  15   9         15.82         31.48        33.53 o                         
  -5  15   9        114.47        164.91        35.03 o                         
  -4  15   9        219.88        226.83        38.22 o                         
  -3  15   9         59.32         52.74        18.83 o                         
  -2  15   9         15.72         14.66        17.35 o                         
  -1  15   9         79.22        110.57        20.78 o                         
   0  15   9        267.86        300.23        42.72 o                         
   1  15   9        312.29        322.52        32.01 o                         
   2  15   9        900.25       1005.78        70.16 o                         
   3  15   9        175.02        158.01        46.57 o                         
  -4  16   9         24.99         24.50        29.41 o                         
  -3  16   9        125.75        140.29        32.70 o                         
  -2  16   9        221.66        266.94        27.37 o                         
  -1  16   9        226.31        199.70        28.65 o                         
   0  16   9        351.33        398.26        35.84 o                         
   1  16   9          2.30         25.45        37.49 o                         
   2  16   9          0.45        -54.68        54.68 o                         
 -13   0  10        106.86         94.58        56.75 o                         
 -12   0  10        185.24        198.01        34.81 o                         
 -11   0  10        292.36        525.28        67.75 o                         
 -10   0  10        270.91        297.22        28.19 o                         
  -9   0  10       2381.68       2499.94        84.71 o                         
  -8   0  10       2650.79       2882.35       111.87 o                         
  -7   0  10        982.55       1048.03        47.41 o                         
  -6   0  10        439.88        422.41        24.96 o                         
  -5   0  10        159.48        102.10        11.38 o                         
  -4   0  10      13140.27      13162.57       464.48 o                         
  -3   0  10       8106.09       6983.72       354.24 o                         
  -2   0  10      20754.21      18980.20       667.31 o                         
  -1   0  10        473.07        616.61        22.68 o                         
   0   0  10        422.38        620.36        34.71 o                         
   1   0  10         62.98         78.61         9.33 o                         
   2   0  10       2071.21       2063.51        66.39 o                         
   3   0  10       2503.54       2350.95        75.75 o                         
   4   0  10        529.83        577.53        41.69 o                         
   5   0  10       1949.58       1744.57        81.35 o                         
   6   0  10       2227.29       1812.44       160.27 o                         
   7   0  10       1253.19       1094.16       121.75 o                         
   8   0  10        427.11        422.01        46.32 o                         
   9   0  10         83.84        178.42        38.63 o                         
  10   0  10        638.60        740.15        65.43 o                         
 -13   1  10         39.39        168.52        62.25 o                         
 -12   1  10         26.82         99.19        26.29 o                         
 -11   1  10        176.86        174.82        22.02 o                         
 -10   1  10         22.57         38.21        12.05 o                         
  -9   1  10        728.31        787.29        30.54 o                         
  -8   1  10          7.57          3.18         9.62 o                         
  -7   1  10          1.42         14.03         8.60 o                         
  -6   1  10       1582.27       1651.38        46.75 o                         
  -5   1  10        911.35       1363.67        79.03 o                         
  -4   1  10        362.77        554.74        34.25 o                         
  -3   1  10         80.73         88.23         7.52 o                         
  -2   1  10        248.83        300.91        13.59 o                         
  -1   1  10         82.16         86.36         5.68 o                         
   0   1  10         52.16         81.64         9.67 o                         
   1   1  10        510.98        594.62        16.88 o                         
   2   1  10        372.52        408.98        20.71 o                         
   3   1  10       1154.60       1182.63        32.85 o                         
   4   1  10        175.27        179.11        13.80 o                         
   5   1  10       1155.81       1023.57        40.45 o                         
   6   1  10          0.01          9.38        15.87 o                         
   7   1  10          7.32         10.97        18.14 o                         
   8   1  10         75.46         67.41        21.24 o                         
   9   1  10         34.30         79.84        23.00 o                         
  10   1  10         15.89         35.25        24.79 o                         
 -13   2  10         81.52         65.00        59.15 o                         
 -12   2  10        222.69        300.94        40.55 o                         
 -11   2  10        639.54        677.57        32.76 o                         
 -10   2  10       1626.94       1652.70        61.99 o                         
  -9   2  10       1442.44       1426.43        38.63 o                         
  -8   2  10        311.36        510.98        32.32 o                         
  -7   2  10       1703.98       1536.97        64.48 o                         
  -6   2  10         56.44         88.88         9.51 o                         
  -5   2  10       4184.76       4544.85       138.87 o                         
  -4   2  10       4820.10       4834.37       123.18 o                         
  -3   2  10      13611.26      13443.99       388.25 o                         
  -2   2  10      10868.77      10437.70       261.98 o                         
  -1   2  10       6965.08       6604.69       149.09 o                         
   0   2  10       3077.52       3060.45        71.39 o                         
   1   2  10        657.34        597.03        17.11 o                         
   2   2  10        178.02        145.00         8.56 o                         
   3   2  10        724.31        633.07        22.58 o                         
   4   2  10        829.80        751.69        26.61 o                         
   5   2  10       1808.45       1631.46        55.05 o                         
   6   2  10       1104.58        980.71        64.23 o                         
   7   2  10        513.80        500.08        33.79 o                         
   8   2  10        229.82        273.03        28.10 o                         
   9   2  10        110.43        124.41        28.37 o                         
  10   2  10          1.95         14.06        36.08 o                         
 -13   3  10         11.14         35.82        33.41 o                         
 -12   3  10        109.39        173.88        36.07 o                         
 -11   3  10          1.59          1.54        23.13 o                         
 -10   3  10         29.76         34.18        14.34 o                         
  -9   3  10         55.23         64.09        12.00 o                         
  -8   3  10        138.10        126.71        13.81 o                         
  -7   3  10        298.92        312.61        17.82 o                         
  -6   3  10        343.22        322.94        18.27 o                         
  -5   3  10        236.87        290.30        40.70 o                         
  -4   3  10         99.40        163.42        19.52 o                         
  -3   3  10        104.36        133.75        15.82 o                         
  -2   3  10       2626.19       2854.93        66.66 o                         
  -1   3  10       2997.72       2870.51        67.04 o                         
   0   3  10          0.45          4.08         4.72 o                         
   1   3  10         39.69         80.11         6.79 o                         
   2   3  10       1133.69       1020.94        25.98 o                         
   3   3  10         42.42         43.25         9.22 o                         
   4   3  10        291.24        277.29        16.66 o                         
   5   3  10        267.72        291.02        18.20 o                         
   6   3  10          0.06        -15.18        15.18 o                         
   7   3  10        127.08        177.33        23.30 o                         
   8   3  10         31.61         23.81        19.99 o                         
   9   3  10         74.90         83.96        27.68 o                         
  10   3  10         47.70        174.71        86.32 o                         
 -13   4  10         32.65         82.63        33.36 o                         
 -12   4  10        345.25        469.19        92.34 o                         
 -11   4  10       1016.91        968.14        50.67 o                         
 -10   4  10       1842.92       1856.31        61.59 o                         
  -9   4  10       1646.71       1704.43        45.13 o                         
  -8   4  10        350.78        388.89        21.52 o                         
  -7   4  10          4.17         13.61        10.72 o                         
  -6   4  10        320.75        337.76        17.47 o                         
  -5   4  10       1814.75       1760.40        50.04 o                         
  -4   4  10        259.88        252.78        12.59 o                         
  -3   4  10       1400.06       1290.40        36.82 o                         
  -2   4  10       8027.73       7818.35       176.59 o                         
  -1   4  10       6003.52       5809.59       132.42 o                         
   0   4  10       2988.62       2971.07        70.07 o                         
   1   4  10         99.77        101.82         7.56 o                         
   2   4  10        130.49        143.33         8.51 o                         
   3   4  10       2192.45       1957.25        51.58 o                         
   4   4  10       6365.16       5812.95       137.66 o                         
   5   4  10       3808.59       3369.48        85.74 o                         
   6   4  10       1445.12       1253.81        48.99 o                         
   7   4  10        134.67        124.19        22.34 o                         
   8   4  10         52.14         65.76        30.82 o                         
   9   4  10         91.33        111.47        42.24 o                         
 -13   5  10          3.15         18.99        34.80 o                         
 -12   5  10         72.56         64.66        58.47 o                         
 -11   5  10         47.82         39.25        21.61 o                         
 -10   5  10          3.75         13.20        16.81 o                         
  -9   5  10        435.85        428.97        27.21 o                         
  -8   5  10         10.35         13.42        11.82 o                         
  -7   5  10         13.36         29.25        11.08 o                         
  -6   5  10          5.98         17.13         9.28 o                         
  -5   5  10         28.86         81.80        12.00 o                         
  -4   5  10          8.73         81.69        11.17 o                         
  -3   5  10        152.92        200.41        11.62 o                         
  -2   5  10          1.69          2.39         5.65 o                         
  -1   5  10         78.01         78.33         7.51 o                         
   0   5  10        117.57        126.57         8.95 o                         
   1   5  10        400.25        362.59        14.99 o                         
   2   5  10        303.29        249.29        19.38 o                         
   3   5  10        118.49        123.08        12.36 o                         
   4   5  10         18.66          9.76        10.41 o                         
   5   5  10         18.87         26.57        12.15 o                         
   6   5  10         26.35         35.96        18.85 o                         
   7   5  10         17.58         32.01        22.89 o                         
   8   5  10         40.24         56.33        26.36 o                         
   9   5  10          1.47          7.19        26.69 o                         
 -13   6  10         70.55        112.81        46.43 o                         
 -12   6  10        435.82        433.00        50.89 o                         
 -11   6  10        669.70        835.00        49.92 o                         
 -10   6  10       1031.20       1075.05        81.37 o                         
  -9   6  10        356.63        504.54        33.01 o                         
  -8   6  10        914.27        938.92        33.12 o                         
  -7   6  10        235.72        259.45        17.88 o                         
  -6   6  10        351.47        345.53        18.70 o                         
  -5   6  10        360.65        316.53        18.98 o                         
  -4   6  10        781.86        730.90        32.37 o                         
  -3   6  10       2963.30       2730.82        73.76 o                         
  -2   6  10       2182.82       2000.38        54.92 o                         
  -1   6  10       1830.99       1871.21        46.72 o                         
   0   6  10       5345.48       5356.37       123.72 o                         
   1   6  10        557.76        546.60        19.34 o                         
   2   6  10       1433.04       1293.35        47.72 o                         
   3   6  10        532.24        527.20        23.69 o                         
   4   6  10        762.45        643.84        26.45 o                         
   5   6  10       1284.60       1126.84        48.80 o                         
   6   6  10        271.96        258.04        23.55 o                         
   7   6  10        360.55        308.08        36.95 o                         
   8   6  10         12.14         32.87        27.45 o                         
   9   6  10         30.36         12.59        48.61 o                         
 -12   7  10          5.12         49.76        24.95 o                         
 -11   7  10         17.05         37.58        23.76 o                         
 -10   7  10          6.55         25.62        20.81 o                         
  -9   7  10        385.65        439.69        31.30 o                         
  -8   7  10       1034.04        941.00        34.09 o                         
  -7   7  10          4.02         28.93        11.85 o                         
  -6   7  10        422.60        441.32        22.37 o                         
  -5   7  10        156.82        250.91        48.11 o                         
  -4   7  10         44.86        190.23        14.23 o                         
  -3   7  10        758.89        706.81        25.76 o                         
  -2   7  10          5.51         16.11         7.37 o                         
  -1   7  10        105.95        161.48        14.26 o                         
   0   7  10          1.97         11.03         7.91 o                         
   1   7  10        919.20        893.68        27.55 o                         
   2   7  10        822.32        703.75        29.05 o                         
   3   7  10        673.94        604.55        28.82 o                         
   4   7  10          0.51          5.94        13.24 o                         
   5   7  10         24.93         22.29        15.34 o                         
   6   7  10         55.50         51.62        17.55 o                         
   7   7  10          5.73         -9.85        23.17 o                         
   8   7  10         11.90         19.14        25.73 o                         
 -12   8  10         90.89        149.81        32.39 o                         
 -11   8  10        259.10        339.90        35.13 o                         
 -10   8  10        401.44        368.91        34.85 o                         
  -9   8  10        559.25        609.92        41.84 o                         
  -8   8  10        596.44        704.13        40.39 o                         
  -7   8  10         47.48         69.47        13.07 o                         
  -6   8  10         89.27         71.11        12.91 o                         
  -5   8  10        256.79        249.89        20.59 o                         
  -4   8  10       2191.47       2079.99        59.85 o                         
  -3   8  10       4324.98       4133.37       109.90 o                         
  -2   8  10       1249.80       1245.17        34.71 o                         
  -1   8  10       2368.01       2420.72        60.31 o                         
   0   8  10        200.57        172.21        12.33 o                         
   1   8  10        169.09        154.08        12.12 o                         
   2   8  10          2.80         -0.38        11.66 o                         
   3   8  10       1015.84        857.21        41.74 o                         
   4   8  10        527.45        506.75        48.60 o                         
   5   8  10        490.10        483.09        30.39 o                         
   6   8  10        874.67        785.80        40.17 o                         
   7   8  10        152.31        157.06        30.58 o                         
   8   8  10        329.63        388.41        41.10 o                         
 -11   9  10         13.48         39.15        25.12 o                         
 -10   9  10          6.70         20.29        23.02 o                         
  -9   9  10          0.64         12.14        20.45 o                         
  -8   9  10        111.55        140.14        24.69 o                         
  -7   9  10        376.77        364.60        21.49 o                         
  -6   9  10        103.66        104.20        14.70 o                         
  -5   9  10        761.61        706.40        29.32 o                         
  -4   9  10         34.35         69.95        12.90 o                         
  -3   9  10        122.04        120.83        13.92 o                         
  -2   9  10        341.52        285.67        18.35 o                         
  -1   9  10         34.98         31.78         9.56 o                         
   0   9  10        323.78        327.41        16.99 o                         
   1   9  10        227.27        222.08        18.25 o                         
   2   9  10        634.06        632.82        29.69 o                         
   3   9  10          3.65        -13.88        13.88 o                         
   4   9  10          5.19         -1.12        14.80 o                         
   5   9  10        102.07        112.65        20.32 o                         
   6   9  10          4.02         -3.75        18.46 o                         
   7   9  10        402.68        346.80        39.12 o                         
   8   9  10         10.43         29.77        29.54 o                         
 -11  10  10        113.92        122.49        30.09 o                         
 -10  10  10        506.97        584.33        44.92 o                         
  -9  10  10        146.36        179.00        28.57 o                         
  -8  10  10        105.98        115.68        24.50 o                         
  -7  10  10        104.44        139.12        16.98 o                         
  -6  10  10          1.80         -8.52        12.15 o                         
  -5  10  10       1272.01       1153.82        40.72 o                         
  -4  10  10       2350.60       2262.30        66.43 o                         
  -3  10  10       1617.84       1515.55        48.51 o                         
  -2  10  10       2104.12       1979.58        59.56 o                         
  -1  10  10       1237.29       1066.36        37.82 o                         
   0  10  10        212.94        218.21        15.17 o                         
   1  10  10         33.67         57.29        11.68 o                         
   2  10  10         52.10         47.28        17.34 o                         
   3  10  10         88.15        134.18        19.32 o                         
   4  10  10        581.17        651.93        35.70 o                         
   5  10  10        193.39        225.63        25.46 o                         
   6  10  10        665.78        623.47        38.35 o                         
   7  10  10        674.53        572.35        47.05 o                         
 -10  11  10          0.01          7.05        26.55 o                         
  -9  11  10         44.46         41.43        28.09 o                         
  -8  11  10         26.76         30.59        22.97 o                         
  -7  11  10        375.83        373.16        77.82 o                         
  -6  11  10        225.35        193.18        18.56 o                         
  -5  11  10          9.33         49.51        13.49 o                         
  -4  11  10        487.75        460.65        25.70 o                         
  -3  11  10          2.29         -7.20        12.64 o                         
  -2  11  10        298.73        294.23        20.67 o                         
  -1  11  10        471.02        451.00        24.75 o                         
   0  11  10        468.13        514.93        26.59 o                         
   1  11  10         53.14         70.53        16.18 o                         
   2  11  10        176.11        278.16        64.10 o                         
   3  11  10         48.45         43.36        17.62 o                         
   4  11  10        794.60        777.19        40.00 o                         
   5  11  10         58.88         64.39        21.65 o                         
   6  11  10         61.00         60.69        22.88 o                         
   7  11  10          4.06         26.51        25.86 o                         
  -9  12  10        509.66        565.68        45.32 o                         
  -8  12  10        390.15        381.42        37.30 o                         
  -7  12  10        124.47        124.06        26.80 o                         
  -6  12  10         98.36        107.69        20.12 o                         
  -5  12  10         37.25         33.94        14.49 o                         
  -4  12  10        223.24        195.31        19.46 o                         
  -3  12  10        433.69        435.65        25.95 o                         
  -2  12  10        650.45        593.27        29.70 o                         
  -1  12  10        465.79        431.43        25.48 o                         
   0  12  10        144.33        146.05        17.56 o                         
   1  12  10          0.34         31.45        18.01 o                         
   2  12  10         80.38         90.31        26.44 o                         
   3  12  10         32.85         22.28        18.70 o                         
   4  12  10        172.90        226.94        26.30 o                         
   5  12  10        352.11        373.74        51.48 o                         
   6  12  10        168.86        135.37        26.19 o                         
  -9  13  10          1.72         11.69        55.72 o                         
  -8  13  10        189.97        238.27        34.37 o                         
  -7  13  10        121.52        136.63        48.86 o                         
  -6  13  10        636.52        594.10        50.70 o                         
  -5  13  10        551.66        567.80        38.23 o                         
  -4  13  10         74.36         61.60        23.18 o                         
  -3  13  10          8.12          9.73        15.54 o                         
  -2  13  10        439.12        484.38        28.42 o                         
  -1  13  10         46.66         37.68        15.84 o                         
   0  13  10        323.09        302.12        28.19 o                         
   1  13  10        652.50        659.91        39.68 o                         
   2  13  10        217.80        160.36        31.86 o                         
   3  13  10        163.68        173.20        28.39 o                         
   4  13  10         11.12          3.59        23.75 o                         
   5  13  10         44.79         44.76        26.43 o                         
  -7  14  10         19.47         -7.89        28.16 o                         
  -6  14  10         25.06         26.31        33.53 o                         
  -5  14  10          4.55        -12.33        20.05 o                         
  -4  14  10         50.85         53.60        21.89 o                         
  -3  14  10        385.00        380.96        27.07 o                         
  -2  14  10        101.96        109.22        19.28 o                         
  -1  14  10         62.77         54.41        22.31 o                         
   0  14  10        572.26        656.51        40.85 o                         
   1  14  10          3.39         39.43        21.82 o                         
   2  14  10        225.88        262.42        36.36 o                         
   3  14  10        135.50        159.93        29.59 o                         
   4  14  10        213.95        252.46        34.49 o                         
  -6  15  10        388.30        395.03        49.90 o                         
  -5  15  10        515.65        511.44        81.51 o                         
  -4  15  10        403.60        455.52        36.92 o                         
  -3  15  10        156.74        189.93        27.24 o                         
  -2  15  10          1.00         17.63        17.75 o                         
  -1  15  10         69.33         79.90        23.58 o                         
   0  15  10        138.67         96.58        24.31 o                         
   1  15  10        193.83        194.71        28.72 o                         
   2  15  10        288.69        297.42        34.55 o                         
   3  15  10        107.07         76.01        46.09 o                         
  -4  16  10        558.82        694.68        56.02 o                         
  -3  16  10        193.36        261.09        31.54 o                         
  -2  16  10        685.52        781.49        69.93 o                         
  -1  16  10        499.28        484.00        46.92 o                         
   0  16  10         89.84        113.88        31.96 o                         
   1  16  10        148.30        173.68        47.12 o                         
 -13   1  11         24.51         59.68        44.04 o                         
 -12   1  11         81.25         95.83        28.19 o                         
 -11   1  11         23.42         47.82        17.72 o                         
 -10   1  11        233.43        316.79        18.46 o                         
  -9   1  11       1223.43       1195.16        39.92 o                         
  -8   1  11       3576.39       3581.69        96.04 o                         
  -7   1  11       3115.36       3131.64        83.68 o                         
  -6   1  11       4493.56       4393.64       113.73 o                         
  -5   1  11       1446.62       1447.33       105.24 o                         
  -4   1  11        434.35        471.99        19.48 o                         
  -3   1  11        680.26        680.03        24.48 o                         
  -2   1  11       1816.95       1647.45        64.20 o                         
  -1   1  11       2856.82       2616.46        56.31 o                         
   0   1  11       2178.31       1897.75        42.50 o                         
   1   1  11       4646.94       4361.91        92.70 o                         
   2   1  11       5225.48       4690.14        99.95 o                         
   3   1  11        995.97        976.43        34.22 o                         
   4   1  11         74.36         98.77        11.60 o                         
   5   1  11          7.93         14.46        14.86 o                         
   6   1  11        748.62        702.56        37.46 o                         
   7   1  11        807.27        787.72        53.22 o                         
   8   1  11        555.46        580.08        37.81 o                         
   9   1  11        307.42        282.18        32.36 o                         
  10   1  11        125.50        202.24        50.35 o                         
 -13   2  11          1.75          5.85        51.24 o                         
 -12   2  11         14.36         73.38        37.97 o                         
 -11   2  11        241.22        352.49        26.87 o                         
 -10   2  11        120.75        196.73        15.97 o                         
  -9   2  11        649.56        588.19        26.93 o                         
  -8   2  11       2050.34       1967.17        57.25 o                         
  -7   2  11        551.92        535.31        25.47 o                         
  -6   2  11         73.53         70.78         9.11 o                         
  -5   2  11        227.07        435.61        36.84 o                         
  -4   2  11          4.65         87.40        20.64 o                         
  -3   2  11        104.30        158.86        16.51 o                         
  -2   2  11        495.79        563.15        23.08 o                         
  -1   2  11        236.89        294.59        12.25 o                         
   0   2  11         55.25         64.22         6.92 o                         
   1   2  11        101.78        109.15         7.92 o                         
   2   2  11        124.62        104.87         8.16 o                         
   3   2  11        961.81        799.71        42.76 o                         
   4   2  11        689.58        705.24        27.08 o                         
   5   2  11        155.68        147.58        18.98 o                         
   6   2  11          0.08          4.25        16.39 o                         
   7   2  11        136.93        105.23        22.06 o                         
   8   2  11          4.30         30.09        20.63 o                         
   9   2  11          6.12         20.12        22.07 o                         
 -13   3  11        495.63        422.68        85.29 o                         
 -12   3  11          2.26         47.91        29.27 o                         
 -11   3  11         43.50         64.49        30.84 o                         
 -10   3  11        443.04        479.08        29.93 o                         
  -9   3  11        204.35        290.78        19.45 o                         
  -8   3  11        333.54        364.97        20.17 o                         
  -7   3  11       3479.40       3511.35       122.45 o                         
  -6   3  11       1709.88       1718.62        51.23 o                         
  -5   3  11        574.62        576.00        20.77 o                         
  -4   3  11       1670.74       1574.32        43.42 o                         
  -3   3  11        172.11        211.43        13.20 o                         
  -2   3  11        807.19        742.70        20.63 o                         
  -1   3  11       3301.15       3098.70        72.48 o                         
   0   3  11      10526.75      10055.79       206.91 o                         
   1   3  11       6990.22       6241.56       130.47 o                         
   2   3  11        339.10        319.45        12.86 o                         
   3   3  11       1519.76       1255.83        36.46 o                         
   4   3  11        195.96        210.16        15.59 o                         
   5   3  11        648.73        583.61        32.09 o                         
   6   3  11         32.46         37.55        17.45 o                         
   7   3  11        539.68        490.66        33.95 o                         
   8   3  11        700.10        747.95        54.61 o                         
   9   3  11        597.29        561.19        46.00 o                         
 -13   4  11         48.56         68.78        61.56 o                         
 -12   4  11          0.79         54.11        31.42 o                         
 -11   4  11         91.57        119.94        23.69 o                         
 -10   4  11         40.15         30.88        23.96 o                         
  -9   4  11         33.52         42.29        13.66 o                         
  -8   4  11         12.87         28.06        11.50 o                         
  -7   4  11        201.50        184.79        14.72 o                         
  -6   4  11        628.63        598.16        23.52 o                         
  -5   4  11        228.63        268.82        18.33 o                         
  -4   4  11         40.24         43.18         7.14 o                         
  -3   4  11        301.57        253.05        14.54 o                         
  -2   4  11        540.25        540.26        16.99 o                         
  -1   4  11         34.41         36.90         6.11 o                         
   0   4  11         77.49         80.23         9.66 o                         
   1   4  11       1179.42       1119.93        27.88 o                         
   2   4  11         91.96        128.21        15.16 o                         
   3   4  11        862.77        792.39        61.11 o                         
   4   4  11        227.24        491.51        59.99 o                         
   5   4  11         33.84         70.22        13.35 o                         
   6   4  11         18.67         31.55        17.59 o                         
   7   4  11         26.05         62.21        20.54 o                         
   8   4  11         37.85         19.32        24.44 o                         
   9   4  11         63.99         71.04        28.61 o                         
 -13   5  11        105.07        140.32        81.85 o                         
 -12   5  11        179.28        247.83        41.77 o                         
 -11   5  11        187.00        250.60        29.71 o                         
 -10   5  11         92.11         78.89        22.04 o                         
  -9   5  11        422.08        461.28        24.18 o                         
  -8   5  11       1042.45       1163.18        58.94 o                         
  -7   5  11       1403.56       1574.79        47.95 o                         
  -6   5  11       1042.03       1073.77        42.64 o                         
  -5   5  11        695.99        635.25        23.43 o                         
  -4   5  11       1078.99       1095.74        59.83 o                         
  -3   5  11         38.10         50.75         9.33 o                         
  -2   5  11       2796.99       2714.70        64.91 o                         
  -1   5  11       1907.42       1919.44        47.60 o                         
   0   5  11       7540.74       7298.75       166.35 o                         
   1   5  11       2957.02       2985.13        71.72 o                         
   2   5  11        651.20        608.22        22.23 o                         
   3   5  11        759.26        659.16        24.99 o                         
   4   5  11          7.06         21.33        11.53 o                         
   5   5  11        151.62        129.22        15.65 o                         
   6   5  11        675.55        651.46        43.73 o                         
   7   5  11        401.52        416.18        38.33 o                         
   8   5  11        714.19        718.55        50.23 o                         
   9   5  11        248.55        309.38        38.21 o                         
 -13   6  11         23.80         88.39        48.84 o                         
 -12   6  11         22.60        106.73        26.27 o                         
 -11   6  11          1.13         35.20        21.58 o                         
 -10   6  11         72.27         72.10        21.98 o                         
  -9   6  11        508.25        535.35        46.01 o                         
  -8   6  11        591.36        611.37        28.60 o                         
  -7   6  11         82.69         74.34        12.72 o                         
  -6   6  11        527.88        477.55        24.83 o                         
  -5   6  11       1290.67       1228.98        38.54 o                         
  -4   6  11       1474.80       1260.41        38.45 o                         
  -3   6  11       2774.56       2606.58        70.95 o                         
  -2   6  11        893.87        814.34        24.23 o                         
  -1   6  11       1033.94        895.17        26.08 o                         
   0   6  11        106.89        104.04         9.35 o                         
   1   6  11         18.58         27.37         7.66 o                         
   2   6  11        462.62        422.24        22.14 o                         
   3   6  11         36.19         34.99        10.69 o                         
   4   6  11        193.26        204.22        17.05 o                         
   5   6  11        180.48        167.53        19.88 o                         
   6   6  11         69.35         42.89        23.07 o                         
   7   6  11         36.10         21.06        23.61 o                         
   8   6  11          9.92         31.49        26.76 o                         
   9   6  11          5.40         29.92        46.77 o                         
 -12   7  11         21.05         58.61        25.28 o                         
 -11   7  11         63.60         88.41        24.74 o                         
 -10   7  11        266.45        277.32        30.65 o                         
  -9   7  11       1618.04       1426.98        62.62 o                         
  -8   7  11       1999.78       2214.41        70.94 o                         
  -7   7  11       2037.06       1851.58        82.04 o                         
  -6   7  11       1445.80       1287.43        43.44 o                         
  -5   7  11       2068.70       1892.37        61.26 o                         
  -4   7  11         59.76         48.25        10.35 o                         
  -3   7  11        119.69        100.21        11.28 o                         
  -2   7  11       1199.13       1095.74        30.73 o                         
  -1   7  11       2743.51       2624.82        64.10 o                         
   0   7  11       1022.14        942.00        28.15 o                         
   1   7  11       2329.89       2229.38        56.34 o                         
   2   7  11       2905.55       2615.73        75.13 o                         
   3   7  11         38.08         45.14        13.57 o                         
   4   7  11         57.96         49.91        15.37 o                         
   5   7  11         59.88         61.49        18.40 o                         
   6   7  11        583.57        563.16        33.81 o                         
   7   7  11        628.56        651.75        47.68 o                         
   8   7  11        442.67        467.79        44.00 o                         
 -12   8  11        199.65        237.76        33.97 o                         
 -11   8  11        409.87        459.13        62.42 o                         
 -10   8  11        211.93        187.29        28.78 o                         
  -9   8  11        359.46        375.05        34.34 o                         
  -8   8  11        301.81        257.76        26.11 o                         
  -7   8  11         31.40         21.34        12.60 o                         
  -6   8  11         51.14         44.86        12.19 o                         
  -5   8  11          7.80         13.35        13.17 o                         
  -4   8  11          8.72         88.28        11.94 o                         
  -3   8  11        590.53        592.72        25.22 o                         
  -2   8  11        253.65        252.51        13.96 o                         
  -1   8  11        179.05        173.88        18.21 o                         
   0   8  11        100.71         84.37        10.43 o                         
   1   8  11        145.29        133.14        11.82 o                         
   2   8  11        142.56        106.80        15.06 o                         
   3   8  11          3.22         13.28        13.57 o                         
   4   8  11        133.43        109.49        18.31 o                         
   5   8  11        132.52        160.88        21.34 o                         
   6   8  11          4.72          4.16        17.48 o                         
   7   8  11         62.79         65.33        27.81 o                         
   8   8  11         34.80         41.02        28.62 o                         
 -12   9  11         36.57         11.01        48.49 o                         
 -11   9  11         20.12         57.68        26.12 o                         
 -10   9  11        114.87        101.01        26.28 o                         
  -9   9  11        328.23        368.95        47.32 o                         
  -8   9  11        679.71        716.45        68.16 o                         
  -7   9  11       1416.43       1414.43        56.29 o                         
  -6   9  11       1038.04        899.85        34.75 o                         
  -5   9  11        963.18        864.97        36.24 o                         
  -4   9  11        198.44        212.50        16.62 o                         
  -3   9  11        262.64        258.04        17.70 o                         
  -2   9  11        601.09        546.78        25.51 o                         
  -1   9  11       1574.17       1504.69        41.53 o                         
   0   9  11       1775.28       1786.09        47.83 o                         
   1   9  11       1277.60       1210.23        36.55 o                         
   2   9  11       1424.35       1362.88        49.44 o                         
   3   9  11        234.38        264.09        22.62 o                         
   4   9  11         14.76          8.77        16.36 o                         
   5   9  11          2.01         13.76        17.55 o                         
   6   9  11         71.94         67.61        21.23 o                         
   7   9  11        147.88        163.29        32.64 o                         
 -11  10  11         95.45        128.54        30.16 o                         
 -10  10  11         24.05         19.82        23.58 o                         
  -9  10  11        129.83        107.86        25.24 o                         
  -8  10  11        103.40        128.30        25.89 o                         
  -7  10  11          0.26        -14.66        15.07 o                         
  -6  10  11        531.71        543.01        34.64 o                         
  -5  10  11        113.38        118.79        18.47 o                         
  -4  10  11        894.89        795.25        32.46 o                         
  -3  10  11         87.33         75.30        13.92 o                         
  -2  10  11        189.47        190.54        29.39 o                         
  -1  10  11        265.34        247.96        18.58 o                         
   0  10  11         34.90         33.21        10.93 o                         
   1  10  11        229.21        236.77        22.39 o                         
   2  10  11         26.48         16.73        14.66 o                         
   3  10  11        578.19        631.47        43.78 o                         
   4  10  11         80.34         82.38        19.88 o                         
   5  10  11        816.70        866.16        43.90 o                         
   6  10  11         13.73        -16.54        20.80 o                         
   7  10  11         83.85         47.58        29.52 o                         
 -10  11  11          4.65         51.90        38.59 o                         
  -9  11  11        391.21        430.10        55.00 o                         
  -8  11  11        481.51        522.17        41.84 o                         
  -7  11  11        789.97        803.15        93.57 o                         
  -6  11  11        853.94        816.13        78.33 o                         
  -5  11  11         68.94         74.88        14.88 o                         
  -4  11  11         13.22         -1.74        12.79 o                         
  -3  11  11         13.14         11.85        13.35 o                         
  -2  11  11        603.82        579.18        28.31 o                         
  -1  11  11        938.28        901.91        35.66 o                         
   0  11  11       1656.37       1633.90        62.45 o                         
   1  11  11        698.72        692.24        53.61 o                         
   2  11  11        221.46        232.95        22.22 o                         
   3  11  11        100.55         80.43        19.39 o                         
   4  11  11         13.45          2.90        18.52 o                         
   5  11  11        108.93        107.91        29.93 o                         
   6  11  11        254.22        283.08        30.00 o                         
  -9  12  11          7.87         45.07        30.56 o                         
  -8  12  11         49.53         66.28        25.85 o                         
  -7  12  11         13.35         -4.66        21.35 o                         
  -6  12  11         50.17         53.41        18.96 o                         
  -5  12  11        300.45        281.58        27.05 o                         
  -4  12  11        199.22        194.44        19.54 o                         
  -3  12  11        140.01         81.48        20.99 o                         
  -2  12  11         53.30         21.57        14.48 o                         
  -1  12  11          9.39         23.14        14.41 o                         
   0  12  11         21.38         14.86        14.96 o                         
   1  12  11        256.42        253.72        25.87 o                         
   2  12  11        271.70        270.18        27.82 o                         
   3  12  11        381.51        404.62        39.07 o                         
   4  12  11        489.30        539.27        35.76 o                         
   5  12  11         92.09         90.81        23.78 o                         
   6  12  11         80.20         53.87        27.46 o                         
  -9  13  11        177.86        202.57        70.50 o                         
  -8  13  11        883.41        978.08        97.45 o                         
  -7  13  11        247.82        232.55        34.09 o                         
  -6  13  11        180.62        202.60        27.30 o                         
  -5  13  11         77.85         68.31        21.83 o                         
  -4  13  11         73.47         50.92        21.00 o                         
  -3  13  11         40.52         34.49        16.40 o                         
  -2  13  11        221.47        242.33        21.78 o                         
  -1  13  11        850.59        856.94        38.37 o                         
   0  13  11        333.31        316.30        28.63 o                         
   1  13  11        375.40        354.80        30.76 o                         
   2  13  11        246.99        218.61        28.57 o                         
   3  13  11         50.29        269.95       149.96 o                         
   4  13  11          0.26        -16.50        22.77 o                         
   5  13  11         78.00         78.83        33.21 o                         
  -7  14  11        173.47        205.88        37.93 o                         
  -6  14  11         57.12         72.31        30.48 o                         
  -5  14  11        311.53        311.47        31.20 o                         
  -4  14  11        762.55        757.86        44.78 o                         
  -3  14  11        994.08       1032.14        55.70 o                         
  -2  14  11        681.01        731.89        36.52 o                         
  -1  14  11        139.23        172.33        21.25 o                         
   0  14  11        613.05        718.01        42.67 o                         
   1  14  11         29.79         13.68        21.23 o                         
   2  14  11          5.87         32.81        23.81 o                         
   3  14  11         22.36         30.52        25.63 o                         
   4  14  11         36.13         31.30        45.40 o                         
  -6  15  11        311.56        359.34        50.20 o                         
  -5  15  11        207.25        235.37        30.73 o                         
  -4  15  11          8.38         16.24        22.89 o                         
  -3  15  11         64.83         72.92        24.19 o                         
  -2  15  11         52.20         56.19        22.72 o                         
  -1  15  11        124.64        102.72        24.95 o                         
   0  15  11        277.18        314.98        41.25 o                         
   1  15  11        488.36        515.00        38.38 o                         
   2  15  11        175.78        180.36        31.04 o                         
   3  15  11         62.74         70.85        47.46 o                         
  -4  16  11         90.26         61.88        31.58 o                         
  -3  16  11        127.18        166.01        34.41 o                         
  -2  16  11        123.09         90.24        29.68 o                         
  -1  16  11        154.70        132.41        54.34 o                         
   1  16  11         25.91         50.21        44.02 o                         
 -13   0  12        550.76        479.09        80.82 o                         
 -12   0  12       1454.33       1581.02       131.38 o                         
 -11   0  12       1823.50       1841.62        94.55 o                         
 -10   0  12         10.00         33.31        16.35 o                         
  -9   0  12        477.18        553.48        36.12 o                         
  -8   0  12          6.26         65.50        15.45 o                         
  -7   0  12       1395.18       1211.20        67.41 o                         
  -6   0  12         60.07         40.31        10.67 o                         
  -5   0  12       5813.15       5540.66       199.35 o                         
  -4   0  12      16169.30      14918.04       748.38 o                         
  -3   0  12       7529.63       7214.15       367.31 o                         
  -2   0  12       3785.82       3796.95       190.71 o                         
  -1   0  12        627.77        595.44        23.73 o                         
   0   0  12         72.95         51.65         9.17 o                         
   1   0  12       1344.96       1202.74        48.22 o                         
   2   0  12       3020.44       2969.02        93.30 o                         
   3   0  12       2575.70       2407.62        78.80 o                         
   4   0  12         51.91         42.97        20.67 o                         
   5   0  12        100.93         78.18        27.34 o                         
   6   0  12         11.51         33.75        25.10 o                         
   7   0  12        112.62        130.70        31.89 o                         
   8   0  12          6.64         -1.48        30.09 o                         
   9   0  12        152.19        156.09        89.59 o                         
 -13   1  12         22.93        134.30        44.94 o                         
 -12   1  12         20.59         96.09        38.88 o                         
 -11   1  12        137.68        143.55        20.36 o                         
 -10   1  12          1.42          0.95        11.07 o                         
  -9   1  12        498.51        516.38        24.87 o                         
  -8   1  12        116.96        124.10        12.50 o                         
  -7   1  12         33.11         39.93         9.10 o                         
  -6   1  12         16.28         26.46         6.88 o                         
  -5   1  12       1234.79       1390.70        38.89 o                         
  -4   1  12         73.07         86.41         8.25 o                         
  -3   1  12        248.68        280.17        13.51 o                         
  -2   1  12        278.11        377.56        12.31 o                         
  -1   1  12       1450.24       1529.37        34.89 o                         
   0   1  12         50.12        113.38        23.94 o                         
   1   1  12         85.84        125.19        22.70 o                         
   2   1  12        172.40        219.85        18.99 o                         
   3   1  12       1387.33       1334.44        47.30 o                         
   4   1  12         15.82         20.54        14.29 o                         
   5   1  12         22.76         69.82        17.56 o                         
   6   1  12          8.16         30.33        17.65 o                         
   7   1  12        140.95        145.09        23.61 o                         
   8   1  12         19.09         39.63        21.31 o                         
   9   1  12         59.24         81.04        24.96 o                         
 -13   2  12        285.06        461.55        84.95 o                         
 -12   2  12        355.08        417.77        54.10 o                         
 -11   2  12         80.69        140.68        25.84 o                         
 -10   2  12        470.50        535.17        24.68 o                         
  -9   2  12        121.98        228.57        16.86 o                         
  -8   2  12          2.35         35.59        10.48 o                         
  -7   2  12        918.00        952.46        31.64 o                         
  -6   2  12       2716.26       2620.54        70.38 o                         
  -5   2  12       5609.01       5228.20       133.34 o                         
  -4   2  12       3687.27       3179.67        96.58 o                         
  -3   2  12       3370.32       2899.49        88.18 o                         
  -2   2  12        835.73        759.55        20.78 o                         
  -1   2  12         82.10         57.60         6.13 o                         
   0   2  12       2090.86       2135.61        47.67 o                         
   1   2  12       2850.21       2483.43        55.43 o                         
   2   2  12       3652.85       3268.24        71.94 o                         
   3   2  12       1256.19       1219.27        36.36 o                         
   4   2  12       2050.15       1947.16        53.63 o                         
   5   2  12        832.28        752.54        37.38 o                         
   6   2  12        519.80        537.10        33.77 o                         
   7   2  12         20.77         24.26        19.70 o                         
   8   2  12         61.10         74.03        23.36 o                         
   9   2  12         80.59        151.19        27.89 o                         
 -13   3  12          3.18         56.40        61.22 o                         
 -12   3  12          8.89          7.34        41.10 o                         
 -11   3  12          3.19          9.92        17.90 o                         
 -10   3  12         48.92         60.91        15.58 o                         
  -9   3  12          1.31          8.73        11.61 o                         
  -8   3  12         88.33         96.97        12.44 o                         
  -7   3  12         28.61         33.81        12.33 o                         
  -6   3  12         90.94         80.71        12.92 o                         
  -5   3  12       1192.19       1205.57        35.48 o                         
  -4   3  12        396.06        440.23        24.81 o                         
  -3   3  12          2.45          0.73        11.93 o                         
  -2   3  12       1342.62       1265.48        33.31 o                         
  -1   3  12       1721.31       1580.35        50.21 o                         
   0   3  12        549.29        528.17        17.47 o                         
   1   3  12        238.68        224.80        16.50 o                         
   2   3  12         51.53         69.28         7.55 o                         
   3   3  12        112.07        110.06        11.93 o                         
   4   3  12          3.78         60.63        20.03 o                         
   5   3  12         11.20         25.88        16.40 o                         
   6   3  12        112.07        143.42        30.18 o                         
   7   3  12         66.87        113.72        25.91 o                         
   8   3  12         20.30         29.29        22.02 o                         
   9   3  12         51.42         82.17        28.89 o                         
 -13   4  12        161.14        223.89        73.26 o                         
 -12   4  12        354.00        396.23        37.30 o                         
 -11   4  12        446.52        560.76        44.54 o                         
 -10   4  12        951.57        964.35        47.76 o                         
  -9   4  12        346.73        363.53        26.20 o                         
  -8   4  12        182.64        190.60        16.09 o                         
  -7   4  12       1246.80       1180.19        38.01 o                         
  -6   4  12       2926.63       2965.95        79.80 o                         
  -5   4  12        927.38        838.18        27.23 o                         
  -4   4  12       2181.97       2085.78        56.87 o                         
  -3   4  12        905.66        919.36        28.15 o                         
  -2   4  12         96.79         91.30         8.96 o                         
  -1   4  12        304.25        297.74        12.52 o                         
   0   4  12       1519.44       1388.34        36.11 o                         
   1   4  12        444.35        509.79        16.87 o                         
   2   4  12         95.42        117.03        11.26 o                         
   3   4  12       4487.10       3953.14        96.26 o                         
   4   4  12       3729.55       3191.17        83.24 o                         
   5   4  12        720.37        710.03        30.69 o                         
   6   4  12        188.42        201.65        24.05 o                         
   7   4  12         69.77         78.02        23.36 o                         
   8   4  12        248.93        288.96        35.81 o                         
   9   4  12         76.98         79.38        32.25 o                         
 -13   5  12          0.73         18.57        65.69 o                         
 -12   5  12         60.20         74.18        36.02 o                         
 -11   5  12          1.90         -0.22        19.69 o                         
 -10   5  12         70.01         84.58        21.65 o                         
  -9   5  12         13.94         18.37        15.17 o                         
  -8   5  12        141.74        114.09        15.14 o                         
  -7   5  12        312.77        349.67        19.47 o                         
  -6   5  12        184.41        169.52        13.09 o                         
  -5   5  12        220.63        216.83        13.35 o                         
  -4   5  12        227.46        285.74        24.39 o                         
  -3   5  12       1076.93        982.52        30.51 o                         
  -2   5  12         56.55         41.18         7.08 o                         
  -1   5  12        143.49        165.91        10.26 o                         
   0   5  12       3134.70       2861.08        68.83 o                         
   1   5  12        112.81        103.43         9.37 o                         
   2   5  12         37.51         27.06         9.50 o                         
   3   5  12        387.74        401.42        20.22 o                         
   4   5  12         96.50        136.50        14.57 o                         
   5   5  12          5.79         38.43        13.14 o                         
   6   5  12         91.16         80.44        37.14 o                         
   7   5  12        791.12        829.22        53.57 o                         
   8   5  12         53.57        123.63        30.00 o                         
   9   5  12         40.44         66.03        51.59 o                         
 -12   6  12        725.98        725.22        47.40 o                         
 -11   6  12        906.42        948.44        53.35 o                         
 -10   6  12          4.71         86.96        21.42 o                         
  -9   6  12        232.25        293.02        25.37 o                         
  -8   6  12        332.01        326.48        28.43 o                         
  -7   6  12       1433.15       1426.03        51.67 o                         
  -6   6  12       2631.29       2576.84        71.90 o                         
  -5   6  12       3958.92       3842.37       101.97 o                         
  -4   6  12       3192.89       2992.28        80.82 o                         
  -3   6  12        957.19        846.54        28.41 o                         
  -2   6  12       1633.66       1454.16        38.24 o                         
  -1   6  12        393.65        372.98        15.82 o                         
   0   6  12       1361.72       1305.51        35.42 o                         
   1   6  12       1243.96       1169.02        33.11 o                         
   2   6  12       2049.67       2001.20        59.68 o                         
   3   6  12       2025.61       1875.32        51.93 o                         
   4   6  12       1700.04       1554.77        46.54 o                         
   5   6  12        776.31        671.92        34.30 o                         
   6   6  12        112.23        129.21        26.76 o                         
   7   6  12          2.51        -19.28        23.07 o                         
   8   6  12        104.71         94.70        30.01 o                         
 -12   7  12          0.87         31.13        23.65 o                         
 -11   7  12          4.01         22.69        22.27 o                         
 -10   7  12        148.58        127.40        25.43 o                         
  -9   7  12        484.13        446.26        48.27 o                         
  -8   7  12        173.38        174.20        20.49 o                         
  -7   7  12        215.95        208.01        20.66 o                         
  -6   7  12        103.78        113.97        17.38 o                         
  -5   7  12          2.47         41.77        17.23 o                         
  -4   7  12         16.23          7.17         9.52 o                         
  -3   7  12         48.78         34.48         9.42 o                         
  -2   7  12        120.20         90.11         9.60 o                         
  -1   7  12          6.25         20.44         7.92 o                         
   0   7  12          9.13          4.77         7.89 o                         
   1   7  12       1683.11       1461.75        40.02 o                         
   2   7  12        995.87        913.25        34.92 o                         
   3   7  12          1.08        -12.50        12.50 o                         
   4   7  12          0.56         -2.57        14.01 o                         
   5   7  12        360.63        329.73        34.00 o                         
   6   7  12         84.98         90.15        26.51 o                         
   7   7  12        110.42        132.47        29.95 o                         
   8   7  12          4.24         11.38        27.45 o                         
 -12   8  12        488.65        626.55        95.64 o                         
 -11   8  12        678.38        707.70        47.89 o                         
 -10   8  12        508.83        488.48        39.29 o                         
  -9   8  12         97.53        137.73        24.59 o                         
  -8   8  12          1.22          4.13        15.99 o                         
  -7   8  12        248.95        254.11        29.68 o                         
  -6   8  12        335.39        309.69        19.70 o                         
  -5   8  12       1442.92       1229.75        48.53 o                         
  -4   8  12       3558.90       3125.82        85.74 o                         
  -3   8  12       1543.11       1408.33        43.78 o                         
  -2   8  12       1213.82       1125.30        32.50 o                         
  -1   8  12        105.83         96.23        10.80 o                         
   0   8  12        155.52        190.97        13.16 o                         
   1   8  12        168.42        198.77        14.31 o                         
   2   8  12       2366.45       2304.14        68.60 o                         
   3   8  12       1039.75        963.52        39.44 o                         
   4   8  12        574.30        564.96        37.33 o                         
   5   8  12        153.11        146.52        21.60 o                         
   6   8  12         83.52         79.01        21.29 o                         
   7   8  12          1.65         19.83        26.08 o                         
   8   8  12          1.58         67.41        48.15 o                         
 -12   9  12         36.03        -15.48        42.99 o                         
 -11   9  12        205.21        194.79        30.83 o                         
 -10   9  12         31.42         40.85        23.29 o                         
  -9   9  12         98.03        109.45        30.54 o                         
  -8   9  12        717.83        653.29        61.06 o                         
  -7   9  12        210.92        178.83        22.03 o                         
  -6   9  12         29.01         29.47        18.38 o                         
  -5   9  12          3.21         17.03        11.55 o                         
  -4   9  12         23.17          4.84        10.97 o                         
  -3   9  12         11.54         -2.88        10.42 o                         
  -2   9  12         31.45         32.87         9.87 o                         
  -1   9  12        560.58        492.25        20.84 o                         
   0   9  12        237.65        238.16        19.69 o                         
   1   9  12        260.28        274.59        20.13 o                         
   2   9  12        207.54        216.61        19.94 o                         
   3   9  12         63.48         71.40        17.10 o                         
   4   9  12        167.28        138.78        20.29 o                         
   5   9  12         20.26         19.21        18.64 o                         
   6   9  12        654.94        618.43        37.70 o                         
   7   9  12         49.06         51.22        28.25 o                         
 -11  10  12         54.73         89.63        27.77 o                         
 -10  10  12        448.44        436.95        39.18 o                         
  -9  10  12         24.19         12.12        22.50 o                         
  -8  10  12          3.09         13.92        20.95 o                         
  -7  10  12        399.96        399.70        27.69 o                         
  -6  10  12       1439.08       1242.00        52.30 o                         
  -5  10  12       1102.10        911.60        42.74 o                         
  -4  10  12        658.33        606.40        28.25 o                         
  -3  10  12       1749.75       1652.83        52.00 o                         
  -2  10  12        615.19        533.07        26.23 o                         
  -1  10  12        100.96        116.77        29.79 o                         
   0  10  12        733.20        742.40        27.38 o                         
   1  10  12       1396.49       1284.50        44.90 o                         
   2  10  12        793.39        756.80        35.27 o                         
   3  10  12        530.68        519.45        31.26 o                         
   4  10  12        213.74        206.37        23.71 o                         
   5  10  12        863.29        867.90        44.37 o                         
   6  10  12         85.96         79.56        22.69 o                         
   7  10  12         13.02         28.38        39.01 o                         
 -10  11  12         28.74         67.93        33.76 o                         
  -9  11  12        143.54        127.12        28.14 o                         
  -8  11  12        272.35        299.67        39.29 o                         
  -7  11  12         82.73         70.29        18.83 o                         
  -6  11  12         26.33          7.69        16.03 o                         
  -5  11  12         59.05         50.76        18.40 o                         
  -4  11  12          1.99         -8.09        13.16 o                         
  -3  11  12        357.38        337.23        31.52 o                         
  -2  11  12        797.30        769.99        32.92 o                         
  -1  11  12       1339.29       1259.41        43.66 o                         
   0  11  12        583.73        592.68        29.01 o                         
   1  11  12         68.44         54.80        15.97 o                         
   2  11  12         30.57         23.48        16.70 o                         
   3  11  12        437.24        459.84        30.87 o                         
   4  11  12        101.90        150.93        23.37 o                         
   5  11  12        153.50        171.27        26.07 o                         
   6  11  12         36.14         18.05        21.60 o                         
 -10  12  12          2.79         45.05        65.69 o                         
  -9  12  12         71.56         81.07        27.93 o                         
  -8  12  12          7.66          9.73        22.63 o                         
  -7  12  12        513.77        528.77        54.68 o                         
  -6  12  12        208.82        200.68        26.26 o                         
  -5  12  12        986.18        974.78        43.88 o                         
  -4  12  12       1263.42       1182.26        52.21 o                         
  -3  12  12       1188.85       1189.41        44.43 o                         
  -2  12  12        459.23        484.54        31.42 o                         
  -1  12  12         18.53         21.76        14.59 o                         
   0  12  12          5.61         65.08        18.69 o                         
   1  12  12        403.36        414.75        31.00 o                         
   2  12  12        284.29        281.20        29.29 o                         
   3  12  12        699.12        773.42        60.20 o                         
   4  12  12        842.91        884.49        45.45 o                         
   5  12  12         83.66        105.98        24.99 o                         
   6  12  12        119.37        101.11        50.21 o                         
  -9  13  12         39.72         18.67        44.00 o                         
  -8  13  12         79.93         84.88        27.62 o                         
  -7  13  12        261.52        263.42        38.05 o                         
  -6  13  12        414.14        397.38        40.97 o                         
  -5  13  12        123.58        104.90        25.94 o                         
  -4  13  12         15.87         32.23        20.14 o                         
  -3  13  12        721.12        736.21        42.40 o                         
  -2  13  12        130.04        109.65        18.55 o                         
  -1  13  12        430.91        440.71        27.37 o                         
   0  13  12        522.46        541.55        36.04 o                         
   1  13  12         69.37         97.68        22.49 o                         
   2  13  12          2.17        -10.33        21.03 o                         
   3  13  12         14.32          5.12        22.58 o                         
   4  13  12         12.19        -10.04        23.91 o                         
   5  13  12          2.32          1.38        54.00 o                         
  -7  14  12        198.52        121.01        34.75 o                         
  -6  14  12        293.44        304.96        41.34 o                         
  -5  14  12        461.31        561.09        51.51 o                         
  -4  14  12        394.75        438.16        35.51 o                         
  -3  14  12        434.43        457.02        35.45 o                         
  -2  14  12         66.77         74.31        22.49 o                         
  -1  14  12        580.65        660.65        41.07 o                         
   0  14  12         17.50         35.72        21.14 o                         
   1  14  12         32.27         38.10        22.01 o                         
   2  14  12        499.01        519.48        40.33 o                         
   3  14  12        187.26        202.61        31.84 o                         
   4  14  12        261.10        317.10        85.98 o                         
  -6  15  12        139.89        174.71        63.28 o                         
  -5  15  12          3.29          0.42        22.83 o                         
  -4  15  12          2.29        -20.71        20.71 o                         
  -3  15  12          8.33         29.19        22.69 o                         
  -2  15  12        496.55        534.04        38.14 o                         
  -1  15  12         55.62         21.82        26.93 o                         
   0  15  12         11.06         -3.78        26.61 o                         
   1  15  12        379.50        378.55        42.86 o                         
   2  15  12         23.58         41.96        39.21 o                         
  -4  16  12        118.79         92.86        49.87 o                         
  -3  16  12         16.80         40.68        29.55 o                         
  -2  16  12         38.57         12.38        45.74 o                         
 -14   1  13          5.32         14.79        82.89 o                         
 -13   1  13         38.78         70.50        41.43 o                         
 -12   1  13        110.40        117.91        41.06 o                         
 -11   1  13        789.18        896.31        52.22 o                         
 -10   1  13       1139.76       1246.97        49.42 o                         
  -9   1  13       2410.95       2377.41        68.10 o                         
  -8   1  13       2809.11       2868.96        78.44 o                         
  -7   1  13       3177.82       2977.19        79.89 o                         
  -6   1  13        989.40        879.37        27.57 o                         
  -5   1  13         25.70         36.00         7.69 o                         
  -4   1  13       4147.50       3881.54       116.35 o                         
  -3   1  13       2266.27       2095.11        64.73 o                         
  -2   1  13       8631.15       7846.09       177.16 o                         
  -1   1  13       4372.67       3932.72        83.67 o                         
   0   1  13        327.46        296.62        12.22 o                         
   1   1  13       1727.71       1537.64        36.98 o                         
   2   1  13        100.82        111.98         9.75 o                         
   3   1  13       1185.42       1092.38        34.15 o                         
   4   1  13         58.96         98.92        17.05 o                         
   5   1  13        978.48        850.01        38.84 o                         
   6   1  13       1527.24       1362.67        87.12 o                         
   7   1  13        471.36        499.31        34.93 o                         
   8   1  13        288.62        305.58        35.00 o                         
   9   1  13          1.25         35.59        23.98 o                         
 -13   2  13        155.85        360.09        78.76 o                         
 -12   2  13         93.40        152.93        41.82 o                         
 -11   2  13        454.14        480.95        41.65 o                         
 -10   2  13        181.90        206.40        19.97 o                         
  -9   2  13        471.11        461.88        27.98 o                         
  -8   2  13        344.80        384.66        20.05 o                         
  -7   2  13       1230.28       1172.15        36.54 o                         
  -6   2  13         61.35         78.75         9.11 o                         
  -5   2  13       1931.67       1875.01        60.43 o                         
  -4   2  13        560.71        606.54        24.35 o                         
  -3   2  13        238.37        241.26        22.01 o                         
  -2   2  13        555.63        561.33        19.14 o                         
  -1   2  13       1043.19        999.60        28.42 o                         
   0   2  13        379.07        416.80        30.17 o                         
   1   2  13        143.48        173.70        11.14 o                         
   2   2  13        170.44        132.45        12.57 o                         
   3   2  13          0.63         25.88        12.08 o                         
   4   2  13          0.58          6.71        16.01 o                         
   5   2  13        218.82        221.34        22.87 o                         
   6   2  13          8.68          6.93        17.79 o                         
   7   2  13          0.15         17.43        19.82 o                         
   8   2  13          4.01         64.55        32.89 o                         
   9   2  13          5.34         67.77        28.78 o                         
 -13   3  13         16.81         42.99        62.94 o                         
 -12   3  13        116.36        118.57        34.91 o                         
 -11   3  13        422.86        477.61        48.91 o                         
 -10   3  13        757.10        756.84        34.14 o                         
  -9   3  13       2117.54       2037.63        70.32 o                         
  -8   3  13        627.41        635.59        31.51 o                         
  -7   3  13         42.80         40.72        15.84 o                         
  -6   3  13         76.46         63.00         9.00 o                         
  -5   3  13       1758.78       1659.22        54.99 o                         
  -4   3  13       2541.99       2372.27        74.65 o                         
  -3   3  13       4099.80       3875.97       116.98 o                         
  -2   3  13       5281.51       4919.79       113.01 o                         
  -1   3  13       3714.39       3536.99        82.84 o                         
   0   3  13       6278.97       5750.97       120.74 o                         
   1   3  13         28.04         46.03         7.44 o                         
   2   3  13        454.98        386.84        15.57 o                         
   3   3  13        121.65        138.17        13.56 o                         
   4   3  13       3780.84       3260.82        82.71 o                         
   5   3  13       1521.01       1334.16        50.48 o                         
   6   3  13       1004.80        966.80        44.80 o                         
   7   3  13        463.89        437.49        33.75 o                         
   8   3  13        224.80        285.94        40.82 o                         
   9   3  13        188.25        189.88        36.90 o                         
 -13   4  13         32.06         28.89        59.15 o                         
 -12   4  13         17.93         55.28        29.71 o                         
 -11   4  13          2.50         19.90        20.32 o                         
 -10   4  13        191.94        194.69        25.96 o                         
  -9   4  13         11.17         15.55        15.00 o                         
  -8   4  13          4.46         10.52        13.58 o                         
  -7   4  13        260.35        268.68        22.44 o                         
  -6   4  13        510.73        468.50        21.03 o                         
  -5   4  13         56.44         97.94        28.52 o                         
  -4   4  13        285.45        364.81        20.06 o                         
  -3   4  13        356.31        396.21        15.70 o                         
  -2   4  13        422.18        362.49        14.13 o                         
  -1   4  13        167.01        175.82        10.17 o                         
   0   4  13        104.40        110.89        11.81 o                         
   1   4  13          6.39         -5.39         6.26 o                         
   2   4  13         52.21         51.29        10.02 o                         
   3   4  13        241.50        254.03        18.90 o                         
   4   4  13          0.86         17.81        13.23 o                         
   5   4  13         70.74         43.58        17.73 o                         
   6   4  13         40.82         75.10        20.12 o                         
   7   4  13         50.98         73.38        34.67 o                         
   8   4  13         33.25         42.25        31.52 o                         
 -13   5  13          5.05         71.88        64.31 o                         
 -12   5  13        269.31        312.44        42.50 o                         
 -11   5  13        324.12        390.49        34.56 o                         
 -10   5  13        773.05        764.72        45.29 o                         
  -9   5  13       1409.60       1442.45        66.72 o                         
  -8   5  13        751.77        849.59        86.71 o                         
  -7   5  13        115.68        108.04        15.67 o                         
  -6   5  13        214.01        226.84        15.12 o                         
  -5   5  13        362.59        364.76        16.98 o                         
  -4   5  13       1259.44       1117.37        41.54 o                         
  -3   5  13       3999.59       3618.86        95.28 o                         
  -2   5  13       3805.98       3566.82        86.46 o                         
  -1   5  13       9228.58       8354.06       190.04 o                         
   0   5  13       2805.51       2774.71        67.31 o                         
   1   5  13       1620.07       1374.90        42.72 o                         
   2   5  13        438.41        434.32        20.33 o                         
   3   5  13         19.47         29.80        11.47 o                         
   4   5  13        506.60        497.93        30.79 o                         
   5   5  13        609.02        580.14        29.20 o                         
   6   5  13        294.31        307.02        44.64 o                         
   7   5  13        409.06        406.05        39.27 o                         
   8   5  13         38.42         78.06        29.46 o                         
 -12   6  13        153.47        180.67        35.61 o                         
 -11   6  13        286.92        248.92        30.04 o                         
 -10   6  13         74.31         87.47        22.66 o                         
  -9   6  13         37.94         38.51        17.51 o                         
  -8   6  13         53.10         27.24        26.52 o                         
  -7   6  13        173.99        160.20        18.84 o                         
  -6   6  13          1.73         11.87        12.26 o                         
  -5   6  13          2.77         50.07        12.65 o                         
  -4   6  13        614.05        745.22        26.54 o                         
  -3   6  13          0.62          2.59         7.52 o                         
  -2   6  13         88.06         84.06         9.04 o                         
  -1   6  13         68.37         84.11         9.96 o                         
   0   6  13         44.62         34.05         8.35 o                         
   1   6  13        609.56        558.69        20.81 o                         
   2   6  13        385.54        382.11        23.93 o                         
   3   6  13        460.81        486.38        23.50 o                         
   4   6  13          8.29         14.51        12.54 o                         
   5   6  13         29.92         21.22        15.98 o                         
   6   6  13         16.77         34.65        23.81 o                         
   7   6  13         50.59         56.44        26.53 o                         
   8   6  13          0.92         70.58        29.51 o                         
 -12   7  13        185.22        192.73        30.93 o                         
 -11   7  13        458.31        430.67        40.03 o                         
 -10   7  13       1252.35       1135.43        56.20 o                         
  -9   7  13        534.25        551.84        47.81 o                         
  -8   7  13       2097.29       1884.76        67.79 o                         
  -7   7  13        862.83        718.36        45.10 o                         
  -6   7  13       1057.17        897.68        39.00 o                         
  -5   7  13         91.30         94.87        16.63 o                         
  -4   7  13         81.67        112.32        13.24 o                         
  -3   7  13        394.65        436.92        22.61 o                         
  -2   7  13       2094.07       2085.58        52.91 o                         
  -1   7  13       1057.55       1056.45        30.59 o                         
   0   7  13        196.65        276.97        14.93 o                         
   1   7  13        512.16        525.01        22.77 o                         
   2   7  13        341.52        305.48        20.68 o                         
   3   7  13        599.52        576.80        30.15 o                         
   4   7  13         54.79         53.57        16.51 o                         
   5   7  13        351.65        358.82        27.65 o                         
   6   7  13        834.05        849.31        53.15 o                         
   7   7  13        533.13        649.89        49.50 o                         
   8   7  13         95.19        108.68        36.85 o                         
 -12   8  13         25.85        100.32        28.39 o                         
 -11   8  13         29.49         64.49        25.74 o                         
 -10   8  13         56.92         77.34        24.60 o                         
  -9   8  13          0.30         18.93        19.35 o                         
  -8   8  13        440.41        398.10        44.38 o                         
  -7   8  13        636.50        548.26        32.30 o                         
  -6   8  13        147.88        126.80        18.39 o                         
  -5   8  13        260.89        248.00        20.98 o                         
  -4   8  13        460.74        462.02        22.23 o                         
  -3   8  13        789.90        626.13        25.78 o                         
  -2   8  13        357.53        349.20        16.89 o                         
  -1   8  13          2.28          1.00         8.46 o                         
   0   8  13         90.51         81.78        10.79 o                         
   1   8  13         42.24         54.38        13.70 o                         
   2   8  13        428.84        409.13        24.86 o                         
   3   8  13          2.44          5.98        14.03 o                         
   4   8  13         53.05         51.62        17.33 o                         
   5   8  13        159.47        173.57        22.59 o                         
   6   8  13          1.85        -14.33        24.01 o                         
   7   8  13          3.22          7.83        25.97 o                         
 -12   9  13         16.13         39.55        45.05 o                         
 -11   9  13        193.91        257.20        33.72 o                         
 -10   9  13        453.00        454.89        39.12 o                         
  -9   9  13        288.77        323.46        61.57 o                         
  -8   9  13        232.03        240.71        23.06 o                         
  -7   9  13        423.01        443.98        30.30 o                         
  -6   9  13        262.95        237.79        32.38 o                         
  -5   9  13        243.15        237.13        22.03 o                         
  -4   9  13        511.81        475.20        24.01 o                         
  -3   9  13       2941.60       2694.19        76.14 o                         
  -2   9  13       1072.72       1034.11        31.89 o                         
  -1   9  13        902.48        841.75        28.10 o                         
   0   9  13       1481.68       1400.95        40.17 o                         
   1   9  13        112.21         88.61        17.27 o                         
   2   9  13         45.31         14.34        14.34 o                         
   3   9  13         43.12         39.18        16.42 o                         
   4   9  13        396.83        390.58        28.45 o                         
   5   9  13        553.81        517.11        34.24 o                         
   6   9  13        332.45        338.99        37.12 o                         
   7   9  13        332.09        290.61        43.53 o                         
 -11  10  13          1.14          3.08        24.06 o                         
 -10  10  13          1.53         27.94        24.61 o                         
  -9  10  13          4.01         28.46        22.56 o                         
  -8  10  13         89.90        117.13        24.78 o                         
  -7  10  13        112.86        100.16        20.18 o                         
  -6  10  13        148.70        104.77        20.07 o                         
  -5  10  13        457.54        451.56        30.43 o                         
  -4  10  13        472.73        504.30        31.67 o                         
  -3  10  13         68.35         59.79        13.97 o                         
  -2  10  13        117.79        106.54        14.60 o                         
  -1  10  13        197.51        190.23        16.73 o                         
   0  10  13        413.61        401.81        33.72 o                         
   1  10  13         55.68         63.00        17.22 o                         
   2  10  13        200.52        199.68        20.96 o                         
   3  10  13        194.46        184.09        21.87 o                         
   4  10  13        268.22        257.53        25.91 o                         
   5  10  13          6.35          2.52        19.59 o                         
   6  10  13         10.23          7.73        22.29 o                         
 -10  11  13        203.70        227.21        33.09 o                         
  -9  11  13        336.31        308.11        35.02 o                         
  -8  11  13        238.37        242.07        36.30 o                         
  -7  11  13        250.60        220.20        23.64 o                         
  -6  11  13         34.31         15.90        18.58 o                         
  -5  11  13        106.74         74.18        19.98 o                         
  -4  11  13        207.67        182.17        22.55 o                         
  -3  11  13        639.60        620.28        31.00 o                         
  -2  11  13        580.54        531.00        27.25 o                         
  -1  11  13        652.20        672.59        30.67 o                         
   0  11  13        404.23        400.35        28.70 o                         
   1  11  13        145.39        166.83        19.17 o                         
   2  11  13          1.16        -13.00        15.96 o                         
   3  11  13          8.75          9.06        17.52 o                         
   4  11  13        478.76        464.53        33.30 o                         
   5  11  13        618.26        667.18        40.49 o                         
   6  11  13        262.31        254.30        34.55 o                         
 -10  12  13        182.03        155.11        73.94 o                         
  -9  12  13          7.43         18.13        24.08 o                         
  -8  12  13          1.89          8.82        23.38 o                         
  -7  12  13         13.77         53.25        20.12 o                         
  -6  12  13        332.71        318.96        27.47 o                         
  -5  12  13        791.75        776.73        40.97 o                         
  -4  12  13         43.97         73.63        20.11 o                         
  -3  12  13        189.25        187.50        23.62 o                         
  -2  12  13         15.83          8.36        14.31 o                         
  -1  12  13          5.45         46.17        15.02 o                         
   0  12  13        189.63        226.55        24.40 o                         
   1  12  13         54.48         27.08        19.21 o                         
   2  12  13        348.27        321.56        30.80 o                         
   3  12  13        254.28        283.89        28.75 o                         
   4  12  13        107.98         90.66        23.46 o                         
   5  12  13          3.93         -2.89        21.45 o                         
  -9  13  13        209.41        301.79       106.44 o                         
  -8  13  13        448.58        409.60        40.28 o                         
  -7  13  13         39.74         17.84        27.32 o                         
  -6  13  13         83.41         85.03        23.60 o                         
  -5  13  13         14.13        -19.00        19.00 o                         
  -4  13  13        181.01        178.22        25.62 o                         
  -3  13  13        336.85        283.56        28.16 o                         
  -2  13  13       1241.84       1245.77        63.25 o                         
  -1  13  13        915.55        905.23        47.16 o                         
   0  13  13        676.91        805.88        44.64 o                         
   1  13  13        490.63        507.11        41.14 o                         
   2  13  13        264.02        286.46        31.88 o                         
   3  13  13         20.41         22.94        23.73 o                         
   4  13  13          4.47         24.51        24.83 o                         
  -7  14  13        274.89        222.55        39.86 o                         
  -6  14  13        294.44        308.49        32.93 o                         
  -5  14  13        133.61        156.34        26.78 o                         
  -4  14  13        215.46        270.06        33.90 o                         
  -3  14  13          4.13        -19.38        19.38 o                         
  -2  14  13         11.74          2.04        20.47 o                         
  -1  14  13          2.28        -23.74        23.74 o                         
   0  14  13        212.66        251.26        35.95 o                         
   1  14  13        440.17        530.72        80.82 o                         
   2  14  13        335.39        382.22        36.06 o                         
   3  14  13        178.42        261.38        56.06 o                         
  -5  15  13         14.26         15.89        23.22 o                         
  -4  15  13         50.76         47.09        23.99 o                         
  -3  15  13         58.96         90.44        34.21 o                         
  -2  15  13         53.00         56.15        28.05 o                         
  -1  15  13         75.38         67.28        32.33 o                         
   0  15  13        127.19        157.96        45.74 o                         
   1  15  13          4.07         30.57        35.20 o                         
  -3  16  13        168.09        203.95        49.18 o                         
 -14   0  14         42.06         76.01        66.38 o                         
 -13   0  14        163.33        203.95        68.10 o                         
 -12   0  14        219.87        301.97        69.13 o                         
 -11   0  14         70.42         68.63        27.18 o                         
 -10   0  14        722.84        743.91        66.38 o                         
  -9   0  14        129.12        174.37        34.74 o                         
  -8   0  14       1045.47       1038.10        48.18 o                         
  -7   0  14       1741.26       1568.69       109.02 o                         
  -6   0  14       2914.86       2721.24       102.43 o                         
  -5   0  14       3525.23       2919.23       158.20 o                         
  -4   0  14       7999.33       7526.43       385.19 o                         
  -3   0  14          6.53         28.20        15.82 o                         
  -2   0  14         24.89         39.90        15.82 o                         
  -1   0  14       1707.60       1423.31        48.02 o                         
   0   0  14       1683.93       1487.70        51.00 o                         
   1   0  14       4982.16       4846.99       147.11 o                         
   2   0  14       4268.22       4184.76       129.52 o                         
   3   0  14        453.45        477.11        38.74 o                         
   4   0  14         74.36         74.28        24.13 o                         
   5   0  14        240.78        213.16        32.78 o                         
   6   0  14        368.47        373.60        42.83 o                         
   7   0  14        115.38         81.78        55.54 o                         
   8   0  14        662.65        630.07        79.10 o                         
   9   0  14        257.66        335.33        74.29 o                         
 -14   1  14         25.89          8.94        68.44 o                         
 -13   1  14        160.93        241.19        49.95 o                         
 -12   1  14         37.03         43.99        37.96 o                         
 -11   1  14        285.74        337.54        27.39 o                         
 -10   1  14         73.76         94.50        46.95 o                         
  -9   1  14          0.12         23.08        13.45 o                         
  -8   1  14        621.92        705.00        41.84 o                         
  -7   1  14          3.11          4.80         7.50 o                         
  -6   1  14         24.77         30.96         5.85 o                         
  -5   1  14        125.25        131.16        10.47 o                         
  -4   1  14         14.81         30.16         6.19 o                         
  -3   1  14         19.54         46.24        10.42 o                         
  -2   1  14       1247.46       1424.13        67.82 o                         
   0   1  14         20.17         43.74         7.18 o                         
   1   1  14        364.51        438.95        16.65 o                         
   2   1  14         62.38         84.73         9.35 o                         
   3   1  14          2.33          3.87        11.29 o                         
   4   1  14         87.13        128.29        24.03 o                         
   5   1  14         24.83         71.71        18.17 o                         
   6   1  14         13.72        105.60        23.76 o                         
   7   1  14        182.72        238.83        27.45 o                         
   8   1  14         72.27         48.05        23.13 o                         
   9   1  14         15.19         72.05        39.07 o                         
 -13   2  14        546.58        592.92        92.52 o                         
 -12   2  14        142.79        170.77        43.51 o                         
 -11   2  14         51.75         89.39        24.82 o                         
 -10   2  14          5.45         -1.34        14.65 o                         
  -9   2  14        274.64        331.54        30.56 o                         
  -8   2  14        767.05        847.69        37.79 o                         
  -7   2  14       1214.22       1311.29        59.60 o                         
  -6   2  14       4983.74       4745.07       143.04 o                         
  -5   2  14       2331.20       2136.23        68.02 o                         
  -4   2  14        675.13        585.71        24.14 o                         
  -3   2  14       2271.85       2194.87        68.66 o                         
  -2   2  14        230.03        213.68        10.41 o                         
  -1   2  14       1928.29       1808.17        45.13 o                         
   0   2  14       3706.71       3395.23        73.91 o                         
   1   2  14       6685.85       5938.27       125.72 o                         
   2   2  14       2121.07       1821.61        44.03 o                         
   3   2  14        604.71        601.24        24.91 o                         
   4   2  14        632.78        635.70        33.36 o                         
   5   2  14         76.25         88.35        19.32 o                         
   6   2  14        109.38        125.95        22.54 o                         
   7   2  14        244.96        265.94        28.88 o                         
   8   2  14        149.63        173.21        27.80 o                         
 -13   3  14         52.40        147.89        67.75 o                         
 -12   3  14         75.94        115.13        36.97 o                         
 -11   3  14         16.85         42.64        34.29 o                         
 -10   3  14          1.28         31.15        16.59 o                         
  -9   3  14          9.32         13.02        14.51 o                         
  -8   3  14        373.58        393.33        31.10 o                         
  -7   3  14        242.37        251.94        18.92 o                         
  -6   3  14          4.84         12.33         9.98 o                         
  -5   3  14        143.71        105.14        12.22 o                         
  -4   3  14        137.99        158.60        12.95 o                         
  -3   3  14        831.65        748.17        48.69 o                         
  -2   3  14       2930.48       2527.85        60.51 o                         
  -1   3  14        537.72        434.48        17.35 o                         
   0   3  14        214.63        174.73        12.03 o                         
   1   3  14       1177.70        917.09        25.45 o                         
   2   3  14        334.54        285.35        19.97 o                         
   3   3  14        109.82        155.67        19.92 o                         
   4   3  14         41.63        194.73        69.65 o                         
   5   3  14          3.28         68.04        18.45 o                         
   6   3  14         56.78        115.59        21.95 o                         
   7   3  14        105.97        131.93        24.94 o                         
   8   3  14         71.39        139.32        30.08 o                         
 -13   4  14        246.67        297.84        79.45 o                         
 -12   4  14         65.02         92.11        33.63 o                         
 -11   4  14        352.64        345.03        34.62 o                         
 -10   4  14         44.00         44.69        17.07 o                         
  -9   4  14       1015.53        923.49        42.21 o                         
  -8   4  14       1322.72       1350.20        51.37 o                         
  -7   4  14       2846.58       2669.02        86.76 o                         
  -6   4  14       2861.83       2730.30        87.01 o                         
  -5   4  14        980.10        903.55        35.35 o                         
  -4   4  14       1471.59       1353.22        63.61 o                         
  -3   4  14        235.50        217.65        11.31 o                         
  -2   4  14        897.53        816.86        23.92 o                         
  -1   4  14       1735.43       1579.79        45.74 o                         
   0   4  14       2537.95       2416.19        59.50 o                         
   1   4  14       2134.59       1985.25        46.48 o                         
   2   4  14       1757.94       1527.81        43.30 o                         
   3   4  14       2690.72       2223.77        59.87 o                         
   4   4  14        491.93        485.40        24.82 o                         
   5   4  14          1.23        -13.78        16.32 o                         
   6   4  14          4.46         46.36        20.22 o                         
   7   4  14        420.42        449.51        47.83 o                         
   8   4  14        373.99        396.74        56.06 o                         
 -13   5  14         24.32         51.93        64.31 o                         
 -12   5  14         64.90        133.15        34.48 o                         
 -11   5  14         58.08         88.05        23.59 o                         
 -10   5  14         25.03          6.19        24.42 o                         
  -9   5  14         34.95         30.19        16.48 o                         
  -8   5  14          7.50         28.03        14.37 o                         
  -7   5  14        278.34        295.84        24.98 o                         
  -6   5  14         34.99         11.77        11.75 o                         
  -5   5  14        219.14        252.57        18.84 o                         
  -4   5  14        349.88        373.48        21.73 o                         
  -3   5  14         12.69         24.59         7.74 o                         
  -2   5  14        611.20        536.18        18.81 o                         
  -1   5  14        295.96        311.78        14.44 o                         
   0   5  14         23.21         25.31         8.16 o                         
   1   5  14       2396.16       2194.62        55.61 o                         
   2   5  14        867.11        720.24        26.63 o                         
   3   5  14         12.62         24.88        11.30 o                         
   4   5  14        271.84        284.89        19.82 o                         
   5   5  14         14.17         33.26        17.59 o                         
   6   5  14        151.03        206.32        30.11 o                         
   7   5  14         66.74         75.92        28.29 o                         
   8   5  14          5.72         41.98        27.66 o                         
 -12   6  14        368.72        388.09        70.68 o                         
 -11   6  14          5.78         10.57        20.96 o                         
 -10   6  14          0.31         20.09        20.41 o                         
  -9   6  14        186.46        193.91        21.99 o                         
  -8   6  14       1447.64       1328.80        52.50 o                         
  -7   6  14       2169.97       2020.50       109.59 o                         
  -6   6  14       2688.48       2508.88        82.72 o                         
  -5   6  14       1797.55       1721.03        59.99 o                         
  -4   6  14        101.59        147.28        12.39 o                         
  -3   6  14        115.90        113.00        10.76 o                         
  -2   6  14        179.66        175.94        11.60 o                         
  -1   6  14        924.23        868.00        26.61 o                         
   0   6  14        782.27        724.21        27.44 o                         
   1   6  14        569.69        709.79        28.72 o                         
   2   6  14       2261.32       2078.20        62.57 o                         
   3   6  14        906.59        843.48        31.32 o                         
   4   6  14        314.68        326.70        21.62 o                         
   5   6  14        236.74        216.56        29.73 o                         
   6   6  14        359.09        315.60        50.64 o                         
   7   6  14        331.79        330.67        49.65 o                         
   8   6  14        480.63        531.46        52.98 o                         
 -12   7  14          5.56         -1.37        30.21 o                         
 -11   7  14         69.44         98.92        25.28 o                         
 -10   7  14        460.49        478.70        52.20 o                         
  -9   7  14         14.63          6.91        16.44 o                         
  -8   7  14          1.47         25.12        15.94 o                         
  -7   7  14          8.43          7.63        14.61 o                         
  -6   7  14        449.17        438.65        50.21 o                         
  -5   7  14        645.90        644.73        32.93 o                         
  -4   7  14        627.46        649.48        59.27 o                         
  -3   7  14        698.21        738.93        27.51 o                         
  -2   7  14        341.03        338.86        17.85 o                         
  -1   7  14        424.14        436.35        18.63 o                         
   0   7  14        102.20         77.32        10.50 o                         
   1   7  14        349.80        329.24        20.37 o                         
   2   7  14         13.30         23.26        12.99 o                         
   3   7  14          5.36          6.00        13.74 o                         
   4   7  14         47.35         91.02        18.04 o                         
   5   7  14        337.73        371.96        30.38 o                         
   6   7  14         85.59         69.56        27.03 o                         
   7   7  14         40.24         85.31        29.31 o                         
 -12   8  14        249.94        233.11        44.14 o                         
 -11   8  14          7.61         -1.92        22.44 o                         
 -10   8  14        109.68         80.45        24.77 o                         
  -9   8  14        229.54        254.86        38.00 o                         
  -8   8  14        463.28        476.08        31.71 o                         
  -7   8  14       2053.73       1871.43        74.61 o                         
  -6   8  14        641.13        538.01        31.43 o                         
  -5   8  14       2499.31       2069.14        91.82 o                         
  -4   8  14        255.05        245.49        20.96 o                         
  -3   8  14          2.77         -8.34         9.27 o                         
  -2   8  14        419.09        381.90        17.96 o                         
  -1   8  14        164.79        203.30        13.66 o                         
   0   8  14       1223.52       1168.52        34.66 o                         
   1   8  14       1380.82       1325.66        44.78 o                         
   2   8  14        999.12        924.23        37.24 o                         
   3   8  14        393.56        411.63        27.14 o                         
   4   8  14         19.32         22.33        16.88 o                         
   5   8  14         63.28         68.39        22.75 o                         
   6   8  14         71.95         22.89        26.61 o                         
   7   8  14        176.55        183.69        42.97 o                         
 -11   9  14        208.78        213.07        32.95 o                         
 -10   9  14        258.18        265.67        33.12 o                         
  -9   9  14        190.37        204.53        28.74 o                         
  -8   9  14        515.45        513.46        33.87 o                         
  -7   9  14         12.67         -0.32        15.88 o                         
  -6   9  14        603.45        624.86        35.18 o                         
  -5   9  14        323.18        263.73        23.54 o                         
  -4   9  14        555.96        580.43        32.36 o                         
  -3   9  14        496.64        430.57        24.77 o                         
  -2   9  14        414.44        372.02        18.47 o                         
  -1   9  14         46.45         36.11        10.51 o                         
   0   9  14         37.19         44.70        10.69 o                         
   1   9  14        511.12        477.91        44.18 o                         
   2   9  14         38.54          8.00        14.35 o                         
   3   9  14         15.28         -4.09        15.57 o                         
   4   9  14          5.91         45.41        18.47 o                         
   5   9  14        351.16        388.33        30.63 o                         
   6   9  14         59.64        113.33        29.60 o                         
   7   9  14          1.45        -33.36        49.18 o                         
 -11  10  14          0.44         22.30        25.33 o                         
 -10  10  14         23.37         50.03        25.61 o                         
  -9  10  14        270.43        236.65        37.78 o                         
  -8  10  14        123.64        133.81        21.13 o                         
  -7  10  14        513.10        496.62        33.95 o                         
  -6  10  14        961.06        852.49        43.75 o                         
  -5  10  14        341.21        339.41        27.57 o                         
  -4  10  14        320.14        287.28        25.51 o                         
  -3  10  14        199.05        208.07        21.75 o                         
  -2  10  14          9.50         -7.74        11.78 o                         
  -1  10  14       1166.93       1074.41        38.23 o                         
   0  10  14       2090.77       1997.54        61.23 o                         
   1  10  14       2587.92       2561.10        76.68 o                         
   2  10  14        448.01        428.06        27.67 o                         
   3  10  14         21.30         19.26        18.76 o                         
   4  10  14        111.73        114.98        22.39 o                         
   5  10  14          1.28        -17.84        19.53 o                         
   6  10  14         27.77         23.91        27.07 o                         
 -10  11  14         26.23          5.06        23.57 o                         
  -9  11  14        507.60        504.80        42.27 o                         
  -8  11  14          4.33         41.50        23.76 o                         
  -7  11  14          3.52         -2.57        16.71 o                         
  -6  11  14        167.53        179.52        32.91 o                         
  -5  11  14        142.03        141.79        22.26 o                         
  -4  11  14         44.74         42.19        17.93 o                         
  -3  11  14        101.06         72.98        18.55 o                         
  -2  11  14        498.23        480.74        45.17 o                         
  -1  11  14        147.82        147.92        22.54 o                         
   0  11  14         39.35         25.50        17.06 o                         
   1  11  14        243.51        286.56        23.30 o                         
   2  11  14          0.60          9.26        16.58 o                         
   3  11  14        527.56        572.59        34.83 o                         
   4  11  14        119.90        102.31        22.87 o                         
   5  11  14         90.91        123.24        24.88 o                         
 -10  12  14        107.47        137.91        58.47 o                         
  -9  12  14        123.93        168.73        30.96 o                         
  -8  12  14        562.15        559.49        70.87 o                         
  -7  12  14        326.83        290.96        27.15 o                         
  -6  12  14        171.25        171.32        23.20 o                         
  -5  12  14        212.31        165.38        24.26 o                         
  -4  12  14        960.67        981.97        48.21 o                         
  -3  12  14         11.24         -4.57        17.72 o                         
  -2  12  14        288.55        307.18        31.93 o                         
  -1  12  14        264.36        290.81        23.62 o                         
   0  12  14        880.55        883.58        58.78 o                         
   1  12  14        110.58        142.63        23.89 o                         
   2  12  14        408.85        400.15        33.94 o                         
   3  12  14        563.69        697.19        56.94 o                         
   4  12  14         24.91         33.36        22.03 o                         
   5  12  14          8.15         44.22        25.91 o                         
  -9  13  14         53.23        178.50        70.16 o                         
  -8  13  14         16.14         16.56        24.18 o                         
  -7  13  14         49.58         36.81        27.96 o                         
  -6  13  14          9.29          5.67        20.91 o                         
  -5  13  14         23.24         36.63        21.33 o                         
  -4  13  14        464.80        504.95        35.73 o                         
  -3  13  14        135.80        140.35        24.11 o                         
  -2  13  14        449.91        429.12        37.11 o                         
  -1  13  14        613.22        587.27        47.30 o                         
   0  13  14        133.48        148.90        31.51 o                         
   1  13  14        125.51        123.34        24.34 o                         
   2  13  14        232.15        245.62        45.65 o                         
   3  13  14        208.56        171.84        30.13 o                         
   4  13  14        132.05        146.80        38.78 o                         
  -7  14  14        441.00        363.02        55.37 o                         
  -6  14  14        370.74        387.56        37.79 o                         
  -5  14  14        394.62        447.03        36.80 o                         
  -4  14  14         26.67          8.83        20.87 o                         
  -3  14  14         49.62         79.56        22.87 o                         
  -2  14  14          1.98        -13.03        19.53 o                         
  -1  14  14        240.17        344.36        39.58 o                         
   0  14  14         55.66        104.22        37.32 o                         
   1  14  14        160.29        221.07        39.01 o                         
   2  14  14        288.48        363.31        49.35 o                         
   3  14  14         83.84        123.47        50.90 o                         
  -5  15  14         41.10         -1.90        22.98 o                         
  -4  15  14         60.98         56.63        24.71 o                         
  -3  15  14        660.40        728.74        45.40 o                         
  -2  15  14        359.89        330.13        40.36 o                         
  -1  15  14         61.86         73.75        35.77 o                         
   0  15  14        119.11        147.59        37.57 o                         
 -14   1  15         91.08        127.60        77.38 o                         
 -13   1  15        144.89        196.92        59.84 o                         
 -12   1  15        314.67        385.05        65.00 o                         
 -11   1  15        462.28        558.52        37.57 o                         
 -10   1  15         67.24        103.19        31.13 o                         
  -9   1  15         59.61        104.32        21.87 o                         
  -8   1  15        339.74        353.49        23.11 o                         
  -7   1  15       1006.62        946.39        36.83 o                         
  -6   1  15       2185.24       1995.10        64.28 o                         
  -5   1  15       3324.29       3019.88        92.68 o                         
  -4   1  15       4987.31       4504.78       134.59 o                         
  -3   1  15       6504.99       5805.82       171.64 o                         
  -2   1  15       2789.91       2618.44        62.79 o                         
  -1   1  15       1967.71       1875.69        43.21 o                         
   0   1  15        535.32        421.47        16.30 o                         
   1   1  15        599.02        569.73        19.95 o                         
   2   1  15       2108.30       1883.29        46.13 o                         
   3   1  15        716.69        718.48        28.56 o                         
   4   1  15       1064.29       1058.68        43.61 o                         
   5   1  15        645.12        685.75        55.74 o                         
   6   1  15        359.05        371.08        30.74 o                         
   7   1  15        205.42        229.12        29.64 o                         
   8   1  15          0.07         60.38        24.50 o                         
 -13   2  15          0.03         30.95        63.63 o                         
 -12   2  15         15.58         35.25        26.01 o                         
 -11   2  15         68.87         41.59        19.00 o                         
 -10   2  15         54.61         71.55        22.37 o                         
  -9   2  15         93.93        119.77        17.56 o                         
  -8   2  15        102.43        101.65        15.01 o                         
  -7   2  15        420.10        369.10        21.80 o                         
  -6   2  15         70.94         75.98        10.88 o                         
  -5   2  15        452.08        441.06        21.18 o                         
  -4   2  15        755.52        730.45        28.44 o                         
  -3   2  15        556.07        495.22        21.62 o                         
  -2   2  15         45.03         43.90         5.76 o                         
  -1   2  15        131.47        171.23        11.19 o                         
   0   2  15         41.32         54.38        10.23 o                         
   1   2  15         80.94         82.54        19.95 o                         
   2   2  15        669.96        681.73        57.51 o                         
   3   2  15        445.15        455.94        22.87 o                         
   4   2  15         13.71         55.22        16.63 o                         
   5   2  15          4.02         54.68        18.73 o                         
   6   2  15         27.95         62.06        24.27 o                         
   7   2  15         23.77        155.66        42.59 o                         
   8   2  15          2.86        192.29        63.90 o                         
 -13   3  15        297.99        388.63        89.08 o                         
 -12   3  15        745.94        707.34        58.34 o                         
 -11   3  15        838.80        961.75        54.00 o                         
 -10   3  15       2120.86       2045.50        90.10 o                         
  -9   3  15       1744.89       1657.64        60.43 o                         
  -8   3  15          6.69         40.13        13.06 o                         
  -7   3  15        192.60        207.08        17.72 o                         
  -6   3  15        194.62        212.60        21.47 o                         
  -5   3  15        748.17        707.07        29.54 o                         
  -4   3  15       2421.15       2251.38        72.01 o                         
  -3   3  15       2861.17       2641.81        82.64 o                         
  -2   3  15        288.47        259.42        33.14 o                         
  -1   3  15        417.95        344.67        15.48 o                         
   0   3  15        239.66        187.48        11.23 o                         
   1   3  15        383.59        466.77        25.30 o                         
   2   3  15          9.09          7.54         9.82 o                         
   3   3  15       1500.93       1396.83        42.37 o                         
   4   3  15       1480.33       1407.79        51.94 o                         
   5   3  15       1121.22       1100.94        47.06 o                         
   6   3  15         83.21         78.63        22.14 o                         
   7   3  15        118.77        138.12        25.75 o                         
   8   3  15         23.14         42.06        26.83 o                         
 -13   4  15          0.49         18.92        62.59 o                         
 -12   4  15          1.92         43.83        42.13 o                         
 -11   4  15        168.61         96.64        60.87 o                         
 -10   4  15         89.05         88.00        19.47 o                         
  -9   4  15          1.50         28.94        15.25 o                         
  -8   4  15         65.46         59.53        15.41 o                         
  -7   4  15         66.08         66.77        14.06 o                         
  -6   4  15        246.74        239.61        18.50 o                         
  -5   4  15        315.86        281.97        18.98 o                         
  -4   4  15          4.45         51.26        10.85 o                         
  -3   4  15          6.91          6.16         9.03 o                         
  -2   4  15       1126.13        990.93        28.79 o                         
  -1   4  15        102.67         93.24        12.83 o                         
   0   4  15         91.95         74.18         9.38 o                         
   1   4  15        171.35        150.26        10.96 o                         
   2   4  15        123.88        119.37        13.07 o                         
   3   4  15         49.50         51.62        13.80 o                         
   4   4  15          0.00         47.80        13.49 o                         
   5   4  15        243.25        288.04        30.91 o                         
   6   4  15         47.68        283.00        42.69 o                         
   7   4  15        285.53        398.43        39.86 o                         
   8   4  15          2.29         46.61        28.03 o                         
 -13   5  15        422.15        537.90       101.46 o                         
 -12   5  15        294.16        306.93        44.41 o                         
 -11   5  15        761.11        805.15        62.60 o                         
 -10   5  15       1177.85       1121.83        75.32 o                         
  -9   5  15        345.07        386.85        27.90 o                         
  -8   5  15        138.65        155.54        18.66 o                         
  -7   5  15        211.55        209.11        19.64 o                         
  -6   5  15        695.30        625.92        30.96 o                         
  -5   5  15       1133.26       1253.82        46.97 o                         
  -4   5  15       1448.10       1329.83        47.90 o                         
  -3   5  15       1461.05       1328.56        39.44 o                         
  -2   5  15       1118.16        996.60        28.60 o                         
  -1   5  15         72.61        102.61        11.17 o                         
   0   5  15          0.25          5.06         7.88 o                         
   1   5  15        154.07        154.82        12.77 o                         
   2   5  15       1009.63        853.07        29.98 o                         
   3   5  15       1338.99       1229.89        39.63 o                         
   4   5  15       2170.90       1994.48        57.55 o                         
   5   5  15        383.85        378.94        35.15 o                         
   6   5  15        810.16        851.08        53.15 o                         
   7   5  15          9.00         20.63        25.74 o                         
   8   5  15          9.02         29.96        35.19 o                         
 -13   6  15         16.39         55.72        41.27 o                         
 -12   6  15        141.30        139.30        36.35 o                         
 -11   6  15          0.74        -17.91        28.76 o                         
 -10   6  15         35.78         27.99        22.66 o                         
  -9   6  15         70.13         88.33        22.17 o                         
  -8   6  15          6.37          3.57        14.92 o                         
  -7   6  15        698.98        683.19        34.05 o                         
  -6   6  15        135.88        169.38        25.74 o                         
  -5   6  15         56.82         91.99        25.41 o                         
  -4   6  15          4.23          2.50        13.15 o                         
  -3   6  15       1232.00       1127.73        36.10 o                         
  -2   6  15        991.17        868.65        26.63 o                         
  -1   6  15          1.44         19.98         8.18 o                         
   0   6  15       2699.47       2488.73        70.00 o                         
   1   6  15        293.32        261.83        18.29 o                         
   2   6  15        217.70        214.35        33.86 o                         
   3   6  15        300.02        301.77        20.13 o                         
   4   6  15        232.25        201.95        20.96 o                         
   5   6  15          7.02         -0.31        31.46 o                         
   6   6  15         21.74         14.37        23.52 o                         
   7   6  15         77.28        139.48        31.42 o                         
 -12   7  15        491.56        451.59        50.77 o                         
 -11   7  15        788.33        782.98        76.07 o                         
 -10   7  15         29.23         49.85        21.75 o                         
  -9   7  15         90.56        126.55        23.10 o                         
  -8   7  15          9.12         42.43        16.55 o                         
  -7   7  15        417.67        354.79        30.52 o                         
  -6   7  15       2413.49       2149.49        74.25 o                         
  -5   7  15       2399.64       1991.08        69.30 o                         
  -4   7  15       2924.08       2572.42        85.13 o                         
  -3   7  15       2690.43       2442.05        80.70 o                         
  -2   7  15       3713.84       3239.04        78.60 o                         
  -1   7  15       1713.10       1537.98        41.85 o                         
   0   7  15        687.08        576.24        22.53 o                         
   1   7  15         11.56         15.69        11.84 o                         
   2   7  15       1479.45       1410.25        48.15 o                         
   3   7  15        952.77        898.32        44.43 o                         
   4   7  15        137.04        210.90        22.62 o                         
   5   7  15        661.88        742.54        48.60 o                         
   6   7  15        185.92        209.81        33.24 o                         
   7   7  15         12.63         59.41        28.43 o                         
 -12   8  15         26.74         39.94        34.46 o                         
 -11   8  15         22.36         36.75        24.68 o                         
 -10   8  15         45.71         43.78        22.45 o                         
  -9   8  15        103.46        110.77        21.03 o                         
  -8   8  15        483.41        375.43        28.51 o                         
  -7   8  15        819.86        717.52        38.06 o                         
  -6   8  15         12.91         12.65        14.54 o                         
  -5   8  15         87.40        182.82        40.66 o                         
  -4   8  15        155.49        149.65        18.16 o                         
  -3   8  15          3.88          0.03        12.31 o                         
  -2   8  15         78.82         65.05        10.59 o                         
  -1   8  15        110.15        107.04        11.56 o                         
   0   8  15        216.84        250.82        17.34 o                         
   1   8  15        327.75        379.44        23.56 o                         
   2   8  15        157.96        153.12        17.96 o                         
   3   8  15          1.28         15.02        15.60 o                         
   4   8  15         81.44         97.58        19.73 o                         
   5   8  15         61.46         89.43        20.79 o                         
   6   8  15          3.20          9.38        25.53 o                         
   7   8  15         49.02         69.82        45.05 o                         
 -11   9  15        317.46        338.04        62.33 o                         
 -10   9  15        156.33        177.55        29.62 o                         
  -9   9  15        333.62        336.19        33.50 o                         
  -8   9  15          2.79         -2.71        16.68 o                         
  -7   9  15          2.46         -6.21        15.53 o                         
  -6   9  15        116.48         80.85        23.91 o                         
  -5   9  15        709.70        733.24        38.88 o                         
  -4   9  15       2603.45       2312.33        80.69 o                         
  -3   9  15       1024.03        992.04        51.19 o                         
  -2   9  15       1098.62       1095.02        33.97 o                         
  -1   9  15        287.84        316.87        21.11 o                         
   0   9  15         12.74         22.54        12.74 o                         
   1   9  15        531.64        509.86        27.72 o                         
   2   9  15        476.78        445.50        27.78 o                         
   3   9  15        503.08        572.56        32.82 o                         
   4   9  15        939.96        922.18        43.85 o                         
   5   9  15        498.83        504.11        34.77 o                         
   6   9  15         84.85        108.20        30.94 o                         
 -11  10  15          4.74         15.19        26.46 o                         
 -10  10  15        138.26        166.22        32.80 o                         
  -9  10  15        154.57        172.11        28.48 o                         
  -8  10  15        711.81        600.85        37.76 o                         
  -7  10  15         43.80         35.63        18.87 o                         
  -6  10  15        218.35        223.82        24.13 o                         
  -5  10  15        184.70        152.77        21.13 o                         
  -4  10  15        113.40        156.53        21.18 o                         
  -3  10  15         33.66         12.97        15.64 o                         
  -2  10  15        159.34        113.95        18.60 o                         
  -1  10  15        634.16        589.74        36.93 o                         
   0  10  15        112.84        126.71        16.58 o                         
   1  10  15        545.75        546.75        30.22 o                         
   2  10  15         29.20         14.06        16.65 o                         
   3  10  15        147.18        179.08        22.89 o                         
   4  10  15         30.47         25.03        20.14 o                         
   5  10  15         48.50         58.55        22.28 o                         
   6  10  15         75.54         69.45        40.97 o                         
 -10  11  15        673.79        714.32        50.45 o                         
  -9  11  15        616.63        675.54       101.96 o                         
  -8  11  15        286.69        309.50        29.25 o                         
  -7  11  15         30.15         10.46        18.82 o                         
  -6  11  15          4.77         -4.80        23.59 o                         
  -5  11  15        589.78        578.63        36.79 o                         
  -4  11  15        957.28        913.00        84.66 o                         
  -3  11  15       1034.12        996.91        46.60 o                         
  -2  11  15        404.09        414.95        29.82 o                         
  -1  11  15         86.88         81.94        17.76 o                         
   0  11  15         44.29        100.43        18.73 o                         
   1  11  15         77.94        127.80        19.17 o                         
   2  11  15         44.80         62.76        20.16 o                         
   3  11  15        339.03        356.30        29.42 o                         
   4  11  15        631.34        710.21        41.18 o                         
   5  11  15        153.43        137.70        25.85 o                         
 -10  12  15          1.57         60.87        59.15 o                         
  -9  12  15        161.22        132.83        29.75 o                         
  -8  12  15         19.93         17.76        28.73 o                         
  -7  12  15         97.76         76.41        21.03 o                         
  -6  12  15        384.30        385.39        32.20 o                         
  -5  12  15         82.99         72.73        25.98 o                         
  -4  12  15          3.30         15.35        18.38 o                         
  -3  12  15         71.64         68.17        20.33 o                         
  -2  12  15        266.51        284.15        29.77 o                         
  -1  12  15        360.30        345.89        35.84 o                         
   0  12  15         92.80         92.65        26.49 o                         
   1  12  15         74.59         67.41        21.95 o                         
   2  12  15          9.11         19.25        20.74 o                         
   3  12  15          7.01          7.70        22.16 o                         
   4  12  15         12.09          7.45        21.63 o                         
  -9  13  15         39.70         84.61        67.07 o                         
  -8  13  15         42.97         44.83        26.21 o                         
  -7  13  15         64.10         57.97        22.88 o                         
  -6  13  15        606.66        597.32        40.92 o                         
  -5  13  15        434.24        437.61        34.94 o                         
  -4  13  15        353.41        366.20        32.33 o                         
  -3  13  15        762.31        709.77        41.95 o                         
  -2  13  15        269.12        239.81        26.82 o                         
  -1  13  15         17.86         44.10        29.92 o                         
   0  13  15          5.95         68.82        26.39 o                         
   1  13  15         22.66         12.80        28.20 o                         
   2  13  15        383.26        491.84        49.32 o                         
   3  13  15        698.84        792.81        51.94 o                         
   4  13  15        149.97        118.65        58.81 o                         
  -7  14  15        426.96        379.17        48.13 o                         
  -6  14  15        157.64        125.02        26.13 o                         
  -5  14  15          2.62          5.68        21.79 o                         
  -4  14  15          7.42          5.94        22.10 o                         
  -3  14  15        316.29        290.43        30.09 o                         
  -2  14  15         65.72         48.16        27.40 o                         
  -1  14  15        291.33        383.91        41.29 o                         
   0  14  15        493.85        476.65        44.59 o                         
   1  14  15        393.91        426.25        49.35 o                         
  -6  15  15         49.87         24.42        45.74 o                         
  -5  15  15        591.34        645.03        45.44 o                         
  -4  15  15        267.50        275.44        31.45 o                         
  -3  15  15        161.09        144.02        26.93 o                         
  -2  15  15        499.71        504.08        47.90 o                         
  -1  15  15        178.98        211.31        39.00 o                         
 -14   0  16         36.28        188.13        69.47 o                         
 -13   0  16         36.46         23.39        59.50 o                         
 -12   0  16        205.16        194.32        61.91 o                         
 -11   0  16       1337.66       1335.11        97.67 o                         
 -10   0  16       2031.98       1949.02       123.47 o                         
  -9   0  16       1777.30       1575.17       104.90 o                         
  -8   0  16       2274.78       2086.93       125.19 o                         
  -7   0  16       1265.48       1230.56        82.89 o
[truncated: 246,891 more chars]
