# Supplementary material for: Exploitation of knowledge databases in the synthesis of zinc(II) malonates with photo-sensitive and photo-insensitive N,N′-containing linkers
Source: IUCrJ. 2018 Mar 27;5(Pt 3):293–303. doi: 10.1107/S2052252518001641 (PMC5929375; doi:10.1107/S2052252518001641)
Supplement: Supplementary file 6 [file m-05-00293-5sup6.hkl]

data_5                                                                          
_shelx_title ' a_a.res in P2(1)/c'                                              
_shelx_refln_list_code          4                                               
_shelx_F_calc_maximum      271.42                                               
_exptl_crystal_F_000       988.00                                               
_reflns_d_resolution_high  0.6926                                               
                                                                                
loop_                                                                           
 _space_group_symop_operation_xyz                                               
 'x, y, z'                                                                      
 '-x, y+1/2, -z+1/2'                                                            
 '-x, -y, -z'                                                                   
 'x, -y-1/2, z-1/2'                                                             
                                                                                
_cell_length_a    11.1832                                                       
_cell_length_b     8.2422                                                       
_cell_length_c    23.8320                                                       
_cell_angle_alpha  90.000                                                       
_cell_angle_beta   99.143                                                       
_cell_angle_gamma  90.000                                                       
                                                                                
_shelx_F_squared_multiplier     1.000                                           
                                                                                
loop_                                                                           
 _refln_index_h                                                                 
 _refln_index_k                                                                 
 _refln_index_l                                                                 
 _refln_F_squared_calc                                                          
 _refln_F_squared_meas                                                          
 _refln_F_squared_sigma                                                         
 _refln_observed_status                                                         
   1   0   0      22072.46      23093.20       335.02 o                         
   2   0   0       7960.95       7797.00       134.70 o                         
   3   0   0      18168.82      18716.02       301.53 o                         
   4   0   0        790.33        755.11        39.47 o                         
   5   0   0        275.41        254.26        31.27 o                         
   6   0   0       5559.74       5155.90       134.86 o                         
   7   0   0       4817.02       4577.82       133.54 o                         
   8   0   0        195.61        185.88        37.86 o                         
   9   0   0       1372.76       1372.49        95.20 o                         
  10   0   0       4361.03       4387.54       155.00 o                         
  11   0   0       1035.82        865.48        73.23 o                         
  12   0   0          0.93          8.80        27.65 o                         
  13   0   0        636.59        671.21        90.68 o                         
  14   0   0         94.53        101.90        54.75 o                         
  15   0   0         36.14         20.31        56.46 o                         
   1   1   0       7195.47       7274.96       156.68 o                         
   2   1   0      19010.68      19623.79       174.59 o                         
   3   1   0       6734.04       6495.18        82.64 o                         
   4   1   0       7150.64       6920.17        92.84 o                         
   5   1   0      17294.65      17761.14       199.49 o                         
   6   1   0       1192.82       1213.57        39.72 o                         
   7   1   0          7.35         25.48        18.24 o                         
   8   1   0        582.43        565.14        69.91 o                         
   9   1   0         24.07         24.54        30.27 o                         
  10   1   0       1014.94        983.98        55.72 o                         
  11   1   0        412.96        450.03        43.22 o                         
  12   1   0        207.39        265.24        43.38 o                         
  13   1   0         14.03         76.51        33.42 o                         
  14   1   0         29.50         67.10        41.01 o                         
  15   1   0         80.75         53.77        48.37 o                         
   0   2   0       5472.74       5483.25        82.98 o                         
   1   2   0        719.66        758.47        18.97 o                         
   2   2   0       3102.97       3323.48        60.92 o                         
   3   2   0       2770.67       2588.69        39.55 o                         
   4   2   0        413.05        494.38        24.36 o                         
   5   2   0       1114.86       1164.44        45.80 o                         
   6   2   0       1162.14       1136.78        42.63 o                         
   7   2   0          5.70          0.00        12.41 o                         
   8   2   0        727.85        663.02        41.41 o                         
   9   2   0         17.98        -19.82        19.82 o                         
  10   2   0         60.28         53.93        26.70 o                         
  11   2   0          1.44         -0.49        24.56 o                         
  12   2   0         62.52         77.67        30.02 o                         
  13   2   0         49.86         -9.82        27.85 o                         
  14   2   0        332.70        295.91        57.89 o                         
  15   2   0        381.73        585.63        99.66 o                         
   1   3   0        954.06        892.15        20.16 o                         
   2   3   0       2844.24       2839.24        62.29 o                         
   3   3   0      30261.54      31865.82       367.77 o                         
   4   3   0       5588.32       5252.47        67.67 o                         
   5   3   0       1476.09       1379.55        40.20 o                         
   6   3   0        659.12        647.06        35.92 o                         
   7   3   0        292.29        285.73        27.40 o                         
   8   3   0          1.61         -0.83        15.35 o                         
   9   3   0        401.31        386.14        35.56 o                         
  10   3   0        375.13        398.70        38.29 o                         
  11   3   0        740.20        762.83        84.68 o                         
  12   3   0        642.21        654.92        83.41 o                         
  13   3   0        981.87       1076.66        95.76 o                         
  14   3   0        189.84        160.10        64.34 o                         
  15   3   0          9.10        -45.50        45.50 o                         
   0   4   0         93.17         61.51        16.28 o                         
   1   4   0        309.88        265.78        19.81 o                         
   2   4   0       1229.59       1178.81        43.70 o                         
   3   4   0          4.58         -8.78        19.44 o                         
   4   4   0       3094.54       3036.38        77.43 o                         
   5   4   0       1289.58       1305.28        57.21 o                         
   6   4   0        636.23        620.71        30.65 o                         
   7   4   0         22.26         47.65        15.51 o                         
   8   4   0        839.31        867.07        46.68 o                         
   9   4   0        356.59        342.33        49.85 o                         
  10   4   0        192.09        189.39        47.43 o                         
  11   4   0         10.13          3.69        31.32 o                         
  12   4   0         54.20        110.96        43.07 o                         
  13   4   0         52.66        113.39        46.57 o                         
  14   4   0        537.23        535.47        96.55 o                         
  15   4   0          6.02        -43.65        87.30 o                         
   1   5   0        654.03        665.06        32.07 o                         
   2   5   0         64.28         26.13        27.85 o                         
   3   5   0        370.08        357.92        50.07 o                         
   4   5   0       2613.32       2516.25        75.79 o                         
   5   5   0       2541.09       2493.49        78.09 o                         
   6   5   0       4989.73       4810.42       146.71 o                         
   7   5   0         12.64          9.98        21.18 o                         
   8   5   0        311.47        250.72        37.36 o                         
   9   5   0        100.65        110.60        35.39 o                         
  10   5   0          9.79         13.01        29.79 o                         
  11   5   0        372.86        309.62        55.62 o                         
  12   5   0        403.99        416.69        74.65 o                         
  13   5   0        267.51        151.30        59.67 o                         
  14   5   0         88.42         53.44        54.02 o                         
   0   6   0       4598.14       4892.75       138.28 o                         
   1   6   0       4909.92       4970.29        96.31 o                         
   2   6   0       2149.14       2099.24       104.61 o                         
   3   6   0        219.00        214.40        34.10 o                         
   4   6   0       1944.35       1783.14        68.50 o                         
   5   6   0         37.70         26.36        32.68 o                         
   6   6   0        776.52        781.31        57.85 o                         
   7   6   0        245.77        256.44        38.13 o                         
   8   6   0       4649.62       4541.53       124.60 o                         
   9   6   0       1740.01       1702.06       112.88 o                         
  10   6   0        843.99        803.04       119.37 o                         
  11   6   0        870.85        949.42       100.49 o                         
  12   6   0          9.27         -0.65        59.19 o                         
  13   6   0          1.32        -39.09        39.09 o                         
   1   7   0       1253.48       1254.02        76.42 o                         
   2   7   0        284.28        226.06        39.69 o                         
   3   7   0        961.92        984.07        74.78 o                         
   4   7   0        588.63        537.14        57.92 o                         
   5   7   0        231.74        164.86        41.76 o                         
   6   7   0        145.18        211.06        36.91 o                         
   7   7   0          1.05         12.43        26.44 o                         
   8   7   0        117.35        122.23        44.69 o                         
   9   7   0        847.88        682.38        84.65 o                         
  10   7   0         32.57         62.26        43.66 o                         
  11   7   0        391.09        409.61       131.66 o                         
  12   7   0         20.60        -11.21        45.26 o                         
   0   8   0         16.67         10.36        42.17 o                         
   1   8   0         57.76         87.33        41.99 o                         
   2   8   0       1206.25       1179.96        94.86 o                         
   3   8   0        852.03        879.01        75.82 o                         
   4   8   0          0.54        -31.46        31.46 o                         
   5   8   0          1.77        -24.28        24.28 o                         
   6   8   0         14.40         18.07        34.58 o                         
   7   8   0        703.81        708.61        89.48 o                         
   8   8   0        842.05        983.03       104.93 o                         
   9   8   0        738.62        868.09        93.79 o                         
  10   8   0        291.57        216.69        79.71 o                         
  11   8   0         54.95         43.26        60.04 o                         
   1   9   0         10.39        -18.17        32.62 o                         
   2   9   0        433.86        459.79        80.67 o                         
   3   9   0        761.81        943.00       159.07 o                         
   4   9   0        800.98        876.43        88.11 o                         
   5   9   0       1318.29       1275.74       139.05 o                         
   6   9   0        574.34        534.19       107.44 o                         
   7   9   0       1248.45       1431.14       111.49 o                         
   8   9   0        123.13         54.49        44.22 o                         
   9   9   0         77.80         26.32        48.38 o                         
  10   9   0         40.28         56.85        67.33 o                         
   0  10   0        102.55        216.78        93.96 o                         
   1  10   0         92.10        -22.33        75.09 o                         
   2  10   0        196.38        262.97       102.10 o                         
   3  10   0          3.11         76.62        51.19 o                         
   4  10   0        131.01        103.58        56.56 o                         
   5  10   0         81.10        107.44       122.81 o                         
   6  10   0         26.50         56.37        90.63 o                         
   7  10   0         46.88         62.16        58.32 o                         
   8  10   0         84.44         93.25        70.10 o                         
   1  11   0         89.24         30.35        56.09 o                         
   2  11   0        253.23        157.43        65.53 o                         
   3  11   0        175.71        171.83        65.06 o                         
   4  11   0        647.81        791.52       118.70 o                         
   5  11   0        543.99        582.98       151.30 o                         
 -15   1   1        385.73        244.15        60.68 o                         
 -14   1   1        255.06        277.83        49.03 o                         
 -13   1   1        686.56        674.50        62.65 o                         
 -12   1   1        407.95        352.59        40.85 o                         
 -11   1   1         90.21        105.07        26.09 o                         
 -10   1   1       1145.50       1084.50        57.39 o                         
  -9   1   1        512.93        486.29        37.59 o                         
  -8   1   1        760.19        773.99        46.59 o                         
  -7   1   1       6668.37       6698.01       114.09 o                         
  -6   1   1      15031.70      14416.55       175.77 o                         
  -5   1   1       9856.75       9996.36       152.89 o                         
  -4   1   1       7843.51       7905.87       101.50 o                         
  -3   1   1       4791.13       4514.43        63.50 o                         
  -2   1   1      12250.11      12351.26       116.00 o                         
  -1   1   1       3286.56       3417.88        34.47 o                         
   1   1   1      10704.38      11005.43        99.76 o                         
   2   1   1        332.74        360.84        11.91 o                         
   3   1   1        814.28        934.84        25.95 o                         
   4   1   1       3415.33       3048.21        54.48 o                         
   5   1   1         68.55         15.26        21.63 o                         
   6   1   1        107.31        109.49        16.27 o                         
   7   1   1         21.25         20.45        13.86 o                         
   8   1   1        159.07        178.87        24.52 o                         
   9   1   1       3955.14       3848.03       103.97 o                         
  10   1   1       2074.82       2066.84        70.75 o                         
  11   1   1       2996.28       2823.91        85.24 o                         
  12   1   1        818.92        887.43        69.26 o                         
  13   1   1        716.98        694.12        68.02 o                         
  14   1   1        843.60        820.68        74.22 o                         
  15   1   1         56.59         71.18        39.64 o                         
 -15   2   1        128.54         91.61       127.99 o                         
 -14   2   1         28.28         67.55        38.27 o                         
 -13   2   1         63.99         33.86        30.58 o                         
 -12   2   1        643.99        562.58        53.26 o                         
 -11   2   1        232.48        257.77        34.80 o                         
 -10   2   1       1532.65       1630.75        72.27 o                         
  -9   2   1       1106.52       1174.90        57.05 o                         
  -8   2   1       4680.73       4635.33        92.62 o                         
  -7   2   1       2667.07       2702.37        64.59 o                         
  -6   2   1       2239.19       2318.36        55.85 o                         
  -5   2   1       1647.23       1865.30        46.23 o                         
  -4   2   1      11815.95      12371.44       165.35 o                         
  -3   2   1       7455.15       7402.52        82.16 o                         
  -2   2   1       7991.13       8057.20        81.89 o                         
  -1   2   1      10348.70      10749.79       112.76 o                         
   0   2   1       1707.57       1613.37        24.19 o                         
   1   2   1       2784.50       2803.37        35.28 o                         
   2   2   1         35.59         37.00         5.20 o                         
   3   2   1        124.19        130.00        11.83 o                         
   4   2   1        301.47        286.98        20.06 o                         
   5   2   1       2470.92       2378.08        66.41 o                         
   6   2   1       6369.47       6588.36       104.51 o                         
   7   2   1       1822.35       1794.79        53.28 o                         
   8   2   1       1135.80       1221.87        55.82 o                         
   9   2   1       3366.85       3524.42        85.45 o                         
  10   2   1         24.63         51.87        20.97 o                         
  11   2   1          0.27        -13.50        27.34 o                         
  12   2   1        368.97        375.34        47.39 o                         
  13   2   1        352.43        286.90        45.92 o                         
  14   2   1        343.99        327.89        80.15 o                         
  15   2   1        595.86        659.71        86.86 o                         
 -15   3   1          4.34        -38.31        38.31 o                         
 -14   3   1         29.92          2.93        47.53 o                         
 -13   3   1        201.84        233.46        51.61 o                         
 -12   3   1         34.89        109.36        36.37 o                         
 -11   3   1        230.70        183.18        35.07 o                         
 -10   3   1         77.75         95.49        26.27 o                         
  -9   3   1       1498.28       1539.77        61.31 o                         
  -8   3   1         26.36         18.91        17.39 o                         
  -7   3   1         33.36         33.46        18.88 o                         
  -6   3   1       1615.65       1639.40        48.54 o                         
  -5   3   1        128.32         89.31        15.93 o                         
  -4   3   1        108.31        104.12        10.12 o                         
  -3   3   1        221.74        235.66        22.85 o                         
  -2   3   1         34.85         22.19        11.88 o                         
  -1   3   1       1160.32       1317.33        25.56 o                         
   0   3   1        158.81        159.13        14.55 o                         
   1   3   1       2130.72       2168.79        35.67 o                         
   2   3   1       5444.89       5934.76        97.76 o                         
   3   3   1        447.59        532.70        32.75 o                         
   4   3   1        192.63        155.34        13.40 o                         
   5   3   1        534.32        540.85        49.28 o                         
   6   3   1        775.75        827.83        41.80 o                         
   7   3   1         11.03          8.54        13.37 o                         
   8   3   1        112.29        116.47        21.38 o                         
   9   3   1         44.47         30.88        21.47 o                         
  10   3   1          3.25        -14.55        19.35 o                         
  11   3   1        144.61        104.49        40.64 o                         
  12   3   1         30.16         41.03        43.68 o                         
  13   3   1        334.96        438.36        64.15 o                         
  14   3   1         14.93        -37.95        42.11 o                         
  15   3   1          0.99         29.40        54.47 o                         
 -15   4   1         17.22         29.46        54.04 o                         
 -14   4   1          1.03        -15.42        44.26 o                         
 -13   4   1         34.07         13.88        74.35 o                         
 -12   4   1        890.77        855.06        84.02 o                         
 -11   4   1       1477.95       1475.49       100.48 o                         
 -10   4   1       1949.79       1962.56        90.46 o                         
  -9   4   1       1682.20       1611.65        83.13 o                         
  -8   4   1       1937.77       1935.51        60.18 o                         
  -7   4   1       1453.96       1343.43        49.23 o                         
  -6   4   1        698.20        641.83        47.16 o                         
  -5   4   1          1.47         11.13        15.28 o                         
  -4   4   1       1300.21       1232.83        53.09 o                         
  -3   4   1       2122.91       2026.19        60.27 o                         
  -2   4   1       6479.54       6432.42       112.93 o                         
  -1   4   1        760.67        596.05        25.55 o                         
   0   4   1        922.89        796.04        41.75 o                         
   1   4   1       1478.55       1529.38        61.97 o                         
   2   4   1       1376.33       1332.74        45.89 o                         
   3   4   1          9.92          7.50        13.73 o                         
   4   4   1        327.26        319.01        30.88 o                         
   5   4   1       1108.94       1058.02        25.01 o                         
   6   4   1       1554.53       1520.84        45.54 o                         
   7   4   1       2579.48       2254.87        59.31 o                         
   8   4   1        819.62        884.25        47.39 o                         
   9   4   1        338.59        401.38        48.05 o                         
  10   4   1        854.81        712.81        72.37 o                         
  11   4   1         37.29          7.92        30.53 o                         
  12   4   1        127.87         68.32        37.78 o                         
  13   4   1        709.03        566.20        74.10 o                         
  14   4   1        371.23        213.93       139.42 o                         
 -14   5   1        215.40        149.76        62.27 o                         
 -13   5   1         70.18         20.20        44.93 o                         
 -12   5   1        262.30        206.63        56.53 o                         
 -11   5   1        653.26        696.55        87.61 o                         
 -10   5   1        210.35        132.06        38.78 o                         
  -9   5   1         70.80        105.25        30.52 o                         
  -8   5   1         29.33         21.50        23.42 o                         
  -7   5   1        631.78        750.42        69.63 o                         
  -6   5   1         14.70         29.99        21.02 o                         
  -5   5   1       4439.99       4532.88       107.95 o                         
  -4   5   1       4710.68       4728.36       106.76 o                         
  -3   5   1        362.38        336.94        36.82 o                         
  -2   5   1       1098.34       1161.87        52.67 o                         
  -1   5   1         39.28          8.98        11.18 o                         
   0   5   1        824.20        792.32        42.18 o                         
   1   5   1       1630.65       1523.96        45.77 o                         
   2   5   1       4135.82       4116.68       109.59 o                         
   3   5   1       2123.40       1962.42        63.92 o                         
   4   5   1        488.57        475.66        40.13 o                         
   5   5   1       2026.16       1879.31        67.64 o                         
   6   5   1       1649.78       1525.40        73.47 o                         
   7   5   1        782.92        729.01        55.08 o                         
   8   5   1          5.23         -7.63        21.85 o                         
   9   5   1       1369.13       1187.68        90.51 o                         
  10   5   1        533.80        504.82        66.27 o                         
  11   5   1        280.89        165.38        55.72 o                         
  12   5   1        711.88        784.81        86.42 o                         
  13   5   1          4.73          0.05        37.14 o                         
  14   5   1          1.30         -8.13        65.85 o                         
 -13   6   1         48.26        -25.46        46.71 o                         
 -12   6   1        326.20        359.32        84.75 o                         
 -11   6   1        316.53        420.87        68.76 o                         
 -10   6   1        293.31        270.60        54.35 o                         
  -9   6   1          0.99         42.09        31.82 o                         
  -8   6   1        549.80        505.45        50.84 o                         
  -7   6   1         34.93        -23.17        23.17 o                         
  -6   6   1        865.81        855.35        59.83 o                         
  -5   6   1       1321.97       1238.10        68.68 o                         
  -4   6   1        454.36        413.00        41.00 o                         
  -3   6   1        162.67        118.70        39.95 o                         
  -2   6   1          0.91          0.28        15.52 o                         
  -1   6   1        799.08        892.68        40.67 o                         
   0   6   1        204.47        236.19        42.82 o                         
   1   6   1          0.43         30.12        12.91 o                         
   2   6   1       1566.95       1509.69        76.09 o                         
   3   6   1        455.88        510.07        52.44 o                         
   4   6   1         75.98         52.42        27.28 o                         
   5   6   1         23.53         34.31        21.72 o                         
   6   6   1        173.87        156.29        30.67 o                         
   7   6   1        511.57        504.04        50.17 o                         
   8   6   1        100.15        101.87        39.00 o                         
   9   6   1         41.42          6.01        33.97 o                         
  10   6   1         59.35         24.43        37.31 o                         
  11   6   1          5.43        -29.16        37.94 o                         
  12   6   1        229.07        234.58        56.18 o                         
  13   6   1          2.46          0.79        48.71 o                         
 -12   7   1        186.44        236.84        81.04 o                         
 -11   7   1         31.10        125.66        61.71 o                         
 -10   7   1         26.21         80.00        44.63 o                         
  -9   7   1        247.57        278.40        90.02 o                         
  -8   7   1       1072.04       1119.97        81.54 o                         
  -7   7   1       1420.93       1330.73        80.26 o                         
  -6   7   1       1935.24       1977.26        86.37 o                         
  -5   7   1       1930.79       1775.49        83.56 o                         
  -4   7   1        818.63        809.28        68.02 o                         
  -3   7   1        488.47        490.23        87.05 o                         
  -2   7   1       2382.38       2364.55        93.40 o                         
  -1   7   1         61.62         59.44        25.40 o                         
   0   7   1        311.28        386.16        38.21 o                         
   1   7   1       3324.28       3571.92       110.80 o                         
   2   7   1       1653.19       1508.42        87.86 o                         
   3   7   1       4021.98       3784.22       168.33 o                         
   4   7   1       1805.90       1945.63       172.44 o                         
   5   7   1        999.08       1146.21        88.24 o                         
   6   7   1        298.57        276.52        48.76 o                         
   7   7   1         93.82         50.85        28.53 o                         
   8   7   1         72.84         65.32        40.40 o                         
   9   7   1       1385.27       1315.56       105.71 o                         
  10   7   1       1208.91       1102.51       164.83 o                         
  11   7   1        244.64        170.27        57.41 o                         
  12   7   1        155.29        182.46        69.31 o                         
 -11   8   1        225.56        108.15        61.04 o                         
 -10   8   1        263.84        175.95        68.44 o                         
  -9   8   1        235.14        196.38        58.32 o                         
  -8   8   1        958.61       1011.64        95.43 o                         
  -7   8   1        559.21        601.81       110.10 o                         
  -6   8   1        142.58        154.03        42.58 o                         
  -5   8   1          0.47        -16.37        29.39 o                         
  -4   8   1        122.83        189.15        42.11 o                         
  -3   8   1        406.24        456.61        56.80 o                         
  -2   8   1       1475.85       1409.63        82.75 o                         
  -1   8   1        533.58        699.05        85.91 o                         
   0   8   1        280.62        359.33        65.47 o                         
   1   8   1       1306.85       1157.29       107.71 o                         
   2   8   1        133.92        132.49        35.36 o                         
   3   8   1         64.36         80.14        34.16 o                         
   4   8   1        455.83        319.23        51.47 o                         
   5   8   1        192.63        289.59        51.37 o                         
   6   8   1        598.79        598.89        70.80 o                         
   7   8   1        475.32        382.49        62.19 o                         
   8   8   1        551.96        463.46        69.23 o                         
   9   8   1        278.53        318.10        64.64 o                         
  10   8   1         15.89         74.28        47.46 o                         
  11   8   1        130.20         88.53        96.92 o                         
 -10   9   1         68.88         64.83        66.52 o                         
  -9   9   1        201.96        242.66        75.06 o                         
  -8   9   1        123.76        132.76        49.32 o                         
  -7   9   1        176.00        261.66        77.35 o                         
  -6   9   1         21.28          7.48        37.16 o                         
  -5   9   1         63.25         67.09        49.41 o                         
  -4   9   1        119.68        113.85        41.32 o                         
  -3   9   1         11.68         10.41        37.36 o                         
  -2   9   1         32.65         36.74        44.41 o                         
  -1   9   1         29.73         63.51        50.68 o                         
   0   9   1         90.50         98.92        50.68 o                         
   1   9   1         82.96        156.77        51.89 o                         
   2   9   1        807.10        837.40       101.63 o                         
   3   9   1        796.66        645.84        91.51 o                         
   4   9   1       1188.76       1106.44       162.56 o                         
   5   9   1        112.50         80.77        38.93 o                         
   6   9   1          5.73          2.00        40.86 o                         
   7   9   1         24.19         -3.45        36.79 o                         
   8   9   1         12.93        -36.03        36.03 o                         
   9   9   1          4.60        -43.17        58.36 o                         
  10   9   1         13.99         35.25        62.20 o                         
  -8  10   1        167.62        258.58       109.09 o                         
  -7  10   1        105.70         -0.38        66.96 o                         
  -6  10   1         14.33         66.01        52.14 o                         
  -5  10   1          2.73        -18.68        44.97 o                         
  -4  10   1         50.12         52.48        74.35 o                         
  -3  10   1        657.48        659.48        99.86 o                         
  -2  10   1       1420.94       1339.49       135.48 o                         
  -1  10   1        692.30        700.34       100.11 o                         
   0  10   1       1311.78       1422.43       139.01 o                         
   1  10   1        955.18        836.70       109.32 o                         
   2  10   1        581.14        569.33        95.47 o                         
   3  10   1         56.08         16.33        47.46 o                         
   4  10   1        429.11        247.72        73.04 o                         
   5  10   1        579.01        540.75        95.03 o                         
   6  10   1       1199.71       1277.64       139.33 o                         
   7  10   1        969.82        863.02       117.95 o                         
   8  10   1        506.46        581.60        84.37 o                         
  -5  11   1        277.22        437.48        94.34 o                         
  -4  11   1          4.63        -77.31        77.31 o                         
  -3  11   1        193.11        156.71        69.80 o                         
  -2  11   1          6.22          7.14        46.66 o                         
  -1  11   1          6.59        -17.76       106.54 o                         
   0  11   1        125.05        183.16        93.59 o                         
   1  11   1        216.73        320.11        77.68 o                         
   2  11   1        189.00        218.06        91.74 o                         
   3  11   1        135.05        190.01        72.14 o                         
   4  11   1        422.28        411.32        84.15 o                         
   5  11   1         60.65         65.48        60.16 o                         
 -16   0   2         57.26         13.32        85.82 o                         
 -15   0   2        102.10        -19.24        76.20 o                         
 -14   0   2        359.73        233.43        66.28 o                         
 -13   0   2        728.15        803.35        80.08 o                         
 -12   0   2         12.48         26.17        28.43 o                         
 -11   0   2       1331.02       1417.99        89.85 o                         
 -10   0   2       1398.06       1462.01       119.86 o                         
  -9   0   2       1536.75       1498.56        89.54 o                         
  -8   0   2          8.78        -23.31        23.31 o                         
  -7   0   2        686.78        648.98        56.09 o                         
  -6   0   2        976.63       1003.98        97.66 o                         
  -5   0   2       3912.91       3599.38       119.12 o                         
  -4   0   2        259.44        205.87        26.26 o                         
  -3   0   2        952.74       1058.18        38.33 o                         
  -2   0   2         36.25         38.59         8.92 o                         
  -1   0   2      21556.51      22433.70       283.17 o                         
   0   0   2       5353.38       5460.31        93.45 o                         
   1   0   2       1970.49       2125.43        38.17 o                         
   2   0   2      22232.45      22047.02       344.96 o                         
   3   0   2      10280.33      10264.70       295.16 o                         
   4   0   2      21576.34      21231.58       360.60 o                         
   5   0   2      30422.16      32210.08       906.20 o                         
   6   0   2      28348.80      29187.73       501.76 o                         
   7   0   2      22999.40      23271.35       429.67 o                         
   8   0   2       7207.80       7117.06       229.32 o                         
   9   0   2       1688.80       1490.22       105.12 o                         
  10   0   2        540.57        673.78       108.39 o                         
  11   0   2        299.94        393.31       113.53 o                         
  12   0   2        139.78        245.41        60.62 o                         
  13   0   2        796.57        904.28       106.53 o                         
  14   0   2         79.40        207.07        71.03 o                         
  15   0   2        844.29        928.73       115.44 o                         
 -16   1   2         53.76        -17.02        79.16 o                         
 -15   1   2         35.41        105.47        47.19 o                         
 -14   1   2         29.13         37.42        28.39 o                         
 -13   1   2        315.13        318.97        47.58 o                         
 -12   1   2          2.56         30.47        23.21 o                         
 -11   1   2        325.67        391.91        37.95 o                         
 -10   1   2         41.36         48.67        25.39 o                         
  -9   1   2        766.36        718.00        43.78 o                         
  -8   1   2         14.83         24.00        14.92 o                         
  -7   1   2         93.24         73.18        16.79 o                         
  -6   1   2       1073.52       1082.92        38.17 o                         
  -5   1   2         35.36         23.62        10.10 o                         
  -4   1   2       1615.14       1610.82        37.05 o                         
  -3   1   2       2059.45       2019.64        51.93 o                         
  -2   1   2      20652.40      21018.74       172.03 o                         
  -1   1   2       2151.34       2337.39        27.18 o                         
   0   1   2        200.14        221.36        11.81 o                         
   1   1   2      28564.77      29371.13       275.01 o                         
   2   1   2      14805.06      15100.04       201.00 o                         
   3   1   2       3931.29       3998.93        65.49 o                         
   4   1   2       6090.48       6365.68        88.89 o                         
   5   1   2        120.98        104.05        15.15 o                         
   6   1   2         51.30         72.01        17.14 o                         
   7   1   2       3441.01       3278.76        85.35 o                         
   8   1   2       4337.31       4222.72       130.93 o                         
   9   1   2         69.27         62.37        20.32 o                         
  10   1   2       1957.46       1861.70        67.98 o                         
  11   1   2       2341.87       2341.17       139.71 o                         
  12   1   2        333.97        287.61        44.18 o                         
  13   1   2          0.64        -25.42        25.42 o                         
  14   1   2         14.96         18.63        33.32 o                         
  15   1   2          4.65        -24.35        32.31 o                         
 -15   2   2         46.09          4.50        41.22 o                         
 -14   2   2          0.70        -40.92        40.92 o                         
 -13   2   2        143.42        132.97        33.70 o                         
 -12   2   2       1541.85       1484.90        75.98 o                         
 -11   2   2        355.72        439.29        46.66 o                         
 -10   2   2        503.76        546.63        42.56 o                         
  -9   2   2       1183.16       1122.93        55.09 o                         
  -8   2   2        312.61        333.62        29.48 o                         
  -7   2   2         45.33         29.47        17.77 o                         
  -6   2   2        115.73        173.04        19.38 o                         
  -5   2   2        536.19        546.24        29.18 o                         
  -4   2   2       3048.05       3511.58        65.10 o                         
  -3   2   2       3354.93       3191.67        45.46 o                         
  -2   2   2      20079.60      20448.23       186.14 o                         
  -1   2   2        660.62        674.68        16.89 o                         
   0   2   2         22.08          6.20         8.89 o                         
   1   2   2       3059.76       3183.73        44.71 o                         
   2   2   2       7303.70       7592.69        87.73 o                         
   3   2   2        899.81       1004.33        31.47 o                         
   4   2   2       8245.98       8442.45       110.70 o                         
   5   2   2       6099.42       6494.70        97.93 o                         
   6   2   2        122.69        190.51        21.37 o                         
   7   2   2       3576.95       3444.20       121.19 o                         
   8   2   2        700.49        714.35        44.38 o                         
   9   2   2        522.78        514.70        55.17 o                         
  10   2   2        116.40         87.76        24.48 o                         
  11   2   2         39.35         45.50        25.30 o                         
  12   2   2          5.37        -27.15        41.86 o                         
  13   2   2        139.51         65.92        62.79 o                         
  14   2   2        132.11        133.93        50.18 o                         
  15   2   2          7.74         53.55        45.59 o                         
 -15   3   2         96.95         64.47        92.85 o                         
 -14   3   2        931.74        862.44       113.10 o                         
 -13   3   2       1072.26       1062.94       105.33 o                         
 -12   3   2        372.14        384.44        71.94 o                         
 -11   3   2         28.68         55.85        23.75 o                         
 -10   3   2          4.88        -15.95        15.95 o                         
  -9   3   2        466.44        430.34        37.61 o                         
  -8   3   2       3386.43       3353.69        78.65 o                         
  -7   3   2       6011.64       5779.19       102.07 o                         
  -6   3   2       2126.04       1892.38        51.32 o                         
  -5   3   2        321.20        279.95        22.19 o                         
  -4   3   2       7826.78       7908.61        92.26 o                         
  -3   3   2       1496.70       1590.64        26.99 o                         
  -2   3   2        331.36        334.05        18.52 o                         
  -1   3   2       3565.24       3860.10        52.51 o                         
   0   3   2        557.67        687.40        37.30 o                         
   1   3   2       7013.62       6892.21        84.90 o                         
   2   3   2      13455.73      13688.06       134.72 o                         
   3   3   2      21174.76      22042.68       206.87 o                         
   4   3   2       5852.11       5811.10        86.45 o                         
   5   3   2        301.78        323.90        32.38 o                         
   6   3   2        297.36        306.20        33.81 o                         
   7   3   2        772.65        818.68        48.36 o                         
   8   3   2       2105.53       2148.50        63.88 o                         
   9   3   2       1140.35       1188.89        89.51 o                         
  10   3   2       1629.41       1637.70        78.72 o                         
  11   3   2       1327.77       1371.24        81.07 o                         
  12   3   2        231.26        262.09        52.26 o                         
  13   3   2         87.99        138.48        47.12 o                         
  14   3   2          4.08        -28.49        36.17 o                         
  15   3   2         41.93        125.76        61.18 o                         
 -15   4   2        111.94        190.78        70.37 o                         
 -14   4   2         15.37          5.36        60.67 o                         
 -13   4   2          2.70         -4.80        40.53 o                         
 -12   4   2         72.36         58.38        33.25 o                         
 -11   4   2        132.68         68.61        46.61 o                         
 -10   4   2        940.73        857.66        63.79 o                         
  -9   4   2        491.65        495.31        48.37 o                         
  -8   4   2         70.85         75.91        19.77 o                         
  -7   4   2          8.34         36.73        15.12 o                         
  -6   4   2        853.57        872.44        36.51 o                         
  -5   4   2          1.20          7.70         5.40 o                         
  -4   4   2        939.96       1030.16        52.79 o                         
  -3   4   2       2919.04       2990.82        76.46 o                         
  -2   4   2         30.97         24.16         7.67 o                         
  -1   4   2       2147.00       2349.76        51.66 o                         
   0   4   2        946.67        989.84        34.68 o                         
   1   4   2        970.48       1067.36        34.06 o                         
   2   4   2       2886.50       3306.04        47.57 o                         
   3   4   2         67.51        117.57        22.00 o                         
   4   4   2          7.92         41.94        15.61 o                         
   5   4   2       1370.21       1402.89        37.18 o                         
   6   4   2        392.28        427.77        57.79 o                         
   7   4   2        243.06        225.84        24.89 o                         
   8   4   2         57.95         37.33        18.45 o                         
   9   4   2         41.88         59.01        31.37 o                         
  10   4   2         24.39         -8.96        27.10 o                         
  11   4   2        138.24        170.79        51.47 o                         
  12   4   2         37.54         64.44        38.97 o                         
  13   4   2         85.76         87.14        47.74 o                         
  14   4   2        186.04        135.04        50.51 o                         
 -14   5   2        614.34        789.91       169.80 o                         
 -13   5   2         25.17        -23.82        46.32 o                         
 -12   5   2        174.67        171.67       120.23 o                         
 -11   5   2          6.01         49.57        34.19 o                         
 -10   5   2        396.76        445.04        61.53 o                         
  -9   5   2        335.08        381.78        45.82 o                         
  -8   5   2          9.44          8.39        22.50 o                         
  -7   5   2       1494.76       1566.45        79.75 o                         
  -6   5   2        821.47        826.30        55.93 o                         
  -5   5   2       3839.29       3729.35        97.06 o                         
  -4   5   2         25.52         57.83        20.88 o                         
  -3   5   2        894.67        943.64        58.73 o                         
  -2   5   2        148.95        160.98        18.48 o                         
  -1   5   2       1419.43       1643.00        47.70 o                         
   0   5   2       3652.68       3623.66        75.77 o                         
   1   5   2       4181.16       4284.81        90.32 o                         
   2   5   2       1111.43       1131.74        61.40 o                         
   3   5   2       1779.37       1801.93        99.93 o                         
   4   5   2        147.43        147.46        55.28 o                         
   5   5   2        239.79        216.60        31.06 o                         
   6   5   2          8.26         -0.12        20.01 o                         
   7   5   2        542.77        527.29        51.96 o                         
   8   5   2         17.79         34.37        30.42 o                         
   9   5   2        525.39        602.74        67.65 o                         
  10   5   2        754.42        725.32        75.34 o                         
  11   5   2        582.62        491.84        70.72 o                         
  12   5   2        671.74        688.35        82.09 o                         
  13   5   2        154.16        146.34        50.88 o                         
  14   5   2         22.55         31.61        90.63 o                         
 -13   6   2         96.93        133.92        70.05 o                         
 -12   6   2        341.61        374.17        89.76 o                         
 -11   6   2        950.01        917.66       111.36 o                         
 -10   6   2       2622.17       2628.97       165.94 o                         
  -9   6   2       1773.78       1749.68        94.33 o                         
  -8   6   2         52.81         20.44        34.89 o                         
  -7   6   2        169.58        167.90        33.43 o                         
  -6   6   2        696.80        697.55        55.52 o                         
  -5   6   2       3826.64       3871.14       105.38 o                         
  -4   6   2       2982.62       2859.32        86.70 o                         
  -3   6   2       3232.48       3280.48       106.55 o                         
  -2   6   2       2646.18       2563.72        54.96 o                         
  -1   6   2       5369.55       5387.15       101.42 o                         
   0   6   2       2867.39       2780.37       106.56 o                         
   1   6   2         83.52         58.74        17.17 o                         
   2   6   2       3712.33       3838.70       113.49 o                         
   3   6   2        294.79        350.60        49.16 o                         
   4   6   2       1084.34       1030.29        74.58 o                         
   5   6   2       1763.43       1606.06        96.58 o                         
   6   6   2       1868.06       1831.32        81.96 o                         
   7   6   2       3869.01       3841.64       110.56 o                         
   8   6   2        629.79        689.03        73.58 o                         
   9   6   2        115.91        129.32        44.36 o                         
  10   6   2        149.39        154.63        48.07 o                         
  11   6   2         21.46        -25.65        44.76 o                         
  12   6   2        100.87         88.70        46.80 o                         
  13   6   2         71.76         37.07        59.63 o                         
 -12   7   2         38.26        -10.13        53.64 o                         
 -11   7   2          0.09         80.37        49.96 o                         
 -10   7   2        216.11        117.89        86.56 o                         
  -9   7   2        164.76         95.73        70.38 o                         
  -8   7   2        106.56        113.41        35.58 o                         
  -7   7   2        156.15        123.93        32.05 o                         
  -6   7   2        508.70        508.31        51.07 o                         
  -5   7   2        560.42        555.34        51.55 o                         
  -4   7   2          8.50         -4.36        25.29 o                         
  -3   7   2       1655.44       1660.82        85.52 o                         
  -2   7   2          3.42        -14.43        18.69 o                         
  -1   7   2         19.04          0.36        19.11 o                         
   0   7   2        494.48        551.59        39.89 o                         
   1   7   2          5.79         18.39        21.44 o                         
   2   7   2       2179.21       2048.94       124.89 o                         
   3   7   2        111.30        169.34        36.24 o                         
   4   7   2        766.55        683.12        65.83 o                         
   5   7   2        329.82        411.16        55.97 o                         
   6   7   2        303.10        217.51        45.77 o                         
   7   7   2        217.59        256.36        49.23 o                         
   8   7   2          9.69        -15.72        47.91 o                         
   9   7   2          1.98         48.13        43.27 o                         
  10   7   2        125.82         40.82        70.77 o                         
  11   7   2         56.19         69.84        46.60 o                         
  12   7   2        454.27        488.40        95.70 o                         
 -11   8   2        891.41        903.21       127.39 o                         
 -10   8   2        486.23        466.95        95.72 o                         
  -9   8   2         52.97         54.56        46.89 o                         
  -8   8   2       1206.15       1202.46       158.23 o                         
  -7   8   2         52.88         72.39        30.48 o                         
  -6   8   2         36.18         33.36        26.56 o                         
  -5   8   2         90.55         37.86        52.98 o                         
  -4   8   2       2014.23       2137.38       134.56 o                         
  -3   8   2       1087.38       1215.86        94.25 o                         
  -2   8   2       1393.89       1329.92        87.19 o                         
  -1   8   2       1177.97        986.80        98.53 o                         
   0   8   2        184.54        233.67        54.44 o                         
   1   8   2         66.04         42.81        37.33 o                         
   2   8   2          4.40         99.08        91.37 o                         
   3   8   2        856.80        740.02       103.88 o                         
   4   8   2        556.09        503.92        60.70 o                         
   5   8   2        188.78        156.14        45.33 o                         
   6   8   2        188.45        135.32        44.11 o                         
   7   8   2         27.06        -22.70        52.55 o                         
   8   8   2        262.47        181.66        52.42 o                         
   9   8   2        333.14        327.87        68.31 o                         
  10   8   2         76.99         93.54        45.53 o                         
  11   8   2        134.43         89.00        67.33 o                         
 -10   9   2          2.34        -45.40        45.40 o                         
  -9   9   2        468.35        615.52       110.82 o                         
  -8   9   2        593.88        626.05        81.92 o                         
  -7   9   2        860.22        940.72        93.49 o                         
  -6   9   2       1559.00       1621.09       187.91 o                         
  -5   9   2        916.09        854.19        83.45 o                         
  -4   9   2        279.68        338.28        88.74 o                         
  -3   9   2          7.12        118.92        59.93 o                         
  -2   9   2        109.57         84.75        86.93 o                         
  -1   9   2       1222.43       1270.15       200.46 o                         
   0   9   2       1689.10       1587.73       136.24 o                         
   1   9   2       1409.73       1562.22       137.02 o                         
   2   9   2       1179.40       1055.79       111.82 o                         
   3   9   2        501.89        527.28        85.15 o                         
   4   9   2        279.02        319.75        55.64 o                         
   5   9   2          5.30        -23.46        31.66 o                         
   6   9   2         42.91         62.21        37.60 o                         
   7   9   2          3.35         -3.31        36.43 o                         
   8   9   2         52.69         33.58        45.80 o                         
   9   9   2        624.46        519.42       133.01 o                         
  10   9   2        476.89        426.32        82.96 o                         
  -8  10   2          3.83        -11.45        47.28 o                         
  -7  10   2         26.37          2.20        49.63 o                         
  -6  10   2        359.29        465.93        89.17 o                         
  -5  10   2          5.53        -36.27        78.05 o                         
  -4  10   2          1.19        -40.55        40.55 o                         
  -3  10   2        106.38         55.51        82.12 o                         
  -2  10   2        167.06         83.90        52.56 o                         
  -1  10   2         20.75         50.63        70.29 o                         
   0  10   2          0.38        -41.86        56.60 o                         
   1  10   2        212.63        290.96        72.47 o                         
   2  10   2         18.47        -33.14        46.45 o                         
   3  10   2         50.60         44.42        46.77 o                         
   4  10   2         94.11         49.58        83.60 o                         
   5  10   2         11.28         -8.32        46.24 o                         
   6  10   2          2.73        -39.27        39.27 o                         
   7  10   2        157.05        225.22        67.22 o                         
   8  10   2         18.72        106.91        52.40 o                         
  -5  11   2        800.51       1066.54       134.19 o                         
  -4  11   2        195.22         84.05        64.29 o                         
  -3  11   2         23.22        -29.12        45.89 o                         
  -2  11   2         57.11         60.58        70.66 o                         
  -1  11   2        748.67        844.91       138.72 o                         
   0  11   2        297.08        308.27       103.17 o                         
   1  11   2        802.84        621.17       154.63 o                         
   2  11   2        323.40        262.72        98.73 o                         
   3  11   2        154.74         83.21        61.72 o                         
   4  11   2        143.99        184.74        87.67 o                         
   5  11   2        160.91        135.71        62.18 o                         
 -16   1   3         64.82        197.54       113.94 o                         
 -15   1   3        544.33        545.81        74.45 o                         
 -14   1   3         57.80         67.04        49.07 o                         
 -13   1   3         22.27         27.02        26.24 o                         
 -12   1   3         48.57         31.91        22.60 o                         
 -11   1   3        440.98        417.70        39.49 o                         
 -10   1   3        432.85        481.88        40.33 o                         
  -9   1   3       1111.32       1087.20        53.93 o                         
  -8   1   3       3012.44       2897.42        69.59 o                         
  -7   1   3       3003.50       3086.68        67.39 o                         
  -6   1   3        588.62        455.64        28.08 o                         
  -5   1   3       3901.24       3660.88        64.08 o                         
  -4   1   3       4321.06       4461.99        73.21 o                         
  -3   1   3        385.69        460.51        18.43 o                         
  -2   1   3       5637.56       5853.79        73.78 o                         
  -1   1   3      13934.75      14437.42       121.13 o                         
   0   1   3      25261.84      25510.70       236.20 o                         
   1   1   3      12063.33      12332.94       130.55 o                         
   2   1   3      24003.69      24609.89       240.63 o                         
   3   1   3       1793.22       1995.77        57.86 o                         
   4   1   3       2669.71       2640.35        55.46 o                         
   5   1   3        747.13        854.53        54.31 o                         
   6   1   3        475.36        449.91        30.40 o                         
   7   1   3       1451.62       1322.06        48.63 o                         
   8   1   3       3131.62       2997.54        74.98 o                         
   9   1   3        712.69        755.16        47.73 o                         
  10   1   3        128.65        159.77        28.48 o                         
  11   1   3        148.13        150.54        34.75 o                         
  12   1   3         12.03          4.30        28.34 o                         
  13   1   3         24.42          3.50        29.83 o                         
  14   1   3        400.01        370.13        56.07 o                         
  15   1   3         75.11         17.17        41.04 o                         
 -15   2   3         15.44         61.81        56.84 o                         
 -14   2   3        311.52        336.23        75.94 o                         
 -13   2   3        948.20        911.37        68.81 o                         
 -12   2   3        940.39        959.34        61.26 o                         
 -11   2   3        371.41        304.84        35.38 o                         
 -10   2   3         36.85         53.37        23.37 o                         
  -9   2   3         32.34         42.84        18.37 o                         
  -8   2   3          0.09         27.87        15.93 o                         
  -7   2   3        107.02         78.70        22.17 o                         
  -6   2   3         75.89         77.09        16.00 o                         
  -5   2   3       1612.06       1642.65        46.05 o                         
  -4   2   3       2324.84       2287.35        47.60 o                         
  -3   2   3       9408.37       9409.72       113.62 o                         
  -2   2   3       5699.37       5823.69        85.97 o                         
  -1   2   3       8842.13       9436.99        98.41 o                         
   0   2   3       5566.62       5850.25        75.35 o                         
   1   2   3        127.04        184.00        11.94 o                         
   2   2   3       2530.86       2319.13        44.03 o                         
   3   2   3      11326.90      11347.02       119.71 o                         
   4   2   3       8541.87       8494.82       112.07 o                         
   5   2   3       5632.58       5486.08        88.19 o                         
   6   2   3       1686.81       1622.51        47.66 o                         
   7   2   3        238.48        225.21        30.97 o                         
   8   2   3         58.45         91.08        21.67 o                         
   9   2   3          3.38         16.31        17.42 o                         
  10   2   3        363.50        366.18        44.20 o                         
  11   2   3       1505.40       1406.01        82.77 o                         
  12   2   3       1106.41       1011.31        73.68 o                         
  13   2   3        478.07        512.36        57.63 o                         
  14   2   3        200.12        323.58        64.09 o                         
  15   2   3         23.91         59.44        46.27 o                         
 -15   3   3        118.02         95.36        76.20 o                         
 -14   3   3          3.97        -61.04        61.04 o                         
 -13   3   3          5.17          1.81        49.20 o                         
 -12   3   3        239.08        174.84        60.39 o                         
 -11   3   3         59.49         11.91        22.25 o                         
 -10   3   3         55.83         16.97        23.37 o                         
  -9   3   3       1568.97       1640.74        61.52 o                         
  -8   3   3        484.48        478.13        48.55 o                         
  -7   3   3        333.46        334.68        28.64 o                         
  -6   3   3       1876.72       1914.32        58.41 o                         
  -5   3   3        702.35        753.84        53.71 o                         
  -4   3   3        526.44        572.29        25.26 o                         
  -3   3   3       1581.74       1636.75        53.15 o                         
  -2   3   3       5897.04       6286.17        74.91 o                         
  -1   3   3        178.20        184.22        15.38 o                         
   0   3   3        144.40        151.91        15.29 o                         
   1   3   3         17.00         15.57         8.44 o                         
   2   3   3        895.53        973.69        36.12 o                         
   3   3   3        266.73        371.61        21.45 o                         
   4   3   3         30.22         40.08        10.93 o                         
   5   3   3         35.66         38.23        15.19 o                         
   6   3   3        284.87        315.69        27.09 o                         
   7   3   3        840.63        876.93        59.96 o                         
   8   3   3         12.74         25.91        17.15 o                         
   9   3   3        493.97        478.83        45.97 o                         
  10   3   3         62.98         34.34        24.97 o                         
  11   3   3         12.92         -8.32        24.50 o                         
  12   3   3         39.52        -61.96       108.39 o                         
  13   3   3        195.90        122.39        51.69 o                         
  14   3   3         31.06         73.09        43.72 o                         
  15   3   3         37.99         -9.94        62.15 o                         
 -15   4   3          5.40        -50.13        50.13 o                         
 -14   4   3        167.24        153.71        65.28 o                         
 -13   4   3       1012.31        915.09       110.65 o                         
 -12   4   3        938.21       1019.11       166.43 o                         
 -11   4   3       1355.31       1517.54       141.71 o                         
 -10   4   3        671.01        829.84        64.18 o                         
  -9   4   3       1422.87       1498.82        80.20 o                         
  -8   4   3         14.76         -5.64        15.17 o                         
  -7   4   3        629.25        672.19        71.98 o                         
  -6   4   3        988.99        985.83        45.11 o                         
  -5   4   3       3260.14       3223.12        83.81 o                         
  -4   4   3       9130.73       8940.70       148.81 o                         
  -3   4   3      14512.41      14728.49       206.63 o                         
  -2   4   3       1748.95       1645.13        32.95 o                         
  -1   4   3       2816.81       2801.92        55.62 o                         
   0   4   3         75.78         81.73        19.64 o                         
   2   4   3       1969.57       1927.65        37.30 o                         
   3   4   3       3270.45       3177.14        60.00 o                         
   4   4   3       1278.17       1175.81        38.54 o                         
   5   4   3       2400.12       2296.81        53.90 o                         
   6   4   3       2026.93       1956.90        54.05 o                         
   7   4   3        291.96        280.33        27.39 o                         
   8   4   3         64.90         67.55        20.36 o                         
   9   4   3          7.16         21.41        27.97 o                         
  10   4   3         20.05        -23.45        44.07 o                         
  11   4   3         89.08         90.95        40.02 o                         
  12   4   3       1170.74       1327.41       106.18 o                         
  13   4   3        387.54        454.47        99.60 o                         
  14   4   3        306.82        114.58        64.08 o                         
 -14   5   3        295.01        270.79       101.69 o                         
 -13   5   3         18.06        -20.43        37.06 o                         
 -12   5   3          7.56          5.17        43.01 o                         
 -11   5   3        257.86        275.41        56.57 o                         
 -10   5   3        830.61        905.77        68.83 o                         
  -9   5   3       1341.71       1206.89        75.24 o                         
  -8   5   3       1196.89       1202.62        73.14 o                         
  -7   5   3        819.25        940.10        62.02 o                         
  -6   5   3        192.51        205.97        32.88 o                         
  -5   5   3       1323.49       1315.76        67.13 o                         
  -4   5   3       1836.06       1952.02        71.28 o                         
  -3   5   3       1949.91       1964.89        65.00 o                         
  -2   5   3         88.18         97.06        14.21 o                         
  -1   5   3       1766.89       1756.06        49.25 o                         
   0   5   3       2667.75       2747.01        65.39 o                         
   1   5   3       2952.75       2766.05        64.18 o                         
   2   5   3       1874.55       1852.54        37.23 o                         
   3   5   3       1947.25       1904.15        79.15 o                         
   4   5   3        248.46        237.06        36.55 o                         
   5   5   3        110.63         83.86        23.14 o                         
   6   5   3        349.54        368.48        39.02 o                         
   7   5   3       1160.25       1177.92        63.19 o                         
   8   5   3       2116.78       1870.36       112.38 o                         
   9   5   3        560.73        573.34        66.34 o                         
  10   5   3        607.83        545.54        70.62 o                         
  11   5   3        157.17        122.48        43.45 o                         
  12   5   3        178.28        186.98        50.06 o                         
  13   5   3         28.33        -15.09        38.29 o                         
  14   5   3        322.80        357.38        93.55 o                         
 -13   6   3         36.79         51.44        54.99 o                         
 -12   6   3         13.07        -21.41        58.45 o                         
 -11   6   3         34.90        104.33        71.40 o                         
 -10   6   3          8.23        -28.77        28.77 o                         
  -9   6   3        438.21        421.70        50.73 o                         
  -8   6   3        339.84        346.00        66.72 o                         
  -7   6   3         21.82         24.23        25.19 o                         
  -6   6   3       1733.63       1667.71        83.21 o                         
  -5   6   3       2203.79       2180.65        78.90 o                         
  -4   6   3        409.82        490.90        44.88 o                         
  -3   6   3        284.29        312.89        36.29 o                         
  -2   6   3         88.02         74.14        21.28 o                         
  -1   6   3        486.39        516.70        52.21 o                         
   0   6   3         73.83        131.98        24.32 o                         
   1   6   3        384.59        373.12        29.92 o                         
   2   6   3       1246.83       1174.11        79.30 o                         
   3   6   3         15.95        -16.01        19.47 o                         
   4   6   3          5.33          6.56        22.30 o                         
   5   6   3        368.82        346.96        49.65 o                         
   6   6   3          1.25          9.65        25.91 o                         
   7   6   3        237.45        237.49        46.42 o                         
   8   6   3          3.31         -5.23        29.63 o                         
   9   6   3         73.99         32.18        47.87 o                         
  10   6   3         33.56         43.20        40.65 o                         
  11   6   3         38.40        159.53        49.81 o                         
  12   6   3          6.09         57.83        42.47 o                         
  13   6   3        117.15         18.81        43.52 o                         
 -13   7   3         43.83         94.70       103.58 o                         
 -12   7   3         27.30        -39.13        39.13 o                         
 -11   7   3         14.14        193.84        62.78 o                         
 -10   7   3        813.15        951.97       189.73 o                         
  -9   7   3       1038.73       1091.88        93.60 o                         
  -8   7   3        738.72        797.90        67.47 o                         
  -7   7   3       1655.13       1550.81        87.03 o                         
  -6   7   3       1986.75       2095.47        90.90 o                         
  -5   7   3         94.56        126.93        31.70 o                         
  -4   7   3       1368.79       1291.98       100.05 o                         
  -3   7   3        887.72        890.71        60.43 o                         
  -2   7   3        399.03        385.54        46.08 o                         
  -1   7   3       3553.58       3405.39       105.42 o                         
   0   7   3       6937.65       6852.30       127.36 o                         
   1   7   3       1378.37       1269.43        78.82 o                         
   2   7   3        706.84        695.78        60.69 o                         
   3   7   3       1369.87       1357.98        99.10 o                         
   4   7   3       1197.82       1116.46        82.74 o                         
   5   7   3         49.14          9.40        28.67 o                         
   6   7   3        251.54        309.71        52.01 o                         
   7   7   3         99.65        107.47        45.82 o                         
   8   7   3        918.03        989.63        93.64 o                         
   9   7   3       2051.27       2273.42       175.41 o                         
  10   7   3       1040.64       1141.03       135.89 o                         
  11   7   3         83.06         35.06        52.91 o                         
  12   7   3         20.99         38.83        48.57 o                         
 -11   8   3        402.24        371.43        93.82 o                         
 -10   8   3          4.44         44.44        55.70 o                         
  -9   8   3          1.81         17.76        65.85 o                         
  -8   8   3        118.67        141.99        40.06 o                         
  -7   8   3         77.36         83.36        33.53 o                         
  -6   8   3        758.03        802.77       125.50 o                         
  -5   8   3       1191.78       1221.09        78.14 o                         
  -4   8   3       2610.25       2721.06       110.41 o                         
  -3   8   3        260.40        258.01        43.51 o                         
  -2   8   3        712.31        676.29        60.98 o                         
  -1   8   3        542.42        539.06        77.38 o                         
   0   8   3        138.37         85.26        61.78 o                         
   1   8   3         59.11        -12.75        52.16 o                         
   2   8   3         15.22         67.10        40.93 o                         
   3   8   3       1508.04       1307.47       128.40 o                         
   4   8   3        706.94        623.93        66.92 o                         
   5   8   3        810.01        757.98        77.28 o                         
   6   8   3        257.34        199.62        50.57 o                         
   7   8   3         91.19         90.85        54.09 o                         
   8   8   3        201.23        353.25        61.61 o                         
   9   8   3        214.09        182.86        57.69 o                         
  10   8   3         69.00         78.90        60.80 o                         
  11   8   3        530.90        570.31       111.77 o                         
 -10   9   3          9.03         16.44        93.59 o                         
  -9   9   3         57.20         85.72        64.57 o                         
  -8   9   3         27.61         32.18        48.77 o                         
  -7   9   3         30.06         44.31        35.54 o                         
  -6   9   3          1.83         24.35        37.35 o                         
  -5   9   3          7.30        -16.97        32.62 o                         
  -4   9   3        178.10        161.08        56.15 o                         
  -3   9   3         63.92         41.18        79.53 o                         
  -2   9   3        153.60         95.56        47.76 o                         
  -1   9   3         58.05         36.61        74.72 o                         
   0   9   3         28.53         40.98        41.06 o                         
   1   9   3         13.46         73.98        45.14 o                         
   2   9   3         87.03         11.10        55.86 o                         
   3   9   3        546.37        461.97        98.73 o                         
   4   9   3         41.28         89.21        37.51 o                         
   5   9   3          3.35          3.57        47.58 o                         
   6   9   3        169.74        166.07        47.77 o                         
   7   9   3          7.33         19.60        61.82 o                         
   8   9   3        250.79         79.88        54.76 o                         
   9   9   3          3.49        132.53        53.79 o                         
  10   9   3         57.72        206.42       109.50 o                         
  -8  10   3          0.39          2.43        91.74 o                         
  -7  10   3        129.80        192.36        94.70 o                         
  -6  10   3        277.85        198.57        72.04 o                         
  -5  10   3        506.38        632.73        96.99 o                         
  -4  10   3        783.93        972.91       117.70 o                         
  -3  10   3       1292.34       1407.60       161.66 o                         
  -2  10   3         45.90         35.78        45.20 o                         
  -1  10   3        127.88        184.15        63.24 o                         
   0  10   3          6.31         43.30        53.27 o                         
   1  10   3         11.40         47.71        48.22 o                         
   2  10   3        201.78        147.38        58.45 o                         
   3  10   3        160.95        113.50        56.15 o                         
   4  10   3        686.04        586.55        98.77 o                         
   5  10   3        684.99        539.30       161.29 o                         
   6  10   3        690.90        538.36        98.60 o                         
   7  10   3        406.02        398.36        82.19 o                         
   8  10   3          2.23        -13.72        45.60 o                         
  -5  11   3        326.92        132.63        73.93 o                         
  -4  11   3        179.60        223.19        74.32 o                         
  -3  11   3         22.82        -28.78        47.60 o                         
  -2  11   3         42.39         -4.96        49.34 o                         
  -1  11   3        195.72        223.51        73.96 o                         
   0  11   3        133.81        108.76        65.92 o                         
   1  11   3          9.90        112.28        68.81 o                         
   2  11   3          4.10        -42.97        42.97 o                         
   3  11   3         32.22         84.28        79.90 o                         
   4  11   3         10.61         37.88        54.05 o                         
   5  11   3         47.70         49.46        53.27 o                         
 -16   0   4        276.00        374.29       122.81 o                         
 -15   0   4        771.59        582.93       136.87 o                         
 -14   0   4        895.49        950.38       110.69 o                         
 -13   0   4        114.32        132.01        39.75 o                         
 -12   0   4        389.99        356.74        90.17 o                         
 -11   0   4       1243.23       1310.66        85.66 o                         
 -10   0   4        216.28        218.73        38.13 o                         
  -9   0   4        135.97        103.76        35.29 o                         
  -8   0   4        453.33        450.77        50.56 o                         
  -7   0   4        330.69        242.26        82.12 o                         
  -6   0   4       3352.38       3221.70        97.42 o                         
  -5   0   4       7617.26       6928.60       164.58 o                         
  -4   0   4        667.22        587.14        34.35 o                         
  -3   0   4         25.29         32.45        10.65 o                         
  -2   0   4       2692.70       2548.87        53.45 o                         
  -1   0   4         27.63         27.15         7.90 o                         
   0   0   4       7129.28       6856.92        79.22 o                         
   1   0   4        768.68        824.99        21.74 o                         
   2   0   4      14219.19      14417.52       195.39 o                         
   3   0   4        490.46        538.22        42.29 o                         
   4   0   4       2314.02       2250.58        80.30 o                         
   5   0   4       4312.50       4036.99       121.37 o                         
   6   0   4       2487.36       2750.63       185.30 o                         
   7   0   4       2591.28       2446.71       105.89 o                         
   8   0   4        833.68        854.37        78.98 o                         
   9   0   4       4212.28       4183.09       155.21 o                         
  10   0   4       3071.59       2747.37       221.92 o                         
  11   0   4       2099.80       1917.34       136.87 o                         
  12   0   4       3322.94       2980.89       151.21 o                         
  13   0   4       1119.26       1052.79       113.25 o                         
  14   0   4       1224.70       1173.14       126.34 o                         
  15   0   4        259.50        165.23        73.98 o                         
 -16   1   4         64.38         30.33        87.30 o                         
 -15   1   4          5.19          6.94        51.43 o                         
 -14   1   4         47.62         71.54        43.85 o                         
 -13   1   4         13.30         16.32        36.77 o                         
 -12   1   4        436.20        385.73        42.04 o                         
 -11   1   4        254.69        243.08        31.25 o                         
 -10   1   4         50.66        -14.34        16.75 o                         
  -9   1   4         31.36         27.73        16.84 o                         
  -8   1   4        129.48        115.98        24.28 o                         
  -7   1   4        771.04        761.03        39.06 o                         
  -6   1   4       2913.43       3062.48        62.08 o                         
  -5   1   4          7.95         -6.90         6.90 o                         
  -4   1   4        788.37        703.08        29.85 o                         
  -3   1   4       4542.19       4629.71        56.81 o                         
  -2   1   4       1031.13       1017.97        18.49 o                         
  -1   1   4       2078.59       2154.78        29.71 o                         
   0   1   4       2758.91       2583.42        43.76 o                         
   1   1   4       5638.01       5513.04        72.00 o                         
   2   1   4          4.45         16.55        12.28 o                         
   3   1   4        161.09        197.58        15.01 o                         
   4   1   4       1264.70       1363.02        48.94 o                         
   5   1   4        876.27        884.33        72.55 o                         
   6   1   4       1045.39       1031.99        57.70 o                         
   7   1   4        918.27        949.41        44.16 o                         
   8   1   4       1838.92       1818.81        58.09 o                         
   9   1   4        109.53        122.42        26.23 o                         
  10   1   4       1100.00       1064.08        72.59 o                         
  11   1   4        103.26        141.04        36.35 o                         
  12   1   4        202.90        125.53        36.15 o                         
  13   1   4        259.90        233.86        57.55 o                         
  14   1   4        217.87        179.40        44.89 o                         
  15   1   4         98.43        181.77        56.53 o                         
 -15   2   4        255.86        383.58        66.52 o                         
 -14   2   4        186.01        271.07        65.56 o                         
 -13   2   4        888.51        834.90        74.54 o                         
 -12   2   4        394.11        354.56        39.29 o                         
 -11   2   4        982.60        939.39        57.26 o                         
 -10   2   4         31.07         50.43        20.89 o                         
  -9   2   4         44.76         76.16        24.05 o                         
  -8   2   4       1186.37       1059.90        47.34 o                         
  -7   2   4        295.84        287.68        26.75 o                         
  -6   2   4       3559.52       3593.78        98.97 o                         
  -5   2   4        742.24        695.31        44.09 o                         
  -4   2   4       3196.04       3093.03        57.27 o                         
  -3   2   4        687.10        648.59        24.23 o                         
  -2   2   4        708.77        690.47        22.89 o                         
  -1   2   4       1926.09       1981.71        38.51 o                         
   0   2   4         22.41         10.95        11.90 o                         
   1   2   4          4.19          5.80         7.78 o                         
   2   2   4       2126.46       2207.54        41.95 o                         
   3   2   4        207.20        285.33        14.95 o                         
   4   2   4       7010.87       7248.29        99.56 o                         
   5   2   4       2957.32       2898.86        59.06 o                         
   6   2   4       1100.25       1084.29        41.78 o                         
   7   2   4        793.80        757.34        41.45 o                         
   8   2   4         22.53         33.32        17.65 o                         
   9   2   4        142.41         90.14        23.53 o                         
  10   2   4         25.01         22.35        30.86 o                         
  11   2   4       1168.22       1135.53        76.06 o                         
  12   2   4        535.81        507.24        56.10 o                         
  13   2   4        432.02        466.39        57.02 o                         
  14   2   4        269.91        270.93        59.92 o                         
  15   2   4          0.46          6.46        82.53 o                         
 -15   3   4         68.60          2.30        55.66 o                         
 -14   3   4         19.13          1.40        69.92 o                         
 -13   3   4          0.66        -30.20        30.20 o                         
 -12   3   4        749.11        741.14        79.16 o                         
 -11   3   4        651.37        692.69        58.75 o                         
 -10   3   4        688.93        733.10        48.31 o                         
  -9   3   4       2694.41       2708.41        77.88 o                         
  -8   3   4       4874.69       5133.23       100.03 o                         
  -7   3   4       2269.51       2181.65        74.86 o                         
  -6   3   4        471.52        491.33        35.90 o                         
  -5   3   4        158.12        193.90        19.05 o                         
  -4   3   4        548.98        541.26        25.77 o                         
  -3   3   4       2404.73       2275.58        46.43 o                         
  -2   3   4      16687.03      16618.53       184.67 o                         
  -1   3   4       6424.67       6081.82        85.79 o                         
   0   3   4       5946.28       6055.68        86.03 o                         
   1   3   4       3442.35       3309.10        58.26 o                         
   2   3   4       5328.56       5630.55        92.29 o                         
   3   3   4          7.76         -2.66        20.72 o                         
   5   3   4       1827.54       1850.24        47.98 o                         
   6   3   4       2452.26       2422.94        58.42 o                         
   7   3   4       3373.40       3384.15        74.27 o                         
   8   3   4       4201.85       4188.67        88.55 o                         
   9   3   4       1871.61       1747.13        79.02 o                         
  10   3   4       1653.71       1624.73        81.62 o                         
  11   3   4        185.76        194.86        43.24 o                         
  12   3   4          7.39          2.07        37.18 o                         
  13   3   4        126.14        118.97        47.43 o                         
  14   3   4         98.10        153.15        53.36 o                         
  15   3   4        267.60        400.18       120.60 o                         
 -15   4   4        124.27        202.54        73.86 o                         
 -14   4   4          1.83          2.10        55.86 o                         
 -13   4   4         37.30         14.44        58.45 o                         
 -12   4   4         69.20        -11.37        31.26 o                         
 -11   4   4         29.33          2.90        26.60 o                         
 -10   4   4         10.95         -3.10        25.63 o                         
  -9   4   4        591.67        621.31        56.28 o                         
  -8   4   4         31.68         38.67        19.66 o                         
  -7   4   4          1.58          9.94        13.45 o                         
  -6   4   4        897.72        878.97        37.64 o                         
  -5   4   4        611.29        629.91        28.46 o                         
  -4   4   4       1161.98       1097.90        30.62 o                         
  -3   4   4       3982.57       3880.70        56.63 o                         
  -2   4   4       3355.86       3522.67        64.58 o                         
  -1   4   4       1349.14       1448.16        39.96 o                         
   0   4   4       5306.80       5754.90        89.36 o                         
   1   4   4          2.96         28.59        10.78 o                         
   2   4   4          3.01        -12.53        12.53 o                         
   3   4   4       2960.30       2952.14        62.84 o                         
   4   4   4       2776.23       2930.40        66.39 o                         
   5   4   4        812.71        877.66        48.06 o                         
   6   4   4        112.07        142.72        20.21 o                         
   7   4   4        184.45        166.82        22.27 o                         
   8   4   4        133.38        111.08        33.42 o                         
   9   4   4        274.83        170.11        96.10 o                         
  10   4   4         49.95         32.19        33.91 o                         
  11   4   4         22.61         31.92        31.21 o                         
  12   4   4         31.10         -8.16        31.21 o                         
  13   4   4        177.33        246.66        57.00 o                         
  14   4   4          1.95         19.87        41.23 o                         
 -14   5   4         22.05        -33.59        48.85 o                         
 -13   5   4         70.28         33.45        83.60 o                         
 -12   5   4        355.77        331.04       120.93 o                         
 -11   5   4        551.29        631.73        92.28 o                         
 -10   5   4       1803.71       1757.55        96.95 o                         
  -9   5   4        986.79       1027.61        70.17 o                         
  -8   5   4        997.90       1160.72        78.47 o                         
  -7   5   4        161.64        133.83        30.04 o                         
  -6   5   4        347.60        375.00        40.88 o                         
  -5   5   4        625.35        658.41        48.32 o                         
  -4   5   4       3954.98       3979.25        97.30 o                         
  -3   5   4       1783.25       1694.26        31.65 o                         
  -2   5   4         75.33         77.38        14.37 o                         
  -1   5   4        597.65        580.28        32.56 o                         
   0   5   4       2435.87       2296.21        60.07 o                         
   1   5   4       1980.24       1760.33        50.99 o                         
   2   5   4        160.07        237.58        33.19 o                         
   3   5   4         78.57         88.36        27.04 o                         
   4   5   4          2.16         57.15        29.34 o                         
   5   5   4        581.91        558.64        69.61 o                         
   6   5   4       3836.20       3775.61       166.64 o                         
   7   5   4        129.80        230.55        60.62 o                         
   8   5   4        465.05        513.62       105.39 o                         
   9   5   4        703.60        666.28        73.17 o                         
  10   5   4        695.66        652.73        73.21 o                         
  11   5   4          0.76         20.55        33.75 o                         
  12   5   4          0.20          7.14        38.81 o                         
  13   5   4        114.29        163.49        54.67 o                         
  14   5   4        109.84        224.17       101.36 o                         
 -13   6   4        158.37        136.79        68.78 o                         
 -12   6   4        257.85        382.57       224.88 o                         
 -11   6   4        203.77        184.06        72.88 o                         
 -10   6   4        216.63        154.12        43.31 o                         
  -9   6   4          2.05         -6.41        25.38 o                         
  -8   6   4        746.78        740.26        62.73 o                         
  -7   6   4       1441.03       1368.76        82.65 o                         
  -6   6   4       3991.06       3950.30       110.63 o                         
  -5   6   4       3626.80       3482.52       160.59 o                         
  -4   6   4       2573.80       2611.21        83.19 o                         
  -3   6   4       5622.70       5620.43       123.94 o                         
  -2   6   4       1276.42       1342.56        53.84 o                         
  -1   6   4         99.23        141.85        19.92 o                         
   0   6   4       1462.54       1434.10        85.96 o                         
   1   6   4       4690.88       4676.88        95.70 o                         
   2   6   4       3955.39       4002.78        87.72 o                         
   3   6   4       3392.43       3579.49       114.62 o                         
   4   6   4       2546.95       2417.16        98.11 o                         
   5   6   4       1323.82       1246.54       159.20 o                         
   6   6   4       1080.48       1107.06        85.60 o                         
   7   6   4        147.73         57.57        34.87 o                         
   8   6   4        529.38        576.76       140.15 o                         
   9   6   4        787.68        722.88        81.34 o                         
  10   6   4        957.09       1006.40        95.26 o                         
  11   6   4        591.71        693.03        85.11 o                         
  12   6   4        294.06        216.17        57.07 o                         
  13   6   4        349.23        443.02        74.39 o                         
 -13   7   4          6.33        -56.23        78.42 o                         
 -12   7   4         43.11          8.32        92.85 o                         
 -11   7   4         78.92        111.94        58.53 o                         
 -10   7   4         68.49         20.99        41.42 o                         
  -9   7   4        109.65        155.24        48.68 o                         
  -8   7   4          1.30          1.75        37.51 o                         
  -7   7   4        304.38        377.98        48.02 o                         
  -6   7   4        658.29        662.65        66.10 o                         
  -5   7   4        288.18        308.21        46.54 o                         
  -4   7   4        377.76        403.38        55.40 o                         
  -3   7   4       2073.57       2014.70        79.16 o                         
  -2   7   4        589.02        558.25        54.63 o                         
  -1   7   4        646.00        705.22        57.66 o                         
   0   7   4        154.28        158.68        36.74 o                         
   1   7   4        212.12        232.08        37.34 o                         
   2   7   4        219.08        177.34        34.47 o                         
   3   7   4          2.07          4.50        26.49 o                         
   4   7   4        313.02        278.81        46.80 o                         
   5   7   4        419.43        413.79        56.13 o                         
   6   7   4        371.43        367.10        57.31 o                         
   7   7   4        182.05        148.22        44.51 o                         
   8   7   4        166.27        123.06        49.64 o                         
   9   7   4        221.26        145.72        47.80 o                         
  10   7   4         17.64         10.84        39.96 o                         
  11   7   4        159.67        151.84        56.25 o                         
  12   7   4          2.53        -32.89        34.05 o                         
 -11   8   4        245.27        191.19       117.27 o                         
 -10   8   4          5.14        -22.01        43.02 o                         
  -9   8   4          1.25         41.50        44.98 o                         
  -8   8   4         84.96        118.02        41.31 o                         
  -7   8   4        859.56        831.72        71.65 o                         
  -6   8   4        881.48        890.75        69.60 o                         
  -5   8   4        585.52        591.30        56.99 o                         
  -4   8   4       1924.30       1909.94       108.15 o                         
  -3   8   4       1440.99       1411.58        94.02 o                         
  -2   8   4        939.35        905.51        71.19 o                         
  -1   8   4        258.53        192.76        52.19 o                         
   0   8   4          4.88         13.27        31.98 o                         
   1   8   4         23.13         70.75        39.26 o                         
   2   8   4        184.81        229.87        42.32 o                         
   3   8   4       2071.89       2060.72       176.92 o                         
   4   8   4        688.31        580.44        65.25 o                         
   5   8   4          9.53         49.99        33.35 o                         
   6   8   4         43.87         50.79        36.97 o                         
   7   8   4        225.33        166.16        72.96 o                         
   8   8   4          0.70        -39.21        39.21 o                         
   9   8   4         87.42         78.25        75.72 o                         
  10   8   4        228.41        235.21        61.18 o                         
  11   8   4         90.27         -1.06       101.07 o                         
 -10   9   4        531.74        650.20       110.64 o                         
  -9   9   4        900.68        795.60       116.08 o                         
  -8   9   4        923.74        841.77       170.54 o                         
  -7   9   4        694.62        893.66       166.47 o                         
  -6   9   4        347.16        287.77        53.39 o                         
  -5   9   4          1.46        -24.82        44.02 o                         
  -4   9   4         31.23        -25.99        38.98 o                         
  -3   9   4        495.09        611.18        90.96 o                         
  -2   9   4       1134.62       1160.11       116.76 o                         
  -1   9   4       1043.61        827.06       110.98 o                         
   0   9   4       2375.89       2682.45       150.50 o                         
   1   9   4        771.69        861.54       103.06 o                         
   2   9   4        286.76        335.95        69.32 o                         
   3   9   4         97.91        113.76        50.43 o                         
   4   9   4        374.90        385.65        67.76 o                         
   5   9   4        772.50        824.53        85.49 o                         
   6   9   4        503.47        370.09        64.44 o                         
   7   9   4        327.00        346.80       109.00 o                         
   8   9   4        664.38        774.20       122.50 o                         
   9   9   4        556.37        763.49       105.34 o                         
  -8  10   4          6.12        -23.37        47.02 o                         
  -7  10   4         16.19         33.29        63.63 o                         
  -6  10   4         27.19         25.15        63.63 o                         
  -5  10   4          6.87          4.13        43.91 o                         
  -4  10   4          0.61        139.76        54.14 o                         
  -3  10   4         73.45        195.46        64.83 o                         
  -2  10   4        338.48        368.26        81.25 o                         
  -1  10   4        217.09        143.87        62.38 o                         
   0  10   4          0.16        -44.02        44.02 o                         
   1  10   4         99.58        160.22        57.41 o                         
   2  10   4         55.46         47.30        47.07 o                         
   3  10   4        124.66        110.40        55.86 o                         
   4  10   4          0.73        -20.88        71.77 o                         
   5  10   4        225.84        372.07        83.85 o                         
   6  10   4         54.88        120.31        59.48 o                         
   7  10   4         48.82         30.96       129.77 o                         
   8  10   4          0.51        -62.89        62.89 o                         
  -5  11   4         25.18         11.10        75.46 o                         
  -4  11   4          1.39         11.21        52.14 o                         
  -3  11   4        157.79        175.14        93.96 o                         
  -2  11   4        353.37        278.53        78.16 o                         
  -1  11   4        116.75         86.80        62.57 o                         
   0  11   4       1489.44       1324.14       142.94 o                         
   1  11   4        277.62        120.98       120.97 o                         
   2  11   4         21.83          2.12        48.75 o                         
   3  11   4         57.02        107.70        67.15 o                         
   4  11   4         98.63        229.91        72.88 o                         
   5  11   4        163.46        263.55        79.08 o                         
 -16   1   5        117.52        203.46       116.90 o                         
 -15   1   5         93.61         90.74        42.93 o                         
 -14   1   5         11.29         38.93        28.51 o                         
 -13   1   5          4.12         18.80        28.38 o                         
 -12   1   5        607.85        634.21        50.12 o                         
 -11   1   5       1368.94       1403.85        70.16 o                         
 -10   1   5       2944.27       2809.68        77.05 o                         
  -9   1   5        643.22        720.24        43.42 o                         
  -8   1   5       1587.95       1475.27        50.84 o                         
  -7   1   5          4.21         -0.88        22.49 o                         
  -6   1   5         79.96         99.85        18.65 o                         
  -5   1   5       3285.80       3338.12        60.17 o                         
  -4   1   5       1049.07       1055.81        28.58 o                         
  -3   1   5       1033.14       1165.52        22.05 o                         
  -2   1   5      26729.04      27018.80       235.92 o                         
  -1   1   5       4038.83       3827.47        46.17 o                         
   0   1   5      12916.15      13171.42       141.61 o                         
   1   1   5       2893.94       2791.86        48.01 o                         
   2   1   5       1325.87       1293.76        37.95 o                         
   3   1   5        420.25        353.30        37.89 o                         
   4   1   5        680.96        665.17        33.13 o                         
   5   1   5       4294.78       4019.01        94.81 o                         
   6   1   5       6987.56       6566.59       123.07 o                         
   7   1   5       3963.45       4128.46        84.06 o                         
   8   1   5       2768.93       2750.91        71.59 o                         
   9   1   5        226.12        275.50        44.71 o                         
  10   1   5         33.80         -5.70        21.79 o                         
  11   1   5          7.04         11.09        25.54 o                         
  12   1   5        252.10        346.22        48.96 o                         
  13   1   5        480.87        505.86        59.44 o                         
  14   1   5        166.00        303.00        72.27 o                         
  15   1   5        403.07        435.70        82.47 o                         
 -15   2   5        374.54        441.06       159.40 o                         
 -14   2   5       1112.69       1130.37       182.71 o                         
 -13   2   5        706.77        620.44        61.51 o                         
 -12   2   5        206.10        259.21        36.84 o                         
 -11   2   5       1330.25       1343.13        67.03 o                         
 -10   2   5        638.09        695.44        46.12 o                         
  -9   2   5        936.27        893.09        48.82 o                         
  -8   2   5        297.68        288.13        27.74 o                         
  -7   2   5       4015.04       4088.57        80.30 o                         
  -6   2   5       3528.96       3304.94        66.83 o                         
  -5   2   5       3184.81       3057.62        75.40 o                         
  -4   2   5        170.23        124.57        14.70 o                         
  -3   2   5       2171.06       2449.75        56.85 o                         
  -2   2   5        709.33        768.26        39.10 o                         
  -1   2   5       5118.96       5246.09        73.78 o                         
   0   2   5        483.01        493.90        22.32 o                         
   1   2   5        827.82        767.57        26.44 o                         
   2   2   5         21.57         32.50         9.43 o                         
   3   2   5      17081.56      17587.29       241.11 o                         
   4   2   5       4671.83       4868.31        72.69 o                         
   5   2   5        734.42        758.44        41.41 o                         
   6   2   5        653.46        604.40        31.68 o                         
   7   2   5        346.03        323.79        28.20 o                         
   8   2   5        147.48        126.10        23.09 o                         
   9   2   5       1788.55       1709.15        80.88 o                         
  10   2   5       2336.17       2256.96       117.46 o                         
  11   2   5       1182.43       1175.81        78.04 o                         
  12   2   5        555.62        612.65        92.26 o                         
  13   2   5        435.64        398.51        56.86 o                         
  14   2   5         19.27         -3.42        77.53 o                         
  15   2   5        148.57         14.76        47.89 o                         
 -15   3   5          0.54         64.88        64.00 o                         
 -14   3   5         30.17         53.30        66.22 o                         
 -13   3   5          1.42         52.14        44.76 o                         
 -12   3   5         39.10         46.45        36.96 o                         
 -11   3   5         14.05         18.77        23.97 o                         
 -10   3   5        111.04        108.10        24.39 o                         
  -9   3   5        177.90        215.89        27.60 o                         
  -8   3   5        137.37        154.75        23.54 o                         
  -7   3   5         56.81         29.56        19.39 o                         
  -6   3   5        491.39        566.50        33.59 o                         
  -5   3   5          1.44         11.44        15.13 o                         
  -4   3   5        404.38        440.20        29.14 o                         
  -3   3   5        508.68        542.21        25.59 o                         
  -2   3   5       4913.51       5193.05        79.06 o                         
  -1   3   5      10929.03      11806.34       142.25 o                         
   0   3   5        586.94        582.10        36.84 o                         
   1   3   5         59.44         57.68        12.17 o                         
   2   3   5          5.59        -16.62        17.51 o                         
   3   3   5       1893.87       1936.59        53.42 o                         
   4   3   5        211.53        238.92        25.88 o                         
   5   3   5       1438.35       1378.47        41.93 o                         
   6   3   5        751.17        746.32        35.94 o                         
   7   3   5         92.92         88.69        18.56 o                         
   8   3   5         27.76         29.96        26.70 o                         
   9   3   5         55.17         59.80        24.10 o                         
  10   3   5        368.75        333.87        43.66 o                         
  11   3   5         55.52        106.46        40.56 o                         
  12   3   5         93.20        168.95        48.93 o                         
  13   3   5          0.69        -17.41        63.39 o                         
  14   3   5        330.60        436.48        71.60 o                         
 -15   4   5        300.64        255.99       102.84 o                         
 -14   4   5        915.48       1032.02       122.61 o                         
 -13   4   5        539.61        559.65        93.10 o                         
 -12   4   5        332.17        290.88       111.96 o                         
 -11   4   5         30.24         16.98        43.76 o                         
 -10   4   5         42.95         19.69        24.18 o                         
  -9   4   5        124.96         85.75        29.47 o                         
  -8   4   5       2632.81       2661.58        83.16 o                         
  -7   4   5       3503.97       3428.42        76.51 o                         
  -6   4   5       3163.42       2977.60        66.88 o                         
  -5   4   5       5163.31       5074.65       116.39 o                         
  -4   4   5       3360.06       3373.31        64.69 o                         
  -3   4   5       1578.21       1503.40        48.74 o                         
  -2   4   5        112.35        133.37        15.90 o                         
  -1   4   5       2380.89       2575.28        55.86 o                         
   0   4   5        747.22        585.01        30.46 o                         
   1   4   5      13913.78      14228.41       173.88 o                         
   2   4   5       5728.87       5554.70        97.49 o                         
   3   4   5       6697.75       6994.61       116.61 o                         
   4   4   5       6037.91       6273.24       115.63 o                         
   5   4   5        672.76        721.99        44.96 o                         
   6   4   5        198.40        280.34        41.52 o                         
   7   4   5        183.19        166.38        27.49 o                         
   8   4   5        285.09        267.12        36.75 o                         
   9   4   5        752.35        591.09       136.01 o                         
  10   4   5        663.08        697.75        75.52 o                         
  11   4   5        976.82        909.39        88.37 o                         
  12   4   5        108.42        130.56        47.12 o                         
  13   4   5        220.10        105.58        50.52 o                         
  14   4   5        225.70        327.64        64.56 o                         
 -14   5   5          5.09        -42.77        46.24 o                         
 -13   5   5        332.11        269.22        71.82 o                         
 -12   5   5        520.70        619.64       125.77 o                         
 -11   5   5       1063.16       1135.29       120.01 o                         
 -10   5   5       5091.34       5033.59       164.26 o                         
  -9   5   5       1176.63       1358.04       101.88 o                         
  -8   5   5       2608.24       2582.21        89.87 o                         
  -7   5   5         14.27        -24.99        24.99 o                         
  -6   5   5       2277.08       2080.09        79.34 o                         
  -5   5   5         98.38        158.14        28.55 o                         
  -4   5   5        290.66        287.65        19.03 o                         
  -3   5   5       4431.44       4388.80        77.83 o                         
  -2   5   5       2998.15       3088.26        72.61 o                         
  -1   5   5       2985.48       3115.29        66.74 o                         
   0   5   5       1031.05       1078.99        41.15 o                         
   1   5   5          8.91        -17.45        17.45 o                         
   2   5   5       2477.41       2541.70        62.59 o                         
   3   5   5        133.70        204.12        33.00 o                         
   4   5   5       1123.09       1079.98        37.27 o                         
   5   5   5         16.32         42.23        24.27 o                         
   6   5   5       2041.71       2211.88        97.67 o                         
   7   5   5       2425.07       2417.06       121.58 o                         
   8   5   5        969.35        949.22        83.80 o                         
   9   5   5        402.95        413.35        60.50 o                         
  10   5   5          2.81         22.36        33.41 o                         
  11   5   5         50.10         71.09        40.07 o                         
  12   5   5         13.14          0.81        34.81 o                         
  13   5   5        151.56         30.48        69.72 o                         
 -13   6   5          0.21         74.73        54.81 o                         
 -12   6   5         35.34         22.53        46.86 o                         
 -11   6   5         21.69         24.63        43.57 o                         
 -10   6   5         26.31          5.64        33.28 o                         
  -9   6   5        557.80        567.39        69.45 o                         
  -8   6   5        126.31         62.47        29.16 o                         
  -7   6   5        664.87        646.90        56.52 o                         
  -6   6   5        158.06        163.66        31.50 o                         
  -5   6   5        237.38        287.39        37.86 o                         
  -4   6   5       1201.48       1170.10        66.59 o                         
  -3   6   5        649.21        604.13        47.64 o                         
  -2   6   5         27.51          5.61        16.91 o                         
  -1   6   5        106.24        107.82        18.82 o                         
   0   6   5       1088.51       1075.36        47.12 o                         
   1   6   5       1649.58       1851.46        58.05 o                         
   2   6   5       1947.41       1970.38        56.05 o                         
   3   6   5        140.44        119.89        31.15 o                         
   4   6   5         20.43         48.84        27.18 o                         
   5   6   5         13.26        -29.60        29.60 o                         
   6   6   5          4.43        -20.50        24.75 o                         
   7   6   5       1481.03       1158.24        93.79 o                         
   8   6   5          4.18         30.79        33.69 o                         
   9   6   5         28.74         72.59        53.17 o                         
  10   6   5         86.45         73.53        40.99 o                         
  11   6   5         88.23         55.91        42.53 o                         
  12   6   5          0.85        100.78        55.59 o                         
  13   6   5        144.72        188.81        64.14 o                         
 -13   7   5         47.29        104.32        94.70 o                         
 -12   7   5        243.50        310.77       125.37 o                         
 -11   7   5        755.19        605.89        99.73 o                         
 -10   7   5       1606.20       1645.20       190.14 o                         
  -9   7   5        680.69        868.71        88.00 o                         
  -8   7   5        740.41        721.65        64.69 o                         
  -7   7   5        847.20        810.09       103.48 o                         
  -6   7   5         42.45         24.07        27.54 o                         
  -5   7   5         18.41         38.53        24.19 o                         
  -4   7   5       1690.49       1706.14       106.03 o                         
  -3   7   5       1406.04       1536.17        80.04 o                         
  -2   7   5       2513.04       2607.51        85.06 o                         
  -1   7   5       1013.38       1089.88        81.72 o                         
   0   7   5       1095.29       1144.55        54.66 o                         
   1   7   5         59.88        103.77        30.43 o                         
   2   7   5        436.06        411.43        49.61 o                         
   3   7   5       1509.01       1660.28       124.37 o                         
   4   7   5       2211.06       2205.54       105.67 o                         
   5   7   5       1752.94       1744.77       108.89 o                         
   6   7   5       1639.91       1397.31       101.12 o                         
   7   7   5       1940.79       1911.63       122.90 o                         
   8   7   5        827.03        877.16        89.34 o                         
   9   7   5        256.87        240.73        57.78 o                         
  10   7   5        182.81        159.59        54.50 o                         
  11   7   5         17.26         38.29        55.41 o                         
  12   7   5         23.14          8.66        50.35 o                         
 -11   8   5          0.57         14.26        51.76 o                         
 -10   8   5          4.57         39.97        48.34 o                         
  -9   8   5        143.96        138.93        58.47 o                         
  -8   8   5        167.79        137.58        46.03 o                         
  -7   8   5        616.88        681.08        64.25 o                         
  -6   8   5       1327.43       1534.04        90.18 o                         
  -5   8   5       1723.02       1647.79       118.29 o                         
  -4   8   5        121.83        148.55        33.11 o                         
  -3   8   5         17.04         -5.54        48.56 o                         
  -2   8   5        579.04        556.90        64.32 o                         
  -1   8   5         54.89         64.25        40.19 o                         
   0   8   5         18.35         15.84        51.79 o                         
   1   8   5       1565.98       1465.30       219.00 o                         
   2   8   5       2516.78       2603.12       183.11 o                         
   3   8   5        746.12        613.84        67.03 o                         
   4   8   5        317.32        328.96        61.94 o                         
   5   8   5         20.07         41.20        37.72 o                         
   6   8   5         32.15         11.81        41.50 o                         
   7   8   5        137.01         59.47        61.66 o                         
   8   8   5         52.94        112.17        77.49 o                         
   9   8   5        111.92        161.21        78.49 o                         
  10   8   5        168.68        244.84        59.07 o                         
  11   8   5        949.24       1001.92       144.66 o                         
 -10   9   5         25.43        -25.84        67.70 o                         
  -9   9   5        216.70        264.70        73.98 o                         
  -8   9   5        280.36        278.05        56.43 o                         
  -7   9   5         62.31        102.51        54.83 o                         
  -6   9   5        139.29        139.70        50.19 o                         
  -5   9   5          1.79        -11.28        31.74 o                         
  -4   9   5        250.12        326.82        51.04 o                         
  -3   9   5        149.81        178.98       104.69 o                         
  -2   9   5        391.27        449.71       120.93 o                         
  -1   9   5          1.31        -36.07        36.07 o                         
   0   9   5        218.68        155.52        56.69 o                         
   1   9   5         36.64         14.83        37.13 o                         
   2   9   5          0.39         64.00        49.57 o                         
   3   9   5         34.80         22.59        63.26 o                         
   4   9   5         44.92         55.48        35.24 o                         
   5   9   5        176.18        179.55        51.60 o                         
   6   9   5         57.13        149.88        46.88 o                         
   7   9   5        379.02        446.61        73.61 o                         
   8   9   5        252.34        171.60       101.48 o                         
   9   9   5         15.82          6.52        59.67 o                         
  -8  10   5        530.17        533.34       102.17 o                         
  -7  10   5       1237.07       1448.48       218.26 o                         
  -6  10   5        531.43        696.86       156.11 o                         
  -5  10   5        695.55        645.15       101.73 o                         
  -4  10   5       1943.62       2077.22       164.79 o                         
  -3  10   5        466.88        490.93        86.84 o                         
  -2  10   5         44.47        -36.52        36.52 o                         
  -1  10   5        348.74        222.59        67.49 o                         
   0  10   5        379.84        485.99        86.48 o                         
   1  10   5        866.92       1016.94       121.86 o                         
   2  10   5       1066.00       1411.66       180.15 o                         
   3  10   5        597.47        408.72        86.00 o                         
   4  10   5        180.69        176.62        66.69 o                         
   5  10   5        502.43        597.24       160.92 o                         
   6  10   5         83.84         29.92        55.12 o                         
   7  10   5         10.00         25.24        43.69 o                         
  -5  11   5          8.68        -28.85        67.33 o                         
  -4  11   5         53.12         39.20        58.29 o                         
  -3  11   5        534.12        671.59       236.01 o                         
  -2  11   5       1574.34       1471.31       149.23 o                         
  -1  11   5       1597.53       1606.48       157.95 o                         
   0  11   5        547.36        432.17        89.23 o                         
   1  11   5        501.82        489.95       210.45 o                         
   2  11   5          0.35        -11.75        44.95 o                         
   3  11   5        269.01        274.12        80.68 o                         
   4  11   5          8.23        -30.88        40.69 o                         
   5  11   5         88.38         82.12        77.68 o                         
 -16   0   6        133.31         71.03        88.78 o                         
 -15   0   6       1838.46       1856.06       216.78 o                         
 -14   0   6        193.25        189.25       112.83 o                         
 -13   0   6        127.83         93.14        51.76 o                         
 -12   0   6       2491.30       2778.30       111.75 o                         
 -11   0   6       2128.61       2134.00        96.73 o                         
 -10   0   6       1717.34       1809.65        88.93 o                         
  -9   0   6       2167.71       2178.94       113.10 o                         
  -8   0   6       2929.67       2766.28       102.05 o                         
  -7   0   6       1632.76       1537.75        70.39 o                         
  -6   0   6       1804.23       1686.02        66.66 o                         
  -5   0   6       1270.16       1145.73        74.32 o                         
  -4   0   6        154.13        241.92        24.36 o                         
  -3   0   6        156.44        168.71        12.46 o                         
  -2   0   6      28175.55      30157.81       321.29 o                         
  -1   0   6      73668.44      72390.67       737.88 o                         
   0   0   6       3591.84       3377.81        68.65 o                         
   1   0   6        410.23        353.66        25.77 o                         
   2   0   6       5342.13       4746.40        75.24 o                         
   3   0   6        481.55        420.34        41.29 o                         
   4   0   6       2959.13       2980.44       240.08 o                         
   5   0   6        762.01        877.59        67.75 o                         
   6   0   6       2452.09       2480.94       103.30 o                         
   7   0   6         65.90         20.63        26.02 o                         
   8   0   6        608.28        657.16        91.00 o                         
   9   0   6       8776.82       8571.67       241.40 o                         
  10   0   6        525.11        571.60        75.53 o                         
  11   0   6        798.03        868.54        98.81 o                         
  12   0   6        417.11        556.96        84.22 o                         
  13   0   6          9.53        -26.54        46.24 o                         
  14   0   6          6.56         53.70        56.31 o                         
  15   0   6        334.72        220.97        79.53 o                         
 -16   1   6         32.36        -48.83        90.26 o                         
 -15   1   6        151.34        140.22        67.33 o                         
 -14   1   6         16.34         21.17        31.72 o                         
 -13   1   6        365.14        455.47        49.95 o                         
 -12   1   6       1231.79       1383.96        71.80 o                         
 -11   1   6          8.49        -16.44        17.70 o                         
 -10   1   6        149.68        206.05        27.81 o                         
  -9   1   6        768.78        780.28        45.52 o                         
  -8   1   6         94.85        113.69        29.64 o                         
  -7   1   6        511.64        469.93        30.38 o                         
  -6   1   6        249.48        239.80        20.53 o                         
  -5   1   6        567.61        525.18        30.56 o                         
  -4   1   6       2307.70       2185.07        48.34 o                         
  -3   1   6        902.61        862.06        16.65 o                         
  -2   1   6       3063.91       3339.66        62.09 o                         
  -1   1   6       1118.97       1108.11        21.98 o                         
   0   1   6       3362.57       3590.97        62.33 o                         
   1   1   6        132.12        116.83        11.56 o                         
   2   1   6        101.86        113.59        16.39 o                         
   3   1   6        191.21        152.62        19.20 o                         
   4   1   6       2727.62       2777.10        71.90 o                         
   5   1   6       1898.12       1690.46        42.45 o                         
   6   1   6        187.30        121.48        31.43 o                         
   7   1   6        361.01        375.27        31.74 o                         
   8   1   6         25.29         42.20        17.65 o                         
   9   1   6       1818.98       1854.92        85.89 o                         
  10   1   6        169.79        128.06        36.40 o                         
  11   1   6        615.47        582.19        58.02 o                         
  12   1   6        598.02        662.06        63.22 o                         
  13   1   6        287.91        352.74        52.08 o                         
  14   1   6         58.60        106.05        41.93 o                         
  15   1   6         14.11         32.09        46.76 o                         
 -15   2   6        231.12        528.61       128.36 o                         
 -14   2   6        116.19        121.04        56.75 o                         
 -13   2   6        105.41         44.05        32.50 o                         
 -12   2   6        142.87        157.14        35.08 o                         
 -11   2   6        259.19        280.98        41.70 o                         
 -10   2   6         54.20         37.77        19.73 o                         
  -9   2   6       1396.80       1367.06        55.93 o                         
  -8   2   6       1825.88       1661.79        56.13 o                         
  -7   2   6       7248.41       7257.79       114.07 o                         
  -6   2   6       2115.18       2026.45        50.48 o                         
  -5   2   6        324.08        340.65        23.25 o                         
  -4   2   6       2446.83       2583.64        51.81 o                         
  -3   2   6         55.12         30.75         9.14 o                         
  -2   2   6       1814.48       1797.51        43.33 o                         
  -1   2   6       7227.65       7435.72        97.09 o                         
   0   2   6       6253.48       6152.70        85.47 o                         
   1   2   6       1362.18       1434.85        39.46 o                         
   2   2   6       2375.19       2252.09        48.42 o                         
   3   2   6       2132.10       2188.28        58.27 o                         
   4   2   6        287.72        369.80        30.83 o                         
   5   2   6          0.23         20.35        13.56 o                         
   6   2   6          9.61         15.14        11.36 o                         
   7   2   6        884.68        962.67        40.71 o                         
   8   2   6         80.30        126.91        28.98 o                         
   9   2   6        725.41        736.45        58.14 o                         
  10   2   6        277.73        250.08        41.86 o                         
  11   2   6        195.53        192.49        40.10 o                         
  12   2   6        638.08        644.41        76.03 o                         
  13   2   6        147.64         34.45        38.10 o                         
  14   2   6         77.69         25.15        42.13 o                         
  15   2   6         12.87         54.75        88.78 o                         
 -15   3   6          1.56        103.58        91.00 o                         
 -14   3   6        931.03        892.24       181.26 o                         
 -13   3   6        938.24        994.27        95.89 o                         
 -12   3   6       1168.86       1117.07        94.98 o                         
 -11   3   6        957.38       1022.28        74.62 o                         
 -10   3   6       1156.94       1133.14        63.82 o                         
  -9   3   6       1393.97       1413.61        56.78 o                         
  -8   3   6         37.83         51.02        17.60 o                         
  -7   3   6        401.42        470.41        36.54 o                         
  -6   3   6       1926.42       1937.24        52.88 o                         
  -5   3   6       1477.07       1444.52        56.92 o                         
  -4   3   6       5028.30       5017.78        82.15 o                         
  -3   3   6       4251.23       4040.73        69.23 o                         
  -2   3   6       7567.25       7243.51       101.25 o                         
  -1   3   6      10831.90      11137.14       162.59 o                         
   0   3   6        716.20        791.53        35.66 o                         
   1   3   6       1139.60       1271.24        41.77 o                         
   2   3   6       3536.91       3645.36        75.21 o                         
   3   3   6       2604.85       2593.94        65.33 o                         
   4   3   6       2936.92       2840.26        60.62 o                         
   5   3   6       5241.77       5340.53       110.38 o                         
   6   3   6       2712.94       2605.30        77.57 o                         
   7   3   6       2722.00       2552.76        80.66 o                         
   8   3   6       1953.01       1891.49        80.44 o                         
   9   3   6         69.13         47.85        23.76 o                         
  10   3   6        386.26        451.55        62.23 o                         
  11   3   6        245.36        267.64        53.34 o                         
  12   3   6        784.23        904.84        89.12 o                         
  13   3   6        669.59        824.84        96.43 o                         
  14   3   6        428.59        330.96        80.24 o                         
 -15   4   6        918.18        899.03       118.39 o                         
 -14   4   6        122.91        169.58        99.88 o                         
 -13   4   6          0.56         71.38       105.06 o                         
 -12   4   6          0.75        -12.09        35.38 o                         
 -11   4   6        140.56         99.92        45.33 o                         
 -10   4   6        171.40         82.86        36.95 o                         
  -9   4   6        967.09        926.08        87.88 o                         
  -8   4   6          3.37          5.45        15.18 o                         
  -7   4   6        258.87        250.98        26.88 o                         
  -6   4   6        137.25        168.79        25.46 o                         
  -5   4   6        402.25        400.84        27.83 o                         
  -4   4   6         58.61         71.71        13.73 o                         
  -3   4   6       1164.68       1071.72        43.22 o                         
  -2   4   6        299.01        336.12        24.68 o                         
  -1   4   6        362.21        434.45        28.25 o                         
   0   4   6         49.49         29.53        15.10 o                         
   1   4   6       2180.74       2212.36        53.18 o                         
   2   4   6       1601.35       1557.62        48.00 o                         
   3   4   6        860.73        923.97        41.17 o                         
   4   4   6       4086.54       4091.42        89.73 o                         
   5   4   6         23.22          8.29        15.31 o                         
   6   4   6         30.29         32.19        23.92 o                         
   7   4   6        241.56        299.62        35.90 o                         
   8   4   6       1088.88       1012.85        63.59 o                         
   9   4   6        890.84        713.29        73.28 o                         
  10   4   6        164.00        137.87        43.37 o                         
  11   4   6         68.58         47.43        36.49 o                         
  12   4   6        342.78        316.57        59.23 o                         
  13   4   6         22.80        -26.68        43.93 o                         
  14   4   6          0.07         69.53        60.17 o                         
 -14   5   6         20.69        115.91        58.30 o                         
 -13   5   6         16.70         -1.66        47.33 o                         
 -12   5   6        105.16         68.91        72.88 o                         
 -11   5   6        190.60        186.25        47.37 o                         
 -10   5   6        181.39        223.93        66.38 o                         
  -9   5   6         36.07         65.92        28.95 o                         
  -8   5   6        132.91        139.54        31.02 o                         
  -7   5   6          5.09        -18.52        18.52 o                         
  -6   5   6        146.91        120.13        27.11 o                         
  -5   5   6       6943.60       6775.58       110.77 o                         
  -4   5   6       4437.64       4497.20        80.76 o                         
  -3   5   6       3566.03       3676.89        72.91 o                         
  -2   5   6       1041.44        983.32        42.06 o                         
  -1   5   6        655.44        666.95        51.76 o                         
   0   5   6         19.67          2.91        12.80 o                         
   1   5   6        229.85        220.80        25.96 o                         
   2   5   6        456.71        436.08        31.49 o                         
   3   5   6       1918.18       1742.99        66.41 o                         
   4   5   6        640.83        666.93        34.34 o                         
   5   5   6       3856.79       3783.19        90.58 o                         
   6   5   6          9.52         11.41        27.66 o                         
   7   5   6         46.87         58.19        36.16 o                         
   8   5   6        152.41        137.20        41.44 o                         
   9   5   6          5.84         -6.43        33.78 o                         
  10   5   6          2.75        -29.43        33.09 o                         
  11   5   6         93.95        172.86        75.57 o                         
  12   5   6        481.14        537.74        77.07 o                         
  13   5   6         93.67         69.33        49.40 o                         
 -13   6   6        262.96        286.47       132.03 o                         
 -12   6   6         78.91         40.65        48.12 o                         
 -11   6   6         28.23         10.29        43.80 o                         
 -10   6   6         38.89         66.24        39.50 o                         
  -9   6   6       1272.90       1242.48        98.08 o                         
  -8   6   6         90.88        199.17        44.70 o                         
  -7   6   6        771.73        808.29        61.36 o                         
  -6   6   6        651.33        783.74        58.25 o                         
  -5   6   6         15.54        -17.56        17.56 o                         
  -4   6   6       1480.06       1480.53        74.62 o                         
  -3   6   6        419.42        441.00        53.51 o                         
  -2   6   6       1760.27       1677.60        56.87 o                         
  -1   6   6       2898.85       2834.30        69.29 o                         
   0   6   6       6298.10       6232.94       118.42 o                         
   1   6   6      10900.11      10984.19       173.36 o                         
   2   6   6       2297.91       2322.91        64.19 o                         
   3   6   6       1791.31       1865.43        95.78 o                         
   4   6   6        436.27        393.51        49.19 o                         
   5   6   6         26.66         66.03        30.12 o                         
   6   6   6         41.75         40.73        30.56 o                         
   7   6   6       3387.09       3120.99       175.27 o                         
   8   6   6       2226.71       2104.77       196.14 o                         
   9   6   6        593.44        734.49        84.22 o                         
  10   6   6       1187.50       1013.94       102.95 o                         
  11   6   6        296.47        414.57        69.91 o                         
  12   6   6         30.36         67.71        45.48 o                         
  13   6   6          0.46        -36.25        64.37 o                         
 -12   7   6        412.43        395.31        91.12 o                         
 -11   7   6         82.39         70.68        54.12 o                         
 -10   7   6        304.84        347.22        62.39 o                         
  -9   7   6          5.94        -16.46        33.30 o                         
  -8   7   6          4.50         22.38        35.87 o                         
  -7   7   6         41.54        113.64        33.90 o                         
  -6   7   6        472.90        470.17        50.80 o                         
  -5   7   6          2.86         30.47        25.11 o                         
  -4   7   6        783.50        828.05        61.26 o                         
  -3   7   6       1123.36       1102.55        67.99 o                         
  -2   7   6        121.86         94.15        29.37 o                         
  -1   7   6          2.57         33.59        21.12 o                         
   0   7   6        178.76        140.74        28.04 o                         
   1   7   6        521.36        498.88        60.58 o                         
   2   7   6       1945.61       2041.02        94.32 o                         
   3   7   6        593.30        825.29        73.72 o                         
   4   7   6        590.10        546.81        61.42 o                         
   5   7   6       1084.35        987.94        84.25 o                         
   6   7   6        251.85        303.83        58.46 o                         
   7   7   6          2.75         45.77        35.19 o                         
   8   7   6         67.18         55.74        75.27 o                         
   9   7   6         52.44          5.52        63.22 o                         
  10   7   6        126.00         79.44        61.49 o                         
  11   7   6         36.96        102.12        47.29 o                         
  12   7   6        903.96       1028.89       141.76 o                         
 -11   8   6        105.28        182.18        67.31 o                         
 -10   8   6          4.11         -5.47        43.04 o                         
  -9   8   6         28.20        -27.01        35.20 o                         
  -8   8   6       1127.92       1115.56       135.29 o                         
  -7   8   6       1233.41       1148.79        96.19 o                         
  -6   8   6        807.23        807.66        67.80 o                         
  -5   8   6        507.82        521.90        54.30 o                         
  -4   8   6        295.19        263.41        40.30 o                         
  -3   8   6          0.05        -11.68        21.94 o                         
  -2   8   6       1402.99       1436.63        90.06 o                         
  -1   8   6       1200.46       1150.37       108.60 o                         
   0   8   6        148.70        102.52        46.33 o                         
   1   8   6       1992.90       2193.77       199.02 o                         
   2   8   6       4068.33       3823.52       138.37 o                         
   3   8   6       1351.68       1401.86        97.81 o                         
   4   8   6        473.00        402.93        59.17 o                         
   5   8   6        272.33        234.36        69.87 o                         
   6   8   6          6.95         44.25        36.10 o                         
   7   8   6          2.59        -40.03        40.03 o                         
   8   8   6        308.55        253.61        61.76 o                         
   9   8   6          8.77         15.94        42.82 o                         
  10   8   6         25.08         48.92        47.49 o                         
 -10   9   6        471.13        594.66        98.59 o                         
  -9   9   6        762.69        945.22       120.48 o                         
  -8   9   6        259.91        271.15        59.19 o                         
  -7   9   6         42.47         14.73        52.13 o                         
  -6   9   6        400.42        329.33        58.68 o                         
  -5   9   6        649.10        608.98        70.08 o                         
  -4   9   6       1232.31       1186.68        91.37 o                         
  -3   9   6       2055.77       2221.69       162.92 o                         
  -2   9   6       1788.79       1624.23       140.20 o                         
  -1   9   6       1179.23        963.35       106.91 o                         
   0   9   6        431.66        381.20        73.56 o                         
   1   9   6         13.09         -5.18        49.57 o                         
   2   9   6        112.98        111.76       116.53 o                         
   3   9   6        588.95        769.15       101.63 o                         
   4   9   6       1913.49       1885.19       127.91 o                         
   5   9   6        496.00        465.40       115.63 o                         
   6   9   6        627.85        714.28        89.20 o                         
   7   9   6        676.28        590.84        79.97 o                         
   8   9   6         89.81         47.76        81.53 o                         
   9   9   6        125.51        100.15        74.70 o                         
  -8  10   6        142.45         61.11       102.47 o                         
  -7  10   6        240.36        231.57       108.02 o                         
  -6  10   6         29.82        176.82        91.00 o                         
  -5  10   6        352.37        334.41       109.50 o                         
  -4  10   6        388.07        344.32        76.46 o                         
  -3  10   6         10.43         52.57        53.17 o                         
  -2  10   6          2.18        -48.09        48.09 o                         
  -1  10   6        198.03        207.33        68.00 o                         
   0  10   6          1.73         16.41        80.27 o                         
   1  10   6         33.42         26.35        72.51 o                         
   2  10   6         20.52        -39.34        40.24 o                         
   3  10   6         71.64         17.58        49.37 o                         
   4  10   6          2.73        -38.36        38.36 o                         
   5  10   6        135.24        135.07       117.27 o                         
   6  10   6         81.12        -45.79        80.27 o                         
   7  10   6        111.95        246.38        91.18 o                         
  -5  11   6        358.45        368.44       128.73 o                         
  -4  11   6        566.60        537.80       138.35 o                         
  -3  11   6        680.07        662.52       111.37 o                         
  -2  11   6         58.57          3.60        64.00 o                         
  -1  11   6        336.75        262.18        81.01 o                         
   0  11   6        495.10        445.01       122.41 o                         
   1  11   6          1.97        -19.12        69.92 o                         
   2  11   6          3.12       -104.82       125.77 o                         
   3  11   6         72.66        143.76        66.70 o                         
   4  11   6        106.40         40.37        52.44 o                         
 -16   1   7        468.09        420.90       136.87 o                         
 -15   1   7        318.10        291.90        62.05 o                         
 -14   1   7        430.08        414.46        57.34 o                         
 -13   1   7       2176.29       2391.03        95.06 o                         
 -12   1   7        185.52        232.25        35.99 o                         
 -11   1   7       1270.72       1333.36        63.12 o                         
 -10   1   7        178.21        161.58        26.26 o                         
  -9   1   7         39.21         67.82        18.86 o                         
  -8   1   7        118.82        178.00        21.60 o                         
  -7   1   7       2773.07       2686.64        64.93 o                         
  -6   1   7       3117.45       3119.66        83.90 o                         
  -5   1   7        259.77        229.86        32.06 o                         
  -4   1   7       7947.47       7880.19        87.00 o                         
  -3   1   7      23497.55      23963.69       281.39 o                         
  -2   1   7        854.29        961.31        38.68 o                         
  -1   1   7       3342.16       3476.63        47.50 o                         
   0   1   7        383.33        457.75        23.18 o                         
   1   1   7        190.56        234.95        16.11 o                         
   2   1   7        682.25        659.93        22.36 o                         
   3   1   7       6443.95       6573.71       129.63 o                         
   4   1   7       3170.84       2852.42        76.31 o                         
   5   1   7       4059.81       4084.28        58.11 o                         
   6   1   7       4522.67       4419.04       112.34 o                         
   7   1   7       3404.30       3309.91        72.99 o                         
   8   1   7        734.40        768.99        42.88 o                         
   9   1   7         28.93        -13.40        19.67 o                         
  10   1   7        424.43        524.29        53.12 o                         
  11   1   7       1244.50       1289.42        84.61 o                         
  12   1   7        265.49        332.30        50.91 o                         
  13   1   7       1011.12        994.30        82.98 o                         
  14   1   7        377.86        513.74        64.48 o                         
  15   1   7        165.40        188.66       109.50 o                         
 -15   2   7        225.78        205.31        66.44 o                         
 -14   2   7         19.81        -25.66        44.85 o                         
 -13   2   7        477.75        468.56        57.17 o                         
 -12   2   7        189.29        196.10        40.25 o                         
 -11   2   7        905.71        850.18        72.40 o                         
 -10   2   7        911.03        863.64        51.30 o                         
  -9   2   7       3302.45       3225.33        78.78 o                         
  -8   2   7       2609.24       2519.22        64.32 o                         
  -7   2   7       3063.84       2942.35        66.01 o                         
  -6   2   7       9101.21       8999.04       125.71 o                         
  -5   2   7        553.55        501.13        25.48 o                         
  -4   2   7       1213.79       1289.74        44.17 o                         
  -3   2   7       2673.06       2724.20        43.45 o                         
  -2   2   7       1331.79       1192.57        31.33 o                         
  -1   2   7       1934.17       1830.79        40.93 o                         
   0   2   7       6097.76       5885.95        96.73 o                         
   1   2   7       4136.87       4130.04        70.45 o                         
   2   2   7       3055.15       2985.39        69.07 o                         
   3   2   7        336.72        295.87        26.61 o                         
   4   2   7       1062.84       1131.84        48.44 o                         
   5   2   7       1125.18       1190.24        55.95 o                         
   6   2   7        936.02        926.30        55.20 o                         
   7   2   7         22.38          0.78        19.32 o                         
   8   2   7       2559.59       2613.63       120.97 o                         
   9   2   7        842.54        867.39        84.90 o                         
  10   2   7       1361.49       1379.59        82.61 o                         
  11   2   7         93.19         84.30        38.87 o                         
  12   2   7         41.11         20.10        39.62 o                         
  13   2   7          5.26          1.01        41.21 o                         
  14   2   7        113.75        154.01        56.26 o                         
 -15   3   7          5.71        -45.13        71.77 o                         
 -14   3   7         28.06         89.59        55.09 o                         
 -13   3   7          0.87         12.82        43.65 o                         
 -12   3   7         58.78         75.37        44.79 o                         
 -11   3   7         75.93         93.34        29.18 o                         
 -10   3   7        330.88        330.84        40.67 o                         
  -9   3   7          3.53         26.93        18.23 o                         
  -8   3   7        487.58        485.45        35.89 o                         
  -7   3   7        914.63        892.23        44.28 o                         
  -6   3   7         65.96         61.85        19.34 o                         
  -5   3   7       1389.23       1424.56        74.85 o                         
  -4   3   7        576.52        682.14        29.72 o                         
  -3   3   7       1773.58       1895.38        45.50 o                         
  -2   3   7       1863.46       2082.72        47.81 o                         
  -1   3   7        264.81        281.36        21.75 o                         
   0   3   7       1059.19       1201.06        45.30 o                         
   1   3   7       1478.99       1547.67        42.80 o                         
   2   3   7        362.05        383.49        27.25 o                         
   3   3   7       2756.59       2973.64        85.86 o                         
   4   3   7       1575.53       1676.64        37.60 o                         
   5   3   7        231.73        198.81        27.74 o                         
   6   3   7        233.25        186.93        28.56 o                         
   7   3   7        575.30        647.49        51.09 o                         
   8   3   7          3.52          5.10        20.61 o                         
   9   3   7        213.92        223.17        63.00 o                         
  10   3   7        390.69        395.78       108.05 o                         
  11   3   7          7.96        -14.41        54.32 o                         
  12   3   7        146.69        191.03        51.49 o                         
  13   3   7         20.98        -34.01        65.21 o                         
  14   3   7          0.60        139.04        51.73 o                         
 -15   4   7         10.57        150.93        92.48 o                         
 -14   4   7         86.76        110.57       106.17 o                         
 -13   4   7         45.89        -20.35        42.54 o                         
 -12   4   7        551.05        656.09        78.93 o                         
 -11   4   7        207.00        305.83        88.29 o                         
 -10   4   7        970.08       1095.47        90.23 o                         
  -9   4   7       2126.52       2149.33        82.12 o                         
  -8   4   7       1812.67       1815.22        61.73 o                         
  -7   4   7       4445.05       4453.85        90.19 o                         
  -6   4   7       1124.45       1125.10        46.29 o                         
  -5   4   7         18.55         27.67        13.66 o                         
  -4   4   7          4.55        -10.22        17.33 o                         
  -3   4   7       1477.04       1567.52        44.59 o                         
  -2   4   7       1161.86       1013.54        40.02 o                         
  -1   4   7       4750.60       4738.40        84.04 o                         
   0   4   7       8821.21       8725.75       125.28 o                         
   1   4   7       4225.82       4279.52        79.27 o                         
   2   4   7       1946.90       1897.60        55.48 o                         
   3   4   7        928.03        889.91        43.34 o                         
   4   4   7         27.43         16.06        18.90 o                         
   5   4   7        937.27        984.76        55.97 o                         
   6   4   7       1550.92       1538.75        68.27 o                         
   7   4   7       2591.62       2698.63        85.66 o                         
   8   4   7       2866.87       2931.95        93.73 o                         
   9   4   7       2203.72       1957.59       119.06 o                         
  10   4   7       1191.64       1024.20        91.96 o                         
  11   4   7         43.25         11.09        32.32 o                         
  12   4   7          7.90        -36.59        36.59 o                         
  13   4   7          2.44        -33.55        33.55 o                         
  14   4   7        203.20        149.87       149.45 o                         
 -14   5   7         82.54        157.54        68.79 o                         
 -13   5   7         34.62        109.00       199.02 o                         
 -12   5   7        419.79        400.91        80.89 o                         
 -11   5   7        230.69        227.06        54.89 o                         
 -10   5   7        110.51        102.57        41.07 o                         
  -9   5   7        481.52        632.35        97.97 o                         
  -8   5   7        816.32        818.97        60.37 o                         
  -7   5   7        261.26        220.51        35.47 o                         
  -6   5   7       2717.30       2832.18       103.16 o                         
  -5   5   7       7474.40       7442.00       117.31 o                         
  -4   5   7       2425.50       2343.85        57.94 o                         
  -3   5   7       6125.45       6009.87       114.37 o                         
  -2   5   7       3014.93       3136.30        91.18 o                         
  -1   5   7         97.72         64.03        16.25 o                         
   0   5   7        454.15        455.41        49.01 o                         
   1   5   7       2610.89       2504.13        62.11 o                         
   2   5   7       2430.08       2340.65        76.99 o                         
   3   5   7        421.89        485.95        35.25 o                         
   4   5   7        699.61        705.30        38.76 o                         
   5   5   7       5089.98       5015.27       160.50 o                         
   6   5   7         98.24        131.16        55.06 o                         
   7   5   7        388.77        412.63        58.95 o                         
   8   5   7         81.92         34.04        34.70 o                         
   9   5   7        188.31        170.27        45.61 o                         
  10   5   7         13.24         21.58        47.75 o                         
  11   5   7        338.79        491.25        71.22 o                         
  12   5   7        108.79          0.77        39.13 o                         
  13   5   7        195.82        230.52        65.80 o                         
 -13   6   7         54.52         46.27        66.96 o                         
 -12   6   7         18.89         64.72        52.57 o                         
 -11   6   7        278.90        163.39        52.41 o                         
 -10   6   7        100.94        178.73        48.42 o                         
  -9   6   7        528.38        479.94        74.13 o                         
  -8   6   7          2.31        -11.11        28.23 o                         
  -7   6   7         71.75         88.14        28.67 o                         
  -6   6   7        101.65        166.57        33.42 o                         
  -5   6   7       2052.27       1853.55        78.67 o                         
  -4   6   7         11.49         -5.43        19.61 o                         
  -3   6   7        544.97        565.07        37.28 o                         
  -2   6   7         85.46        117.44        20.45 o                         
  -1   6   7         30.23         54.30        16.46 o                         
   0   6   7       1101.91       1118.15        47.55 o                         
   1   6   7        825.37        882.90        46.08 o                         
   2   6   7         87.41         45.85        21.25 o                         
   3   6   7          1.67        -18.18        18.18 o                         
   4   6   7        133.35        113.49        47.71 o                         
   5   6   7          0.08         34.58        29.10 o                         
   6   6   7        469.90        461.84        69.15 o                         
   7   6   7        101.38         69.72        39.62 o                         
   8   6   7        211.69        228.44        50.55 o                         
   9   6   7        105.55         90.60       106.47 o                         
  10   6   7          0.52         62.31        41.81 o                         
  11   6   7        108.97         36.69        42.47 o                         
  12   6   7          2.89        -12.73        39.08 o                         
 -12   7   7        721.66        765.98       112.71 o                         
 -11   7   7       1215.80       1197.57       134.69 o                         
 -10   7   7        299.04        293.19        61.29 o                         
  -9   7   7         18.11         56.90        42.92 o                         
  -8   7   7         56.89         55.06        36.72 o                         
  -7   7   7        219.40        138.41        43.00 o                         
  -6   7   7       1078.57       1194.22        76.20 o                         
  -5   7   7       3176.89       3226.60       102.74 o                         
  -4   7   7       2548.73       2497.53        88.49 o                         
  -3   7   7       4334.39       4252.30       114.05 o                         
  -2   7   7       1567.85       1649.38        76.56 o                         
  -1   7   7        860.44        916.09        51.37 o                         
   0   7   7         20.26         65.50        21.68 o                         
   1   7   7         48.13         71.88        27.15 o                         
   2   7   7       1452.62       1290.46        85.72 o                         
   3   7   7       1273.58       1441.34        94.25 o                         
   4   7   7        951.56        953.69        80.87 o                         
   5   7   7        591.82        587.23        81.47 o                         
   6   7   7        273.58        267.98        53.97 o                         
   7   7   7         10.00         67.79        36.90 o                         
   8   7   7        198.79        213.72        80.87 o                         
   9   7   7        580.24        504.96        74.71 o                         
  10   7   7        491.13        399.94        70.49 o                         
  11   7   7        334.16        284.58        74.51 o                         
 -11   8   7         48.13         77.38        52.99 o                         
 -10   8   7         63.35          8.07        98.77 o                         
  -9   8   7        402.37        360.90        71.97 o                         
  -8   8   7        502.71        429.08        65.65 o                         
  -7   8   7        583.37        620.01        74.41 o                         
  -6   8   7       1327.18       1327.47        86.46 o                         
  -5   8   7        139.16        159.32        36.48 o                         
  -4   8   7          0.35         -4.29        23.64 o                         
  -3   8   7       1261.86       1231.40        76.41 o                         
  -2   8   7       1266.89       1237.63        85.24 o                         
  -1   8   7         13.30          1.07        33.29 o                         
   0   8   7       1589.45       1642.13       234.87 o                         
   1   8   7       1026.87       1133.36       111.24 o                         
   2   8   7       1065.91       1152.86        87.18 o                         
   3   8   7         33.97         19.35        63.80 o                         
   4   8   7        121.25        107.16        42.10 o                         
   5   8   7        321.32        379.22        94.42 o                         
   6   8   7        195.06        166.96        49.21 o                         
   7   8   7        375.37        370.71        64.80 o                         
   8   8   7        393.41        360.50        71.61 o                         
   9   8   7          5.50        -32.99        59.36 o                         
  10   8   7        656.41        815.05       100.36 o                         
 -10   9   7          0.59         19.37        47.60 o                         
  -9   9   7         19.17          8.82       106.17 o                         
  -8   9   7         20.81         34.52        38.05 o                         
  -7   9   7        290.83        291.05        59.21 o                         
  -6   9   7        762.49        824.37       156.48 o                         
  -5   9   7         80.36        119.28        35.41 o                         
  -4   9   7         70.97         91.82        36.47 o                         
  -3   9   7        158.36        209.44        86.19 o                         
  -2   9   7        588.98        694.91        94.07 o                         
  -1   9   7         46.76         -5.95        53.64 o                         
   0   9   7         87.78         65.04        49.69 o                         
   1   9   7         30.96          9.16        69.18 o                         
   2   9   7         46.30         83.55       133.17 o                         
   3   9   7        107.17         31.73        48.46 o                         
   4   9   7         49.19        143.19        56.41 o                         
   5   9   7         11.05         70.42        40.88 o                         
   6   9   7         24.92         47.57        44.12 o                         
   7   9   7          9.95        -32.61        36.07 o                         
   8   9   7         13.47         50.67        73.33 o                         
   9   9   7         39.15         91.90        51.49 o                         
  -8  10   7       1664.61       1609.11       153.86 o                         
  -7  10   7        554.43        716.84       164.99 o                         
  -6  10   7        174.62        261.17       116.90 o                         
  -5  10   7          3.65         33.29        68.07 o                         
  -4  10   7         68.25         44.50        52.94 o                         
  -3  10   7         80.65         53.27        53.88 o                         
  -2  10   7        439.65        551.41       120.97 o                         
  -1  10   7       2488.42       2598.20       262.98 o                         
   0  10   7       1726.87       1995.75       163.21 o                         
   1  10   7       1481.12       1620.77       197.17 o                         
   2  10   7        592.57        522.05       140.20 o                         
   3  10   7        115.92        151.06        67.46 o                         
   4  10   7         28.89         13.37        42.87 o                         
   5  10   7         82.68        121.23        64.68 o                         
   6  10   7        305.10        298.37        92.81 o                         
   7  10   7        457.24        481.34       171.51 o                         
  -5  11   7         85.11         32.55        78.42 o                         
  -4  11   7        180.13        245.63       105.80 o                         
  -3  11   7        349.93        312.96       121.34 o                         
  -2  11   7        554.28        635.37       109.05 o                         
  -1  11   7         98.15         94.14        66.59 o                         
   0  11   7         67.09         70.33        72.14 o                         
   1  11   7        361.17        439.70       174.57 o                         
   2  11   7          2.96         -8.99        55.49 o                         
   3  11   7        845.35        856.59       197.17 o                         
   4  11   7       1048.91       1103.96       149.41 o                         
 -16   0   8        158.55        -22.20        71.77 o                         
 -15   0   8         29.98         63.57        54.75 o                         
 -14   0   8        151.51         87.50        73.25 o                         
 -13   0   8        718.05        842.87       149.08 o                         
 -12   0   8        273.71        300.76        47.32 o                         
 -11   0   8        765.46        742.37        90.59 o                         
 -10   0   8       7099.88       7348.25       364.44 o                         
  -9   0   8       5693.95       5841.30       200.34 o                         
  -8   0   8       1504.66       1606.12        68.61 o                         
  -7   0   8        549.69        557.79        42.32 o                         
  -6   0   8        756.01        779.31        43.01 o                         
  -5   0   8        235.32        215.19        23.29 o                         
  -4   0   8       3970.94       4145.53        84.35 o                         
  -3   0   8       4456.32       4281.15        65.16 o                         
  -2   0   8      29010.28      30188.57       329.56 o                         
  -1   0   8       3173.24       3603.71        76.75 o                         
   0   0   8      18919.79      18706.64       260.78 o                         
   1   0   8        227.17        155.08        21.29 o                         
   2   0   8       5036.59       5675.81       173.95 o                         
   3   0   8        109.15         86.66        24.85 o                         
   4   0   8       1166.36       1111.90        68.93 o                         
   5   0   8        521.87        500.79        58.45 o                         
   6   0   8       5632.40       5450.53       166.89 o                         
   7   0   8       4272.24       4446.23       158.25 o                         
   8   0   8        493.36        505.84        67.86 o                         
   9   0   8        223.85        311.68        59.52 o                         
  10   0   8       1229.82       1222.18       129.07 o                         
  11   0   8        459.94        407.46        73.47 o                         
  12   0   8        312.36        290.55        68.20 o                         
  13   0   8         41.28        -37.52        48.83 o                         
  14   0   8        577.22        521.70        93.49 o                         
 -16   1   8          9.22        196.80        92.48 o                         
 -15   1   8          3.92        -20.90        35.50 o                         
 -14   1   8        483.64        602.27       123.86 o                         
 -13   1   8        733.28        648.57        66.77 o                         
 -12   1   8        491.30        555.77        63.80 o                         
 -11   1   8       2015.36       2009.14        86.11 o                         
 -10   1   8        114.40        151.51        25.06 o                         
  -9   1   8         16.07         21.63        16.24 o                         
  -8   1   8         13.26         28.06        20.86 o                         
  -7   1   8        939.76        992.11        39.27 o                         
  -6   1   8        159.77        109.25        18.99 o                         
  -5   1   8       3580.86       3516.41        62.69 o                         
  -4   1   8       2711.41       2653.69        75.69 o                         
  -3   1   8      13676.53      15175.33       224.42 o                         
  -2   1   8        943.21       1070.89        25.60 o                         
  -1   1   8         14.95          3.35         6.97 o                         
   0   1   8        121.78        166.36        14.33 o                         
   1   1   8        571.38        678.04        50.08 o                         
   2   1   8        861.89        765.77        25.98 o                         
   3   1   8       1171.52       1182.19        48.68 o                         
   4   1   8        252.17        325.39        30.96 o                         
   5   1   8       1724.03       1609.24        58.68 o                         
   6   1   8         64.16         64.36        11.08 o                         
   7   1   8       2189.95       2127.80        81.87 o                         
   8   1   8       1096.09       1008.71        65.38 o                         
   9   1   8         53.03         40.74        25.61 o                         
  10   1   8        303.21        327.79        45.14 o                         
  11   1   8       1056.68       1156.37        81.53 o                         
  12   1   8        913.87        971.38        98.44 o                         
  13   1   8         14.55         11.65        43.89 o                         
  14   1   8         13.88        -14.85        50.51 o                         
 -15   2   8         44.34        110.94       120.97 o                         
 -14   2   8         92.11         65.46        48.74 o                         
 -13   2   8        546.95        543.11        59.19 o                         
 -12   2   8        195.50        225.61        42.32 o                         
 -11   2   8         61.08         95.23        29.54 o                         
 -10   2   8        192.78        221.05        36.40 o                         
  -9   2   8        780.46        871.15        45.13 o                         
  -8   2   8       2466.64       2516.37        64.21 o                         
  -7   2   8        403.90        440.02        32.08 o                         
  -6   2   8        384.97        411.08        26.12 o                         
  -5   2   8        518.89        600.06        27.73 o                         
  -4   2   8        398.53        429.61        15.49 o                         
  -3   2   8       9357.45       9607.45       116.85 o                         
  -2   2   8      13603.69      14440.56       165.80 o                         
  -1   2   8       2447.08       2410.89        49.33 o                         
   0   2   8       4238.23       4261.63       116.09 o                         
   1   2   8       5876.67       6138.81        93.65 o                         
   2   2   8       2122.11       2387.65        55.39 o                         
   3   2   8        437.69        511.78        36.44 o                         
   4   2   8       5023.50       5296.90       108.07 o                         
   5   2   8         45.57         28.58        21.36 o                         
   6   2   8       2360.65       2193.80        87.03 o                         
   7   2   8        657.59        654.52        51.00 o                         
   8   2   8       1044.11       1055.70        91.60 o                         
   9   2   8         28.10         12.00        22.95 o                         
  10   2   8          5.91         20.15        24.58 o                         
  11   2   8         47.59         49.09        39.62 o                         
  12   2   8         33.90         13.90        31.78 o                         
  13   2   8         89.75         70.55        48.15 o                         
  14   2   8         63.48        109.72        70.92 o                         
 -15   3   8        526.45        452.71       142.79 o                         
 -14   3   8       1256.27       1179.91       196.80 o                         
 -13   3   8       1423.56       1428.85       114.10 o                         
 -12   3   8        230.17        233.22        52.86 o                         
 -11   3   8        672.87        689.95        60.83 o                         
 -10   3   8        438.00        406.16        44.97 o                         
  -9   3   8         37.85          2.04        19.40 o                         
  -8   3   8       2747.78       2686.41        77.48 o                         
  -7   3   8      10168.83      10250.80       214.37 o                         
  -6   3   8       2963.45       2802.48        63.30 o                         
  -5   3   8       5087.23       5170.54       100.52 o                         
  -4   3   8        883.98        854.57        35.58 o                         
  -3   3   8       1826.33       1640.00        42.61 o                         
  -2   3   8         37.34         48.83        12.17 o                         
  -1   3   8        140.46        147.01        21.54 o                         
   0   3   8       3176.70       3129.43        63.22 o                         
   1   3   8       7364.90       7301.44       109.19 o                         
   2   3   8       9006.72       9229.26       131.59 o                         
   3   3   8      10226.66      10047.25       139.78 o                         
   4   3   8       1894.18       1901.16        74.09 o                         
   5   3   8        823.92        735.05        49.64 o                         
   6   3   8       2062.88       1973.48        70.93 o                         
   7   3   8         75.04         49.80        22.05 o                         
   8   3   8         15.92         19.50        25.28 o                         
   9   3   8       1246.26       1269.60        77.17 o                         
  10   3   8       1709.45       1604.66        90.66 o                         
  11   3   8        386.92        447.48        65.68 o                         
  12   3   8        861.67        941.59        94.99 o                         
  13   3   8        568.54        535.00        79.61 o                         
  14   3   8        515.41        660.18       162.60 o                         
 -15   4   8         76.71         32.55        82.12 o                         
 -14   4   8         52.88        177.49        62.44 o                         
 -13   4   8         17.52        -38.42        38.42 o                         
 -12   4   8        322.82        226.47        51.79 o                         
 -11   4   8        777.12        789.58       110.33 o                         
 -10   4   8        999.14        965.06        85.10 o                         
  -9   4   8        843.74        809.72        91.28 o                         
  -8   4   8       1453.71       1435.37        54.98 o                         
  -7   4   8         16.83         -6.22        15.86 o                         
  -6   4   8        922.21       1023.32        60.52 o                         
  -5   4   8        886.95        836.04        64.38 o                         
  -4   4   8       1634.37       1678.95        48.42 o                         
  -3   4   8        100.47         86.51        15.62 o                         
  -2   4   8        799.76        784.20        38.70 o                         
  -1   4   8        510.07        491.77        31.02 o                         
   0   4   8       1060.01       1138.76        60.60 o                         
   1   4   8         50.58         56.68        14.37 o                         
   2   4   8        253.19        344.21        29.62 o                         
   3   4   8        726.20        611.05        41.17 o                         
   4   4   8        140.44        189.50        26.70 o                         
   5   4   8         12.57        -10.27        27.76 o                         
   6   4   8        339.40        362.32        44.62 o                         
   7   4   8         15.19        -13.01        18.69 o                         
   8   4   8       1250.36       1303.96        75.73 o                         
   9   4   8        813.04        815.40       134.66 o                         
  10   4   8        227.06        145.06        45.85 o                         
  11   4   8        256.23        248.57        55.57 o                         
  12   4   8         58.01         61.82        41.47 o                         
  13   4   8          2.97          2.23        43.42 o                         
 -14   5   8         90.86        196.84        68.99 o                         
 -13   5   8        187.69        149.36        89.89 o                         
 -12   5   8        339.44        229.55        73.97 o                         
 -11   5   8        471.03        413.66       128.52 o                         
 -10   5   8          8.01         20.58        36.13 o                         
  -9   5   8         94.53         53.92        35.27 o                         
  -8   5   8         43.33         52.86        40.88 o                         
  -7   5   8       1782.41       1851.86        82.76 o                         
  -6   5   8       1226.95       1271.46        65.47 o                         
  -5   5   8       2157.57       2201.66        58.72 o                         
  -4   5   8        187.21        163.69        28.66 o                         
  -3   5   8        577.25        661.87        37.61 o                         
  -2   5   8         46.26         41.91        16.92 o                         
  -1   5   8         54.95         55.14        16.61 o                         
   0   5   8        937.75        948.73        43.71 o                         
   1   5   8       3033.21       2875.52        68.36 o                         
   2   5   8       2035.61       1994.08        61.56 o                         
   3   5   8       2719.77       2656.97        87.88 o                         
   4   5   8       4263.51       4282.50        97.98 o                         
   5   5   8         87.03         71.49        21.17 o                         
   6   5   8         41.30         12.52        27.21 o                         
   7   5   8        159.26        204.35        46.47 o                         
   8   5   8        384.04        491.84        64.08 o                         
   9   5   8        258.95        320.36        69.91 o                         
  10   5   8        366.88        370.38        61.55 o                         
  11   5   8        295.11        223.67        56.79 o                         
  12   5   8         94.58        116.56        90.60 o                         
  13   5   8          4.79         66.02        43.29 o                         
 -13   6   8         23.07        -19.50        86.56 o                         
 -12   6   8          5.79        -25.62        48.75 o                         
 -11   6   8        953.31       1028.93        99.68 o                         
 -10   6   8       2153.61       2544.48       147.67 o                         
  -9   6   8        375.00        455.62        64.82 o                         
  -8   6   8       1545.55       1512.30       105.80 o                         
  -7   6   8         96.24         65.57        38.55 o                         
  -6   6   8         20.14         34.52        39.08 o                         
  -5   6   8        717.47        741.20        55.64 o                         
  -4   6   8        712.47        754.99        55.01 o                         
  -3   6   8        104.30        142.18        21.86 o                         
  -2   6   8        563.11        654.21        41.61 o                         
  -1   6   8       2505.87       2418.89        66.32 o                         
   0   6   8       1414.85       1519.05        60.56 o                         
   1   6   8          9.33        -13.19        13.29 o                         
   2   6   8         70.25         84.96        19.67 o                         
   3   6   8        661.51        639.69        60.76 o                         
   4   6   8        325.61        370.31        50.33 o                         
   5   6   8        764.73        785.70        73.99 o                         
   6   6   8       7301.55       6949.57       192.17 o                         
   7   6   8       1985.62       1932.85       173.18 o                         
   8   6   8        816.09        783.18        83.56 o                         
   9   6   8        849.24        775.21       129.55 o                         
  10   6   8         53.43         68.40        42.87 o                         
  11   6   8         18.47          2.81        42.69 o                         
  12   6   8        131.62        170.23        81.60 o                         
 -12   7   8        172.60        109.22        63.14 o                         
 -11   7   8         30.73         22.60        46.78 o                         
 -10   7   8        239.60        161.81        54.69 o                         
  -9   7   8         47.03         51.65        41.30 o                         
  -8   7   8          7.61        -25.87        30.51 o                         
  -7   7   8          1.38          3.66        28.59 o                         
  -6   7   8        139.85        109.71        40.58 o                         
  -5   7   8        381.38        366.89        44.78 o                         
  -4   7   8        132.95        126.91        32.36 o                         
  -3   7   8        115.91        113.41        29.00 o                         
  -2   7   8         49.46         26.92        22.37 o                         
  -1   7   8          0.96          4.02        29.59 o                         
   0   7   8       1607.28       1448.06        61.38 o                         
   1   7   8        428.66        449.05        79.34 o                         
   2   7   8         25.53         22.18        25.99 o                         
   3   7   8         10.57         23.37        29.92 o                         
   4   7   8          6.78          3.14        31.52 o                         
   5   7   8         75.91        129.04        40.02 o                         
   6   7   8        293.39        370.86        60.62 o                         
   7   7   8         52.43         36.48        47.66 o                         
   8   7   8         59.39        105.21        45.76 o                         
   9   7   8         28.96         -5.37        36.46 o                         
  10   7   8          1.33         12.69        69.38 o                         
  11   7   8       1312.85       1412.92       123.11 o                         
 -11   8   8        476.49        494.01        94.78 o                         
 -10   8   8          7.88         62.87        43.86 o                         
  -9   8   8        366.05        504.01        91.24 o                         
  -8   8   8        124.99         77.03        41.16 o                         
  -7   8   8        218.63        280.48        57.81 o                         
  -6   8   8         59.68         84.96        38.98 o                         
  -5   8   8        313.31        301.41        43.22 o                         
  -4   8   8         33.25         42.00        28.72 o                         
  -3   8   8        681.21        768.88        69.80 o                         
  -2   8   8       3465.52       3378.28       121.21 o                         
  -1   8   8        622.20        813.71        92.46 o                         
   0   8   8        849.35        960.76       123.55 o                         
   1   8   8       1420.81       1567.21       154.58 o                         
   2   8   8        255.49        234.01        43.91 o                         
   3   8   8         55.61        143.62        39.61 o                         
   4   8   8        361.69        354.40        57.70 o                         
   5   8   8       1448.34       1401.74       105.40 o                         
   6   8   8        798.40        668.12        87.04 o                         
   7   8   8       1207.46       1057.13       101.86 o                         
   8   8   8       1491.62       1314.79       115.58 o                         
   9   8   8        174.47        234.05        61.42 o                         
  10   8   8        656.32        786.72        99.65 o                         
 -10   9   8         67.68         73.13        59.20 o                         
  -9   9   8        142.06        182.85        55.28 o                         
  -8   9   8         49.58        100.38        47.44 o                         
  -7   9   8        875.72       1021.03       134.63 o                         
  -6   9   8       1285.79       1375.79       157.78 o                         
  -5   9   8       1071.70        978.46       150.41 o                         
  -4   9   8        384.92        392.54        72.30 o                         
  -3   9   8        816.49        730.07       120.60 o                         
  -2   9   8        956.73        987.46       108.51 o                         
  -1   9   8          6.85         31.13        42.31 o                         
   0   9   8        797.23        959.19       111.16 o                         
   1   9   8        702.76        771.54       103.32 o                         
   2   9   8       1247.90       1243.18       125.20 o                         
   3   9   8       2954.87       2812.71       423.16 o                         
   4   9   8       1841.15       1983.22       139.47 o                         
   5   9   8        507.27        485.20        71.09 o                         
   6   9   8         22.13         26.04        40.93 o                         
   7   9   8        189.51        170.02        55.57 o                         
   8   9   8         35.17         -9.36        42.68 o                         
   9   9   8       1173.68        901.15       133.17 o                         
  -8  10   8         34.46         99.67        47.72 o                         
  -7  10   8          0.24         32.55        83.60 o                         
  -6  10   8         73.97        136.13        97.66 o                         
  -5  10   8         47.78         63.63        85.08 o                         
  -4  10   8          0.51          8.14        66.59 o                         
  -3  10   8        154.69        116.48       135.39 o                         
  -2  10   8        230.76        173.08        61.93 o                         
  -1  10   8        203.32        207.07        64.89 o                         
   0  10   8        144.59        250.85        89.52 o                         
   1  10   8         51.32         97.12        54.40 o                         
   2  10   8        185.92        126.98        57.41 o                         
   3  10   8         46.13        130.27        62.96 o                         
   4  10   8        125.01        165.70       119.86 o                         
   5  10   8        110.92        121.63        64.56 o                         
   6  10   8         85.44        217.18       139.46 o                         
   7  10   8          9.20        -71.44       122.08 o                         
  -4  11   8        241.32        123.55        92.48 o                         
  -3  11   8         69.40         10.36        85.82 o                         
  -2  11   8          0.66        135.50        91.00 o                         
  -1  11   8          3.64        -87.44       120.60 o                         
   0  11   8        246.94        254.41       136.10 o                         
   1  11   8        140.53         77.74        75.46 o                         
   2  11   8        410.93        353.25        89.23 o                         
   3  11   8        217.13        368.34        85.20 o                         
 -15   1   9        403.39        373.93        93.42 o                         
 -14   1   9        606.04        584.45        69.88 o                         
 -13   1   9       1303.26       1230.48        90.84 o                         
 -12   1   9        193.75        193.83        33.95 o                         
 -11   1   9        453.26        449.15        67.55 o                         
 -10   1   9        246.27        256.46        30.64 o                         
  -9   1   9       4248.40       4311.16        89.86 o                         
  -8   1   9       6397.06       6282.74       107.08 o                         
  -7   1   9       1434.19       1425.61        45.73 o                         
  -6   1   9       3123.13       3043.67        59.45 o                         
  -5   1   9       1042.08        940.37        30.88 o                         
  -4   1   9       3723.24       3737.46        88.55 o                         
  -3   1   9       1404.28       1591.95        46.41 o                         
  -2   1   9       6152.82       6625.46        76.38 o                         
  -1   1   9       2950.08       2812.61        58.56 o                         
   0   1   9       2543.22       2405.01        45.62 o                         
   1   1   9       7201.99       7145.84       100.08 o                         
   2   1   9       6254.38       6286.12        84.33 o                         
   3   1   9         65.77         29.43        14.19 o                         
   4   1   9       4175.06       4563.24        99.79 o                         
   5   1   9       3337.16       3374.53        88.50 o                         
   6   1   9        381.57        357.32        37.57 o                         
   7   1   9       1007.62        939.43        67.88 o                         
   8   1   9        590.96        616.36        53.38 o                         
   9   1   9        531.82        612.85        66.41 o                         
  10   1   9       1110.96       1154.19        78.86 o                         
  11   1   9       1694.72       1705.37       100.25 o                         
  12   1   9        581.77        683.93        69.23 o                         
  13   1   9          2.10         20.13        34.50 o                         
  14   1   9         36.29          4.72        36.74 o                         
 -15   2   9         60.30        197.55        67.71 o                         
 -14   2   9        192.30        227.96        57.07 o                         
 -13   2   9        280.55        279.92        60.04 o                         
 -12   2   9       2025.60       1945.18        94.69 o                         
 -11   2   9        927.96        961.00        92.89 o                         
 -10   2   9        883.70        934.13        64.64 o                         
  -9   2   9        366.17        364.35        32.86 o                         
  -8   2   9         26.75         38.55        19.01 o                         
  -7   2   9        180.41        221.31        29.23 o                         
  -6   2   9       3088.48       3143.14        68.92 o                         
  -5   2   9       6502.02       6847.58        81.77 o                         
  -4   2   9       6541.75       6310.13       160.80 o                         
  -3   2   9       6768.01       6642.89        94.07 o                         
  -2   2   9       9502.58       9702.13       154.76 o                         
  -1   2   9       4487.26       4378.11        72.90 o                         
   0   2   9       2009.63       1999.38        48.08 o                         
   1   2   9       1508.23       1580.05        57.65 o                         
   2   2   9         37.08         29.00        13.38 o                         
   3   2   9        649.40        684.59        42.97 o                         
   4   2   9       2143.15       2073.07        65.92 o                         
   5   2   9       2040.09       1928.43        66.73 o                         
   6   2   9        696.93        711.49        51.01 o                         
   7   2   9       2366.79       2351.65        82.23 o                         
   8   2   9       2069.82       1914.01        87.83 o                         
   9   2   9        302.45        307.89        43.57 o                         
  10   2   9          2.00         16.55        24.64 o                         
  11   2   9         84.13        109.56        36.05 o                         
  12   2   9        532.60        644.10        67.23 o                         
  13   2   9        399.32        308.39        67.50 o                         
  14   2   9        133.31        268.88       101.40 o                         
 -15   3   9         80.79         21.46        86.56 o                         
 -14   3   9         49.92        -48.46        83.60 o                         
 -13   3   9          1.55          3.35        39.12 o                         
 -12   3   9         18.77         49.68        39.27 o                         
 -11   3   9        140.41        157.52        35.35 o                         
 -10   3   9         18.58         24.59        25.63 o                         
  -9   3   9          0.13        -18.27        18.27 o                         
  -8   3   9         29.53         18.23        18.38 o                         
  -7   3   9         11.85        -12.25        12.25 o                         
  -6   3   9       1096.10       1155.03        41.58 o                         
  -5   3   9         13.18         42.04        13.32 o                         
  -4   3   9         83.38         97.57        15.08 o                         
  -3   3   9        409.03        433.90        37.02 o                         
  -2   3   9        544.86        607.57        30.48 o                         
  -1   3   9       1409.81       1432.72        42.98 o                         
   0   3   9        155.06        139.21        17.34 o                         
   1   3   9         62.67         63.76        15.13 o                         
   2   3   9        111.01        141.52        19.83 o                         
   3   3   9        388.51        403.35        24.52 o                         
   4   3   9         44.16         87.60        21.64 o                         
   5   3   9          1.42        -10.39        16.26 o                         
   6   3   9         30.03          9.15        19.25 o                         
   7   3   9         79.46         72.79        26.14 o                         
   8   3   9         30.32         40.00        24.30 o                         
   9   3   9        271.78        180.91        36.04 o                         
  10   3   9          5.55        -23.72        23.72 o                         
  11   3   9         67.70         42.99        40.13 o                         
  12   3   9         49.59        -44.43        47.44 o                         
  13   3   9         20.53        -55.50        73.42 o                         
  14   3   9          0.01         20.67        61.57 o                         
 -15   4   9         32.48        -46.61        46.61 o                         
 -14   4   9        358.30        255.25       117.64 o                         
 -13   4   9        211.62        126.46        57.34 o                         
 -12   4   9        584.28        661.35        82.31 o                         
 -11   4   9        295.76        319.40        73.70 o                         
 -10   4   9       1342.79       1198.29       137.77 o                         
  -9   4   9        497.38        498.40        64.65 o                         
  -8   4   9        185.52        240.92        34.03 o                         
  -7   4   9        299.91        332.33        30.89 o                         
  -6   4   9        885.10        979.29        50.95 o                         
  -5   4   9       2316.76       2306.00        58.46 o                         
  -4   4   9       4704.43       4560.54        83.90 o                         
  -3   4   9       2316.06       2264.32        56.71 o                         
  -2   4   9       3933.14       3680.29       103.71 o                         
  -1   4   9       4583.16       4447.19        84.44 o                         
   0   4   9       6100.59       6399.36       162.85 o                         
   1   4   9          3.18          0.92        13.82 o                         
   2   4   9         51.50         12.29        16.08 o                         
   3   4   9        722.39        826.60        50.30 o                         
   4   4   9       1279.00       1259.64        59.36 o                         
   5   4   9       1933.63       1856.77        75.78 o                         
   6   4   9       1338.14       1322.91        67.54 o                         
   7   4   9       1483.49       1602.39        77.05 o                         
   8   4   9       1039.92       1145.71        73.69 o                         
   9   4   9         86.43         81.37        41.50 o                         
  10   4   9          0.01        -25.09        32.54 o                         
  11   4   9        679.27        611.21        78.60 o                         
  12   4   9        297.74        218.08        83.05 o                         
  13   4   9        514.64        526.41       111.87 o                         
 -14   5   9        169.98        272.79        75.20 o                         
 -13   5   9        300.08        421.06        88.62 o                         
 -12   5   9         20.04         33.17        39.22 o                         
 -11   5   9        144.33        103.06        44.53 o                         
 -10   5   9        197.17        170.86        47.72 o                         
  -9   5   9        269.07        350.50        72.40 o                         
  -8   5   9       1063.23       1127.32        90.21 o                         
  -7   5   9        794.47        859.81        76.15 o                         
  -6   5   9       1139.31       1207.52        66.69 o                         
  -5   5   9        981.48       1004.81        46.18 o                         
  -4   5   9       1667.51       1830.46        59.82 o                         
  -3   5   9        537.98        541.80        35.30 o                         
  -2   5   9         86.67        101.97        21.44 o                         
  -1   5   9       2101.13       2139.29        60.25 o                         
   0   5   9       2130.22       2248.80        61.37 o                         
   1   5   9       3841.07       3756.61        82.11 o                         
   2   5   9       4264.84       4170.98        94.85 o                         
   3   5   9        957.65       1002.53        51.00 o                         
   4   5   9       2085.47       2012.52        71.61 o                         
   5   5   9        161.19        206.32        58.91 o                         
   6   5   9         23.69        -25.26        25.26 o                         
   7   5   9        607.39        517.82        63.97 o                         
   8   5   9        714.00        756.12        80.22 o                         
   9   5   9        748.47        744.64        84.44 o                         
  10   5   9        350.86        249.49        56.65 o                         
  11   5   9        347.76        330.90        61.94 o                         
  12   5   9         93.89         -4.33        77.05 o                         
  13   5   9         19.88         51.89        50.02 o                         
 -13   6   9          4.52        -14.46        48.12 o                         
 -12   6   9         18.00         83.05        46.14 o                         
 -11   6   9         48.25        122.37        45.80 o                         
 -10   6   9        474.06        584.23        90.81 o                         
  -9   6   9         35.83         26.25        34.38 o                         
  -8   6   9          2.96         19.66        35.70 o                         
  -7   6   9          3.94         20.88        30.73 o                         
  -6   6   9          4.19         18.77        22.26 o                         
  -5   6   9         37.48         53.40        28.09 o                         
  -4   6   9        375.78        388.21        76.49 o                         
  -3   6   9       1313.45       1305.36        52.26 o                         
  -2   6   9         56.96         88.86        20.01 o                         
  -1   6   9        199.91        238.21        27.46 o                         
   0   6   9        366.95        359.85        39.38 o                         
   1   6   9        112.62        105.12        26.80 o                         
   2   6   9        829.06        753.81        64.15 o                         
   3   6   9        107.97        113.27        34.83 o                         
   4   6   9        162.72         91.24        33.75 o                         
   5   6   9         47.61         80.52        34.84 o                         
   6   6   9         74.79         87.63        62.70 o                         
   7   6   9        147.71        242.65        79.67 o                         
   8   6   9          4.28         15.26        34.96 o                         
   9   6   9          0.43         54.88        39.75 o                         
  10   6   9         16.94         41.30        42.78 o                         
  11   6   9         22.75         50.98        39.34 o                         
  12   6   9          7.85         40.03        44.40 o                         
 -12   7   9        104.88        127.24        63.14 o                         
 -11   7   9          0.93        -13.45        40.33 o                         
 -10   7   9         87.25         20.06        55.43 o                         
  -9   7   9        257.45        240.61        67.16 o                         
  -8   7   9        796.37        848.93        85.11 o                         
  -7   7   9       1345.66       1315.64       103.36 o                         
  -6   7   9       1059.87        998.90        86.98 o                         
  -5   7   9       2103.77       1990.48        86.98 o                         
  -4   7   9       1707.95       1674.82       104.01 o                         
  -3   7   9        678.36        727.84        57.58 o                         
  -2   7   9         33.71         44.84        22.92 o                         
  -1   7   9       2842.15       3016.80       107.57 o                         
   0   7   9       1842.21       1861.97       117.23 o                         
   1   7   9       2437.42       2649.97       103.94 o                         
   2   7   9       3053.63       3219.29       117.47 o                         
   3   7   9       4114.97       4186.20       139.48 o                         
   4   7   9       1777.15       1813.51       112.16 o                         
   5   7   9         80.19         96.25        38.16 o                         
   6   7   9         57.62         29.76        34.31 o                         
   7   7   9        105.21         66.02        43.11 o                         
   8   7   9        311.26        401.10       102.65 o                         
   9   7   9        533.49        541.80        77.54 o                         
  10   7   9        204.92        189.39        55.39 o                         
  11   7   9         65.16         72.85        51.29 o                         
 -11   8   9         54.00        181.50        75.83 o                         
 -10   8   9        103.86        100.55        78.80 o                         
  -9   8   9        287.44        438.26        74.37 o                         
  -8   8   9        214.07        279.58        59.03 o                         
  -7   8   9         11.80         -3.75        30.78 o                         
  -6   8   9         31.86         84.03        39.46 o                         
  -5   8   9        103.13         71.26        36.43 o                         
  -4   8   9        600.32        668.16        83.83 o                         
  -3   8   9       1727.95       1838.43        96.25 o                         
  -2   8   9       1333.33       1390.84        80.93 o                         
  -1   8   9       1220.21       1195.58       228.95 o                         
   0   8   9        227.50        235.70        91.74 o                         
   1   8   9       1146.60       1153.25        87.87 o                         
   2   8   9         80.52         72.91        33.39 o                         
   3   8   9        254.87        295.58        51.47 o                         
   4   8   9       1204.46       1292.89       102.05 o                         
   5   8   9        647.49        572.39        73.13 o                         
   6   8   9        442.33        497.98        91.74 o                         
   7   8   9        299.00        332.45        65.80 o                         
   8   8   9        156.98        175.07        54.34 o                         
   9   8   9        247.54        267.28        61.91 o                         
  10   8   9         70.85        165.13        59.35 o                         
 -10   9   9         48.98        198.12        71.40 o                         
  -9   9   9         47.82         69.43        47.99 o                         
  -8   9   9        145.87         16.27        42.79 o                         
  -7   9   9        314.91        321.31        61.74 o                         
  -6   9   9        388.20        358.14        77.40 o                         
  -5   9   9          1.13         25.98        35.62 o                         
  -4   9   9          7.34        -22.21        35.16 o                         
  -3   9   9         72.20         72.69        64.74 o                         
  -2   9   9          4.94        -27.78        63.63 o                         
  -1   9   9         21.57          8.07        39.92 o                         
   0   9   9        327.11        418.08        77.42 o                         
   1   9   9        342.78        315.71        72.91 o                         
   2   9   9        537.81        412.30       138.68 o                         
   3   9   9        121.12        163.76        58.29 o                         
   4   9   9          5.58          3.29        33.60 o                         
   5   9   9          0.93        -33.77        33.77 o                         
   6   9   9          7.70         61.97        43.13 o                         
   7   9   9        207.68        399.07       130.16 o                         
   8   9   9         14.16        -83.16        89.88 o                         
  -8  10   9        269.80        345.65        63.20 o                         
  -7  10   9         29.83        111.03        68.07 o                         
  -6  10   9         82.62        105.80        88.04 o                         
  -5  10   9        737.74        750.13       161.29 o                         
  -4  10   9       1490.04       1335.28       201.24 o                         
  -3  10   9        201.63        248.59       101.36 o                         
  -2  10   9       1769.74       1776.36       155.05 o                         
  -1  10   9       1163.89        963.53       118.70 o                         
   0  10   9        709.76        822.76       132.06 o                         
   1  10   9          2.21        -17.08        43.69 o                         
   2  10   9        166.34        209.50        67.00 o                         
   3  10   9        665.30        735.42       190.88 o                         
   4  10   9        750.61        696.28       106.66 o                         
   5  10   9       1083.38        908.35       136.50 o                         
   6  10   9        997.68        923.74       131.04 o                         
  -4  11   9          2.11        -17.02        77.68 o                         
  -3  11   9          0.24        -36.99        71.03 o                         
  -2  11   9          2.27        103.58        92.48 o                         
  -1  11   9        302.51        424.54        95.40 o                         
   0  11   9        807.93        712.87       110.96 o                         
   1  11   9        475.42        341.19        81.42 o                         
   2  11   9        106.49         52.62        57.21 o                         
   3  11   9        428.17        355.97        83.34 o                         
 -15   0  10       1046.43       1248.47       200.09 o                         
 -14   0  10        223.71        306.77        81.55 o                         
 -13   0  10        484.41        609.91       105.06 o                         
 -12   0  10        733.91        992.22       111.25 o                         
 -11   0  10       3502.98       3952.80       174.97 o                         
 -10   0  10       2919.05       3289.50       122.50 o                         
  -9   0  10          4.31         30.01        23.29 o                         
  -8   0  10         90.65         78.69        22.09 o                         
  -7   0  10         24.67         14.16        16.04 o                         
  -6   0  10        505.44        487.70        35.80 o                         
  -5   0  10       1604.15       1435.27        52.34 o                         
  -4   0  10      16153.39      16118.47       196.32 o                         
  -3   0  10      10190.39      10026.86       133.60 o                         
  -2   0  10       7713.09       7757.50       134.11 o                         
  -1   0  10       8055.05       7974.59       140.35 o                         
   0   0  10        419.93        539.02        39.30 o                         
   1   0  10       4380.19       4797.75       181.93 o                         
   2   0  10        433.96        450.91        36.58 o                         
   3   0  10       1453.69       1254.87        48.18 o                         
   4   0  10       4436.44       3833.18       131.30 o                         
   5   0  10       5103.79       4871.23       156.44 o                         
   6   0  10       4093.03       3652.90       236.01 o                         
   7   0  10         77.96         19.70        31.05 o                         
   8   0  10       2876.01       2704.15       218.96 o                         
   9   0  10        318.44        331.48        63.80 o                         
  10   0  10         56.34         91.53        43.36 o                         
  11   0  10        974.46       1191.31       119.45 o                         
  12   0  10         62.97        -13.25        87.30 o                         
  13   0  10       1373.93       1570.53       442.39 o                         
  14   0  10        136.14         62.52       123.18 o                         
 -15   1  10        245.15        250.81        88.19 o                         
 -14   1  10          6.85         18.92        35.68 o                         
 -13   1  10          1.17         11.98        30.42 o                         
 -12   1  10         23.05         37.24        28.09 o                         
 -11   1  10          1.14         -1.67        20.20 o                         
 -10   1  10        348.67        353.72        42.14 o                         
  -9   1  10       1118.52       1165.48        49.95 o                         
  -8   1  10        714.29        792.24        38.46 o                         
  -7   1  10       1380.95       1488.32        47.27 o                         
  -6   1  10       3831.11       3834.30        57.51 o                         
  -5   1  10       5223.75       5226.23       111.59 o                         
  -4   1  10         46.87         84.40        21.68 o                         
  -3   1  10        677.32        817.55        89.73 o                         
  -2   1  10        749.48        627.32        25.64 o                         
  -1   1  10        476.84        588.38        24.80 o                         
   0   1  10        645.49        600.96        36.99 o                         
   1   1  10       1605.17       1601.67        42.96 o                         
   2   1  10        702.74        653.86        28.96 o                         
   3   1  10        729.72        943.91        41.39 o                         
   4   1  10          5.28         -3.86        13.66 o                         
   5   1  10        397.10        425.22        39.84 o                         
   6   1  10        548.74        551.62        47.02 o                         
   7   1  10       1498.80       1521.94        79.38 o                         
   8   1  10         27.12         12.14        26.38 o                         
   9   1  10         54.13         37.17        27.51 o                         
  10   1  10         64.78         81.32        35.99 o                         
  11   1  10        375.53        435.15        54.25 o                         
  12   1  10         10.53        -25.35        25.35 o                         
  13   1  10        131.32        117.10        43.68 o                         
  14   1  10         12.01         -3.13        68.24 o                         
 -15   2  10          0.77         14.61        53.41 o                         
 -14   2  10        135.44        113.11        54.20 o                         
 -13   2  10        369.81        387.02        66.26 o                         
 -12   2  10        614.64        616.31        59.59 o                         
 -11   2  10         63.61        141.11        37.54 o                         
 -10   2  10         55.88         62.80        34.71 o                         
  -9   2  10         19.67        -23.44        30.90 o                         
  -8   2  10        635.91        648.53        35.10 o                         
  -7   2  10        979.01       1029.84        55.70 o                         
  -6   2  10        387.27        407.55        16.43 o                         
  -5   2  10       2119.33       2294.23        68.02 o                         
  -4   2  10        804.40        747.64        43.52 o                         
  -3   2  10       1078.91       1058.59        20.69 o                         
  -2   2  10       3265.41       3387.36        77.97 o                         
  -1   2  10        974.70        971.69        34.33 o                         
   0   2  10         56.41         41.98        12.59 o                         
   1   2  10        273.01        253.26        22.68 o                         
   2   2  10         41.61         22.44        10.02 o                         
   3   2  10       2582.44       2643.23       104.52 o                         
   4   2  10       6852.11       6659.61       142.06 o                         
   5   2  10       4859.38       4508.14       107.86 o                         
   6   2  10        305.06        359.21        59.03 o                         
   7   2  10        769.38        766.26        67.53 o                         
   8   2  10         24.68         11.84        23.33 o                         
   9   2  10        184.99        155.34        35.48 o                         
  10   2  10        826.81        809.09        67.72 o                         
  11   2  10        850.55        876.20        73.99 o                         
  12   2  10         40.68         17.16        42.18 o                         
  13   2  10        223.92        155.91        64.57 o                         
  14   2  10        233.92        201.59        62.49 o                         
 -15   3  10         48.22        158.33       102.10 o                         
 -14   3  10        251.39        231.79        81.95 o                         
 -13   3  10         10.61        -44.19        44.19 o                         
 -12   3  10        247.74        255.44        56.36 o                         
 -11   3  10        274.18        230.28        40.50 o                         
 -10   3  10        256.36        255.82        39.15 o                         
  -9   3  10       1084.09       1095.25        68.04 o                         
  -8   3  10       3904.95       3989.36       105.92 o                         
  -7   3  10       8164.00       8149.57       124.18 o                         
  -6   3  10       2335.82       2340.21        53.74 o                         
  -5   3  10         87.49        129.37        16.49 o                         
  -4   3  10        414.61        440.43        25.99 o                         
  -3   3  10         88.72         94.48        13.62 o                         
  -2   3  10       1078.65        982.42        38.38 o                         
  -1   3  10      11848.43      12126.40       158.01 o                         
   0   3  10       5135.93       4998.89        88.52 o                         
   1   3  10       6834.04       6732.95       157.04 o                         
   2   3  10       2490.52       2315.70        68.79 o                         
   3   3  10       2203.42       2324.56        40.68 o                         
   4   3  10        600.82        600.49        45.67 o                         
   5   3  10       2210.86       2137.09        82.65 o                         
   6   3  10        565.65        589.57        50.22 o                         
   7   3  10       1927.19       2028.52       100.26 o                         
   8   3  10       4113.52       4110.20       128.78 o                         
   9   3  10       3696.23       3820.33       169.13 o                         
  10   3  10        869.85        962.68        73.84 o                         
  11   3  10         48.85          6.60        38.97 o                         
  12   3  10         45.38         21.69        44.00 o                         
  13   3  10        235.94        173.03        57.76 o                         
 -14   4  10          0.74        -57.71        57.71 o                         
 -13   4  10        205.17        223.43        63.71 o                         
 -12   4  10        503.48        461.30        82.92 o                         
 -11   4  10         15.91         22.89        38.43 o                         
 -10   4  10         49.40         39.19        36.24 o                         
  -9   4  10        187.31        166.38        43.20 o                         
  -8   4  10        850.25        804.05        57.58 o                         
  -7   4  10         56.91         94.43        28.09 o                         
  -6   4  10       2410.25       2444.31        63.36 o                         
  -5   4  10        874.51        925.05        39.85 o                         
  -4   4  10        417.31        404.69        28.98 o                         
  -3   4  10       4405.87       4347.03       114.16 o                         
  -2   4  10        296.54        256.56        34.39 o                         
  -1   4  10       1499.41       1693.82        61.06 o                         
   0   4  10       2722.54       2619.11        84.96 o                         
   1   4  10        170.31        170.33        22.44 o                         
   2   4  10         10.93          1.19        20.00 o                         
   3   4  10       3750.13       3508.51        89.28 o                         
   4   4  10       2225.81       2260.72        77.96 o                         
   5   4  10          3.96         -8.82        17.38 o                         
   6   4  10         35.50         40.95        33.42 o                         
   7   4  10        117.89        197.87        37.80 o                         
   8   4  10          7.74        -20.53        22.31 o                         
   9   4  10         81.78         82.49        39.76 o                         
  10   4  10         85.00        165.43        49.93 o                         
  11   4  10         79.12         60.77        78.10 o                         
  12   4  10          6.60         65.90        42.15 o                         
  13   4  10        162.24        171.51        56.88 o                         
 -14   5  10          8.63         80.64        80.64 o                         
 -13   5  10          2.24         87.16        47.82 o                         
 -12   5  10          7.05         23.95        40.17 o                         
 -11   5  10        107.76         41.40        40.33 o                         
 -10   5  10        956.55        992.33        92.32 o                         
  -9   5  10       1964.52       2021.65       119.75 o                         
  -8   5  10         56.14          6.30        26.75 o                         
  -7   5  10        635.75        780.07        73.99 o                         
  -6   5  10       3151.12       3242.85        79.56 o                         
  -5   5  10       1088.42       1072.55        52.28 o                         
  -4   5  10        135.37        115.05        20.44 o                         
  -3   5  10         31.44         50.13        15.63 o                         
  -2   5  10        417.21        366.05        31.38 o                         
  -1   5  10         21.62         16.19        15.86 o                         
   0   5  10        283.63        303.09        28.74 o                         
   1   5  10       1209.87       1136.64        62.39 o                         
   2   5  10        425.79        520.27        64.06 o                         
   3   5  10        715.53        663.74        46.65 o                         
   4   5  10        938.91        971.17        57.13 o                         
   5   5  10        495.59        439.95        43.14 o                         
   6   5  10         28.92         32.04        29.65 o                         
   7   5  10        863.59        922.01        85.45 o                         
   8   5  10        543.78        525.03        70.14 o                         
   9   5  10        676.42        809.80        85.13 o                         
  10   5  10        531.02        542.25        87.19 o                         
  11   5  10        347.52        554.28       105.03 o                         
  12   5  10         27.90         83.41        66.74 o                         
 -13   6  10        456.01        483.32        96.80 o                         
 -12   6  10       1023.44        926.82        99.20 o                         
 -11   6  10       1911.59       2064.11       151.49 o                         
 -10   6  10       2291.88       2445.59       147.27 o                         
  -9   6  10       1065.37       1076.18        95.76 o                         
  -8   6  10         20.94         12.45        31.21 o                         
  -7   6  10        162.63        103.93        38.44 o                         
  -6   6  10         16.69         25.72        27.95 o                         
  -5   6  10        666.92        697.94        54.30 o                         
  -4   6  10       4668.36       4601.16       115.52 o                         
  -3   6  10       3077.29       3077.86       118.41 o                         
  -2   6  10       1196.33       1228.79        56.15 o                         
  -1   6  10        505.41        470.59        37.88 o                         
   0   6  10        352.46        379.73        44.47 o                         
   1   6  10          5.53        -20.02        20.02 o                         
   2   6  10        820.85        843.44        53.34 o                         
   3   6  10        215.31        150.46        35.34 o                         
   4   6  10         53.15         36.28        28.12 o                         
   5   6  10       2004.70       1915.05       115.04 o                         
   6   6  10       1783.10       1711.85       114.18 o                         
   7   6  10         95.44         -1.57        32.67 o                         
   8   6  10         34.35         23.56        51.82 o                         
   9   6  10        153.83        173.32        51.66 o                         
  10   6  10         97.44        111.98        45.10 o                         
  11   6  10        293.00        290.38       135.56 o                         
  12   6  10        684.10        546.03        82.24 o                         
 -12   7  10          0.40         -3.58        54.78 o                         
 -11   7  10        118.66         69.83        52.11 o                         
 -10   7  10          1.58         28.67        42.17 o                         
  -9   7  10         11.96         12.02        35.67 o                         
  -8   7  10        160.95        220.23        51.95 o                         
  -7   7  10       1048.88       1065.85        98.81 o                         
  -6   7  10        359.99        266.33        51.81 o                         
  -5   7  10        641.45        626.00        78.78 o                         
  -4   7  10        113.23        106.06        30.48 o                         
  -3   7  10        195.04        178.58        33.73 o                         
  -2   7  10         13.34         47.19        23.83 o                         
  -1   7  10        722.59        734.07        48.42 o                         
   0   7  10        291.02        252.33        30.78 o                         
   1   7  10         39.96         39.22        50.39 o                         
   2   7  10        293.48        272.62        67.91 o                         
   3   7  10         14.30         -3.95        26.74 o                         
   4   7  10        142.75        112.87        38.46 o                         
   5   7  10        136.29        139.27        44.52 o                         
   6   7  10          0.47        -33.38        36.82 o                         
   7   7  10         76.22         36.66        73.51 o                         
   8   7  10         45.00         14.55        40.40 o                         
   9   7  10        138.68        150.57        78.73 o                         
  10   7  10         27.93         32.09        41.96 o                         
  11   7  10          6.23        -45.09        45.09 o                         
 -11   8  10         34.97        117.97        64.07 o                         
 -10   8  10        202.33        220.26        61.91 o                         
  -9   8  10         31.93         17.50        39.16 o                         
  -8   8  10         94.08         66.05        41.89 o                         
  -7   8  10        611.99        731.10        82.47 o                         
  -6   8  10        320.17        325.85        58.17 o                         
  -5   8  10        544.51        604.65        86.56 o                         
  -4   8  10       1150.54       1320.27        83.06 o                         
  -3   8  10        608.93        621.09        58.25 o                         
  -2   8  10         32.00         62.01        27.90 o                         
  -1   8  10          2.21          5.71        36.86 o                         
   0   8  10          6.31         -5.54        33.80 o                         
   1   8  10         80.64        -12.91        41.58 o                         
   2   8  10        710.78        634.22        82.19 o                         
   3   8  10        929.53        887.18        89.42 o                         
   4   8  10        642.07        742.83        79.29 o                         
   5   8  10       1358.05       1327.90       142.82 o                         
   6   8  10        304.15        317.65        61.31 o                         
   7   8  10        274.28        289.91       112.64 o                         
   8   8  10        182.21        105.64        49.41 o                         
   9   8  10        138.40         88.49        55.80 o                         
  10   8  10        152.93        178.24        82.91 o                         
  -9   9  10        614.30        719.06        90.20 o                         
  -8   9  10        987.90        960.60       100.51 o                         
  -7   9  10        826.27        991.20        98.14 o                         
  -6   9  10        181.55        231.78        55.60 o                         
  -5   9  10          6.94         30.08        35.97 o                         
  -4   9  10         27.93          8.01        42.43 o                         
  -3   9  10        160.29        205.46        51.66 o                         
  -2   9  10        263.96        275.70        83.60 o                         
  -1   9  10       1794.18       1782.87       148.40 o                         
   0   9  10       1648.21       1625.49       137.58 o                         
   1   9  10        542.86        669.17        98.40 o                         
   2   9  10        929.89        875.46       110.49 o                         
   3   9  10        408.81        471.14        98.36 o                         
   4   9  10         17.85         61.89        41.08 o                         
   5   9  10         31.08         37.55        60.64 o                         
   6   9  10         70.50        171.89        83.12 o                         
   7   9  10        334.20        280.31        65.91 o                         
   8   9  10       1114.42       1152.58       163.02 o                         
  -8  10  10         27.01        -39.95        57.71 o                         
  -7  10  10         21.43        122.59        61.50 o                         
  -6  10  10         23.13         62.64        61.04 o                         
  -5  10  10          0.80        159.81        95.44 o                         
  -4  10  10        129.29        165.73        98.40 o                         
  -3  10  10         84.44         76.20        78.42 o                         
  -2  10  10         17.67         38.87        52.24 o                         
  -1  10  10         14.91        -19.59        43.57 o                         
   0  10  10          9.37        -15.62        43.61 o                         
   1  10  10         55.18        108.22        54.38 o                         
   2  10  10         16.30         18.39        59.93 o                         
   3  10  10          1.58        106.34        61.18 o                         
   4  10  10        374.33        348.43        85.86 o                         
   5  10  10        306.05        190.71        72.97 o                         
   6  10  10        103.45         68.98        71.17 o                         
  -4  11  10         30.02          1.48        72.51 o                         
  -3  11  10        280.67        330.71       122.08 o                         
  -2  11  10         47.52        -58.45        65.85 o                         
  -1  11  10        717.00        711.66       172.38 o                         
   0  11  10        302.20        179.70       102.84 o                         
   1  11  10        341.41        396.67       112.79 o                         
   2  11  10        399.75        445.55        92.33 o                         
 -15   1  11        136.91        188.76        51.12 o                         
 -14   1  11        575.35        636.14        73.71 o                         
 -13   1  11         30.61         -1.12        36.20 o                         
 -12   1  11         50.35         35.06        39.30 o                         
 -11   1  11       1143.44       1251.16        77.43 o                         
 -10   1  11       1117.39       1125.97        62.78 o                         
  -9   1  11       3923.50       3985.34       139.99 o                         
  -8   1  11       3297.39       3244.64        76.78 o                         
  -7   1  11       2488.08       2430.17        55.56 o                         
  -6   1  11        607.54        592.17        40.39 o                         
  -5   1  11        114.94        122.59        20.14 o                         
  -4   1  11        459.86        444.34        40.68 o                         
  -3   1  11       8848.99       8971.74       126.60 o                         
  -2   1  11      13891.40      13803.78       149.99 o                         
  -1   1  11      10195.67      10276.86       148.59 o                         
   0   1  11       3424.15       3267.57        76.97 o                         
   1   1  11        254.39        183.43        18.92 o                         
   2   1  11        462.31        581.16        43.00 o                         
   3   1  11          4.95         14.69        10.28 o                         
   4   1  11       1922.30       1845.94        66.19 o                         
   5   1  11       3047.85       3044.04        88.29 o                         
   6   1  11       2403.16       2312.52        79.97 o                         
   7   1  11       1025.90        928.60        63.72 o                         
   8   1  11        475.73        399.35        47.80 o                         
   9   1  11       1098.64       1041.46        74.81 o                         
  10   1  11        504.66        504.04        58.54 o                         
  11   1  11        537.67        540.85        71.55 o                         
  12   1  11         57.46         52.96        34.16 o                         
  13   1  11          9.23         -9.31        32.43 o                         
  14   1  11        145.52        212.66        50.30 o                         
 -15   2  11        279.11        224.84        75.35 o                         
 -14   2  11         99.21        112.99        50.39 o                         
 -13   2  11         44.26         32.05        35.78 o                         
 -12   2  11       2341.23       2527.06       142.62 o                         
 -11   2  11       1099.55       1072.43        73.34 o                         
 -10   2  11        137.09        134.84        31.96 o                         
  -9   2  11        570.95        600.68        50.40 o                         
  -8   2  11        418.55        436.42        53.37 o                         
  -7   2  11       1578.34       1574.98        40.28 o                         
  -6   2  11       5975.64       6012.58       121.13 o                         
  -5   2  11       7915.97       7832.36       138.91 o                         
  -4   2  11         16.06         25.71        13.92 o                         
  -3   2  11       1560.72       1416.79        51.68 o                         
  -2   2  11       1924.93       1830.54        44.56 o                         
  -1   2  11       4090.43       4311.39        76.83 o                         
   0   2  11       7965.37       8395.71       122.25 o                         
   1   2  11       4800.82       4667.28        84.14 o                         
   2   2  11       9520.82       9696.80       121.91 o                         
   3   2  11       6447.39       6588.18       113.23 o                         
   4   2  11       2740.69       2640.01       117.16 o                         
   5   2  11        553.35        623.66        49.39 o                         
   6   2  11         76.49         56.07        37.06 o                         
   7   2  11       1350.98       1168.26        71.62 o                         
   8   2  11         24.47         20.90        24.52 o                         
   9   2  11        326.28        427.18        56.05 o                         
  10   2  11         85.86          1.42        38.55 o                         
  11   2  11        129.39        163.36        42.98 o                         
  12   2  11        877.20        670.52        71.22 o                         
  13   2  11        370.14        419.17        82.91 o                         
  14   2  11        146.18        220.48       111.72 o                         
 -15   3  11          0.04        182.00        94.33 o                         
 -14   3  11         10.22          0.73        81.01 o                         
 -13   3  11         90.22        102.49        66.26 o                         
 -12   3  11        233.45        218.45        52.58 o                         
 -11   3  11        150.31        186.21        37.91 o                         
 -10   3  11         59.58        124.96        31.41 o                         
  -9   3  11        295.56        338.91        42.36 o                         
  -8   3  11         17.99          1.01        20.97 o                         
  -7   3  11        172.49        244.31        46.92 o                         
  -6   3  11        745.77        776.36        30.33 o                         
  -5   3  11        149.64        151.85        15.33 o                         
  -4   3  11        182.17        201.77        28.98 o                         
  -3   3  11       1080.19       1098.74        38.52 o                         
  -2   3  11       1109.27       1159.73        41.83 o                         
  -1   3  11        784.63        789.19        39.22 o                         
   0   3  11         29.42         37.14        15.00 o                         
   1   3  11       1423.47       1499.94        52.20 o                         
   2   3  11        148.42        121.27        20.79 o                         
   3   3  11        814.21        811.99        44.68 o                         
   4   3  11          5.31          2.77        16.99 o                         
   5   3  11        226.98        179.88        39.80 o                         
   6   3  11        156.99         72.55        32.27 o                         
   7   3  11          5.49        -18.62        18.62 o                         
   8   3  11        571.79        551.18        61.29 o                         
   9   3  11         48.87          0.76        26.09 o                         
  10   3  11          8.11         20.08        28.12 o                         
  11   3  11          1.70         -7.14        34.24 o                         
  12   3  11        223.58        250.47        61.26 o                         
  13   3  11        106.40        283.38        74.97 o                         
 -14   4  11        733.73        795.35       398.70 o                         
 -13   4  11        723.57        733.80       121.35 o                         
 -12   4  11        307.67        397.21        67.30 o                         
 -11   4  11        769.09        852.09        85.41 o                         
 -10   4  11          5.51         -4.23        31.18 o                         
  -9   4  11         19.70         17.61        62.22 o                         
  -8   4  11        246.33        217.89        33.15 o                         
  -7   4  11       2002.64       2137.17        80.64 o                         
  -6   4  11       2937.12       2932.98        91.52 o                         
  -5   4  11       3926.19       3864.59        78.56 o                         
  -4   4  11       1651.42       1548.36        48.27 o                         
  -3   4  11       2206.61       2122.38        57.47 o                         
  -2   4  11        232.72        190.47        22.24 o                         
  -1   4  11       1077.05       1279.46        51.51 o                         
   0   4  11       1337.85       1356.94        51.64 o                         
   1   4  11       1456.76       1321.88        67.54 o                         
   2   4  11       4521.66       4386.54       158.72 o                         
   3   4  11       8552.33       8035.81       149.35 o                         
   4   4  11       1625.74       1663.47        86.27 o                         
   5   4  11       1538.56       1670.32        76.65 o                         
   6   4  11       1917.85       1961.96       150.66 o                         
   7   4  11        381.40        444.35        48.51 o                         
   8   4  11         32.77         68.56        27.83 o                         
   9   4  11        134.52        164.47        47.69 o                         
  10   4  11        942.02       1177.99       105.42 o                         
  11   4  11        109.17         44.16        49.23 o                         
  12   4  11        487.85        503.89        78.08 o                         
  13   4  11        352.87        471.75        80.11 o                         
 -14   5  11         30.98         31.81        78.42 o                         
 -13   5  11          3.14        -17.73        44.44 o                         
 -12   5  11         12.23         -2.52        39.28 o                         
 -11   5  11        979.88        971.66       101.57 o                         
 -10   5  11        315.66        309.40        64.71 o                         
  -9   5  11       1325.55       1465.29       107.57 o                         
  -8   5  11        439.20        395.73        58.77 o                         
  -7   5  11          8.22          9.25        30.60 o                         
  -6   5  11        190.19        183.73        30.68 o                         
  -5   5  11         44.84         69.57        17.66 o                         
  -4   5  11       1986.09       1953.82        76.65 o                         
  -3   5  11       1999.89       1960.81        59.84 o                         
  -2   5  11       2454.80       2353.12        65.34 o                         
  -1   5  11       3776.94       3713.91       124.98 o                         
   0   5  11       1969.78       1831.36        66.83 o                         
   1   5  11       4694.81       4646.31        96.90 o                         
   2   5  11       1881.88       1745.99        66.97 o                         
   3   5  11         66.45         52.60        22.45 o                         
   4   5  11         67.64         56.23        42.18 o                         
   5   5  11        483.88        569.35        48.69 o                         
   6   5  11       1128.53       1143.61        91.78 o                         
   7   5  11        698.60        691.53        75.96 o                         
   8   5  11       1216.15       1361.06       106.74 o                         
   9   5  11        267.09        325.63        59.20 o                         
  10   5  11        382.14        389.72        64.89 o                         
  11   5  11        189.00        194.86        59.01 o                         
  12   5  11         20.26        -38.44        38.44 o                         
 -13   6  11        134.93        129.37        58.81 o                         
 -12   6  11         76.37        159.53        56.13 o                         
 -11   6  11          4.73        -13.30        36.15 o                         
 -10   6  11          0.03         -3.47        38.68 o                         
  -9   6  11          5.30         35.64        35.59 o                         
  -8   6  11          0.94         63.28        36.70 o                         
  -7   6  11         39.33         51.61        33.14 o                         
  -6   6  11        491.23        512.96        67.56 o                         
  -5   6  11         83.09        102.82        34.95 o                         
  -4   6  11        180.78        190.54        32.24 o                         
  -3   6  11        170.21        195.68        26.72 o                         
  -2   6  11          4.77         12.87        16.82 o                         
  -1   6  11        231.75        309.66        36.87 o                         
   0   6  11          6.11         21.21        16.85 o                         
   1   6  11        219.24        226.79        29.06 o                         
   2   6  11        138.01        130.61        26.08 o                         
   3   6  11        152.70        133.36        36.09 o                         
   4   6  11        346.63        425.07        75.90 o                         
   5   6  11       1193.09       1095.14        90.43 o                         
   6   6  11          9.57        -18.62        35.08 o                         
   7   6  11          1.18         45.27        36.46 o                         
   8   6  11         75.86         74.31        59.91 o                         
   9   6  11          3.21        -55.04        68.25 o                         
  10   6  11         16.98         56.32        41.60 o                         
  11   6  11         43.78        -34.10        34.10 o                         
 -12   7  11        126.75        118.16        56.99 o                         
 -11   7  11        422.18        250.86        61.55 o                         
 -10   7  11        567.45        523.47        76.34 o                         
  -9   7  11        429.40        426.18        72.88 o                         
  -8   7  11        200.81        194.26        74.54 o                         
  -7   7  11         47.08         31.89        40.65 o                         
  -6   7  11         56.39         26.35        34.88 o                         
  -5   7  11          0.09         14.87        30.12 o                         
  -4   7  11          8.57         45.77        26.47 o                         
  -3   7  11        880.82        834.92        61.92 o                         
  -2   7  11        905.94       1051.62       128.55 o                         
  -1   7  11       2254.45       2344.56       107.03 o                         
   0   7  11       2152.87       2181.63        82.56 o                         
   1   7  11       1355.44       1485.10       115.88 o                         
   2   7  11        881.64        938.86        78.76 o                         
   3   7  11        743.15        711.17       128.75 o                         
   4   7  11         48.43         31.54        31.78 o                         
   5   7  11        385.40        320.87        56.28 o                         
   6   7  11       2780.29       2907.21       205.21 o                         
   7   7  11       1972.70       2133.24       220.99 o                         
   8   7  11        922.64        921.10        99.18 o                         
   9   7  11        863.33        823.46        95.52 o                         
  10   7  11        221.59        305.55        77.22 o                         
 -11   8  11         89.04         62.70        51.77 o                         
 -10   8  11         35.36         50.46        42.80 o                         
  -9   8  11         16.63         26.31        45.34 o                         
  -8   8  11         92.46         48.02        75.14 o                         
  -7   8  11        422.88        541.60        74.94 o                         
  -6   8  11        386.01        448.69        66.94 o                         
  -5   8  11         18.74         40.95        35.81 o                         
  -4   8  11       1016.93        951.72        86.08 o                         
  -3   8  11        151.54        229.60        39.79 o                         
  -2   8  11        237.98        248.82        40.69 o                         
  -1   8  11        447.69        472.90        69.16 o                         
   0   8  11          6.57         12.81        38.40 o                         
   1   8  11        396.06        487.08        80.29 o                         
   2   8  11        523.10        526.98        70.37 o                         
   3   8  11       1095.04       1191.23       109.62 o                         
   4   8  11        720.09        782.02        81.92 o                         
   5   8  11       1288.42       1421.66       131.97 o                         
   6   8  11        204.86        304.62        77.61 o                         
   7   8  11          0.70        -26.37        26.37 o                         
   8   8  11          5.18        -38.84        38.84 o                         
   9   8  11          2.51        -45.49        57.98 o                         
  -9   9  11          6.23         25.04        89.66 o                         
  -8   9  11          7.92         68.15        45.64 o                         
  -7   9  11         21.06         41.17        42.45 o                         
  -6   9  11        156.47        153.85        72.38 o                         
  -5   9  11         72.02        139.11        51.96 o                         
  -4   9  11        437.24        305.56        85.79 o                         
  -3   9  11        501.08        530.38        94.15 o                         
  -2   9  11         11.50         30.30        44.77 o                         
  -1   9  11         23.83        -32.96        32.96 o                         
   0   9  11        536.33        635.67        91.79 o                         
   1   9  11        260.56        143.60        58.59 o                         
   2   9  11         59.94         20.50        48.35 o                         
   3   9  11          0.72        -38.57        38.57 o                         
   4   9  11        177.99        214.01        54.04 o                         
   5   9  11        188.64        207.52        57.68 o                         
   6   9  11        207.10        191.61        58.42 o                         
   7   9  11        223.61        176.05        62.04 o                         
   8   9  11         74.19         68.75        84.21 o                         
  -7  10  11        165.45        269.17       160.14 o                         
  -6  10  11        355.55        355.69        87.25 o                         
  -5  10  11        695.41        920.24       124.63 o                         
  -4  10  11        262.67        397.96       120.60 o                         
  -3  10  11        483.69        501.54       147.23 o                         
  -2  10  11          3.22         69.55        81.38 o                         
  -1  10  11         65.34        123.40        57.05 o                         
   0  10  11         16.67        124.29        76.94 o                         
   1  10  11        523.76        668.89       104.59 o                         
   2  10  11       1330.87       1240.81       135.35 o                         
   3  10  11        593.01        657.66       108.28 o                         
   4  10  11        917.47        875.21       124.23 o                         
   5  10  11        610.88        600.96       135.76 o                         
  -3  11  11        185.51        170.91       114.68 o                         
  -2  11  11        234.19        509.68       151.67 o                         
  -1  11  11        113.66        -65.85        65.85 o                         
   0  11  11        295.82        488.84        99.12 o                         
   1  11  11          7.21        -37.38        54.38 o                         
   2  11  11        418.06        511.16       134.65 o                         
 -15   0  12       1234.51       1314.70       150.19 o                         
 -14   0  12        316.31        302.77        78.73 o                         
 -13   0  12       1906.72       2010.10       163.18 o                         
 -12   0  12        103.07         78.63        86.56 o                         
 -11   0  12        602.58        629.98        92.28 o                         
 -10   0  12          3.11         66.15        42.58 o                         
  -9   0  12       4181.75       4159.65       130.58 o                         
  -8   0  12       4623.24       4721.89       116.47 o                         
  -7   0  12       1518.80       1500.25        60.12 o                         
  -6   0  12       2920.79       2942.14        75.90 o                         
  -5   0  12       5385.30       5090.30       126.41 o                         
  -4   0  12       1725.47       1666.49        49.69 o                         
  -3   0  12      10137.08      10771.48       176.94 o                         
  -2   0  12       4533.62       5167.24       109.05 o                         
  -1   0  12        254.77        201.17        27.12 o                         
   0   0  12       3545.90       3509.28        91.39 o                         
   1   0  12       2916.28       2558.83        78.07 o                         
   2   0  12       2722.36       2570.09        78.17 o                         
   3   0  12       3215.42       2996.41        83.52 o                         
   4   0  12       5900.94       6252.89       276.67 o                         
   5   0  12       2972.04       2856.82       272.23 o                         
   6   0  12        753.00        768.16        79.71 o                         
   7   0  12        241.56        282.41        56.67 o                         
   8   0  12       2734.54       2310.72       126.86 o                         
   9   0  12       1306.87       1292.78       118.91 o                         
  10   0  12        289.27        455.03       147.56 o                         
  11   0  12        469.42        548.74       133.54 o                         
  12   0  12        336.68        450.41        88.62 o                         
  13   0  12        218.17        126.74        79.16 o                         
  14   0  12         64.21         28.11        76.20 o                         
 -15   1  12         44.06         88.03        48.05 o                         
 -14   1  12         40.58         51.82        37.57 o                         
 -13   1  12        432.34        511.65        64.77 o                         
 -12   1  12          7.46         15.16        28.91 o                         
 -11   1  12        442.54        417.69        53.29 o                         
 -10   1  12        869.02        845.98        55.51 o                         
  -9   1  12       1328.54       1333.17        62.06 o                         
  -8   1  12        306.03        291.62        30.67 o                         
  -7   1  12          1.45         -2.70         7.54 o                         
  -6   1  12        175.91        189.31        25.05 o                         
  -5   1  12         62.60         37.93        15.50 o                         
  -4   1  12       2996.96       3029.00        67.16 o                         
  -3   1  12       2692.86       2625.44       141.22 o                         
  -2   1  12       1731.61       1678.18        41.47 o                         
  -1   1  12       1062.20        973.11        34.18 o                         
   0   1  12       2797.52       2862.71        57.43 o                         
   1   1  12       1623.46       1749.99        45.28 o                         
   2   1  12          5.65          4.65        11.70 o                         
   3   1  12         60.44         45.26        13.38 o                         
   4   1  12          6.01         -3.22        15.16 o                         
   5   1  12         16.09         16.60        19.53 o                         
   6   1  12       1110.67       1121.37        81.89 o                         
   7   1  12         57.85         40.76        24.27 o                         
   8   1  12        633.87        621.85        60.01 o                         
   9   1  12        129.93         83.70        29.69 o                         
  10   1  12         33.68          0.73        32.32 o                         
  11   1  12         11.12         16.59        32.78 o                         
  12   1  12        214.00        180.07        64.18 o                         
  13   1  12        149.09        152.62        45.65 o                         
 -15   2  12        133.39        208.48        69.02 o                         
 -14   2  12        157.03        193.54        61.29 o                         
 -13   2  12       1024.75       1151.32        90.66 o                         
 -12   2  12         11.53        -29.05        29.05 o                         
 -11   2  12        274.39        238.28        41.44 o                         
 -10   2  12        327.61        315.68        41.46 o                         
  -9   2  12          5.39         -0.81        25.39 o                         
  -8   2  12        470.54        426.57        41.57 o                         
  -7   2  12        326.04        385.51        57.00 o                         
  -6   2  12       1181.48       1230.45        58.65 o                         
  -5   2  12        184.80        225.15        28.51 o                         
  -4   2  12         24.16         12.32        15.38 o                         
  -3   2  12        144.32        191.51        23.74 o                         
  -2   2  12         62.02         75.07        20.90 o                         
  -1   2  12       2033.35       2255.40        54.75 o                         
   0   2  12        195.24        194.82        19.37 o                         
   1   2  12          8.32         -0.30        10.22 o                         
   2   2  12       2953.66       2871.93        58.54 o                         
   3   2  12       2301.34       2173.06        67.51 o                         
   4   2  12       1886.92       1710.86        71.11 o                         
   5   2  12        545.97        590.71        49.18 o                         
   6   2  12        688.87        786.83        58.54 o                         
   7   2  12        273.30        352.17        65.65 o                         
   8   2  12          2.15         17.23        23.51 o                         
   9   2  12       1219.28       1210.59        82.14 o                         
  10   2  12        760.34        843.58        72.98 o                         
  11   2  12        987.19        992.04        80.27 o                         
  12   2  12        194.10        162.29        77.21 o                         
  13   2  12          0.97        -57.53        71.11 o                         
 -15   3  12          5.37         22.09        55.48 o                         
 -14   3  12         16.44         26.32        63.92 o                         
 -13   3  12        141.99          4.13        60.49 o                         
 -12   3  12       1150.51       1190.20       137.94 o                         
 -11   3  12       1156.33       1128.66        77.28 o                         
 -10   3  12       1271.05       1475.78       100.70 o                         
  -9   3  12        641.61        666.90       123.36 o                         
  -8   3  12       1717.57       1712.71        74.17 o                         
  -7   3  12        561.45        600.78        48.31 o                         
  -6   3  12        720.33        734.31        64.84 o                         
  -5   3  12       3258.43       3194.45        86.65 o                         
  -4   3  12        852.65        845.26        31.44 o                         
  -3   3  12       1326.97       1219.19        50.83 o                         
  -2   3  12       8445.50       8528.06       142.33 o                         
  -1   3  12       4674.85       4529.68        86.25 o                         
   0   3  12       4489.58       4503.73        87.91 o                         
   1   3  12         27.06         40.35        16.45 o                         
   2   3  12         75.40         61.62        15.19 o                         
   3   3  12        332.09        335.86        19.80 o                         
   4   3  12       2051.43       2081.69        74.66 o                         
   5   3  12       1395.29       1400.91        76.14 o                         
   6   3  12       1257.36       1250.17        75.34 o                         
   7   3  12       2028.14       2008.70        90.76 o                         
   8   3  12       2601.52       2495.80       162.72 o                         
   9   3  12        190.75        187.61        40.34 o                         
  10   3  12         13.46         49.70        31.57 o                         
  11   3  12       1093.63       1225.59       110.52 o                         
  12   3  12        848.23        988.05       102.10 o                         
  13   3  12         96.02        285.33        78.72 o                         
 -14   4  12         67.69         19.62       102.47 o                         
 -13   4  12        365.97        349.95       138.35 o                         
 -12   4  12        108.54        191.76        54.59 o                         
 -11   4  12        100.02         62.99        46.06 o                         
 -10   4  12        674.41        692.82        80.30 o                         
  -9   4  12          3.00         -2.25        25.90 o                         
  -8   4  12        334.91        370.84        43.07 o                         
  -7   4  12        362.11        301.23        37.77 o                         
  -6   4  12       3498.02       3345.92        94.39 o                         
  -5   4  12       1347.71       1265.85        47.24 o                         
  -4   4  12        279.45        289.42        25.71 o                         
  -3   4  12        435.75        440.38        31.74 o                         
  -2   4  12          2.96          1.67        12.34 o                         
  -1   4  12        245.55        263.70        27.52 o                         
   0   4  12       1376.61       1342.97        60.55 o                         
   1   4  12        515.30        536.48        38.22 o                         
   2   4  12        792.85        842.58        48.87 o                         
   3   4  12       2099.34       2116.52        95.15 o                         
   4   4  12         69.13        106.05        26.05 o                         
   5   4  12        625.29        663.69        53.88 o                         
   6   4  12        602.43        736.19        66.24 o                         
   7   4  12        273.85        331.34        45.48 o                         
   8   4  12        124.12        100.51        34.89 o                         
   9   4  12        344.26        506.34       124.93 o                         
  10   4  12        638.27        607.43        78.72 o                         
  11   4  12        294.06        271.43        62.23 o                         
  12   4  12         33.65         26.96        46.82 o                         
  13   4  12         86.44        207.16       107.28 o                         
 -14   5  12        199.42        199.76       110.24 o                         
 -13   5  12        137.80        210.07        91.27 o                         
 -12   5  12        255.08        347.78        67.96 o                         
 -11   5  12        510.38        654.62        81.62 o                         
 -10   5  12        246.18        282.75        76.04 o                         
  -9   5  12        310.79        419.28        61.03 o                         
  -8   5  12         66.80        111.00        36.54 o                         
  -7   5  12        143.95        150.58        38.84 o                         
  -6   5  12        949.93        948.15        61.04 o                         
  -5   5  12         38.57         16.89        19.49 o                         
  -4   5  12       1513.24       1560.29        56.07 o                         
  -3   5  12       2372.91       2387.34        67.16 o                         
  -2   5  12       2039.00       1990.29        61.99 o                         
  -1   5  12       1813.78       1667.70        58.32 o                         
   0   5  12       1298.54       1285.57        56.94 o                         
   1   5  12       3275.16       3154.14        79.96 o                         
   2   5  12        894.55        935.90        52.72 o                         
   3   5  12          1.48         -5.72        15.65 o                         
   4   5  12        482.88        458.81        43.96 o                         
   5   5  12        126.60        144.99        28.97 o                         
   6   5  12        671.74        576.58        68.62 o                         
   7   5  12        720.94        778.45        80.00 o                         
   8   5  12        217.97        342.33        56.55 o                         
   9   5  12          6.85         40.47        35.71 o                         
  10   5  12        232.31        181.11        56.94 o                         
  11   5  12         62.21         35.17        45.61 o                         
  12   5  12         53.26         34.57        55.23 o                         
 -13   6  12        123.57        123.89        53.92 o                         
 -12   6  12         40.24         87.17        50.68 o                         
 -11   6  12        216.02        195.12        52.70 o                         
 -10   6  12        248.53        128.57        51.64 o                         
  -9   6  12        906.98        973.48        94.37 o                         
  -8   6  12       2235.33       2000.50       125.41 o                         
  -7   6  12       2175.43       2322.62       115.25 o                         
  -6   6  12       1367.53       1434.91       142.24 o                         
  -5   6  12       7357.37       7261.52       193.81 o                         
  -4   6  12       4131.85       3988.47       108.59 o                         
  -3   6  12       1460.24       1396.13        57.91 o                         
  -2   6  12         38.92         60.81        20.77 o                         
  -1   6  12         28.91         76.47        21.50 o                         
   0   6  12       1618.52       1721.95        64.20 o                         
   1   6  12       2969.69       3047.48        97.68 o                         
   2   6  12       1690.30       1695.11        74.51 o                         
   3   6  12        849.12        954.72        67.80 o                         
   4   6  12       1026.71        946.34        80.70 o                         
   5   6  12       1902.54       1911.47       118.58 o                         
   6   6  12         67.59        121.01        43.98 o                         
   7   6  12        343.24        307.94        96.38 o                         
   8   6  12        310.44        415.90        69.76 o                         
   9   6  12        163.85        210.89        55.10 o                         
  10   6  12        232.47        221.20        60.41 o                         
  11   6  12        435.49        516.58        91.30 o                         
 -12   7  12        116.88        123.28        55.73 o                         
 -11   7  12          4.00         12.53        43.41 o                         
 -10   7  12        708.98        831.20        93.87 o                         
  -9   7  12        247.79        187.58        54.49 o                         
  -8   7  12        152.00        109.54        44.24 o                         
  -7   7  12        240.72        213.64        55.09 o                         
  -6   7  12        630.63        698.29        76.95 o                         
  -5   7  12        348.46        379.83        58.09 o                         
  -4   7  12         33.45        109.91        36.17 o                         
  -3   7  12        582.95        515.39        58.57 o                         
  -2   7  12        263.58        317.52        41.30 o                         
  -1   7  12         14.25         51.48        20.66 o                         
   0   7  12       2262.92       2101.72        73.69 o                         
   1   7  12         26.63         14.16        28.07 o                         
   2   7  12          8.79         16.49        26.11 o                         
   3   7  12         40.52         63.08        32.74 o                         
   4   7  12         20.01         44.89        31.40 o                         
   5   7  12          6.10          8.60        33.97 o                         
   6   7  12         20.51         60.78        70.83 o                         
   7   7  12        105.40         36.88        75.13 o                         
   8   7  12         74.37         70.80        57.15 o                         
   9   7  12         65.70        -46.80        63.78 o                         
  10   7  12         93.92         25.29        58.28 o                         
 -11   8  12          8.26         10.29        44.02 o                         
 -10   8  12          0.88         28.06        46.90 o                         
  -9   8  12         47.74         34.69        53.34 o                         
  -8   8  12        278.24        290.16        62.89 o                         
  -7   8  12        563.05        625.52       168.71 o                         
  -6   8  12        686.22        722.55        82.72 o                         
  -5   8  12        505.59        624.85        75.08 o                         
  -4   8  12        648.87        677.15        89.87 o                         
  -3   8  12          2.21          1.88        52.58 o                         
  -2   8  12         68.61         68.93        29.38 o                         
  -1   8  12          4.27         39.55        32.75 o                         
   0   8  12        506.91        435.44       103.54 o                         
   1   8  12       1060.71       1000.36        83.19 o                         
   2   8  12        664.05        644.46        75.83 o                         
   3   8  12        402.87        380.92        61.45 o                         
   4   8  12        324.73        378.57        83.98 o                         
   5   8  12         32.68         75.42        40.91 o                         
   6   8  12        146.82         61.10        43.19 o                         
   7   8  12        496.84        523.55        78.58 o                         
   8   8  12         89.73         10.36        43.27 o                         
   9   8  12          7.29         -4.45        63.65 o                         
  -9   9  12        254.32        299.98        70.53 o                         
  -8   9  12        625.09        777.19        92.47 o                         
  -7   9  12         15.53         81.04        43.41 o                         
  -6   9  12         91.15        155.19        51.42 o                         
  -5   9  12        235.48        211.61        53.26 o                         
  -4   9  12        192.18        243.60        97.66 o                         
  -3   9  12        383.58        271.50        76.64 o                         
  -2   9  12       2043.97       1606.06       207.16 o                         
  -1   9  12       1196.76       1247.58       291.83 o                         
   0   9  12        269.65        350.56       110.57 o                         
   1   9  12         47.61          2.23        39.59 o                         
   2   9  12         19.15        -33.95        33.95 o                         
   3   9  12        489.67        439.62        87.32 o                         
   4   9  12        589.96        541.58        77.30 o                         
   5   9  12        492.19        488.95        73.84 o                         
   6   9  12        661.87        697.31        90.52 o                         
   7   9  12        435.25        559.32       103.23 o                         
  -7  10  12         15.79         32.26        56.76 o                         
  -6  10  12         58.13         -6.07        49.86 o                         
  -5  10  12          0.61          5.59        50.99 o                         
  -4  10  12          2.43         87.30        84.34 o                         
  -3  10  12         44.74         45.87        86.56 o                         
  -2  10  12        191.34        207.16       107.28 o                         
  -1  10  12        257.72        276.70       112.46 o                         
   0  10  12         53.35         64.37        52.56 o                         
   1  10  12          9.86        -58.23       113.20 o                         
   2  10  12          8.81        -44.32        44.32 o                         
   3  10  12        206.79        180.22        69.59 o                         
   4  10  12         43.31        176.22        91.00 o                         
   5  10  12         30.91        153.69        86.19 o                         
  -2  11  12        491.36        619.92       152.41 o                         
  -1  11  12        336.61        383.91       138.35 o                         
   0  11  12        223.65        -67.33        67.33 o                         
 -15   1  13          0.69        -34.28        44.64 o                         
 -14   1  13        988.74        970.12        88.66 o                         
 -13   1  13         71.13        100.90        44.58 o                         
 -12   1  13        405.88        485.94        61.93 o                         
 -11   1  13        593.95        674.54        67.17 o                         
 -10   1  13       1236.87       1160.98        79.90 o                         
  -9   1  13        641.65        674.44        47.34 o                         
  -8   1  13        401.98        348.97        33.76 o                         
  -7   1  13        148.35        102.26        21.51 o                         
  -6   1  13        639.65        680.66        38.05 o                         
  -5   1  13        176.85        190.25        30.03 o                         
  -4   1  13      22844.23      22817.48       265.35 o                         
  -3   1  13        469.35        389.66        24.80 o                         
  -2   1  13      10430.42      10077.73       124.04 o                         
  -1   1  13       5104.29       4854.31        82.21 o                         
   0   1  13       1286.10       1243.76        41.96 o                         
   1   1  13        752.14        781.69        37.40 o                         
   2   1  13       3209.44       3035.59        63.66 o                         
   3   1  13       3009.57       2758.41        57.74 o                         
   4   1  13       3755.77       3805.26       100.10 o                         
   5   1  13       6113.46       5826.27       132.39 o                         
   6   1  13       4791.43       4791.14       186.32 o                         
   7   1  13        103.35        102.13        31.72 o                         
   8   1  13          6.10         10.56        22.96 o                         
   9   1  13         45.32         64.29        29.52 o                         
  10   1  13        931.80        976.80        86.81 o                         
  11   1  13        110.61         88.65        38.38 o                         
  12   1  13        233.49        244.55        50.33 o                         
  13   1  13        380.11        366.80        60.21 o                         
 -15   2  13        288.19        332.48        85.50 o                         
 -14   2  13          5.38         80.89        49.18 o                         
 -13   2  13         86.24         96.66        41.79 o                         
 -12   2  13         11.51          0.66        31.50 o                         
 -11   2  13        235.51        213.57        51.60 o                         
 -10   2  13         87.79         82.08        29.34 o                         
  -9   2  13        798.65        834.43        59.94 o                         
  -8   2  13        354.12        299.28        36.81 o                         
  -7   2  13       5335.07       5290.48       119.02 o                         
  -6   2  13       2753.90       2758.25       115.75 o                         
  -5   2  13        625.69        608.93        44.21 o                         
  -4   2  13       1554.68       1473.24        57.31 o                         
  -3   2  13        119.93        142.55        14.34 o                         
  -2   2  13         62.41         95.37        21.02 o                         
  -1   2  13       2019.67       1941.94        47.69 o                         
   0   2  13       4972.05       4684.31        79.50 o                         
   1   2  13       8374.05       8119.39       113.29 o                         
   2   2  13       2615.15       2415.54        56.20 o                         
   3   2  13       2286.64       2088.09        79.02 o                         
   4   2  13        121.08        140.75        28.62 o                         
   5   2  13       1528.43       1496.92        78.23 o                         
   6   2  13         97.69         55.65        24.81 o                         
   7   2  13       5048.47       4922.14       149.70 o                         
   8   2  13       1525.43       1582.41        89.52 o                         
   9   2  13       1253.69       1274.55        84.50 o                         
  10   2  13        519.24        560.55        61.16 o                         
  11   2  13         19.55         60.24        35.06 o                         
  12   2  13         61.33        111.63        41.53 o                         
  13   2  13         16.84         -1.21        41.32 o                         
 -15   3  13         35.77         96.19        56.10 o                         
 -14   3  13         32.34        123.59        57.31 o                         
 -13   3  13         76.05          7.51        67.70 o                         
 -12   3  13         82.37         67.78        58.36 o                         
 -11   3  13         29.34         32.45        31.82 o                         
 -10   3  13          9.90          1.60        23.66 o                         
  -9   3  13          7.70         -9.75        20.12 o                         
  -8   3  13         92.42        105.61        28.71 o                         
  -7   3  13         71.78         61.43        24.01 o                         
  -6   3  13        236.79        280.07        35.29 o                         
  -5   3  13        287.74        257.19        42.06 o                         
  -4   3  13         20.91         46.00        19.04 o                         
  -3   3  13       1267.57       1387.84        43.10 o                         
  -2   3  13        113.21        121.65        22.15 o                         
  -1   3  13        118.06        130.87        20.41 o                         
   0   3  13        425.17        499.71        36.12 o                         
   1   3  13         67.30         46.05        20.96 o                         
   2   3  13         18.79         16.04        13.97 o                         
   3   3  13        130.97        128.59        16.94 o                         
   4   3  13        120.42        122.84        27.97 o                         
   5   3  13        518.80        513.81        49.75 o                         
   6   3  13         14.66         -9.17        23.39 o                         
   7   3  13        476.00        465.44        49.95 o                         
   8   3  13         15.05         35.85        27.68 o                         
   9   3  13          4.09         10.08        27.36 o                         
  10   3  13         25.62         25.07        30.42 o                         
  11   3  13        125.70         87.72        53.17 o                         
  12   3  13          3.91         43.07        44.75 o                         
  13   3  13        219.58        431.23        76.87 o                         
 -14   4  13        217.57        268.31        93.49 o                         
 -13   4  13          9.04        -53.43        53.43 o                         
 -12   4  13          2.38          1.63       136.50 o                         
 -11   4  13        218.72        221.35        51.72 o                         
 -10   4  13        547.50        520.74        67.37 o                         
  -9   4  13        245.69        278.67        43.43 o                         
  -8   4  13       3136.11       3180.82       175.42 o                         
  -7   4  13       3332.73       3289.70        97.82 o                         
  -6   4  13        453.48        417.56        42.47 o                         
  -5   4  13       1334.63       1324.48        66.44 o                         
  -4   4  13          8.04         17.73        15.10 o                         
  -3   4  13        179.08        196.96        22.63 o                         
  -2   4  13        403.33        385.51        31.34 o                         
  -1   4  13       5582.72       5440.12       103.63 o                         
   0   4  13       1271.36       1228.91        56.54 o                         
   1   4  13       4318.11       4329.34        93.93 o                         
   2   4  13       6590.02       6354.41       119.76 o                         
   3   4  13        348.19        409.09        47.72 o                         
   4   4  13        223.72        344.90        49.31 o                         
   5   4  13         29.43         32.03        22.29 o                         
   6   4  13        248.00        329.31        55.62 o                         
   7   4  13        809.03        972.16        72.39 o                         
   8   4  13       1794.53       1747.29       120.28 o                         
   9   4  13       2493.56       2531.31       148.47 o                         
  10   4  13        873.40        946.92        96.42 o                         
  11   4  13        661.48        701.70        88.90 o                         
  12   4  13        472.24        460.23        79.67 o                         
 -14   5  13          5.52        -62.32        91.74 o                         
 -13   5  13        447.14        391.53       103.34 o                         
 -12   5  13        742.97        949.52       100.94 o                         
 -11   5  13         59.20         33.48        36.37 o                         
 -10   5  13       1003.86        831.95        87.26 o                         
  -9   5  13         23.24         -6.85        50.62 o                         
  -8   5  13          2.54         19.26        27.76 o                         
  -7   5  13        161.44        153.87        40.63 o                         
  -6   5  13       1513.26       1516.42        72.79 o                         
  -5   5  13        718.36        721.45        54.35 o                         
  -4   5  13       1812.49       1860.83        81.02 o                         
  -3   5  13       2291.18       2301.07        66.83 o                         
  -2   5  13         61.85        109.58        21.74 o                         
  -1   5  13         82.53         89.63        34.27 o                         
   0   5  13         15.22         29.16        17.63 o                         
   1   5  13        449.65        447.78        37.84 o                         
   2   5  13        247.32        220.58        29.56 o                         
   3   5  13        545.56        545.79        47.67 o                         
   4   5  13       9091.08       8677.79       171.73 o                         
   5   5  13       2015.20       1987.24       118.03 o                         
   6   5  13       2141.99       2061.46       126.63 o                         
   7   5  13        726.27        697.56        77.24 o                         
   8   5  13        138.62        130.57        46.87 o                         
   9   5  13        377.83        329.57        60.60 o                         
  10   5  13        115.85         44.05        44.82 o                         
  11   5  13        118.84        265.26        80.82 o                         
  12   5  13        104.35        108.28        51.71 o                         
 -13   6  13         91.94        138.10        74.20 o                         
 -12   6  13         67.64          9.40        63.60 o                         
 -11   6  13          6.14          5.86        38.35 o                         
 -10   6  13        502.71        559.18        77.11 o                         
  -9   6  13        160.92        114.46        48.00 o                         
  -8   6  13        648.34        656.87        75.27 o                         
  -7   6  13         42.05         35.79        33.53 o                         
  -6   6  13        701.52        656.04        73.63 o                         
  -5   6  13          5.77         41.02        29.73 o                         
  -4   6  13        852.68        947.03        66.60 o                         
  -3   6  13        222.31        292.66        32.64 o                         
  -2   6  13         93.48         80.72        22.49 o                         
  -1   6  13        305.24        271.35        32.12 o                         
   0   6  13          1.25         12.90        17.46 o                         
   1   6  13         16.74         33.83        19.27 o                         
   2   6  13        104.06        134.00        28.31 o                         
   3   6  13        521.19        613.11        57.29 o                         
   4   6  13        144.22        154.48        57.69 o                         
   5   6  13          0.03          7.51        29.10 o                         
   6   6  13        150.73         87.87        70.41 o                         
   7   6  13         97.99        -17.47        33.40 o                         
   8   6  13         57.79        102.50        53.09 o                         
   9   6  13        105.59        271.65        82.12 o                         
  10   6  13        172.33        127.45        51.98 o                         
  11   6  13        398.29        316.00        69.85 o                         
 -12   7  13       1526.11       1304.28       121.24 o                         
 -11   7  13       1418.42       1639.80       132.34 o                         
 -10   7  13       1676.72       1907.06       137.93 o                         
  -9   7  13        269.11        256.03        59.06 o                         
  -8   7  13         11.57         -3.76        35.16 o                         
  -7   7  13          4.16          7.09        35.82 o                         
  -6   7  13       1251.61       1190.70        98.32 o                         
  -5   7  13        691.85        844.86        92.59 o                         
  -4   7  13        857.35        840.91        79.45 o                         
  -3   7  13        670.57        772.20        68.77 o                         
  -2   7  13       1474.94       1473.46        82.64 o                         
  -1   7  13         84.46        110.29        36.48 o                         
   0   7  13         60.28         32.59        20.81 o                         
   1   7  13        521.93        509.69        66.96 o                         
   2   7  13         49.17        130.01        35.44 o                         
   3   7  13         21.31         36.80        34.23 o                         
   4   7  13        638.54        665.07        75.58 o                         
   5   7  13       1150.92       1136.57       105.71 o                         
   6   7  13       1029.91       1057.00        98.63 o                         
   7   7  13       1268.73       1412.51       118.57 o                         
   8   7  13        336.19        309.57        64.86 o                         
   9   7  13         59.00        197.72        68.67 o                         
  10   7  13         83.50         55.70        60.91 o                         
 -11   8  13         23.74         24.83        64.29 o                         
 -10   8  13         98.50         96.13        51.11 o                         
  -9   8  13        579.44        543.52        79.78 o                         
  -8   8  13       1018.32        966.03        99.19 o                         
  -7   8  13        867.84        848.25       124.44 o                         
  -6   8  13        194.21        188.84        54.72 o                         
  -5   8  13        221.69        255.86        54.91 o                         
  -4   8  13         41.18         66.81        35.73 o                         
  -3   8  13        206.72        218.36        54.03 o                         
  -2   8  13         90.33         75.92        30.06 o                         
  -1   8  13        656.72        745.62        77.92 o                         
   0   8  13        658.93        722.02        92.85 o                         
   1   8  13        801.76        863.49        82.10 o                         
   2   8  13        448.84        451.07        64.29 o                         
   3   8  13        138.66        201.37        50.09 o                         
   4   8  13        233.24        250.55        57.31 o                         
   5   8  13        513.08        556.69        77.98 o                         
   6   8  13          4.37        -24.58       107.11 o                         
   7   8  13        415.33        450.29       104.49 o                         
   8   8  13          6.99         19.71        47.15 o                         
   9   8  13        723.74        690.09       117.66 o                         
  -9   9  13        111.02         88.88        51.07 o                         
  -8   9  13         62.33        120.96        51.62 o                         
  -7   9  13         25.81         27.67        40.44 o                         
  -6   9  13         19.25         31.79        61.04 o                         
  -5   9  13         64.63         17.99        38.02 o                         
  -4   9  13          2.05         37.41        50.19 o                         
  -3   9  13          3.40        140.89       120.60 o                         
  -2   9  13         12.49        -39.43        39.43 o                         
  -1   9  13         18.88         37.57        45.77 o                         
   0   9  13        138.76        138.11        57.14 o                         
   1   9  13          8.06          5.05        42.29 o                         
   2   9  13        113.27        124.03        53.51 o                         
   3   9  13        276.37        223.58        67.71 o                         
   4   9  13         21.99        -12.99        45.96 o                         
   5   9  13         45.69         65.70        45.88 o                         
   6   9  13         21.88         83.40        60.91 o                         
   7   9  13          1.60        -32.90        32.90 o                         
  -7  10  13        692.74        745.69       177.56 o                         
  -6  10  13        397.64        401.63        94.93 o                         
  -5  10  13         11.05        -39.57        51.72 o                         
  -4  10  13         62.85        100.62        99.88 o                         
  -3  10  13          6.78         -1.48        69.55 o                         
  -2  10  13        886.01        830.78       168.69 o                         
  -1  10  13        183.37        277.44       108.76 o                         
   0  10  13        451.56        497.21       213.41 o                         
   1  10  13        434.63        545.26        97.21 o                         
   2  10  13        232.13        349.24        83.41 o                         
   3  10  13        336.37        534.49       107.65 o                         
   4  10  13         21.46         17.72        76.94 o                         
   5  10  13         15.30         -6.66        68.81 o                         
 -15   0  14        221.58        276.21        83.38 o                         
 -14   0  14        836.23        940.23       124.08 o                         
 -13   0  14        185.48        202.86        67.48 o                         
 -12   0  14        561.33        427.85        83.28 o                         
 -11   0  14        517.57        470.26        83.39 o                         
 -10   0  14       2175.11       2263.46       144.34 o                         
  -9   0  14       3952.97       4249.80       174.54 o                         
  -8   0  14       4463.86       4367.74       211.60 o                         
  -7   0  14       1878.78       1901.23        71.32 o                         
  -6   0  14       3971.65       3697.12       160.19 o                         
  -5   0  14        854.21        763.76        35.56 o                         
  -4   0  14        615.84        637.70        36.02 o                         
  -3   0  14       9325.37       9778.99       195.96 o                         
  -2   0  14        810.49        692.22        46.76 o                         
  -1   0  14      13796.67      13987.53       231.42 o                         
   0   0  14      16120.76      16831.42       269.14 o                         
   1   0  14       2387.51       2170.26        76.89 o                         
   2   0  14       1614.15       1582.13        68.36 o                         
   3   0  14          3.47        -17.11        17.11 o                         
   4   0  14         11.48         44.51        29.70 o                         
   5   0  14        101.91         54.87        33.50 o                         
   6   0  14       1996.80       2067.69       114.54 o                         
   7   0  14       1876.50       1796.62       134.40 o                         
   8   0  14        614.87        832.90        97.31 o                         
   9   0  14        932.20        945.88       107.23 o                         
  10   0  14        486.97        595.85        89.17 o                         
  11   0  14        323.85        396.67       141.64 o                         
  12   0  14        711.06        749.48       107.91 o                         
  13   0  14          3.75         22.27       214.93 o                         
 -15   1  14         69.21         61.17        74.86 o                         
 -14   1  14        350.53        333.97        69.50 o                         
 -13   1  14        101.38         73.11        42.84 o                         
 -12   1  14        374.82        448.07        60.47 o                         
 -11   1  14          8.33        -13.90        26.37 o                         
 -10   1  14       1118.89       1183.57        83.16 o                         
  -9   1  14       1013.81       1114.21        76.26 o                         
  -8   1  14        453.65        485.65        78.37 o                         
  -7   1  14         48.05         51.36        18.30 o                         
  -6   1  14        199.18        176.13        23.39 o                         
  -5   1  14       3515.95       3518.02       101.02 o                         
  -4   1  14        870.51        790.32        40.30 o                         
  -3   1  14       5045.01       5031.11        70.37 o                         
  -2   1  14        712.21        710.63        33.67 o                         
  -1   1  14        828.87        812.95        35.62 o                         
   0   1  14        674.85        689.67        43.62 o                         
   1   1  14       1166.90       1188.01        62.85 o                         
   2   1  14       6120.18       6283.71       118.82 o                         
   3   1  14        423.78        447.96        30.65 o                         
   4   1  14        583.61        649.36        50.48 o                         
   5   1  14       1330.78       1315.53        75.57 o                         
   6   1  14          2.30         12.06        22.38 o                         
   7   1  14        634.89        597.29        55.36 o                         
   8   1  14         30.40         22.95        25.81 o                         
   9   1  14         42.52         79.52        45.38 o                         
  10   1  14         14.15         54.46        36.95 o                         
  11   1  14        171.78        214.84        46.18 o                         
  12   1  14         36.57         23.41        44.18 o                         
  13   1  14          5.97        -44.23        49.02 o                         
 -15   2  14        399.35        358.66       105.33 o                         
 -14   2  14        187.31        196.79        60.29 o                         
 -13   2  14         24.73          8.12        50.30 o                         
 -12   2  14         24.66        -11.62        40.37 o                         
 -11   2  14        662.34        864.49        75.71 o                         
 -10   2  14        721.58        745.44        77.77 o                         
  -9   2  14        399.36        396.95        55.53 o                         
  -8   2  14        293.89        342.82        37.65 o                         
  -7   2  14        249.90        274.15        33.91 o                         
  -6   2  14       2290.35       2273.35       118.32 o                         
  -5   2  14         57.86         58.33        20.34 o                         
  -4   2  14       1631.98       1555.35        62.73 o                         
  -3   2  14       2573.59       2765.84        52.58 o                         
  -2   2  14        536.67        489.56        35.61 o                         
  -1   2  14         83.06         88.08        15.60 o                         
   0   2  14       1396.80       1442.78        45.23 o                         
   1   2  14         23.06         29.11        14.11 o                         
   2   2  14         58.83         26.03        15.25 o                         
   3   2  14         17.32         12.01        13.32 o                         
   4   2  14         16.76         18.75        19.67 o                         
   5   2  14       1868.28       1862.76        85.33 o                         
   6   2  14        202.56        210.15        43.78 o                         
   7   2  14        290.25        295.17        55.20 o                         
   8   2  14          7.88          1.28        23.89 o                         
   9   2  14        647.60        766.40        67.74 o                         
  10   2  14        736.92        706.13       110.85 o                         
  11   2  14        255.11        254.88        50.20 o                         
  12   2  14         13.97         38.79        39.22 o                         
  13   2  14         29.71         47.50        47.22 o                         
 -15   3  14         60.50        157.48       199.35 o                         
 -14   3  14        331.37        407.28        74.84 o                         
 -13   3  14        366.74        275.71        88.96 o                         
 -12   3  14       1027.49        883.85       123.45 o                         
 -11   3  14        897.86       1061.38        94.19 o                         
 -10   3  14        476.04        457.09        51.97 o                         
  -9   3  14        412.61        487.65        49.87 o                         
  -8   3  14        767.03        733.89        63.12 o                         
  -7   3  14        563.36        677.44        53.17 o                         
  -6   3  14       2954.97       2999.50        89.66 o                         
  -5   3  14       2442.69       2448.62        80.92 o                         
  -4   3  14       3839.16       3788.84        98.40 o                         
  -3   3  14       3951.61       3813.47        92.47 o                         
  -2   3  14       2948.50       2905.97        67.62 o                         
  -1   3  14        859.36        907.12        50.59 o                         
   0   3  14        165.20        238.34        35.44 o                         
   1   3  14       2299.55       2254.82        56.71 o                         
   2   3  14       5251.44       4957.04        86.72 o                         
   3   3  14       3366.35       3329.95        84.75 o                         
   4   3  14       1150.37       1188.00        72.24 o                         
   5   3  14       2725.06       2782.58        93.92 o                         
   6   3  14        316.09        352.40        44.29 o                         
   7   3  14        189.28        172.00        36.18 o                         
   8   3  14         22.35        -17.71        21.86 o                         
   9   3  14         92.23         81.49        34.50 o                         
  10   3  14        231.57        237.22        46.37 o                         
  11   3  14        824.27        930.59        97.61 o                         
  12   3  14        255.69        263.78        66.27 o                         
 -14   4  14         18.13         10.61        70.75 o                         
 -13   4  14        105.68         13.64        76.94 o                         
 -12   4  14         62.97         72.80        62.42 o                         
 -11   4  14        241.76        169.18        52.70 o                         
 -10   4  14         12.44         47.27        61.58 o                         
  -9   4  14         23.81         39.78        26.79 o                         
  -8   4  14         27.25         51.34        29.05 o                         
  -7   4  14        400.59        365.84        44.40 o                         
  -6   4  14       1600.50       1449.60        71.76 o                         
  -5   4  14        279.80        213.55        33.55 o                         
  -4   4  14        330.34        326.20        37.54 o                         
  -3   4  14          3.71         13.58        13.19 o                         
  -2   4  14       1467.75       1412.56        54.00 o                         
  -1   4  14       1353.69       1292.01        55.73 o                         
   0   4  14        637.34        554.84        39.53 o                         
   1   4  14       1254.30       1253.73        60.00 o                         
   2   4  14       2811.42       2745.99        77.11 o                         
   3   4  14          8.23          6.29        20.29 o                         
   4   4  14          0.42         -3.25        19.71 o                         
   5   4  14       2191.51       2164.04        89.20 o                         
   6   4  14         87.55         98.56        30.42 o                         
   7   4  14         58.87        120.60        34.61 o                         
   8   4  14          4.77         61.68        36.98 o                         
   9   4  14         29.80        -25.91        36.45 o                         
  10   4  14         53.61        131.47        47.55 o                         
  11   4  14          4.52         12.62        40.96 o                         
  12   4  14         34.04         12.98        49.32 o                         
 -13   5  14        418.41        315.19       102.39 o                         
 -12   5  14        674.28        720.39       121.76 o                         
 -11   5  14        192.13        222.42        82.55 o                         
 -10   5  14         27.75        -15.13        39.14 o                         
  -9   5  14         68.40         86.49        50.03 o                         
  -8   5  14         12.71         52.64        36.41 o                         
  -7   5  14       1797.14       1786.85       113.56 o                         
  -6   5  14       1139.30       1186.39        95.45 o                         
  -5   5  14        880.01        987.59        64.85 o                         
  -4   5  14        574.22        745.63        68.13 o                         
  -3   5  14        194.32        162.01        25.07 o                         
  -2   5  14          3.51          2.47        15.36 o                         
  -1   5  14        211.09        239.30        29.75 o                         
   0   5  14        139.49        166.99        27.35 o                         
   1   5  14        118.54         71.60        20.70 o                         
   2   5  14        394.48        414.69        39.00 o                         
   3   5  14       3708.80       3725.54       105.03 o                         
   4   5  14        441.31        486.61        48.51 o                         
   5   5  14       1229.58       1200.89        77.48 o                         
   6   5  14       2058.42       1915.83       120.98 o                         
   7   5  14        521.91        603.86        96.14 o                         
   8   5  14        245.88        244.08        52.90 o                         
   9   5  14          7.11         61.28        42.96 o                         
  10   5  14          8.17         24.27        87.75 o                         
  11   5  14          3.17        102.70        58.97 o                         
 -13   6  14          2.09        -91.52        93.59 o                         
 -12   6  14        192.23        130.19        57.58 o                         
 -11   6  14        661.98        530.75       104.89 o                         
 -10   6  14        477.31        496.26        75.14 o                         
  -9   6  14       2687.72       2632.20       257.70 o                         
  -8   6  14        653.29        767.13        90.34 o                         
  -7   6  14         29.62        -14.12        28.40 o                         
  -6   6  14        973.31        988.82        89.45 o                         
  -5   6  14         72.00        104.78        37.14 o                         
  -4   6  14         15.07         32.53        22.84 o                         
  -3   6  14        906.65        906.12        55.49 o                         
  -2   6  14       3203.55       3114.03        84.64 o                         
  -1   6  14       4085.04       3992.00        97.79 o                         
   0   6  14       3014.19       3149.09       116.50 o                         
   1   6  14       5070.11       5288.93       116.38 o                         
   2   6  14       1366.76       1411.92        71.16 o                         
   3   6  14        683.62        675.61        75.07 o                         
   4   6  14        766.86        690.93        74.15 o                         
   5   6  14        659.70        801.06        81.58 o                         
   6   6  14        391.47        436.58        66.84 o                         
   7   6  14        819.70        593.44        78.10 o                         
   8   6  14       1688.17       1761.29       161.30 o                         
   9   6  14        196.43        211.58        59.30 o                         
  10   6  14        316.47        312.08        66.08 o                         
  11   6  14        123.40        132.59        68.26 o                         
 -12   7  14         32.45         16.98        48.19 o                         
 -11   7  14         64.93         62.29        50.36 o                         
 -10   7  14          0.78        -33.27        35.19 o                         
  -9   7  14          0.08        -36.67        37.48 o                         
  -8   7  14         93.51        131.82        47.01 o                         
  -7   7  14         91.91         95.19        44.35 o                         
  -6   7  14        397.18        274.22        54.25 o                         
  -5   7  14        169.88        187.85        52.47 o                         
  -4   7  14        897.87        924.67        84.88 o                         
  -3   7  14        326.75        416.65        62.11 o                         
  -2   7  14         55.80        118.09        29.35 o                         
  -1   7  14       1819.83       1795.45        71.57 o                         
   0   7  14         20.90         20.94        22.73 o                         
   1   7  14          0.81        -25.76        25.76 o                         
   2   7  14        841.00        937.44        83.61 o                         
   3   7  14        358.24        394.53        60.78 o                         
   4   7  14         66.50         58.56        38.20 o                         
   5   7  14         52.62         49.38        44.16 o                         
   6   7  14          5.37        -33.69        33.69 o                         
   7   7  14         47.15        219.28        70.89 o                         
   8   7  14         26.97         93.96        47.00 o                         
   9   7  14         74.47         49.72        47.83 o                         
  10   7  14         99.26        168.52        85.45 o                         
 -10   8  14        250.59        356.76        71.47 o                         
  -9   8  14          7.13        -12.38        48.00 o                         
  -8   8  14         97.39        159.06        61.03 o                         
  -7   8  14        359.51        255.85        60.31 o                         
  -6   8  14          3.85         13.92        34.33 o                         
  -5   8  14          7.42         -3.55        36.10 o                         
  -4   8  14        111.09         86.12        42.50 o                         
  -3   8  14        376.54        381.50        59.34 o                         
  -2   8  14         84.52         34.89        74.35 o                         
  -1   8  14        725.45        768.30        87.79 o                         
   0   8  14        558.69        590.68        84.36 o                         
   1   8  14         92.62         92.28        62.91 o                         
   2   8  14        814.95        876.29        84.50 o                         
   3   8  14        832.98        931.52       113.67 o                         
   4   8  14          0.86        -25.00        31.74 o                         
   5   8  14        109.14        228.60        58.27 o                         
   6   8  14        230.91        256.66        82.13 o                         
   7   8  14        242.14        302.54        66.54 o                         
   8   8  14        101.33        161.74        57.68 o                         
  -9   9  14         54.51         56.96        51.19 o                         
  -8   9  14         15.55        -15.36        45.12 o                         
  -7   9  14        334.85        538.29       136.82 o                         
  -6   9  14       1085.56       1150.35       107.86 o                         
  -5   9  14        166.30        159.53        53.06 o                         
  -4   9  14         52.10         21.64        51.96 o                         
  -3   9  14        958.12        878.71       160.55 o                         
  -2   9  14        967.21       1126.39       150.15 o                         
  -1   9  14         35.13         53.27        74.72 o                         
   0   9  14         77.36        135.97        57.72 o                         
   1   9  14         34.12        158.72        71.40 o                         
   2   9  14        254.08        144.50        57.68 o                         
   3   9  14        539.55        506.77        98.86 o                         
   4   9  14        925.00       1004.01       102.10 o                         
   5   9  14        221.57        155.84        55.81 o                         
   6   9  14        306.32        239.08       105.46 o                         
   7   9  14        585.25        484.53       146.49 o                         
  -6  10  14         28.20         54.15        66.42 o                         
  -5  10  14         19.65         14.60        71.77 o                         
  -4  10  14         24.49         65.80       104.32 o                         
  -3  10  14          0.59        100.62        90.26 o                         
  -2  10  14          3.44        -56.23        56.23 o                         
  -1  10  14         20.73        133.91        91.00 o                         
   0  10  14         61.89        -65.11        65.11 o                         
   1  10  14         66.15         16.95        60.67 o                         
   2  10  14         12.46         -4.62        47.59 o                         
   3  10  14         21.24        -67.45       108.76 o                         
   4  10  14          1.36         11.31        65.11 o                         
 -15   1  15        349.92        453.40        70.63 o                         
 -14   1  15        334.51        457.59        68.35 o                         
 -13   1  15        791.83        917.33        85.19 o                         
 -12   1  15          5.40         12.57        37.13 o                         
 -11   1  15         42.69         87.33        35.77 o                         
 -10   1  15         39.01         11.86        29.37 o                         
  -9   1  15       1359.45       1341.81        85.28 o                         
  -8   1  15        174.76        202.68        40.69 o                         
  -7   1  15       1067.79       1006.96        49.49 o                         
  -6   1  15       2562.92       2494.47       104.75 o                         
  -5   1  15       4737.38       4764.56        94.04 o                         
  -4   1  15       2006.84       1933.35        62.40 o                         
  -3   1  15       1738.95       1782.17        52.77 o                         
  -2   1  15         51.81         39.17        26.47 o                         
  -1   1  15        272.71        301.63        25.40 o                         
   0   1  15       1005.84        920.20        42.72 o                         
   1   1  15       2510.37       2484.15        64.29 o                         
   2   1  15        896.33        729.32        57.46 o                         
   3   1  15       4796.93       4731.83        83.93 o                         
   4   1  15       4351.33       4232.00       111.90 o                         
   5   1  15       4130.06       3996.89       112.85 o                         
   6   1  15         44.25         33.19        24.71 o                         
   7   1  15         39.25         15.31        24.48 o                         
   8   1  15        317.21        310.35        46.27 o                         
   9   1  15        978.24       1037.69        81.00 o                         
  10   1  15        960.28        949.12        79.65 o                         
  11   1  15       1712.61       1686.29       106.62 o                         
  12   1  15        175.15        111.87        43.92 o                         
  13   1  15        134.81        196.78        71.38 o                         
 -15   2  15          0.73         25.53        51.48 o                         
 -14   2  15         28.46          3.78        46.05 o                         
 -13   2  15        440.03        484.87        67.59 o                         
 -12   2  15        180.41        172.96        45.71 o                         
 -11   2  15        340.61        278.65        48.77 o                         
 -10   2  15       1005.01       1021.66        79.37 o                         
  -9   2  15        713.86        724.85        60.15 o                         
  -8   2  15       2290.09       2280.87        88.66 o                         
  -7   2  15        555.25        571.81        47.68 o                         
  -6   2  15        268.24        309.09        35.46 o                         
  -5   2  15         12.26         27.31        18.99 o                         
  -4   2  15        364.95        304.34        34.52 o                         
  -3   2  15       4082.26       4147.05        66.53 o                         
  -2   2  15       2846.85       2814.88        59.75 o                         
  -1   2  15       3770.25       3586.80        70.89 o                         
   0   2  15       4409.63       4343.46        97.20 o                         
   1   2  15        996.80       1045.85        45.22 o                         
   2   2  15       1031.87       1059.57        45.48 o                         
   3   2  15        159.17        146.61        20.52 o                         
   4   2  15        365.76        351.84        41.71 o                         
   5   2  15         82.95         89.63        28.33 o                         
   6   2  15       2690.51       2643.57        95.47 o                         
   7   2  15       3424.57       3234.34       182.17 o                         
   8   2  15       1487.73       1671.05        97.28 o                         
   9   2  15        492.56        586.93        62.86 o                         
  10   2  15         47.39         27.74        34.31 o                         
  11   2  15        141.58         98.84        58.31 o                         
  12   2  15        327.48        293.20        66.85 o                         
 -14   3  15          4.21         29.38        73.37 o                         
 -13   3  15          2.39        -27.58        73.81 o                         
 -12   3  15          2.26        -28.31       106.91 o                         
 -11   3  15          4.26        -32.84        32.84 o                         
 -10   3  15        279.12        255.34        52.08 o                         
  -9   3  15        513.11        441.70        48.59 o                         
  -8   3  15        497.39        401.26        46.45 o                         
  -7   3  15        100.17         81.61        27.87 o                         
  -6   3  15        214.22        211.29        34.21 o                         
  -5   3  15        410.18        450.20        67.29 o                         
  -4   3  15        167.64        180.87        34.71 o                         
  -3   3  15        140.35        141.97        22.50 o                         
  -2   3  15        420.86        395.87        30.71 o                         
  -1   3  15         28.18         50.17        16.36 o                         
   0   3  15        779.87        804.46        41.79 o                         
   1   3  15        134.28         92.88        18.56 o                         
   2   3  15         18.38          5.10        15.85 o                         
   3   3  15        754.42        879.09        53.71 o                         
   4   3  15        154.78        207.39        34.52 o                         
   5   3  15          0.16         14.44        23.17 o                         
   6   3  15        370.05        374.97        46.92 o                         
   7   3  15         37.90         28.95        26.58 o                         
   8   3  15          0.28         -7.44        42.29 o                         
   9   3  15          0.09        -26.48        26.48 o                         
  10   3  15         36.46          7.42        55.74 o                         
  11   3  15         26.69         50.97        45.55 o                         
  12   3  15          4.65          3.77        75.67 o                         
 -14   4  15          5.29        -41.36        63.06 o                         
 -13   4  15         15.38        -20.34        60.75 o                         
 -12   4  15        341.11        369.52        97.62 o                         
 -11   4  15        863.88        782.89       116.07 o                         
 -10   4  15        357.40        435.44        91.12 o                         
  -9   4  15        988.37        970.84        69.72 o                         
  -8   4  15        643.82        653.30        56.48 o                         
  -7   4  15         94.97         74.95        29.90 o                         
  -6   4  15         17.11         53.50        25.20 o                         
  -5   4  15        660.57        645.34        53.56 o                         
  -4   4  15        378.66        383.64        47.82 o                         
  -3   4  15       2276.88       2328.52        70.11 o                         
  -2   4  15       2116.20       1966.98        61.95 o                         
  -1   4  15       3272.07       3127.88        79.78 o                         
   0   4  15        812.44        775.13        48.03 o                         
   1   4  15        679.45        647.68        45.64 o                         
   2   4  15          4.53         20.92        17.19 o                         
   3   4  15        154.90        105.73        25.37 o                         
   4   4  15        474.58        619.86        55.05 o                         
   5   4  15       1409.90       1556.29       142.56 o                         
   6   4  15       1500.89       1355.09        83.79 o                         
   7   4  15        907.20        927.71        72.69 o                         
   8   4  15        884.68       1036.94        95.64 o                         
   9   4  15        448.67        520.19        76.00 o                         
  10   4  15         26.50         43.30        41.94 o                         
  11   4  15         42.24         -6.02        72.39 o                         
  12   4  15        493.15        663.70        94.83 o                         
 -13   5  15        734.04        641.20       156.48 o                         
 -12   5  15        363.96        450.68        99.90 o                         
 -11   5  15        270.09        308.39        63.15 o                         
 -10   5  15          8.49        -30.60        30.60 o                         
  -9   5  15          1.14        -12.10        60.40 o                         
  -8   5  15          4.53        -23.40        23.40 o                         
  -7   5  15        568.09        734.80        77.14 o                         
  -6   5  15        378.50        403.24        46.54 o                         
  -5   5  15       2328.48       2455.99        89.29 o                         
  -4   5  15       1426.10       1500.82        80.75 o                         
  -3   5  15        133.24        159.05        33.75 o                         
  -2   5  15        755.88        711.52        46.40 o                         
  -1   5  15        804.77        771.38        51.03 o                         
   0   5  15        623.81        541.60        43.87 o                         
   1   5  15        695.10        813.69        52.26 o                         
   2   5  15         96.76         86.60        24.10 o                         
   3   5  15       2406.98       2379.98        87.92 o                         
   4   5  15        154.95        174.49        34.31 o                         
   5   5  15        114.89         72.88        28.98 o                         
   6   5  15         55.23        -17.31        76.80 o                         
   7   5  15        232.03        219.80        52.35 o                         
   8   5  15        152.85        195.30        52.05 o                         
   9   5  15        338.65        280.60        62.32 o                         
  10   5  15       1092.73       1052.55       107.01 o                         
  11   5  15        976.48       1070.93       111.74 o                         
 -13   6  15        115.18         13.32       123.55 o                         
 -12   6  15          4.92         17.56        64.97 o                         
 -11   6  15        187.42        183.12        61.41 o                         
 -10   6  15         16.35          1.18        41.75 o                         
  -9   6  15        310.62        232.44        57.28 o                         
  -8   6  15         33.65         18.99        36.13 o                         
  -7   6  15          0.62        -15.82        37.04 o                         
  -6   6  15         95.13          9.81        33.56 o                         
  -5   6  15          3.07         -4.42        34.00 o                         
  -4   6  15        600.05        689.00        57.46 o                         
  -3   6  15        342.69        328.33        43.09 o                         
  -2   6  15          2.38         42.44        19.13 o                         
  -1   6  15       1709.33       1602.53        68.47 o                         
   0   6  15        487.64        539.13        45.21 o                         
   1   6  15       1119.17       1145.86        65.00 o                         
   2   6  15        382.67        408.52        43.79 o                         
   3   6  15          3.35         39.06        34.01 o                         
   4   6  15        213.84        182.32        46.88 o                         
   5   6  15          8.28         18.59        38.52 o                         
   6   6  15          8.89        -11.51        38.06 o                         
   7   6  15          8.31        -12.44        33.85 o                         
   8   6  15         67.96         92.71        42.76 o                         
   9   6  15          2.52         41.84        40.53 o                         
  10   6  15          7.82         23.20        41.12 o                         
 -11   7  15        184.33        171.38        57.50 o                         
 -10   7  15          0.36        -33.77        33.77 o                         
  -9   7  15        371.66        400.03        70.40 o                         
  -8   7  15       1268.47       1346.28       114.10 o                         
  -7   7  15       1423.74       1404.57       113.23 o                         
  -6   7  15       2715.96       2557.08       143.55 o                         
  -5   7  15       2596.88       2678.44       129.74 o                         
  -4   7  15       1147.02       1240.90       100.57 o                         
  -3   7  15       1021.96       1053.65        89.33 o                         
  -2   7  15         15.28         31.49        29.49 o                         
  -1   7  15         44.95          4.10        28.44 o                         
   0   7  15       1098.19       1193.64        68.75 o                         
   1   7  15       1126.56       1250.61        92.83 o                         
   2   7  15       1624.75       1763.47       112.33 o                         
   3   7  15       1454.79       1350.81       103.76 o                         
   4   7  15        457.36        359.05        72.11 o                         
   5   7  15         80.30         68.74        38.29 o                         
   6   7  15        132.53        116.71        48.32 o                         
   7   7  15         15.15         36.78        43.54 o                         
   8   7  15        260.15        265.92        67.32 o                         
   9   7  15        265.92        236.73        62.43 o                         
 -10   8  15        354.01        323.20        71.33 o                         
  -9   8  15        876.31        883.31       144.20 o                         
  -8   8  15        362.95        299.98        66.71 o                         
  -7   8  15          5.16          2.14        43.25 o                         
  -6   8  15          1.95          9.53        38.17 o                         
  -5   8  15        247.21        421.18        83.39 o                         
  -4   8  15        957.83       1032.51        96.09 o                         
  -3   8  15        391.16        497.97        68.44 o                         
  -2   8  15       1846.08       2138.03       134.42 o                         
  -1   8  15        216.04        240.51        70.71 o                         
   0   8  15       1747.57       1704.51       138.40 o                         
   1   8  15        127.39        146.11        53.80 o                         
   2   8  15        215.21        177.03        51.40 o                         
   3   8  15        259.73        135.66        65.51 o                         
   4   8  15         11.66        -27.77        35.78 o                         
   5   8  15        119.98         67.14        48.17 o                         
   6   8  15        375.03        383.56        72.16 o                         
   7   8  15        510.28        580.05        85.52 o                         
   8   8  15        934.83       1029.97       115.25 o                         
  -8   9  15         61.29         56.42        47.66 o                         
  -7   9  15         38.62         35.06        43.29 o                         
  -6   9  15        303.64        341.24        78.32 o                         
  -5   9  15        454.08        561.19        98.79 o                         
  -4   9  15          4.36          3.16        53.35 o                         
  -3   9  15        202.08        209.12        72.52 o                         
  -2   9  15        411.16        391.73        91.28 o                         
  -1   9  15          4.34         66.59        77.68 o                         
   0   9  15         31.44          8.14        71.77 o                         
   1   9  15         12.73         42.85        46.91 o                         
   2   9  15         24.38         14.76        68.44 o                         
   3   9  15          8.58         20.55        53.69 o                         
   4   9  15         44.36         51.06        44.74 o                         
   5   9  15         39.78        -20.62        36.86 o                         
   6   9  15        839.89        748.11        97.17 o                         
  -6  10  15         37.19         44.39        88.04 o                         
  -5  10  15        115.17         92.87        69.66 o                         
  -4  10  15         34.50        121.04        82.49 o                         
  -3  10  15        752.34        628.80       155.37 o                         
  -2  10  15        550.51        725.72       162.03 o                         
  -1  10  15       1028.26        932.88       185.70 o                         
   0  10  15        421.67        418.68       129.47 o                         
   1  10  15        150.24         15.54        79.16 o                         
   2  10  15         25.16         99.18        69.92 o                         
   3  10  15          5.29        -52.61        52.61 o                         
 -15   0  16        478.48        713.16       132.80 o                         
 -14   0  16        815.74        748.64       121.94 o                         
 -13   0  16        327.64        351.04        89.98 o                         
 -12   0  16       2058.28       2077.23       170.07 o                         
 -11   0  16       2645.79       2733.40       168.85 o                         
 -10   0  16        781.65        807.55       192.36 o                         
  -9   0  16       1465.34       1370.50       122.99 o                         
  -8   0  16       1832.38       1707.52       184.19 o                         
  -7   0  16         11.05        -21.60        21.60 o                         
  -6   0  16        182.91        107.71        40.68 o                         
  -5   0  16       2248.69       2189.84       101.34 o                         
  -4   0  16       3170.93       3163.58        83.95 o                         
  -3   0  16       1936.52       1893.00        70.42 o                         
  -2   0  16      15337.75      15752.58       258.64 o                         
  -1   0  16       6522.38       6453.74       144.12 o                         
   0   0  16       1110.98       1180.98        71.17 o                         
   1   0  16       4621.08       4736.67       123.49 o                         
   2   0  16         39.67         24.55        24.08 o                         
   3   0  16       1403.07       1428.96        72.63 o                         
   4   0  16       4826.30       4547.04       443.84 o                         
   5   0  16       5266.39       5478.09       191.17 o                         
   6   0  16       4353.89       4466.59       366.93 o                         
   7   0  16       2786.39       2938.79       148.31 o                         
   8   0  16        464.13        496.33        80.15 o                         
   9   0  16          6.48         25.79        41.47 o                         
  10   0  16        505.36        671.58        96.19 o                         
  11   0  16         87.36        145.27        64.36 o                         
  12   0  16        426.27        408.15        90.76 o                         
 -15   1  16         99.20        113.05        50.65 o                         
 -14   1  16         35.23         28.26        50.36 o                         
 -13   1  16          2.25          0.68        36.20 o                         
 -12   1  16        226.17        183.83        47.67 o                         
 -11   1  16         53.61         83.28        35.83 o                         
 -10   1  16        170.46        113.08        37.38 o                         
  -9   1  16        378.93        447.30        53.45 o                         
  -8   1  16        885.60       1153.91        78.99 o                         
  -7   1  16       1878.51       1899.77        65.11 o                         
  -6   1  16       1167.76       1169.08        50.61 o                         
  -5   1  16        641.34        693.82        43.73 o                         
  -4   1  16        890.94        839.32        46.14 o                         
  -3   1  16         56.08         84.93        14.04 o                         
  -2   1  16        642.09        616.65        33.77 o                         
  -1   1  16        174.32        232.76        24.10 o                         
   0   1  16        463.39        495.90        36.16 o                         
   1   1  16       4851.81       5092.60        91.57 o                         
   2   1  16       2592.06       2497.30        62.17 o                         
   3   1  16       1932.47       1934.98        55.24 o                         
   4   1  16        461.88        482.43        47.14 o                         
   5   1  16        740.19        666.36        71.12 o                         
   6   1  16          6.29         -8.54        21.04 o                         
   7   1  16        758.34        778.61        65.39 o                         
   8   1  16        379.06        392.54        51.94 o                         
   9   1  16        349.36        381.67        55.17 o                         
  10   1  16        523.51        461.23        59.21 o                         
  11   1  16         80.60         45.57        58.84 o                         
  12   1  16         25.78        -11.58        37.33 o                         
 -15   2  16          1.50        -55.49       100.62 o                         
 -14   2  16         34.76          3.75        99.21 o                         
 -13   2  16        282.23        315.28        64.66 o                         
 -12   2  16        218.16        282.13        54.27 o                         
 -11   2  16        675.82        835.68        75.94 o                         
 -10   2  16        274.01        294.59        49.01 o                         
  -9   2  16        513.70        467.02        72.96 o                         
  -8   2  16        505.13        525.41        45.81 o                         
  -7   2  16       1002.90       1054.61        59.22 o                         
  -6   2  16        122.30        110.81        28.03 o                         
  -5   2  16        163.20        198.37        27.28 o                         
  -4   2  16       1229.72       1236.05        56.48 o                         
  -3   2  16        928.70        967.89        43.25 o                         
  -2   2  16       2162.31       2208.95        58.07 o                         
  -1   2  16        224.29        235.65        23.73 o                         
   0   2  16        675.76        583.98        36.08 o                         
   1   2  16          3.26         14.96        14.22 o                         
   2   2  16          7.72          2.78        14.61 o                         
   3   2  16        353.78        355.05        42.15 o                         
   4   2  16       4971.13       4608.40       200.53 o                         
   5   2  16        428.32        481.25        50.87 o                         
   6   2  16        134.43        128.92        31.85 o                         
   7   2  16         81.23         41.22        34.49 o                         
   8   2  16        136.10        102.36        35.09 o                         
   9   2  16        104.27        105.72        38.31 o                         
  10   2  16         69.74         59.38        35.93 o                         
  11   2  16         17.78         52.15        40.23 o                         
  12   2  16         29.31        -42.01        42.01 o                         
 -14   3  16         87.44        188.83        66.58 o                         
 -13   3  16        347.47        432.03        82.64 o                         
 -12   3  16         53.83         -9.95        70.66 o                         
 -11   3  16         27.37          5.01        46.52 o                         
 -10   3  16        120.55        184.81        62.81 o                         
  -9   3  16        757.62        733.44        60.73 o                         
  -8   3  16       2723.63       2785.16        96.17 o                         
  -7   3  16       3523.89       3382.43       101.37 o                         
  -6   3  16        239.97        307.07        38.55 o                         
  -5   3  16       1483.19       1395.00       117.35 o                         
  -4   3  16        698.63        757.62        53.95 o                         
  -3   3  16       1205.76       1190.50        45.07 o                         
  -2   3  16        283.79        320.63        29.58 o                         
  -1   3  16       1171.28       1142.47        51.71 o                         
   0   3  16       2519.07       2624.62        64.65 o                         
   1   3  16       2752.51       2820.21        67.58 o                         
   2   3  16       4459.99       4462.57        86.77 o                         
   3   3  16       2121.77       1975.48        68.75 o                         
   4   3  16       1656.26       1660.41       113.94 o                         
   5   3  16        150.41        136.98        32.34 o                         
   6   3  16         42.83         51.49        29.54 o                         
   7   3  16       1234.21       1248.11        84.99 o                         
   8   3  16       1628.97       1511.15       149.50 o                         
   9   3  16       1175.47       1108.48        85.60 o                         
  10   3  16        807.92        782.08        90.32 o                         
  11   3  16         83.64          6.99        49.10 o                         
  12   3  16        174.16        127.30        60.27 o                         
 -14   4  16          4.71         53.23        76.03 o                         
 -13   4  16         18.19        -80.27        80.27 o                         
 -12   4  16        280.91        397.26        96.48 o                         
 -11   4  16        102.10         97.85        88.04 o                         
 -10   4  16        194.96        158.26        49.60 o                         
  -9   4  16          4.84         40.64        27.53 o                         
  -8   4  16          6.93        -19.34        22.68 o                         
  -7   4  16         29.04         40.20        32.36 o                         
  -6   4  16        135.38        156.80        34.92 o                         
  -5   4  16          7.90         35.13        25.20 o                         
  -4   4  16        176.27        159.34        31.51 o                         
  -3   4  16        243.05        206.15        34.61 o                         
  -2   4  16        163.66        185.19        26.20 o                         
  -1   4  16         12.38          0.82        15.81 o                         
   0   4  16        257.51        252.07        30.09 o                         
   1   4  16       4026.57       4191.18       114.48 o                         
   2   4  16       1048.14       1028.44        67.99 o                         
   3   4  16        105.54         93.96        28.34 o                         
   4   4  16        815.19        824.90        64.21 o                         
   5   4  16       1113.71       1129.72        76.21 o                         
   6   4  16        748.70        748.87        71.23 o                         
   7   4  16        208.78        191.62        40.87 o                         
   8   4  16        124.22        170.52        48.59 o                         
   9   4  16         42.76         30.98        41.43 o                         
  10   4  16          3.25        -15.37        36.47 o                         
  11   4  16          1.84        -32.26        41.58 o                         
 -13   5  16        269.10        351.86        96.80 o                         
 -12   5  16          2.85         80.16        67.01 o                         
 -11   5  16         30.70         34.96        63.63 o                         
 -10   5  16        292.98        312.98        58.19 o                         
  -9   5  16        189.25        212.20        52.70 o                         
  -8   5  16        851.15        809.28        81.76 o                         
  -7   5  16       2081.60       2031.72       124.62 o                         
  -6   5  16       1502.16       1458.24       111.49 o                         
  -5   5  16       1335.25       1157.66        73.40 o                         
  -4   5  16         70.07         80.23        29.07 o                         
  -3   5  16         22.39         61.09        27.26 o                         
  -2   5  16        928.26       1026.74        56.97 o                         
  -1   5  16        616.67        647.52        47.82 o                         
   0   5  16        947.54        969.45        57.61 o                         
   1   5  16       1884.74       1979.52        75.05 o                         
   2   5  16        387.15        374.35        38.97 o                         
   3   5  16         45.92         46.91        25.44 o                         
   4   5  16        136.00         65.71        27.54 o                         
   5   5  16         10.28        -15.54        22.43 o                         
   6   5  16         30.43         -1.41        35.38 o                         
   7   5  16         78.62        104.55        60.98 o                         
   8   5  16        364.82        372.96        69.53 o                         
   9   5  16        129.78        133.25        49.78 o                         
  10   5  16        535.77        448.22        78.74 o                         
  11   5  16        509.85        718.41        91.52 o                         
 -12   6  16        579.69        708.95       128.35 o                         
 -11   6  16        770.28        634.29        92.79 o                         
 -10   6  16       1703.24       1635.64       145.07 o                         
  -9   6  16        232.39        245.65        58.62 o                         
  -8   6  16         13.35          1.97        34.93 o                         
  -7   6  16         18.53         25.65        37.68 o                         
  -6   6  16        291.41        284.27        56.65 o                         
  -5   6  16       1294.88       1085.12        91.92 o                         
  -4   6  16       3075.53       3019.66       101.87 o                         
  -3   6  16       1970.32       1896.80        85.59 o                         
  -2   6  16        797.78        871.13        66.96 o                         
  -1   6  16        974.51       1082.02        62.25 o                         
   0   6  16        811.08        764.42        53.27 o                         
   1   6  16          0.57         -3.01        21.71 o                         
   2   6  16        240.00        218.84        35.25 o                         
   3   6  16        253.47        363.61        56.80 o                         
   4   6  16       1051.77        990.25        88.36 o                         
   5   6  16       1406.55       1407.72       111.11 o                         
   6   6  16       2336.12       2180.28       141.83 o                         
   7   6  16       1270.50       1110.83       103.68 o                         
   8   6  16        279.32        280.42        64.34 o                         
   9   6  16        154.09        154.76        55.86 o                         
  10   6  16          0.12         -3.94        63.71 o                         
 -11   7  16        159.92        226.59        65.92 o                         
 -10   7  16          2.15        -37.75        37.75 o                         
  -9   7  16         63.45        130.32        59.79 o                         
  -8   7  16        564.46        530.77        80.47 o                         
  -7   7  16          6.26         25.36        41.11 o                         
  -6   7  16         83.00         79.37        42.60 o                         
  -5   7  16         53.32         57.34        52.05 o                         
  -4   7  16        110.92        111.83        41.36 o                         
  -3   7  16        178.01        145.03        52.83 o                         
  -2   7  16        199.42        168.65        52.31 o                         
  -1   7  16        157.39        179.45        32.54 o                         
   0   7  16         42.53         20.98        22.50 o                         
   1   7  16        505.21        577.08        60.69 o                         
   2   7  16       1039.41        906.45        84.93 o                         
   3   7  16         49.85         41.67        37.26 o                         
   4   7  16        280.73        330.24        62.69 o                         
   5   7  16        261.29        368.54        66.26 o                         
   6   7  16          8.93         75.16        44.13 o                         
   7   7  16         16.73         25.15        58.42 o                         
   8   7  16         44.20         45.96        89.79 o                         
   9   7  16        254.33        305.94        66.48 o                         
 -10   8  16        481.68        515.73        82.08 o                         
  -9   8  16        230.87        305.46        70.84 o                         
  -8   8  16         34.08         80.48        54.17 o                         
  -7   8  16        125.57        111.06        78.63 o                         
  -6   8  16          1.18        -23.42        34.34 o                         
  -5   8  16        631.83        586.23        99.31 o                         
  -4   8  16        769.86        664.32        78.97 o                         
  -3   8  16        162.26        203.01        50.54 o                         
  -2   8  16        596.54        485.94       121.19 o                         
  -1   8  16        299.15        377.84        82.09 o                         
   0   8  16         36.80         69.83        59.36 o                         
   1   8  16         83.18         78.65        42.75 o                         
   2   8  16        182.45        171.44        48.35 o                         
   3   8  16          5.72        -31.73        31.73 o                         
   4   8  16        577.41        578.27        79.26 o                         
   5   8  16        332.83        468.95        74.34 o                         
   6   8  16         90.60        192.53        59.74 o                         
   7   8  16         50.71        126.67        65.61 o                         
  -8   9  16        995.19        972.63       107.72 o                         
  -7   9  16       1244.36       1378.82       179.05 o                         
  -6   9  16        693.18        745.03       214.32 o                         
  -5   9  16        315.86        401.51        73.82 o                         
  -4   9  16        119.86        134.56        73.84 o                         
  -3   9  16        156.60        227.00        79.50 o                         
  -2   9  16         12.18         79.45        55.49 o                         
  -1   9  16        738.10        705.00       153.15 o                         
   0   9  16       1017.77       1250.94       195.32 o                         
   1   9  16        684.59        520.16        97.62 o                         
   2   9  16        269.95        314.22        76.44 o                         
   3   9  16        235.45        238.94        72.42 o                         
   4   9  16        118.54         20.99        82.20 o                         
   5   9  16        151.35         52.24        63.02 o                         
   6   9  16          7.15         42.17        80.64 o                         
  -5  10  16        173.21        133.53        70.49 o                         
  -4  10  16        273.56        249.32        79.23 o                         
  -3  10  16        107.47        192.36       100.62 o                         
  -2  10  16         38.71         22.20       100.62 o                         
  -1  10  16         22.95        -74.72        74.72 o                         
   0  10  16         72.65         14.80        79.90 o                         
   1  10  16          6.55        169.43       104.32 o                         
   2  10  16         64.17        117.64        96.92 o                         
 -15   1  17        855.70        838.12       190.14 o                         
 -14   1  17        311.06        446.46       147.56 o                         
 -13   1  17        273.61        289.70        71.54 o                         
 -12   1  17         20.81         76.30        45.92 o                         
 -11   1  17        253.38        253.41        51.89 o                         
 -10   1  17        566.76        484.92        59.02 o                         
  -9   1  17        574.73        556.61        62.58 o                         
  -8   1  17        804.94        775.56        65.51 o                         
  -7   1  17        436.97        460.50        49.84 o                         
  -6   1  17        487.69        453.95        35.67 o                         
  -5   1  17         43.01         41.27        17.45 o                         
  -4   1  17          0.00         -8.32        15.28 o                         
  -3   1  17        447.85        454.08        40.12 o                         
  -2   1  17       4828.85       4755.80       100.76 o                         
  -1   1  17       1899.83       1814.61        53.27 o                         
   0   1  17       4131.28       4137.06        90.00 o                         
   1   1  17       2485.98       2488.01        64.00 o                         
   2   1  17       4140.39       4245.03        84.84 o                         
   3   1  17       1743.96       1669.33        54.80 o                         
   4   1  17         25.31          0.91        21.58 o                         
   5   1  17        311.76        313.88        42.51 o                         
   6   1  17         34.04         15.72        24.90 o                         
   7   1  17        628.38        622.19        61.82 o                         
   8   1  17       1335.18       1467.79       110.10 o                         
   9   1  17        720.01        835.42        75.28 o                         
  10   1  17        922.21       1090.30        88.76 o                         
  11   1  17        378.30        473.49        87.36 o                         
  12   1  17        169.71        132.95        68.77 o                         
 -14   2  17        155.76        192.90        65.21 o                         
 -13   2  17        646.98        741.10        80.76 o                         
 -12   2  17        640.54        624.76        69.23 o                         
 -11   2  17        247.73        272.86        59.00 o                         
 -10   2  17        317.85        332.93        52.63 o                         
  -9   2  17         80.95         92.56        58.31 o                         
  -8   2  17          6.71         17.00        25.54 o                         
  -7   2  17        326.89        370.79        37.55 o                         
  -6   2  17       1682.62       1713.51       101.78 o                         
  -5   2  17         37.02         27.29        19.39 o                         
  -4   2  17        615.54        666.29        45.46 o                         
  -3   2  17       4454.77       4426.28        78.52 o                         
  -2   2  17       2705.47       2734.57        62.69 o                         
  -1   2  17        810.96        866.47        43.42 o                         
   0   2  17        143.86        123.81        23.93 o                         
   1   2  17        945.55        940.72        46.80 o                         
   2   2  17       2256.37       2112.75        59.48 o                         
   3   2  17       4267.72       4141.89       109.34 o                         
   4   2  17       2744.70       2758.53       113.61 o                         
   5   2  17        403.48        388.05        47.65 o                         
   6   2  17       2213.62       2079.66       104.66 o                         
   7   2  17        792.84        783.59        67.99 o                         
   8   2  17         82.72         20.35        28.58 o                         
   9   2  17         64.18         60.47        34.60 o                         
  10   2  17         86.54        148.52        42.28 o                         
  11   2  17        197.94        239.32        77.20 o                         
  12   2  17        341.69        258.45        98.98 o                         
 -14   3  17        116.52        140.60        63.73 o                         
 -13   3  17         53.11         60.73       117.35 o                         
 -12   3  17        118.65         93.65        47.66 o                         
 -11   3  17         12.40        -29.03        41.80 o                         
 -10   3  17        201.81        260.49        55.18 o                         
  -9   3  17          0.88        -26.35        26.35 o                         
  -8   3  17        193.02        211.29        36.28 o                         
  -7   3  17         58.28         68.58        24.44 o                         
  -6   3  17        197.88        169.42        32.77 o                         
  -5   3  17        301.56        213.32        34.77 o                         
  -4   3  17          2.10        -14.86        17.92 o                         
  -3   3  17       1231.91       1328.50        73.82 o                         
  -2   3  17        125.85        119.10        19.37 o                         
  -1   3  17         57.98         27.60        21.91 o                         
   0   3  17          3.93          1.55        16.60 o                         
   1   3  17       1261.84       1310.30        63.74 o                         
   2   3  17         96.55        169.87        31.04 o                         
   3   3  17        192.99        230.27        33.31 o                         
   4   3  17         46.32         22.55        25.68 o                         
   5   3  17        492.36        415.84        48.64 o                         
   6   3  17        202.80        203.07        49.44 o                         
   7   3  17        157.18        126.21        45.06 o                         
   8   3  17        178.25         93.27        36.14 o                         
   9   3  17         33.04         17.17        32.55 o                         
  10   3  17          6.93         43.45        45.27 o                         
  11   3  17         36.13         32.37        52.68 o                         
 -14   4  17        248.91        439.69       156.44 o                         
 -13   4  17        313.86        222.04        84.70 o                         
 -12   4  17       1565.17       1236.14       238.23 o                         
 -11   4  17        614.66        725.39       117.81 o                         
 -10   4  17       1134.09       1184.09       140.31 o                         
  -9   4  17        425.27        440.60        56.05 o                         
  -8   4  17        365.34        343.93        45.86 o                         
  -7   4  17         63.24         80.63        29.75 o                         
  -6   4  17        780.99        792.48        61.80 o                         
  -5   4  17       1180.88       1385.79        78.69 o                         
  -4   4  17       1771.91       1801.49        81.07 o                         
  -3   4  17       1521.91       1606.99        87.25 o                         
  -2   4  17       1917.96       1989.96        98.66 o                         
  -1   4  17         20.25          1.42        16.50 o                         
   0   4  17        279.32        266.22        32.26 o                         
   1   4  17        930.36        918.49        48.49 o                         
   2   4  17       1412.65       1382.19        81.38 o                         
   3   4  17        193.60        251.37        42.81 o                         
   4   4  17       1136.12       1213.35        78.44 o                         
   5   4  17       1876.59       2008.25       138.07 o                         
   6   4  17        676.94        664.31        67.28 o                         
   7   4  17        123.20        149.96        41.02 o                         
   8   4  17         49.56         56.84        42.42 o                         
   9   4  17         50.81         62.70        44.49 o                         
  10   4  17          2.95        -17.41        39.91 o                         
  11   4  17        424.00        473.75        80.52 o                         
 -13   5  17        245.87        230.83       195.28 o                         
 -12   5  17          2.44         82.58        68.79 o                         
 -11   5  17         93.70         61.33        72.14 o                         
 -10   5  17       1070.78       1011.17       132.50 o                         
  -9   5  17        269.82        262.55        57.00 o                         
  -8   5  17        105.98        216.58        51.24 o                         
  -7   5  17       1056.27       1275.73       100.61 o                         
  -6   5  17       2428.76       2510.25       136.77 o                         
  -5   5  17       1007.99       1138.81        89.04 o                         
  -4   5  17        285.53        286.87        40.46 o                         
  -3   5  17         29.21         16.17        27.34 o                         
  -2   5  17         88.72        104.94        39.01 o                         
  -1   5  17       1065.89       1224.64        64.56 o                         
   0   5  17       1451.39       1582.89        70.99 o                         
   1   5  17       1054.30       1172.75        67.00 o                         
   2   5  17        406.36        426.20        42.48 o                         
   3   5  17        329.23        396.61        46.60 o                         
   4   5  17          3.67          5.48        24.85 o                         
   5   5  17        950.35        966.23        73.29 o                         
   6   5  17        837.61        927.70        91.44 o                         
   7   5  17        392.94        314.89        59.25 o                         
   8   5  17         23.32         45.22        40.50 o                         
   9   5  17        137.15        207.19        55.92 o                         
  10   5  17        195.61        131.57        77.98 o                         
 -12   6  17          2.03         -6.38        60.25 o                         
 -11   6  17         73.18         88.65        62.27 o                         
 -10   6  17         24.59         -3.10        65.78 o                         
  -9   6  17        150.31         51.41        45.09 o                         
  -8   6  17        334.43        449.54        78.51 o                         
  -7   6  17        131.47        106.50        45.41 o                         
  -6   6  17        422.14        425.08        65.37 o                         
  -5   6  17        288.19        354.44        94.16 o                         
  -4   6  17        531.93        522.14        54.13 o                         
  -3   6  17          5.00         21.39        24.94 o                         
  -2   6  17        649.68        588.47        55.70 o                         
  -1   6  17         69.66         30.98        23.52 o                         
   0   6  17          0.17         27.78        22.80 o                         
   1   6  17         23.77         20.35        23.34 o                         
   2   6  17        277.10        277.88        38.15 o                         
   3   6  17         24.65         74.60        42.06 o                         
   4   6  17        203.35        201.56        50.00 o                         
   5   6  17        172.83         77.35        47.42 o                         
   6   6  17        787.14        916.08       104.67 o                         
   7   6  17         29.55         18.06        46.57 o                         
   8   6  17        311.73        360.75       113.16 o                         
   9   6  17         34.29         51.78        51.09 o                         
  10   6  17         18.01         96.92        97.66 o                         
 -11   7  17        104.75        205.48       172.72 o                         
 -10   7  17        197.29        179.82        65.92 o                         
  -9   7  17        473.21        548.79        79.82 o                         
  -8   7  17       1066.08       1138.86       106.23 o                         
  -7   7  17       1495.29       1527.46       120.67 o                         
  -6   7  17        316.81        272.85        58.77 o                         
  -5   7  17        149.44        177.31        60.05 o                         
  -4   7  17        212.33        219.44        49.35 o                         
  -3   7  17        403.58        445.09        76.99 o                         
  -2   7  17       1194.97       1196.45        85.03 o                         
  -1   7  17       2204.33       2213.05        97.73 o                         
   0   7  17       1511.84       1654.87       109.55 o                         
   1   7  17       1329.46       1266.76        87.40 o                         
   2   7  17       1584.14       1445.64       107.46 o                         
   3   7  17         63.53         60.78        38.64 o                         
   4   7  17          1.33        -19.01        32.59 o                         
   5   7  17        104.66         96.06        43.32 o                         
   6   7  17        311.18        265.50       136.50 o                         
   7   7  17        525.83        451.40        76.76 o                         
   8   7  17       1106.70       1183.71       118.07 o                         
 -10   8  17        394.97        244.89       140.57 o                         
  -9   8  17        245.27        162.35        58.13 o                         
  -8   8  17          0.01        -35.75        35.75 o                         
  -7   8  17        221.26        216.90        61.65 o                         
  -6   8  17         84.31        -11.53        40.94 o                         
  -5   8  17        404.25        421.70        71.50 o                         
  -4   8  17        326.74        260.60        56.26 o                         
  -3   8  17        308.66        363.69        64.19 o                         
  -2   8  17        203.75        163.91       135.39 o                         
  -1   8  17        185.25        156.02        68.02 o                         
   0   8  17         32.88         82.69       115.79 o                         
   1   8  17        336.54        377.25        79.45 o                         
   2   8  17       1631.97       1687.44       120.44 o                         
   3   8  17        411.02        412.39       117.08 o                         
   4   8  17        647.60        745.07       118.96 o                         
   5   8  17        224.69         96.63        75.23 o                         
   6   8  17        100.58         57.88        75.64 o                         
   7   8  17        199.76        282.95        71.65 o                         
  -8   9  17        139.87        175.34       116.90 o                         
  -7   9  17          0.72        -37.89        37.89 o                         
  -6   9  17        676.96        631.74        88.45 o                         
  -5   9  17          2.54        -26.32       120.23 o                         
  -4   9  17         48.99        -44.38        48.62 o                         
  -3   9  17          3.86        -51.76        51.76 o                         
  -2   9  17         33.50        191.44        86.56 o                         
  -1   9  17        304.70        474.17       132.43 o                         
   0   9  17        160.91        114.68       109.50 o                         
   1   9  17         81.61          4.44        81.38 o                         
   2   9  17        176.79        188.55        66.57 o                         
   3   9  17        105.03         98.63        61.68 o                         
   4   9  17        660.57        673.17        98.00 o                         
   5   9  17          0.06         -3.44        70.22 o                         
  -4  10  17       2515.64       2672.03       218.65 o                         
  -3  10  17        331.59        215.30       115.42 o                         
  -2  10  17        489.70        628.80       162.77 o                         
  -1  10  17        591.33        432.00       140.57 o                         
   0  10  17          4.84        -55.49        65.85 o                         
   1  10  17        136.59        236.01       119.86 o                         
 -14   0  18        507.15        737.93       123.14 o                         
 -13   0  18         11.17        -13.26        53.08 o                         
 -12   0  18         13.04         78.96        52.20 o                         
 -11   0  18         37.61         37.58        47.10 o                         
 -10   0  18        388.07        451.15        78.58 o                         
  -9   0  18       2348.28       2249.38       161.07 o                         
  -8   0  18        836.28        809.10        97.94 o                         
  -7   0  18       1896.63       1789.34       135.95 o                         
  -6   0  18       8977.46       8627.77       254.20 o                         
  -5   0  18       2819.57       2831.59       194.21 o                         
  -4   0  18      12179.72      12007.23       211.70 o                         
  -3   0  18        833.33        873.35        52.96 o                         
  -2   0  18        231.33        203.30        34.03 o                         
  -1   0  18          0.97          7.99        20.77 o                         
   0   0  18         32.21         46.39        24.99 o                         
   1   0  18       1598.36       1458.56        77.17 o                         
   2   0  18       4286.27       4218.47       137.12 o                         
   3   0  18       4879.53       4835.24       187.28 o                         
   4   0  18       1712.37       1868.73       130.41 o                         
   5   0  18       1621.14       1772.43       133.21 o                         
   6   0  18       3503.23       3379.23       162.39 o                         
   7   0  18        601.79        721.67       133.54 o                         
   8   0  18        619.01        591.78        90.24 o                         
   9   0  18        869.79       1020.45       122.41 o                         
  10   0  18        509.04        451.21       137.57 o                         
  11   0  18       1480.35       1414.71       145.39 o                         
  12   0  18        995.25       1228.00       146.45 o                         
 -14   1  18        282.11        225.36        58.15 o                         
 -13   1  18        232.24        239.32        54.57 o                         
 -12   1  18        102.09        118.56        45.58 o                         
 -11   1  18         69.41        124.51        43.00 o                         
 -10   1  18        225.12        158.17        40.07 o                         
  -9   1  18        206.83        172.97        41.50 o                         
  -8   1  18         11.76         -5.43        37.59 o                         
  -7   1  18          8.84        -24.66        24.66 o                         
  -6   1  18         68.59         32.29        26.80 o                         
  -5   1  18        492.62        545.83        50.89 o                         
  -4   1  18       3714.80       3478.61        84.53 o                         
  -3   1  18       2955.95       2751.09        78.37 o                         
  -2   1  18        521.11        429.73        53.03 o                         
  -1   1  18       1086.17       1012.44        48.47 o                         
   0   1  18       2521.53       2637.05        85.85 o                         
   1   1  18       1549.01       1619.21        56.47 o                         
   2   1  18        197.26        217.30        30.66 o                         
   3   1  18        200.82        199.56        30.15 o                         
   4   1  18        269.29        213.39        36.07 o                         
   5   1  18         72.72         53.12        27.12 o                         
   6   1  18         91.79         75.78        30.87 o                         
   7   1  18       1142.07       1118.35        80.25 o                         
   8   1  18        578.01        646.34        67.38 o                         
   9   1  18        930.96       1047.63        85.72 o                         
  10   1  18        205.49        186.85        45.92 o                         
  11   1  18         12.76          3.03        36.05 o                         
  12   1  18         14.95        112.53        62.71 o                         
 -14   2  18        151.39         90.25        92.43 o                         
 -13   2  18        205.82        231.72        54.99 o                         
 -12   2  18        264.71        273.01        58.09 o                         
 -11   2  18         20.76         50.08        40.00 o                         
 -10   2  18        118.77         94.98        37.38 o                         
  -9   2  18         64.85        121.70        34.67 o                         
  -8   2  18         56.32         56.15        30.95 o                         
  -7   2  18        319.29        328.98        38.27 o                         
  -6   2  18       1366.48       1383.70        62.92 o                         
  -5   2  18        821.92        927.86        54.96 o                         
  -4   2  18       1606.74       1604.94        67.04 o                         
  -3   2  18       3211.12       3054.25        82.23 o                         
  -2   2  18        845.90        792.99        39.02 o                         
  -1   2  18        114.68         86.85        19.11 o                         
   0   2  18        105.36         68.33        19.13 o                         
   1   2  18         10.13         -6.47        16.34 o                         
   2   2  18        136.13        120.99        27.19 o                         
   3   2  18        697.87        636.45        48.50 o                         
   4   2  18       1553.28       1497.08        85.02 o                         
   5   2  18          5.43         22.78        26.09 o                         
   6   2  18        242.55        173.57        38.03 o                         
   7   2  18          3.99          2.31        25.09 o                         
   8   2  18        243.34        223.11        44.19 o                         
   9   2  18        106.30        130.51        41.73 o                         
  10   2  18        123.76        184.57        46.45 o                         
  11   2  18        484.61        497.93        73.99 o                         
 -14   3  18          3.57         23.96        80.15 o                         
 -13   3  18         26.88         62.72        48.86 o                         
 -12   3  18         64.61        132.77        54.96 o                         
 -11   3  18        800.23        843.21        81.54 o                         
 -10   3  18        949.55        845.13        75.58 o                         
  -9   3  18       2497.78       2556.04       131.33 o                         
  -8   3  18       1786.73       1882.16       120.23 o                         
  -7   3  18        649.66        719.94        99.20 o                         
  -6   3  18         46.69         44.39        25.04 o                         
  -5   3  18          0.27         19.11        22.21 o                         
  -4   3  18          4.90         23.16        21.55 o                         
  -3   3  18       1786.49       1777.22        70.63 o                         
  -2   3  18       2188.26       2193.35        59.87 o                         
  -1   3  18       9123.21       9339.99       138.03 o                         
   0   3  18       1491.93       1450.44        62.31 o                         
   1   3  18        108.55        155.36        24.45 o                         
   2   3  18        313.91        286.50        35.75 o                         
   3   3  18        362.06        392.24        40.15 o                         
   4   3  18        280.29        309.23        42.93 o                         
   5   3  18        457.49        414.27        50.42 o                         
   6   3  18       1102.71       1050.81        78.38 o                         
   7   3  18       1131.74       1110.77       103.99 o                         
   8   3  18        976.02        967.23        80.39 o                         
   9   3  18       1139.08       1232.06        93.24 o                         
  10   3  18         53.05         78.26        49.86 o                         
  11   3  18        164.89        139.69        61.05 o                         
 -13   4  18        175.81        180.88       116.21 o                         
 -12   4  18        901.72        912.39       322.91 o                         
 -11   4  18         31.72        -40.06        58.47 o                         
 -10   4  18        107.64        186.74        73.04 o                         
  -9   4  18        263.63        387.06        87.55 o                         
  -8   4  18        236.02        172.56        37.02 o                         
  -7   4  18        412.84        404.00        55.27 o                         
  -6   4  18        728.25        743.55        87.70 o                         
  -5   4  18        372.72        437.59        62.02 o                         
  -4   4  18          3.69          6.67        30.97 o                         
  -3   4  18          2.09        -12.29        20.09 o                         
  -2   4  18          2.41        -15.44        23.17 o                         
  -1   4  18        748.75        711.02        48.04 o                         
   0   4  18       1900.93       1816.96        63.39 o                         
   1   4  18        766.41        764.19        62.22 o                         
   2   4  18         63.13         74.33        26.29 o                         
   3   4  18        459.21        503.63        47.12 o                         
   4   4  18        595.84        580.40        57.37 o                         
   5   4  18         78.95        162.14        37.02 o                         
   6   4  18         76.21         68.96        33.12 o                         
   7   4  18        223.22        235.94        46.06 o                         
   8   4  18        544.44        404.27        72.49 o                         
   9   4  18         46.11         15.50        37.26 o                         
  10   4  18        439.07        512.71        79.99 o                         
  11   4  18         14.22        -75.46        75.46 o                         
 -13   5  18         22.53        152.26       128.73 o                         
 -12   5  18        325.53        120.20       120.60 o                         
 -11   5  18         50.11        156.59        69.56 o                         
 -10   5  18        122.91        160.87        77.10 o                         
  -9   5  18        600.46        614.29        78.45 o                         
  -8   5  18        665.39        842.22        85.65 o                         
  -7   5  18          4.18         53.60        33.45 o                         
  -6   5  18        275.13        266.13        57.59 o                         
  -5   5  18          0.10         -5.29        23.53 o                         
  -4   5  18        254.79        217.74        38.67 o                         
  -3   5  18       2102.20       1962.84        89.00 o                         
  -2   5  18        778.50        798.41        64.79 o                         
  -1   5  18        432.23        445.52        52.47 o                         
   0   5  18       2641.82       2585.62        83.23 o                         
   1   5  18       2685.76       2549.97        84.88 o                         
   2   5  18        447.37        406.73        42.50 o                         
   3   5  18       1031.94       1026.75        73.79 o                         
   4   5  18         18.21        -21.03        21.03 o                         
   5   5  18        512.29        538.26        57.93 o                         
   6   5  18        417.03        427.82        67.71 o                         
   7   5  18        820.06        837.74        92.65 o                         
   8   5  18         26.98        126.73        49.79 o                         
   9   5  18          3.98        -12.93        42.14 o                         
  10   5  18         61.88         47.99        83.90 o                         
 -12   6  18        678.21        515.69       111.38 o                         
 -11   6  18        182.70        153.48        72.64 o                         
 -10   6  18          1.88         64.46        57.68 o                         
  -9   6  18          4.04        -37.64        37.64 o                         
  -8   6  18        748.29        744.76        86.86 o                         
  -7   6  18        631.28        657.96        89.18 o                         
  -6   6  18       1948.82       2114.37       133.45 o                         
  -5   6  18       2595.21       2771.98       150.84 o                         
  -4   6  18       2184.04       1978.56       101.97 o                         
  -3   6  18        181.28        291.89        45.92 o                         
  -2   6  18        100.10        127.27        35.91 o                         
  -1   6  18        172.29        168.21        38.49 o                         
   0   6  18        802.08        806.32        58.39 o                         
   1   6  18        991.01        907.87        61.23 o                         
   2   6  18       2038.34       2082.92        85.03 o                         
   3   6  18       1484.34       1542.61       111.28 o                         
   4   6  18        729.74        584.91       123.93 o                         
   5   6  18        944.26        967.21        95.05 o                         
   6   6  18        369.21        387.64        67.05 o                         
   7   6  18         15.26        -31.48        31.48 o                         
   8   6  18         18.63        -12.42        38.49 o                         
   9   6  18        149.01        250.04        61.03 o                         
 -11   7  18         55.13         74.18        69.12 o                         
 -10   7  18        106.90        138.72        58.71 o                         
  -9   7  18         29.30          9.19        40.22 o                         
  -8   7  18         16.59         56.82        48.44 o                         
  -7   7  18        283.28        350.56        81.91 o                         
  -6   7  18         36.50        107.49        46.86 o                         
  -5   7  18         13.53         42.35        70.58 o                         
  -4   7  18        341.97        202.78        51.06 o                         
  -3   7  18        567.34        580.23        74.24 o                         
  -2   7  18         70.97         78.72        41.67 o                         
  -1   7  18        235.39        324.82        48.32 o
[truncated: 152,202 more chars]
