# Supplementary material for: Exploitation of knowledge databases in the synthesis of zinc(II) malonates with photo-sensitive and photo-insensitive N,N′-containing linkers
Source: IUCrJ. 2018 Mar 27;5(Pt 3):293–303. doi: 10.1107/S2052252518001641 (PMC5929375; doi:10.1107/S2052252518001641)
Supplement: Supplementary file 7 [file m-05-00293-6sup7.hkl]

data_6                                                                          
_shelx_title ' a_a.res in C2/c'                                                 
_shelx_refln_list_code          4                                               
_shelx_F_calc_maximum      523.35                                               
_exptl_crystal_F_000      1696.00                                               
_reflns_d_resolution_high  0.6405                                               
                                                                                
loop_                                                                           
 _space_group_symop_operation_xyz                                               
 'x, y, z'                                                                      
 '-x, y, -z+1/2'                                                                
 'x+1/2, y+1/2, z'                                                              
 '-x+1/2, y+1/2, -z+1/2'                                                        
 '-x, -y, -z'                                                                   
 'x, -y, z-1/2'                                                                 
 '-x+1/2, -y+1/2, -z'                                                           
 'x+1/2, -y+1/2, z-1/2'                                                         
                                                                                
_cell_length_a    22.6008                                                       
_cell_length_b    11.4154                                                       
_cell_length_c    17.1552                                                       
_cell_angle_alpha  90.000                                                       
_cell_angle_beta  120.308                                                       
_cell_angle_gamma  90.000                                                       
                                                                                
_shelx_F_squared_multiplier     1.000                                           
                                                                                
loop_                                                                           
 _refln_index_h                                                                 
 _refln_index_k                                                                 
 _refln_index_l                                                                 
 _refln_F_squared_calc                                                          
 _refln_F_squared_meas                                                          
 _refln_F_squared_sigma                                                         
 _refln_observed_status                                                         
   2   0   0      35788.68      31609.34       699.05 o                         
   4   0   0     273894.28     221040.55      7607.94 o                         
   6   0   0      32096.55      33459.12       423.33 o                         
   8   0   0      10284.35      11010.90       143.41 o                         
  10   0   0      14549.43      13512.56       263.49 o                         
  12   0   0       4401.02       4175.43        69.04 o                         
  14   0   0       3283.71       3175.87        59.68 o                         
  16   0   0      14914.28      14909.82       200.34 o                         
  18   0   0      16048.06      15860.25       215.97 o                         
  20   0   0       5792.37       5894.81       117.03 o                         
  22   0   0       6434.89       6812.33       118.92 o                         
  24   0   0       5932.25       6272.26       141.29 o                         
  26   0   0       4093.45       4354.20       148.91 o                         
  28   0   0       2440.06       2560.55       134.91 o                         
   1   1   0      14201.56      14741.86       105.86 o                         
   3   1   0        150.80        194.04         7.87 o                         
   5   1   0       1519.97       1299.93        17.15 o                         
   7   1   0      58082.79      55981.26       482.69 o                         
   9   1   0      32227.83      31553.85       264.98 o                         
  11   1   0      15352.30      15638.58       140.07 o                         
  13   1   0       1349.17       1430.11        25.88 o                         
  15   1   0       4603.96       4933.39        59.12 o                         
  17   1   0       3595.09       3520.38        48.90 o                         
  19   1   0        577.22        605.11        23.87 o                         
  21   1   0       2010.60       2046.43        40.80 o                         
  23   1   0         24.24         16.61        16.50 o                         
  25   1   0       2271.83       2449.65        60.45 o                         
  27   1   0        110.94        113.83        28.31 o                         
  29   1   0        362.38        213.82        86.55 o                         
   0   2   0     146002.80     134378.92      2167.17 o                         
   2   2   0      21394.23      23286.31       165.58 o                         
   4   2   0         31.08         27.88         6.35 o                         
   6   2   0      59787.88      58822.50       484.57 o                         
   8   2   0      24917.20      26409.36       245.91 o                         
  10   2   0      49946.22      48382.89       420.60 o                         
  12   2   0      18585.76      19370.67       171.72 o                         
  14   2   0       5642.38       5913.30        65.95 o                         
  16   2   0      13616.91      14199.89       136.34 o                         
  18   2   0      10123.17       9963.50       105.07 o                         
  20   2   0       2649.25       2628.93        63.60 o                         
  22   2   0       2158.11       2118.24        60.39 o                         
  24   2   0       1667.16       1656.49        50.43 o                         
  26   2   0        669.33        818.49        47.72 o                         
  28   2   0        718.61        740.42        70.12 o                         
  30   2   0       1260.72       1092.03       104.37 o                         
   1   3   0      70054.94      69935.74       991.06 o                         
   3   3   0         31.62         31.26         5.68 o                         
   5   3   0       1615.01       1649.37        18.37 o                         
   9   3   0       3768.00       3121.02        36.43 o                         
  13   3   0         38.46         81.70        11.04 o                         
  15   3   0       6179.27       6231.68        70.09 o                         
  17   3   0       3731.68       3638.19        50.48 o                         
  19   3   0       4636.20       4495.98        67.30 o                         
  21   3   0       3491.41       3635.74        61.74 o                         
  23   3   0        369.53        380.66        41.55 o                         
  25   3   0       3118.84       3178.39        71.67 o                         
  27   3   0        342.63        283.29        42.42 o                         
  29   3   0        464.33        465.83        81.46 o                         
   0   4   0     228209.73     199895.56      2309.02 o                         
   4   4   0      25745.62      26876.70       207.71 o                         
   6   4   0      12873.39      12770.52       113.65 o                         
   8   4   0      33813.41      34314.41       308.68 o                         
  10   4   0       9900.61       9461.80        90.67 o                         
  12   4   0      14720.82      14727.87       148.75 o                         
  14   4   0        124.22        137.33        11.84 o                         
  16   4   0       5151.35       5245.80        63.62 o                         
  18   4   0       3958.29       3877.83        82.55 o                         
  20   4   0        331.87        320.47        26.43 o                         
  22   4   0       1875.31       2016.32        99.35 o                         
  24   4   0        916.91        985.57        45.20 o                         
  26   4   0       1833.46       2051.21        60.51 o                         
  28   4   0       1259.36       1203.29        80.46 o                         
   1   5   0     127407.70     123730.61      1326.29 o                         
   3   5   0      21944.30      21552.43       184.34 o                         
   5   5   0      39767.27      42306.47       358.77 o                         
   7   5   0      12797.76      12465.50       113.36 o                         
   9   5   0      25650.43      26337.12       226.43 o                         
  11   5   0       9179.33       9153.86        90.22 o                         
  13   5   0       2874.39       2768.87        41.30 o                         
  15   5   0       8135.90       8082.50        97.15 o                         
  17   5   0       5341.95       4971.78        82.26 o                         
  19   5   0       6723.32       6362.55       111.81 o                         
  21   5   0       5053.18       5025.04        89.77 o                         
  23   5   0        613.81        561.71        35.46 o                         
  25   5   0       3240.81       3303.86        77.38 o                         
  27   5   0        791.69        785.62        45.39 o                         
   0   6   0      30853.45      29962.78       401.97 o                         
   2   6   0         48.60         37.22        12.12 o                         
   4   6   0       4310.98       4234.68        46.47 o                         
   6   6   0      14906.94      13696.09       124.21 o                         
   8   6   0      14722.18      14072.73       128.55 o                         
  10   6   0      12862.49      12319.77       145.82 o                         
  12   6   0      10370.93      10289.49       101.04 o                         
  14   6   0        765.29        858.68        32.54 o                         
  16   6   0       3817.96       3918.84        71.71 o                         
  18   6   0       4218.33       4210.86        77.68 o                         
  20   6   0       1386.80       1376.80        47.02 o                         
  22   6   0       1368.43       1338.95        49.38 o                         
  24   6   0        474.88        428.04        44.46 o                         
  26   6   0        356.15        344.41        34.84 o                         
  28   6   0        348.61        341.10        84.00 o                         
   1   7   0       8363.16       8532.53        83.65 o                         
   3   7   0       5926.51       5723.89        86.90 o                         
   5   7   0       2546.24       2823.73        36.38 o                         
   7   7   0      13532.14      13118.13       121.92 o                         
   9   7   0      18861.47      18479.57       186.00 o                         
  11   7   0      19080.99      17742.50       207.88 o                         
  13   7   0      10507.03      10217.03       135.86 o                         
  15   7   0       9813.86       9100.28       127.51 o                         
  17   7   0       5303.08       5141.85        88.59 o                         
  19   7   0       3418.21       3261.86        70.99 o                         
  21   7   0       1779.15       1767.24        60.88 o                         
  23   7   0        116.45         96.12        25.49 o                         
  25   7   0       1753.16       1872.31        62.37 o                         
  27   7   0       1935.27       2082.46        78.38 o                         
   0   8   0      52835.29      52074.25       616.17 o                         
   2   8   0        678.32        685.48        18.77 o                         
   4   8   0       7006.61       7471.03        77.51 o                         
   6   8   0         36.10         39.25         8.13 o                         
   8   8   0        115.44         69.83        13.38 o                         
  10   8   0        119.48        135.47        18.06 o                         
  12   8   0        209.97        205.37        21.07 o                         
  14   8   0        444.52        419.71        27.93 o                         
  16   8   0        194.21        205.07        24.04 o                         
  18   8   0       2602.22       2471.33        61.86 o                         
  20   8   0       1691.04       1684.38        78.85 o                         
  22   8   0       1343.20       1346.62        57.24 o                         
  24   8   0        692.09        623.89        43.08 o                         
  26   8   0        635.17        687.15       130.76 o                         
   1   9   0       6131.92       6188.43        69.90 o                         
   3   9   0      14432.88      13790.91       131.32 o                         
   5   9   0       4485.07       4660.31        78.93 o                         
   7   9   0      16459.61      15667.57       164.84 o                         
   9   9   0      11618.36      11744.33       151.84 o                         
  11   9   0       7450.19       6976.03       105.68 o                         
  13   9   0       2721.10       2755.11        62.03 o                         
  15   9   0       1173.90       1154.15        45.69 o                         
  17   9   0       2692.37       2780.60        66.74 o                         
  19   9   0       3214.04       3181.27       121.14 o                         
  21   9   0       4217.49       4264.36       119.41 o                         
  23   9   0        709.72        759.30        56.95 o                         
  25   9   0       1563.48       1481.24        81.34 o                         
   0  10   0      10976.63      11480.54       163.22 o                         
   4  10   0       5245.61       5409.75        73.62 o                         
   6  10   0       2345.17       2556.45        46.55 o                         
   8  10   0       5567.16       5465.25        88.92 o                         
  10  10   0       9806.22       9582.89       134.52 o                         
  12  10   0       8190.53       8018.76       161.25 o                         
  14  10   0       4142.19       4090.73        81.36 o                         
  16  10   0       1942.97       1784.96        56.09 o                         
  18  10   0       1652.87       1459.09        63.11 o                         
  20  10   0        159.99        130.38        28.32 o                         
  22  10   0         29.73         17.39        26.00 o                         
  24  10   0         45.81         30.77        39.46 o                         
   1  11   0      10791.93       9549.74       104.84 o                         
   3  11   0      12611.67      11846.05       134.79 o                         
   5  11   0       3445.41       2997.28        52.71 o                         
   7  11   0       3726.83       3343.96        67.48 o                         
   9  11   0       4670.37       4560.83        82.82 o                         
  11  11   0       2766.80       2735.73        65.07 o                         
  13  11   0       2747.48       2840.40        67.97 o                         
  15  11   0       1875.76       1890.09        90.38 o                         
  17  11   0       2501.48       2472.86        68.72 o                         
  19  11   0       3539.00       3502.19        82.93 o                         
  21  11   0       2823.84       2781.03        79.00 o                         
  23  11   0        770.50        833.44       201.10 o                         
   0  12   0       3136.08       3186.75        91.59 o                         
   2  12   0       2929.00       3056.88        59.83 o                         
   4  12   0       3267.41       3222.01        67.49 o                         
   6  12   0       1901.18       1904.04        52.28 o                         
   8  12   0       3350.37       3315.05        70.95 o                         
  10  12   0       2005.81       1902.31        66.07 o                         
  12  12   0       2382.04       2359.88        63.76 o                         
  14  12   0        447.50        380.88        33.20 o                         
  16  12   0        901.43        881.50        52.02 o                         
  18  12   0       2029.50       1965.62        73.48 o                         
  20  12   0       1664.70       1620.99        61.86 o                         
   1  13   0        747.61        828.60        38.97 o                         
   3  13   0       1526.09       1628.24        58.25 o                         
   5  13   0        380.38        375.42        30.25 o                         
   7  13   0        365.41        334.89        29.16 o                         
   9  13   0       1010.14        968.00        44.00 o                         
  11  13   0        398.10        324.16        31.98 o                         
  13  13   0        112.50         83.12        25.30 o                         
  15  13   0        319.57        257.62        32.49 o                         
  17  13   0        102.79        112.61        29.32 o                         
  19  13   0       1332.32       1230.58        66.92 o                         
   0  14   0       1740.53       1663.19        73.73 o                         
   2  14   0       2255.11       2374.71       111.60 o                         
   4  14   0       2442.91       2416.68        99.31 o                         
   6  14   0       1114.71       1237.20        58.28 o                         
   8  14   0       3651.56       3697.48        81.43 o                         
  10  14   0       2202.21       2357.60        68.23 o                         
  12  14   0       3497.83       3591.62        88.10 o                         
  14  14   0       1345.69       1345.45        59.12 o                         
  16  14   0       1234.74       1222.41        57.63 o                         
   1  15   0        471.75        328.86        90.37 o                         
   3  15   0        837.20        834.97        52.40 o                         
   5  15   0        402.85        485.84        45.01 o                         
   7  15   0        410.28        390.36        42.06 o                         
   9  15   0       2535.74       2690.11        86.16 o                         
  11  15   0       1244.72       1279.20        56.93 o                         
  13  15   0       1843.22       1892.70        67.21 o                         
  15  15   0        688.92        682.20        94.18 o                         
   0  16   0       5165.69       5558.93       218.92 o                         
   2  16   0       6561.15       6775.78       171.00 o                         
   4  16   0       4892.99       4939.73       116.08 o                         
   6  16   0       3049.56       3305.48        94.94 o                         
   8  16   0       2866.56       2773.09        90.08 o                         
  10  16   0       1283.29       1341.39        85.03 o                         
   7  17   0        535.78        473.47        86.55 o                         
 -29   1   1         14.19        -10.18        53.46 o                         
 -27   1   1          4.13        -19.33        22.32 o                         
 -25   1   1         46.10         45.44        20.30 o                         
 -23   1   1         40.97         50.82        16.55 o                         
 -21   1   1        649.85        678.82        26.18 o                         
 -19   1   1         89.62         66.39        12.96 o                         
 -17   1   1        772.85        752.28        23.15 o                         
 -15   1   1          6.88         -2.60         7.49 o                         
 -13   1   1          0.88         20.71         7.00 o                         
 -11   1   1          1.83          5.95         6.45 o                         
  -9   1   1        965.47        981.41        16.69 o                         
  -7   1   1        122.08        132.31         6.38 o                         
  -5   1   1       2555.87       2617.02        28.91 o                         
  -3   1   1          1.77         -1.03         1.03 o                         
  -1   1   1         67.45         70.49         3.04 o                         
   1   1   1       5212.27       5499.76        53.48 o                         
   3   1   1       1711.04       1881.30        16.51 o                         
   5   1   1       6048.62       6121.67        56.24 o                         
   7   1   1         15.78         21.01         4.43 o                         
   9   1   1       2361.52       2553.11        32.29 o                         
  11   1   1        311.18        295.98        12.73 o                         
  13   1   1        666.68        644.60        18.53 o                         
  15   1   1       1766.45       1831.34        32.60 o                         
  17   1   1       3890.84       3951.28        54.09 o                         
  19   1   1       1234.09       1224.96        30.39 o                         
  21   1   1          6.72         -5.93        13.81 o                         
  23   1   1        105.40        137.58        22.25 o                         
  25   1   1        993.26       1075.44        52.54 o                         
  27   1   1        373.12        415.49        42.46 o                         
 -30   2   1        273.46        254.55        68.73 o                         
 -28   2   1        126.76        104.37        56.00 o                         
 -26   2   1          0.88        -12.20        18.45 o                         
 -24   2   1         29.32          3.40        15.69 o                         
 -22   2   1          7.96         16.27        13.76 o                         
 -20   2   1         25.58         11.02        11.57 o                         
 -18   2   1        242.57        270.84        16.41 o                         
 -16   2   1        147.59        135.22        11.79 o                         
 -14   2   1        494.69        567.10        17.54 o                         
 -12   2   1        842.11        898.89        22.44 o                         
 -10   2   1       2009.62       2196.09        29.16 o                         
  -8   2   1        280.53        286.81        12.71 o                         
  -6   2   1       2006.83       2226.38        25.63 o                         
  -4   2   1        681.15        696.69        11.49 o                         
  -2   2   1       3587.62       3667.53        32.55 o                         
   0   2   1        290.59        314.83         4.85 o                         
   2   2   1        123.88        160.76         5.94 o                         
   4   2   1        739.73        781.66         8.95 o                         
   6   2   1       2539.88       2726.11        46.59 o                         
   8   2   1        661.98        929.29        34.77 o                         
  10   2   1        910.35       1215.45        22.19 o                         
  12   2   1         24.85         31.76         7.78 o                         
  14   2   1       1794.63       1683.28        29.92 o                         
  16   2   1        805.94        844.12        25.65 o                         
  18   2   1       1108.93       1122.03        28.90 o                         
  20   2   1        172.42        159.95        18.64 o                         
  22   2   1        127.96        138.44        21.28 o                         
  24   2   1        532.22        675.52        47.03 o                         
  26   2   1        303.90        307.97        36.23 o                         
  28   2   1         11.53         -9.13        27.43 o                         
 -29   3   1         66.65         30.55        56.00 o                         
 -27   3   1        154.35        191.20        27.44 o                         
 -25   3   1        185.23        141.54        23.65 o                         
 -23   3   1         10.07         -3.73        17.00 o                         
 -21   3   1        270.35        236.99        19.86 o                         
 -19   3   1          1.71        -10.01        10.61 o                         
 -17   3   1         92.12         88.49        11.70 o                         
 -15   3   1          8.73         13.77         8.19 o                         
 -13   3   1        874.14        901.75        20.44 o                         
 -11   3   1       2362.88       2492.24        33.10 o                         
  -9   3   1         13.79          5.47         5.48 o                         
  -7   3   1       2436.05       2550.42        29.98 o                         
  -5   3   1       2550.61       2670.77        29.40 o                         
  -3   3   1       5271.19       5637.38        52.75 o                         
  -1   3   1       5716.48       5994.11        55.03 o                         
   1   3   1       3783.80       4000.49        46.11 o                         
   3   3   1       1009.07       1015.54        14.06 o                         
   5   3   1          7.08         -2.12         3.17 o                         
   7   3   1        346.82        383.69         9.95 o                         
   9   3   1        135.25        160.35         8.79 o                         
  11   3   1         64.02         66.12        10.24 o                         
  13   3   1        119.37        112.95        10.40 o                         
  15   3   1       2901.53       2920.82        42.26 o                         
  17   3   1       1021.00       1014.33        36.27 o                         
  19   3   1        357.05        361.08        24.22 o                         
  21   3   1          7.83         28.92        18.42 o                         
  23   3   1          0.20          0.51        18.06 o                         
  25   3   1          1.01          2.74        20.66 o                         
  27   3   1         24.73         26.82        26.57 o                         
  29   3   1         60.12         38.18        56.00 o                         
 -28   4   1         47.03         67.46        37.80 o                         
 -26   4   1          6.31         29.15        21.99 o                         
 -24   4   1         64.38         61.35        21.99 o                         
 -22   4   1         60.72         64.20        19.89 o                         
 -20   4   1         14.00        -13.28        13.28 o                         
 -18   4   1        139.50        151.75        16.66 o                         
 -16   4   1         10.15         19.84         9.15 o                         
 -14   4   1         95.34        127.31        10.87 o                         
 -12   4   1        638.28        743.67        18.90 o                         
 -10   4   1       1729.92       1698.15        25.80 o                         
  -8   4   1        994.08       1126.65        19.24 o                         
  -6   4   1         63.43         54.55         6.61 o                         
  -4   4   1       3771.58       4317.83        44.33 o                         
  -2   4   1      23713.56      24976.40       209.73 o                         
   0   4   1       1480.04       1483.27        19.70 o                         
   2   4   1        223.19        270.69         9.40 o                         
   4   4   1       9734.05      10485.42       103.81 o                         
   6   4   1        719.20        920.72        13.20 o                         
   8   4   1       4213.81       4802.34        50.39 o                         
  10   4   1        982.76       1210.54        26.35 o                         
  12   4   1         51.15         66.98         9.23 o                         
  14   4   1       1257.73       1124.34        24.26 o                         
  16   4   1          7.10          8.72        11.50 o                         
  18   4   1         14.68         -3.11        16.74 o                         
  20   4   1        868.27        803.89        37.51 o                         
  22   4   1        414.82        379.38        30.44 o                         
  24   4   1        114.50        125.94        24.01 o                         
  26   4   1          0.79        -13.27        22.26 o                         
  28   4   1        113.54        129.61        34.27 o                         
 -29   5   1         25.75          7.64        56.00 o                         
 -27   5   1        966.77        920.98        48.96 o                         
 -25   5   1        128.05        128.07        24.94 o                         
 -23   5   1        224.07        214.86        26.63 o                         
 -21   5   1        343.60        332.16        27.80 o                         
 -19   5   1        291.62        283.90        25.37 o                         
 -17   5   1       1044.97       1026.07        30.22 o                         
 -15   5   1         88.30         93.89        10.93 o                         
 -13   5   1         17.91         35.68         8.58 o                         
 -11   5   1         53.04         46.46         9.30 o                         
  -9   5   1       2505.96       2586.10        33.96 o                         
  -7   5   1         67.19         58.51         6.41 o                         
  -5   5   1        746.42        703.49        15.37 o                         
  -3   5   1       5579.17       6024.33        70.90 o                         
  -1   5   1       9183.79       9893.75        90.49 o                         
   1   5   1       9452.81       9988.15        91.11 o                         
   3   5   1       1278.00       1347.40        17.01 o                         
   5   5   1       1205.40       1220.63        22.53 o                         
   7   5   1         30.82         64.18        10.22 o                         
   9   5   1       2254.65       2174.76        30.17 o                         
  11   5   1          0.84         -6.40         6.40 o                         
  13   5   1        714.05        737.30        23.68 o                         
  15   5   1        910.90        899.43        33.98 o                         
  17   5   1        314.14        260.03        23.15 o                         
  19   5   1          2.45          5.36        17.82 o                         
  21   5   1         86.00        100.83        23.14 o                         
  23   5   1          0.59          1.59        19.99 o                         
  25   5   1        204.17        212.64        30.29 o                         
  27   5   1          0.89        -26.09        26.09 o                         
 -28   6   1         27.78         -9.30        41.28 o                         
 -26   6   1        532.70        553.97        37.64 o                         
 -24   6   1          6.00         36.69        22.89 o                         
 -22   6   1          1.64        -18.37        18.37 o                         
 -20   6   1        470.31        388.55        28.97 o                         
 -18   6   1          3.67          3.18        15.70 o                         
 -16   6   1       1952.25       1912.41        47.15 o                         
 -14   6   1        126.04        177.65        12.29 o                         
 -12   6   1       2155.73       2102.34        32.58 o                         
 -10   6   1       2999.65       3101.46        40.27 o                         
  -8   6   1        941.28        882.89        18.38 o                         
  -6   6   1         21.26         27.63         6.02 o                         
  -4   6   1       1775.58       1972.35        27.54 o                         
  -2   6   1      10005.24      10570.17        98.26 o                         
   0   6   1        806.41        888.23        18.38 o                         
   2   6   1         51.75         52.85         7.31 o                         
   4   6   1       3623.35       3644.08        36.54 o                         
   6   6   1        614.15        616.48        23.37 o                         
   8   6   1         42.83         69.49        10.92 o                         
  10   6   1       1090.95       1158.01        19.62 o                         
  12   6   1       1003.76        899.50        32.70 o                         
  14   6   1       1350.05       1398.34        40.32 o                         
  16   6   1         73.00         58.44        17.45 o                         
  18   6   1       1041.99        934.32        39.08 o                         
  20   6   1        575.50        549.45        34.98 o                         
  22   6   1          1.02        -18.39        18.39 o                         
  24   6   1        467.11        502.31        37.26 o                         
  26   6   1        273.90        244.62        32.62 o                         
  28   6   1        896.34        995.30       119.64 o                         
 -27   7   1        359.27        350.88       103.09 o                         
 -25   7   1          1.10         -5.99        23.06 o                         
 -23   7   1        249.28        193.87        28.36 o                         
 -21   7   1         24.13        -19.90        19.90 o                         
 -19   7   1       1189.50       1179.84        42.38 o                         
 -17   7   1       1475.15       1380.26        49.93 o                         
 -15   7   1       1778.01       1810.09        47.42 o                         
 -13   7   1       1436.63       1395.94        39.74 o                         
 -11   7   1       3151.22       3340.21        43.84 o                         
  -9   7   1       2228.10       2181.46        32.62 o                         
  -7   7   1         87.72         97.26        10.14 o                         
  -5   7   1       1160.04       1265.13        35.82 o                         
  -3   7   1       2073.42       2058.37        30.15 o                         
  -1   7   1       3698.46       3872.34        45.43 o                         
   1   7   1       1248.48       1278.29        22.70 o                         
   3   7   1       2044.58       2158.65        30.14 o                         
   5   7   1        398.08        430.04        10.46 o                         
   7   7   1        971.93        928.64        22.63 o                         
   9   7   1         42.36         41.33         9.54 o                         
  11   7   1        796.80        893.80        33.81 o                         
  13   7   1        285.13        271.54        23.80 o                         
  15   7   1       2571.72       2255.96        53.85 o                         
  17   7   1        130.61         87.22        28.12 o                         
  19   7   1       1524.37       1532.77        51.17 o                         
  21   7   1        244.97        199.37        28.43 o                         
  23   7   1        126.35        105.42        27.03 o                         
  25   7   1        774.71        760.19        46.87 o                         
  27   7   1          1.03        -35.46        35.46 o                         
 -26   8   1        214.75        248.44        33.95 o                         
 -24   8   1         19.15         35.42        26.00 o                         
 -22   8   1        347.54        377.66        36.37 o                         
 -20   8   1        212.09        247.64        27.82 o                         
 -18   8   1        202.11        143.14        24.02 o                         
 -16   8   1          4.37        -14.16        15.92 o                         
 -14   8   1       1090.35        991.10        54.01 o                         
 -12   8   1        494.59        507.21        28.95 o                         
 -10   8   1        962.29       1013.58        28.72 o                         
  -8   8   1        330.78        326.96        15.58 o                         
  -6   8   1       5668.61       5613.25        62.84 o                         
  -4   8   1        104.61         56.87         9.00 o                         
  -2   8   1      18653.46      19405.74       174.28 o                         
   0   8   1       1430.30       1510.35        33.24 o                         
   2   8   1        224.02        250.94        24.92 o                         
   4   8   1         20.85         25.92         7.71 o                         
   6   8   1        115.98        142.71        17.80 o                         
   8   8   1         97.17        132.20        14.37 o                         
  10   8   1        809.51        743.38        31.53 o                         
  12   8   1          9.66         12.37        16.04 o                         
  14   8   1        859.00        794.75        53.28 o                         
  16   8   1        285.94        254.96        25.74 o                         
  18   8   1        382.83        404.84        32.53 o                         
  20   8   1       1544.05       1558.13        54.38 o                         
  22   8   1         78.18         94.19        27.29 o                         
  24   8   1        155.02        149.59        31.87 o                         
  26   8   1          1.18        -33.26        33.26 o                         
 -25   9   1         89.05         79.69        29.99 o                         
 -23   9   1          1.68        -12.81        22.60 o                         
 -21   9   1         13.41         27.71        24.13 o                         
 -19   9   1          6.43         -3.53        20.89 o                         
 -17   9   1         38.73         65.83        22.78 o                         
 -15   9   1         67.85         61.74        20.60 o                         
 -13   9   1        135.67        104.71        20.27 o                         
 -11   9   1        523.47        550.54        30.28 o                         
  -9   9   1        978.57        916.26        28.01 o                         
  -7   9   1         79.72         64.02        12.69 o                         
  -5   9   1         19.32         20.01         9.08 o                         
  -3   9   1        117.87        130.45        13.85 o                         
  -1   9   1       5764.75       6081.81        68.57 o                         
   1   9   1        279.18        356.00        16.07 o                         
   3   9   1       8897.48       9163.56        93.45 o                         
   5   9   1       4652.82       4315.35        60.91 o                         
   7   9   1       2858.54       2884.62        57.70 o                         
   9   9   1       3902.51       3730.00        69.37 o                         
  11   9   1        372.70        394.93        28.12 o                         
  13   9   1         21.94          9.93        17.75 o                         
  15   9   1        673.66        653.12        36.77 o                         
  17   9   1       1104.77        988.63        45.01 o                         
  19   9   1        180.83        194.65        28.58 o                         
  21   9   1         28.54         24.74        30.50 o                         
  23   9   1        485.42        462.23        48.93 o                         
  25   9   1        122.73        144.81        47.71 o                         
 -24  10   1        277.57        251.21        50.59 o                         
 -22  10   1        454.24        447.02        39.66 o                         
 -20  10   1        374.66        331.09        33.72 o                         
 -18  10   1        842.28        849.87        53.64 o                         
 -16  10   1       1088.65        939.48        43.42 o                         
 -14  10   1        556.27        526.73        33.23 o                         
 -12  10   1       1360.86       1307.85        43.27 o                         
 -10  10   1        863.62        976.64        37.68 o                         
  -8  10   1        151.97        160.12        16.34 o                         
  -6  10   1          8.69         17.55        11.58 o                         
  -4  10   1        660.97        604.64        25.06 o                         
  -2  10   1       5112.21       5429.94        65.20 o                         
   0  10   1        125.45        135.48        13.04 o                         
   2  10   1       1913.40       1913.72        38.99 o                         
   4  10   1       1327.57       1231.14        32.47 o                         
   6  10   1        737.37        619.86        30.93 o                         
   8  10   1        293.55        299.56        29.89 o                         
  10  10   1       1102.96       1104.67        41.94 o                         
  12  10   1        127.88        117.41        22.40 o                         
  14  10   1       2069.58       2043.74        64.68 o                         
  16  10   1        866.27        790.92        43.06 o                         
  18  10   1         32.99         19.18        25.01 o                         
  20  10   1        161.64        114.57        28.53 o                         
  22  10   1         43.33        -16.24        28.23 o                         
  24  10   1        322.89        348.74       101.82 o                         
 -23  11   1        124.00        178.49        44.04 o                         
 -21  11   1        967.36       1068.31        55.98 o                         
 -19  11   1        498.19        507.09        39.63 o                         
 -17  11   1        644.20        724.78        54.38 o                         
 -15  11   1        245.24        267.20        29.37 o                         
 -13  11   1         30.91          5.00        18.35 o                         
 -11  11   1       1257.44       1213.41        44.79 o                         
  -9  11   1       1224.97       1153.46        41.75 o                         
  -7  11   1       3832.34       3564.90        59.65 o                         
  -5  11   1       1353.39       1276.27        35.27 o                         
  -3  11   1       3834.69       3658.14        58.97 o                         
  -1  11   1       2222.49       2109.78        38.35 o                         
   1  11   1         11.98         -0.28        12.60 o                         
   3  11   1         66.61         73.80        15.00 o                         
   5  11   1        125.52        145.52        20.25 o                         
   7  11   1        141.21        110.74        19.76 o                         
   9  11   1        824.26        862.66        39.17 o                         
  11  11   1        309.56        352.63        30.17 o                         
  13  11   1         86.83         71.16        23.47 o                         
  15  11   1       2495.10       2471.87        67.03 o                         
  17  11   1          3.22          8.93        24.22 o                         
  19  11   1       1595.23       1600.28        61.26 o                         
  21  11   1        559.85        496.13        42.44 o                         
 -22  12   1        175.45        103.91        43.30 o                         
 -20  12   1        244.00        208.65        33.05 o                         
 -18  12   1       1213.83       1244.49        53.57 o                         
 -16  12   1        564.66        567.15        39.12 o                         
 -14  12   1       1899.14       1948.74        90.64 o                         
 -12  12   1        591.93        553.46        36.34 o                         
 -10  12   1       2404.42       2500.44        63.39 o                         
  -8  12   1        371.54        350.00        32.33 o                         
  -6  12   1       1429.76       1449.89        49.37 o                         
  -4  12   1          6.08         -3.81        14.42 o                         
  -2  12   1       3218.03       3353.07        66.63 o                         
   0  12   1         26.94         14.63        15.83 o                         
   2  12   1        583.25        624.24        28.01 o                         
   4  12   1       1140.18       1138.56        41.17 o                         
   6  12   1         41.54         39.12        18.99 o                         
   8  12   1        400.08        423.43        31.63 o                         
  10  12   1         37.41         17.19        20.49 o                         
  12  12   1        142.09        127.44        25.41 o                         
  14  12   1         11.00         -3.49        22.91 o                         
  16  12   1          3.21         20.55        25.09 o                         
  18  12   1         21.62         71.31        28.81 o                         
  20  12   1        379.56        335.66        53.46 o                         
 -19  13   1         17.19         57.31        35.41 o                         
 -17  13   1         73.73         49.83        26.14 o                         
 -15  13   1         16.06         46.14        25.85 o                         
 -13  13   1         36.91        -10.33        22.18 o                         
 -11  13   1         70.62         86.37        23.93 o                         
  -9  13   1        211.66        235.93        29.39 o                         
  -7  13   1        406.86        432.38        44.35 o                         
  -5  13   1        229.24        324.38        33.29 o                         
  -3  13   1        465.92        528.97        31.74 o                         
  -1  13   1       1647.20       1662.24        49.92 o                         
   1  13   1          4.89          4.86        17.59 o                         
   3  13   1       1585.23       1608.37        54.42 o                         
   5  13   1         23.34         17.20        18.42 o                         
   7  13   1        660.60        584.52        36.60 o                         
   9  13   1        251.19        210.90        27.91 o                         
  11  13   1       1203.40       1215.87        52.46 o                         
  13  13   1         24.88         74.42        26.99 o                         
  15  13   1       1477.46       1394.71        62.06 o                         
  17  13   1          3.92        -24.82        24.82 o                         
 -18  14   1          8.13        -32.07        32.07 o                         
 -16  14   1        186.76        190.01        32.79 o                         
 -14  14   1        401.64        381.40        36.86 o                         
 -12  14   1        386.05        419.54        36.02 o                         
 -10  14   1       1066.22       1065.29        50.70 o                         
  -8  14   1         27.48         45.36        26.13 o                         
  -6  14   1        789.69        764.31        49.20 o                         
  -4  14   1        181.59        166.43        29.86 o                         
  -2  14   1       1990.42       1954.94        55.83 o                         
   0  14   1         52.43         49.21        24.98 o                         
   2  14   1       2335.31       2419.69        73.37 o                         
   4  14   1       1016.28       1127.81        56.67 o                         
   6  14   1       1645.29       1865.62        58.40 o                         
   8  14   1        655.99        653.19        40.32 o                         
  10  14   1       1853.23       1801.05        61.39 o                         
  12  14   1         75.52        116.20        33.21 o                         
  14  14   1        739.81        661.73        45.29 o                         
  16  14   1        195.91        150.19        35.76 o                         
 -15  15   1        566.60        592.88        69.54 o                         
 -13  15   1        593.41        573.30        43.32 o                         
 -11  15   1        138.68        186.17        37.65 o                         
  -9  15   1        205.75        255.40        38.15 o                         
  -7  15   1        209.77        154.89        32.73 o                         
  -5  15   1         73.17         72.11        28.88 o                         
  -3  15   1        223.13        276.40        57.95 o                         
  -1  15   1        308.78        375.74       101.82 o                         
   1  15   1        135.12        191.89        32.27 o                         
   3  15   1        608.23        598.21        46.98 o                         
   5  15   1        390.09        406.49        41.92 o                         
   7  15   1        615.67        728.09        81.02 o                         
   9  15   1       1111.36        934.57        58.52 o                         
  11  15   1        632.47        637.74        44.85 o                         
  13  15   1        239.73        287.88        39.75 o                         
 -12  16   1        293.49        170.55       101.82 o                         
 -10  16   1        856.98        902.95        59.68 o                         
  -8  16   1       1423.26       1487.96        68.02 o                         
  -6  16   1       3844.26       3951.42       107.04 o                         
  -4  16   1       2131.62       2613.90       105.19 o                         
  -2  16   1       3495.13       3477.94       273.64 o                         
   0  16   1        782.07        736.72        64.80 o                         
   2  16   1        570.58        529.94        53.83 o                         
   4  16   1         26.85         77.06        46.36 o                         
   6  16   1         11.99        -12.73        27.92 o                         
   8  16   1         22.30         -8.15        27.71 o                         
  10  16   1        340.13        389.47        86.55 o                         
   5  17   1        212.16        280.01        73.82 o                         
   7  17   1        294.89        272.37       106.91 o                         
 -28   0   2       4193.57       4288.71       173.10 o                         
 -26   0   2       6376.81       6275.67       143.02 o                         
 -24   0   2       3753.40       3899.47        95.28 o                         
 -22   0   2       7270.74       7245.58       121.86 o                         
 -20   0   2       7147.04       7355.77       118.44 o                         
 -18   0   2       5112.38       5026.07        86.96 o                         
 -16   0   2         76.54         95.87        14.55 o                         
 -14   0   2       1902.90       1948.59        42.88 o                         
 -12   0   2      34301.19      35458.61       551.84 o                         
 -10   0   2      16778.33      16401.79       244.09 o                         
  -8   0   2      48515.84      46716.48       777.02 o                         
  -6   0   2       7070.22       7309.49        92.88 o                         
  -4   0   2      68348.48      65042.81      1559.53 o                         
  -2   0   2       6923.96       6829.34        58.62 o                         
   0   0   2      20035.90      19411.33       313.42 o                         
   2   0   2       8390.59       8290.61        87.50 o                         
   4   0   2      21077.62      22327.41       626.25 o                         
   6   0   2       2313.74       2361.00        51.23 o                         
   8   0   2      35778.69      36030.58       472.28 o                         
  10   0   2        259.70        220.29        30.32 o                         
  12   0   2       4551.61       4653.06        76.39 o                         
  14   0   2      15629.83      15543.01       206.72 o                         
  16   0   2        433.68        458.89        28.24 o                         
  18   0   2      35854.82      35650.27       444.32 o                         
  20   0   2       6015.38       6180.08       134.93 o                         
  22   0   2       1960.08       1915.42        92.91 o                         
  24   0   2        636.41        700.02        53.91 o                         
  26   0   2        800.28        812.02        89.09 o                         
 -31   1   2        695.86        804.39       109.46 o                         
 -29   1   2       3344.14       3693.31       168.01 o                         
 -27   1   2       1067.12       1065.50        60.25 o                         
 -25   1   2         86.16        112.06        18.68 o                         
 -23   1   2       4402.03       4570.34        72.05 o                         
 -21   1   2       2760.89       2697.43        45.39 o                         
 -19   1   2      12813.03      12991.40       128.61 o                         
 -17   1   2      11097.15      11124.37       110.60 o                         
 -15   1   2        210.18        247.54        22.57 o                         
 -13   1   2      16942.49      17314.21       154.78 o                         
 -11   1   2      35024.53      34278.83       342.93 o                         
  -7   1   2      14887.20      15252.91       130.36 o                         
  -5   1   2        800.70        767.97        11.67 o                         
  -3   1   2      63902.10      61032.18       502.94 o                         
  -1   1   2         63.03         72.14         4.61 o                         
   1   1   2      59292.19      55973.62       620.09 o                         
   3   1   2        248.74        338.05         8.64 o                         
   5   1   2       2205.79       2190.59        25.31 o                         
   7   1   2      29748.50      30443.26       292.81 o                         
   9   1   2       4135.06       4238.26        47.02 o                         
  11   1   2      10598.44      10577.99       101.62 o                         
  13   1   2      11697.31      11627.27       150.72 o                         
  15   1   2        716.97        614.83        20.87 o                         
  17   1   2       8640.45       8522.39        93.27 o                         
  19   1   2       1519.64       1468.63        37.67 o                         
  21   1   2        202.29        244.92        30.35 o                         
  23   1   2         70.44        114.59        22.25 o                         
  25   1   2       1366.88       1519.79       115.88 o                         
  27   1   2        838.21        891.19        85.28 o                         
 -30   2   2       2084.39       2186.36       134.91 o                         
 -28   2   2       1147.19       1086.94        99.28 o                         
 -26   2   2        671.77        673.83        33.69 o                         
 -24   2   2         21.65         23.19        16.06 o                         
 -22   2   2       1589.73       1521.06        35.21 o                         
 -20   2   2       3416.77       3509.52        66.31 o                         
 -18   2   2       7898.13       8061.96        87.35 o                         
 -16   2   2        913.66        979.79        24.89 o                         
 -14   2   2       4310.55       4356.42        51.36 o                         
 -12   2   2      24230.49      24746.28       213.47 o                         
 -10   2   2       2928.82       2361.25        54.91 o                         
  -8   2   2      18123.08      17848.14       153.40 o                         
  -6   2   2       3661.64       3709.64        37.49 o                         
  -4   2   2      49076.98      48470.72       747.47 o                         
  -2   2   2       6963.98       6949.92        61.30 o                         
   0   2   2       6076.60       5967.54        45.24 o                         
   2   2   2      19491.97      19232.27       159.60 o                         
   4   2   2       3900.92       4405.51        35.37 o                         
   6   2   2        715.25        808.61        14.50 o                         
   8   2   2      30586.95      30283.29       288.77 o                         
  10   2   2       1001.90        948.96        19.09 o                         
  12   2   2       1441.91       1582.98        27.82 o                         
  14   2   2       2048.22       2101.93        34.55 o                         
  16   2   2       4500.60       4326.14        56.90 o                         
  18   2   2       4080.86       3942.03        62.11 o                         
  20   2   2         42.23         19.50        16.46 o                         
  22   2   2         18.52         14.00        19.03 o                         
  24   2   2        372.64        422.47        51.62 o                         
  26   2   2       1873.61       1924.68        89.28 o                         
  28   2   2       1018.82       1008.06        61.79 o                         
 -29   3   2       2131.90       2145.63       137.46 o                         
 -27   3   2        824.45        831.60        57.84 o                         
 -25   3   2        211.29        222.96        31.97 o                         
 -23   3   2       2292.87       2312.29        49.83 o                         
 -21   3   2        535.84        515.81        25.56 o                         
 -19   3   2       3827.27       3674.68        51.97 o                         
 -17   3   2       1178.65       1115.96        25.90 o                         
 -15   3   2         48.56         66.59         9.54 o                         
 -13   3   2       5012.80       5128.01        57.18 o                         
 -11   3   2      43292.61      43273.62       361.41 o                         
  -9   3   2        919.91        742.17        15.35 o                         
  -7   3   2      20376.26      21453.78       182.84 o                         
  -5   3   2      14440.90      14284.16       123.80 o                         
  -3   3   2       3426.80       3998.82        39.81 o                         
  -1   3   2      26452.88      25318.42       210.07 o                         
   1   3   2       6040.29       6096.03        46.94 o                         
   3   3   2       4367.95       4792.06        59.76 o                         
   5   3   2        187.71        155.40         8.16 o                         
   7   3   2       6780.62       6419.07        56.51 o                         
   9   3   2        287.36        203.68        14.42 o                         
  11   3   2         27.31         44.09         7.51 o                         
  13   3   2       3822.45       3667.71        46.99 o                         
  15   3   2       2548.05       2359.60        57.54 o                         
  17   3   2       6195.63       6325.46        84.17 o                         
  19   3   2       1363.75       1360.12        38.16 o                         
  21   3   2         52.68         53.64        26.03 o                         
  23   3   2         16.33         11.45        20.27 o                         
  25   3   2        246.64        302.43        35.62 o                         
  27   3   2         61.69         65.34        30.86 o                         
 -30   4   2       1236.16       1348.88       134.91 o                         
 -28   4   2       1067.45       1118.62        98.00 o                         
 -26   4   2       1527.60       1460.67        50.92 o                         
 -24   4   2        614.90        669.14        37.21 o                         
 -22   4   2       5213.47       5159.41        87.37 o                         
 -20   4   2       4134.83       4173.50        71.09 o                         
 -18   4   2      10388.80      10446.45       108.03 o                         
 -16   4   2        563.82        584.94        22.01 o                         
 -14   4   2       4454.19       4219.76        51.51 o                         
 -12   4   2      15090.82      15534.95       141.76 o                         
  -8   4   2      33712.43      34320.16       365.23 o                         
  -6   4   2       8717.48       9663.93        88.92 o                         
  -4   4   2      54555.89      55834.57       457.42 o                         
  -2   4   2       2857.70       2566.73        29.72 o                         
   0   4   2       7025.18       7233.64        67.01 o                         
   2   4   2      21379.59      21225.18       197.75 o                         
   4   4   2         41.28         57.13         9.72 o                         
   6   4   2       1092.56       1039.28        14.59 o                         
   8   4   2      13496.62      12486.68       103.20 o                         
  10   4   2       1012.49        949.65        18.50 o                         
  12   4   2       3452.66       3390.83        43.29 o                         
  14   4   2       4899.59       4937.39        66.97 o                         
  16   4   2        515.80        508.12        29.94 o                         
  18   4   2       8825.56       8588.40       123.48 o                         
  20   4   2       1257.90       1190.57        43.39 o                         
  22   4   2        178.21        138.37        24.01 o                         
  24   4   2        134.26         90.87        30.50 o                         
  26   4   2       1027.38        984.38        59.22 o                         
  28   4   2        353.01        332.12        55.80 o                         
 -29   5   2       4525.91       5044.70       152.96 o                         
 -27   5   2       2509.38       2320.54       118.37 o                         
 -25   5   2       2414.30       2342.26        62.14 o                         
 -23   5   2       4435.87       4539.58       101.41 o                         
 -21   5   2       3487.88       3360.26        77.89 o                         
 -19   5   2       7713.00       7517.52        96.18 o                         
 -17   5   2       4792.89       4893.45        61.44 o                         
 -15   5   2       2255.41       2293.45        39.84 o                         
 -13   5   2       3011.09       3221.13        43.09 o                         
 -11   5   2      33053.47      32191.28       320.99 o                         
  -9   5   2         88.87         68.16         8.11 o                         
  -7   5   2      23543.08      23757.43       204.78 o                         
  -5   5   2       6547.63       6474.01        64.65 o                         
  -3   5   2      12293.15      13217.08       118.42 o                         
  -1   5   2      20444.15      19611.89       168.82 o                         
   1   5   2      10882.88      10916.56        98.67 o                         
   3   5   2        332.11        344.42        11.82 o                         
   5   5   2       7341.20       7424.77        79.47 o                         
   7   5   2       8424.30       8640.91       107.45 o                         
   9   5   2      13045.42      12790.59       131.47 o                         
  11   5   2       2619.13       2580.65        44.68 o                         
  13   5   2      11113.63      10929.26       161.59 o                         
  15   5   2        169.14        133.69        19.12 o                         
  17   5   2      10563.75      10244.97       140.91 o                         
  19   5   2       4961.67       4757.97       122.72 o                         
  21   5   2       1883.88       1873.02        55.62 o                         
  23   5   2       1647.14       1705.06        56.19 o                         
  25   5   2       1417.14       1347.57        54.22 o                         
  27   5   2        446.83        442.77        53.91 o                         
 -28   6   2        929.64        950.37        91.64 o                         
 -26   6   2        931.30        970.60        55.85 o                         
 -24   6   2        273.08        282.54        29.86 o                         
 -22   6   2       2512.90       2476.11        61.51 o                         
 -20   6   2       4761.86       4668.15       152.11 o                         
 -18   6   2       8465.68       8323.93       118.99 o                         
 -16   6   2       4126.25       4100.27        61.12 o                         
 -14   6   2       5724.35       5629.93        70.77 o                         
 -12   6   2      12319.13      12276.30       118.46 o                         
 -10   6   2       3426.93       3302.40        42.22 o                         
  -8   6   2      18984.05      18819.66       203.32 o                         
  -6   6   2       1834.07       1935.61        29.03 o                         
  -4   6   2      21953.52      23097.21       200.16 o                         
  -2   6   2       5451.17       5186.04        55.12 o                         
   0   6   2       7395.35       7366.60        72.46 o                         
   2   6   2      11124.07      11073.49       101.95 o                         
   4   6   2       1586.84       1649.23        28.25 o                         
   6   6   2       8593.32       8683.65        93.69 o                         
   8   6   2      20122.11      20177.23       226.43 o                         
  10   6   2       8210.82       7659.71       104.96 o                         
  12   6   2       3374.11       3308.57        61.73 o                         
  14   6   2       5522.99       5496.31       112.80 o                         
  16   6   2         42.20         21.23        17.21 o                         
  18   6   2       2402.04       2416.16        60.15 o                         
  20   6   2         22.43          9.96        19.92 o                         
  22   6   2         48.87         48.72        23.80 o                         
  24   6   2        284.54        319.96        34.06 o                         
  26   6   2       1683.52       1739.85        85.67 o                         
 -27   7   2        903.11        945.85       143.82 o                         
 -25   7   2        402.28        323.92        32.72 o                         
 -23   7   2       2252.83       2253.93        64.63 o                         
 -21   7   2        591.45        622.99        42.25 o                         
 -19   7   2       2864.38       2929.73        96.63 o                         
 -17   7   2       1977.39       1990.62        51.64 o                         
 -15   7   2       1076.41       1063.00        37.25 o                         
 -13   7   2       4344.88       4616.17        62.99 o                         
 -11   7   2      14921.88      14420.18       136.49 o                         
  -9   7   2       5755.04       5803.34        64.43 o                         
  -7   7   2       6078.31       6294.29        68.00 o                         
  -5   7   2       2814.19       2806.78        37.53 o                         
  -3   7   2       1717.39       1751.85        27.88 o                         
  -1   7   2      14724.22      14215.22       130.12 o                         
   1   7   2       8169.25       7920.63        78.76 o                         
   3   7   2       5539.46       5469.70        55.29 o                         
   5   7   2       4363.29       4296.57        55.57 o                         
   7   7   2      10241.99      10244.34       111.96 o                         
   9   7   2       1469.35       1607.85        40.66 o                         
  11   7   2        292.88        257.99        22.41 o                         
  13   7   2        309.53        401.57        27.07 o                         
  15   7   2        212.12        145.67        35.64 o                         
  17   7   2       2772.66       2840.13        65.65 o                         
  19   7   2        243.22        241.68        27.72 o                         
  21   7   2        526.62        590.68        44.79 o                         
  23   7   2        126.82         89.68        28.01 o                         
  25   7   2        770.04        742.18        63.56 o                         
 -26   8   2       1459.01       1490.36        94.94 o                         
 -24   8   2        499.70        502.16        37.46 o                         
 -22   8   2       1324.22       1299.17        64.26 o                         
 -20   8   2       1026.54       1062.55        44.10 o                         
 -18   8   2        585.13        516.44        36.74 o                         
 -16   8   2         40.03         84.95        18.88 o                         
 -14   8   2        553.23        370.59        26.08 o                         
 -12   8   2       1454.14       1585.93        35.66 o                         
 -10   8   2       7235.01       6905.37       111.23 o                         
  -8   8   2      11109.67      11037.58       108.61 o                         
  -6   8   2       3514.11       3341.99        44.25 o                         
  -4   8   2      11232.88      11576.46       111.87 o                         
  -2   8   2       9419.22       8984.98        90.36 o                         
   0   8   2      11433.95      11520.75       110.77 o                         
   2   8   2        516.36        592.39        20.95 o                         
   4   8   2        983.35       1020.10        44.74 o                         
   6   8   2        969.99        874.02        42.93 o                         
   8   8   2       2174.99       2075.76        55.85 o                         
  10   8   2        307.79        212.40        21.12 o                         
  12   8   2        163.61        191.08        22.50 o                         
  14   8   2       1337.66       1365.51        44.71 o                         
  16   8   2        523.05        474.59        44.13 o                         
  18   8   2       3692.77       3534.96        78.24 o                         
  20   8   2        801.41        764.36        47.03 o                         
  22   8   2        227.44        272.76        33.07 o                         
  24   8   2         31.09         -5.95        26.22 o                         
 -25   9   2         72.87         76.71        28.61 o                         
 -23   9   2       1032.20        988.34        52.74 o                         
 -21   9   2       1582.91       1475.07        52.42 o                         
 -19   9   2       5001.27       4913.47        92.60 o                         
 -17   9   2       6927.01       6638.80       107.57 o                         
 -15   9   2       2963.85       2936.64        64.65 o                         
 -13   9   2       2601.23       2609.96        58.52 o                         
 -11   9   2       3670.96       3471.55        56.66 o                         
  -9   9   2        700.89        828.23        27.51 o                         
  -7   9   2       3544.69       3572.87        47.78 o                         
  -5   9   2         28.19         21.85         9.22 o                         
  -3   9   2       7866.15       7651.28        82.00 o                         
  -1   9   2       1202.78       1244.88        31.25 o                         
   1   9   2       6694.79       6811.68        74.25 o                         
   3   9   2       1088.05       1059.14        30.88 o                         
   5   9   2       1612.34       1659.64        34.14 o                         
   7   9   2       4170.19       4013.70        91.45 o                         
   9   9   2       4916.55       4711.04       107.29 o                         
  11   9   2       5771.29       5399.61       122.35 o                         
  13   9   2       2590.43       2506.13        60.28 o                         
  15   9   2       1349.03       1286.77        47.57 o                         
  17   9   2       1725.01       1653.04        65.39 o                         
  19   9   2         15.69         28.79        23.50 o                         
  21   9   2         80.47         61.15        39.68 o                         
  23   9   2         57.12         78.00        32.98 o                         
 -24  10   2       1438.05       1404.93        70.14 o                         
 -22  10   2       1472.92       1471.45        60.11 o                         
 -20  10   2       2896.74       2857.45        72.97 o                         
 -18  10   2       1307.01       1252.55        49.72 o                         
 -16  10   2       3382.75       3470.83        74.78 o                         
 -14  10   2       2309.31       2327.96        66.50 o                         
 -12  10   2       4608.17       4571.43        82.62 o                         
 -10  10   2       4833.85       4738.59        70.31 o                         
  -8  10   2       5060.36       5094.72        72.39 o                         
  -6  10   2         70.39         94.37        14.53 o                         
  -4  10   2       1065.28       1267.85        39.22 o                         
  -2  10   2       2293.91       2434.43        42.28 o                         
   0  10   2       5791.52       5848.86        68.41 o                         
   2  10   2       2221.25       2001.40        40.21 o                         
   4  10   2       6507.18       6090.42        79.72 o                         
   6  10   2       5524.14       5340.23        88.91 o                         
   8  10   2       9804.36       9344.69       131.08 o                         
  10  10   2       3956.56       3911.44        76.35 o                         
  12  10   2         40.89         19.44        20.20 o                         
  14  10   2       2248.68       2158.22        59.80 o                         
  16  10   2        281.25        325.77        32.66 o                         
  18  10   2       2141.92       2128.18        73.01 o                         
  20  10   2        550.36        545.39        42.32 o                         
  22  10   2       1164.31       1217.88        68.55 o                         
 -23  11   2       2259.27       2287.95        73.83 o                         
 -21  11   2       1138.17       1165.94        55.64 o                         
 -19  11   2       1774.74       1718.96        60.16 o                         
 -17  11   2       1018.41        946.58        46.11 o                         
 -15  11   2        841.31        735.10        50.91 o                         
 -13  11   2        850.02        863.13        40.34 o                         
 -11  11   2       3934.89       3817.10        76.05 o                         
  -9  11   2       4911.10       4897.65        96.63 o                         
  -7  11   2       4429.79       4115.20        65.62 o                         
  -5  11   2       3252.28       3117.95        54.61 o                         
  -3  11   2       3276.41       3059.34        54.45 o                         
  -1  11   2       9502.31       9063.65       108.72 o                         
   1  11   2       4521.58       4345.70        65.38 o                         
   3  11   2       1610.23       1573.87        37.43 o                         
   5  11   2       2080.29       2035.55        51.06 o                         
   7  11   2       2646.81       2534.42        59.26 o                         
   9  11   2       1345.30       1353.94        47.38 o                         
  11  11   2        857.47        874.39        48.13 o                         
  13  11   2        676.30        617.70        38.91 o                         
  15  11   2       1555.99       1516.07        59.15 o                         
  17  11   2       3401.10       3309.12       146.97 o                         
  19  11   2        539.36        486.08        41.30 o                         
  21  11   2        994.18        908.14        92.91 o                         
 -22  12   2        977.06       1057.72        67.89 o                         
 -20  12   2        997.80       1032.69        52.22 o                         
 -18  12   2       2167.04       2243.16        66.95 o                         
 -16  12   2       1682.27       1719.71        56.96 o                         
 -14  12   2       2489.11       2443.25        65.35 o                         
 -12  12   2       1524.15       1413.89        52.54 o                         
 -10  12   2       3320.96       3418.10        72.39 o                         
  -8  12   2       4414.18       4343.68        84.51 o                         
  -6  12   2        742.78        713.63        30.41 o                         
  -4  12   2       2854.89       2747.55        67.56 o                         
  -2  12   2       3522.14       3507.70        68.87 o                         
   0  12   2       3810.85       3818.50        62.73 o                         
   2  12   2        841.97        818.38        36.30 o                         
   4  12   2        830.46        923.23        38.84 o                         
   6  12   2       1006.46       1055.94        42.40 o                         
   8  12   2       3001.76       2858.41        79.00 o                         
  10  12   2       1444.64       1414.41        50.79 o                         
  12  12   2        332.12        293.95        31.65 o                         
  14  12   2        599.00        617.97        54.38 o                         
  16  12   2       1004.94        942.32        51.50 o                         
  18  12   2        185.03        140.97        32.60 o                         
 -21  13   2        540.83        621.42        61.63 o                         
 -19  13   2        654.37        607.60        45.15 o                         
 -17  13   2        539.45        523.88        39.99 o                         
 -15  13   2        755.60        785.18        45.35 o                         
 -13  13   2         47.63         30.23        22.89 o                         
 -11  13   2       2046.85       2081.92        60.16 o                         
  -9  13   2        857.21        793.52        50.70 o                         
  -7  13   2       2282.94       2171.57        57.77 o                         
  -5  13   2       1064.02       1183.36        55.57 o                         
  -3  13   2       1567.70       1645.15        48.57 o                         
  -1  13   2       4190.92       4169.38        78.76 o                         
   1  13   2       1066.09       1077.17        70.89 o                         
   3  13   2         22.14         25.73        25.35 o                         
   5  13   2        444.29        408.37        31.53 o                         
   7  13   2         65.56         59.83        22.74 o                         
   9  13   2        549.96        516.55        36.81 o                         
  11  13   2         24.16         28.81        24.01 o                         
  13  13   2         20.62         10.40        23.10 o                         
  15  13   2        338.69        347.44        41.15 o                         
  17  13   2        583.73        500.52        46.66 o                         
 -18  14   2        988.84        962.32        61.41 o                         
 -16  14   2       1508.80       1501.86        59.05 o                         
 -14  14   2        865.67        823.34        46.83 o                         
 -12  14   2       1277.42       1249.67        51.83 o                         
 -10  14   2        826.63        846.77        46.57 o                         
  -8  14   2       1934.72       2050.95        70.51 o                         
  -6  14   2         36.18         73.91        27.68 o                         
  -4  14   2        423.51        351.63        35.62 o                         
  -2  14   2        537.17        452.01        32.76 o                         
   0  14   2        895.65        832.54        49.23 o                         
   2  14   2        583.21        581.32        85.58 o                         
   4  14   2        329.13        331.76        49.60 o                         
   6  14   2       1858.20       1870.69        78.99 o                         
   8  14   2       1340.73       1376.65        76.75 o                         
  10  14   2       2257.73       2248.44        67.22 o                         
  12  14   2        203.66        232.88        34.19 o                         
  14  14   2        839.33        857.12        57.32 o                         
 -15  15   2       1143.48       1075.50        70.91 o                         
 -13  15   2        730.90        728.16        54.20 o                         
 -11  15   2       2738.20       2772.40       108.73 o                         
  -9  15   2       1362.40       1539.83        67.19 o                         
  -7  15   2        691.83        625.88        47.95 o                         
  -5  15   2        120.03        118.10        31.68 o                         
  -3  15   2         22.85         -1.00        31.82 o                         
  -1  15   2       1607.75       1600.12        62.62 o                         
   1  15   2        772.91        800.70        51.72 o                         
   3  15   2       1334.78       1381.32        63.20 o                         
   5  15   2       2961.66       2993.97        89.03 o                         
   7  15   2       2120.34       1969.93        98.39 o                         
   9  15   2       1939.32       1873.30        63.10 o                         
  11  15   2        328.62        409.17        39.29 o                         
  13  15   2         23.96         30.55        50.91 o                         
 -12  16   2         45.16         25.46        61.09 o                         
 -10  16   2        742.56        764.78        57.86 o                         
  -8  16   2       1537.30       1467.86        66.94 o                         
  -6  16   2       2578.32       2494.33       102.41 o                         
  -4  16   2       3967.06       4147.86       129.60 o                         
  -2  16   2       5439.85       5758.80       156.60 o                         
   0  16   2       3564.39       3755.72       124.20 o                         
   2  16   2        559.39        629.23        49.97 o                         
   4  16   2        136.99        154.88        34.63 o                         
   6  16   2         14.29         16.19        30.79 o                         
   8  16   2        131.92        130.95        43.18 o                         
  -9  17   2        875.31       1030.94       152.73 o                         
   5  17   2        677.04        717.84        99.28 o                         
 -31   1   3        888.79        939.30        99.28 o                         
 -29   1   3         38.64        -40.73        54.73 o                         
 -27   1   3          9.98         -6.96        39.16 o                         
 -25   1   3       1671.73       1697.67        39.93 o                         
 -23   1   3       2564.20       2618.65        46.54 o                         
 -21   1   3       2751.00       2838.43        45.96 o                         
 -19   1   3       1753.26       1780.78        33.63 o                         
 -17   1   3        343.33        393.18        17.18 o                         
 -15   1   3        418.12        551.74        16.91 o                         
 -13   1   3       1293.99       1353.59        23.14 o                         
 -11   1   3       1444.42       1580.87        23.50 o                         
  -9   1   3       1032.93        983.45        21.21 o                         
  -7   1   3       5866.66       6054.07        57.48 o                         
  -5   1   3       1133.55       1175.06        14.16 o                         
  -3   1   3       7498.65       7745.09        57.53 o                         
  -1   1   3       7091.48       7397.17        64.22 o                         
   1   1   3        825.64        922.24        12.66 o                         
   3   1   3          1.19         -2.61         2.61 o                         
   5   1   3       2232.13       2346.68        27.40 o                         
   7   1   3        686.26        876.12        30.87 o                         
   9   1   3        124.14        143.62         9.50 o                         
  11   1   3        190.55        128.79        10.29 o                         
  13   1   3          0.30          3.36        10.63 o                         
  15   1   3        615.15        610.44        21.67 o                         
  17   1   3         15.03         14.61        11.24 o                         
  19   1   3        105.81        101.67        16.68 o                         
  21   1   3         45.75         45.86        19.27 o                         
  23   1   3        233.17        218.84        31.68 o                         
  25   1   3         82.88         47.45        28.81 o                         
  27   1   3        108.81         70.62        37.92 o                         
 -30   2   3        179.86        137.46        61.09 o                         
 -28   2   3          3.91         16.55        34.20 o                         
 -26   2   3         28.91         48.33        20.17 o                         
 -24   2   3       1317.67       1315.46        38.18 o                         
 -22   2   3        268.85        274.40        18.75 o                         
 -20   2   3       1420.01       1482.25        31.85 o                         
 -18   2   3        120.53        128.53        12.07 o                         
 -16   2   3        167.67        198.81        13.66 o                         
 -14   2   3         40.70         21.22         7.26 o                         
 -12   2   3       2484.54       2913.93        43.64 o                         
 -10   2   3        115.93        127.02         7.77 o                         
  -8   2   3        306.68        302.08         8.96 o                         
  -6   2   3        425.30        384.97         8.96 o                         
  -4   2   3        122.57        121.83         5.82 o                         
  -2   2   3          0.25         -3.24         3.24 o                         
   0   2   3        162.93        147.04         8.48 o                         
   2   2   3       5462.80       5982.54        82.83 o                         
   4   2   3         93.17        114.81         4.47 o                         
   6   2   3       3846.56       4193.35        43.74 o                         
   8   2   3       1199.71       1411.99        23.91 o                         
  10   2   3        371.09        445.19        14.61 o                         
  12   2   3         42.94         50.82         8.96 o                         
  14   2   3       2912.07       2878.86        42.63 o                         
  16   2   3         80.67         69.74        14.00 o                         
  18   2   3        357.54        329.20        22.10 o                         
  20   2   3        260.92        255.27        22.84 o                         
  22   2   3         54.01         56.15        23.26 o                         
  24   2   3        163.39        178.16        30.08 o                         
  26   2   3         12.59         30.07        25.76 o                         
 -31   3   3        106.11         81.46        56.00 o                         
 -29   3   3         24.64        -17.95        35.06 o                         
 -27   3   3         64.04         85.87        36.87 o                         
 -25   3   3         28.15         14.62        16.39 o                         
 -23   3   3        141.56        165.06        19.00 o                         
 -21   3   3       1138.98       1157.64        29.86 o                         
 -19   3   3         14.54         10.52        10.47 o                         
 -17   3   3        117.76        149.87        12.52 o                         
 -15   3   3          7.05         -2.62         7.80 o                         
 -13   3   3        986.40        936.38        20.49 o                         
 -11   3   3       4775.83       5197.06        55.67 o                         
  -9   3   3        589.21        549.69        13.62 o                         
  -7   3   3          1.52          1.12         4.14 o                         
  -5   3   3        727.58        764.51        19.35 o                         
  -3   3   3        811.13        921.47        14.32 o                         
  -1   3   3       1003.44        997.95        14.94 o                         
   1   3   3       2582.30       2848.26        30.79 o                         
   3   3   3        186.34        155.74         8.68 o                         
   5   3   3        445.51        446.60        11.82 o                         
   7   3   3        113.32        119.41         5.49 o                         
   9   3   3        804.60        916.12        26.22 o                         
  11   3   3        435.42        399.83        14.18 o                         
  13   3   3        135.64        125.51        13.41 o                         
  15   3   3        651.01        678.40        32.33 o                         
  17   3   3        786.34        718.91        35.74 o                         
  19   3   3        197.63        158.92        21.52 o                         
  21   3   3         71.59         57.19        19.90 o                         
  23   3   3         26.83         22.15        25.62 o                         
  25   3   3        107.53         80.80        30.67 o                         
  27   3   3          0.45        -17.41        28.72 o                         
 -30   4   3        220.71        214.71       110.73 o                         
 -28   4   3        262.39        310.11        46.80 o                         
 -26   4   3        115.45        112.30        30.64 o                         
 -24   4   3        453.97        405.76        29.32 o                         
 -22   4   3         95.83        102.60        17.39 o                         
 -20   4   3        714.11        687.83        25.00 o                         
 -18   4   3         17.45         15.60        10.13 o                         
 -16   4   3        389.04        408.19        16.97 o                         
 -14   4   3       6135.57       6245.78        68.08 o                         
 -12   4   3        410.40        417.28        14.93 o                         
 -10   4   3        475.76        476.18        14.96 o                         
  -8   4   3        277.76        251.32        10.72 o                         
  -6   4   3        374.61        369.51        12.65 o                         
  -4   4   3        850.28        986.84        16.79 o                         
  -2   4   3        803.38       1001.56        16.34 o                         
   0   4   3        418.46        488.63         8.92 o                         
   2   4   3        317.73        368.54        12.33 o                         
   4   4   3       1841.23       2117.62        72.38 o                         
   6   4   3       2030.87       2450.01        30.33 o                         
   8   4   3         84.89         45.69        11.57 o                         
  10   4   3         44.64         67.86        10.04 o                         
  12   4   3        799.68        821.10        24.36 o                         
  14   4   3       2142.14       1955.33        38.35 o                         
  16   4   3       1901.11       1764.78        51.44 o                         
  18   4   3         61.88         68.09        19.58 o                         
  20   4   3        174.14        152.74        22.75 o                         
  22   4   3         68.78         89.16        24.70 o                         
  24   4   3          0.31         21.77        27.24 o                         
  26   4   3         60.31         60.68        30.79 o                         
 -29   5   3          0.67        -15.46        36.60 o                         
 -27   5   3         27.63         17.28        34.06 o                         
 -25   5   3        106.77        122.41        23.77 o                         
 -23   5   3         20.01         26.71        18.67 o                         
 -21   5   3         19.34         -0.91        16.88 o                         
 -19   5   3        195.40        213.50        17.26 o                         
 -17   5   3        107.70        128.84        12.71 o                         
 -15   5   3       2295.34       2453.24        37.97 o                         
 -13   5   3       2051.26       2018.10        32.64 o                         
 -11   5   3       1101.58       1249.58        24.07 o                         
  -9   5   3       2645.10       2669.63        35.17 o                         
  -7   5   3        102.47         60.62         6.89 o                         
  -5   5   3        524.90        548.02        14.10 o                         
  -3   5   3        433.87        393.78        12.17 o                         
  -1   5   3       2542.55       2742.38        32.70 o                         
   1   5   3       3058.07       3263.45        34.20 o                         
   3   5   3        503.63        517.07        12.19 o                         
   5   5   3        844.93        827.43        24.08 o                         
   7   5   3        601.59        708.32        24.13 o                         
   9   5   3        119.46        125.96         9.67 o                         
  11   5   3       2617.84       2534.51        46.39 o                         
  13   5   3       1574.60       1666.57        43.66 o                         
  15   5   3        441.80        433.69        27.88 o                         
  17   5   3        966.76        965.56        40.07 o                         
  19   5   3          4.95         20.62        22.71 o                         
  21   5   3        211.66        278.70        30.35 o                         
  23   5   3        608.63        630.51        40.07 o                         
  25   5   3        341.11        421.69        69.19 o                         
 -28   6   3          3.66        -22.61        42.00 o                         
 -26   6   3         25.00        -20.71        34.36 o                         
 -24   6   3        223.00        155.81        24.68 o                         
 -22   6   3         91.77         67.65        20.41 o                         
 -20   6   3          2.77        -20.21        20.21 o                         
 -18   6   3       1435.64       1263.77        35.26 o                         
 -16   6   3         77.41         72.40        11.70 o                         
 -14   6   3       1172.45       1257.25        28.60 o                         
 -12   6   3        131.17        138.37        11.20 o                         
 -10   6   3        140.48        120.91        10.38 o                         
  -8   6   3       6903.32       6925.97        71.97 o                         
  -6   6   3       1925.35       1861.10        28.55 o                         
  -4   6   3          1.34         -7.52         7.52 o                         
  -2   6   3        360.74        301.14        14.04 o                         
   0   6   3          5.63         -0.29         4.79 o                         
   2   6   3       2740.13       2870.70        39.78 o                         
   4   6   3         13.88          6.94         6.69 o                         
   6   6   3        589.54        600.04        24.15 o                         
   8   6   3          2.10         18.82        12.04 o                         
  10   6   3        864.45        870.80        43.72 o                         
  12   6   3        114.74        105.57        16.63 o                         
  14   6   3        594.66        505.37        29.51 o                         
  16   6   3        870.78        937.80        40.13 o                         
  18   6   3        125.67        112.45        25.96 o                         
  20   6   3         45.75         12.56        20.27 o                         
  22   6   3         18.10          7.69        23.65 o                         
  24   6   3         15.43        -18.51        25.30 o                         
 -27   7   3          0.84        -21.85        36.08 o                         
 -25   7   3        849.58        821.54        56.58 o                         
 -23   7   3       1152.30       1055.50        46.13 o                         
 -21   7   3       1617.81       1598.25        49.60 o                         
 -19   7   3        461.14        440.97        32.70 o                         
 -17   7   3        736.18        772.62        81.93 o                         
 -15   7   3        225.54        240.72        16.15 o                         
 -13   7   3         35.69         65.97        10.31 o                         
 -11   7   3       2171.61       2189.41        34.86 o                         
  -9   7   3        921.06        899.91        21.62 o                         
  -7   7   3        521.64        516.80        16.87 o                         
  -5   7   3         41.58         37.41         7.44 o                         
  -3   7   3         98.94         83.78        16.13 o                         
  -1   7   3         65.37         85.63         8.28 o                         
   1   7   3       2370.54       2369.75        31.87 o                         
   3   7   3        663.89        614.21        18.70 o                         
   5   7   3       1107.09       1015.38        22.37 o                         
   7   7   3       4293.94       4188.08        68.50 o                         
   9   7   3       1731.28       1694.07        42.99 o                         
  11   7   3       4607.46       4739.73        79.79 o                         
  13   7   3        412.16        356.15        26.10 o                         
  15   7   3         21.46         24.74        18.27 o                         
  17   7   3        780.43        748.41        39.03 o                         
  19   7   3        622.87        721.21        62.09 o                         
  21   7   3          7.89        -22.76        22.76 o                         
  23   7   3          4.79         -6.86        25.71 o                         
  25   7   3        234.45        175.04        40.42 o                         
 -26   8   3         28.17         17.49        41.28 o                         
 -24   8   3          4.50        -13.44        22.28 o                         
 -22   8   3        158.02        173.56        27.15 o                         
 -20   8   3        423.16        409.47        34.07 o                         
 -18   8   3         87.04         94.79        20.93 o                         
 -16   8   3        303.62        286.56        25.09 o                         
 -14   8   3       2831.51       2934.40        52.09 o                         
 -12   8   3       1121.65       1284.78        29.28 o                         
 -10   8   3        440.77        355.23        16.60 o                         
  -8   8   3        303.27        323.14        18.00 o                         
  -6   8   3         83.56         59.79         9.25 o                         
  -4   8   3         24.50          9.85         7.98 o                         
  -2   8   3        862.74        820.66        21.25 o                         
   0   8   3       1716.75       1726.20        40.31 o                         
   2   8   3        574.09        579.81        17.08 o                         
   4   8   3         93.04         88.95        11.26 o                         
   6   8   3        894.70        891.63        31.21 o                         
   8   8   3        107.04        102.85        16.36 o                         
  10   8   3          2.10          2.19        14.85 o                         
  12   8   3        545.93        459.82        29.78 o                         
  14   8   3        608.69        581.93        36.74 o                         
  16   8   3       2701.07       2585.76        65.04 o                         
  18   8   3         53.52         68.82        24.85 o                         
  20   8   3         26.69         48.38        25.56 o                         
  22   8   3         61.33         20.90        26.30 o                         
  24   8   3         36.55          3.35        44.21 o                         
 -25   9   3         13.17         43.82        41.59 o                         
 -23   9   3        120.76         51.44        24.67 o                         
 -21   9   3         41.63         57.28        23.31 o                         
 -19   9   3         38.49         10.18        20.93 o                         
 -17   9   3          5.08         -2.87        24.25 o                         
 -15   9   3       1938.01       1823.89        50.61 o                         
 -13   9   3       3272.60       3111.16        63.53 o                         
 -11   9   3        522.65        453.48        46.03 o                         
  -9   9   3       6355.98       6242.59        72.18 o                         
  -7   9   3        761.77        723.06        27.70 o                         
  -5   9   3       1267.10       1302.21        27.54 o                         
  -3   9   3        363.88        401.86        17.09 o                         
  -1   9   3         31.60         52.53         9.97 o                         
   1   9   3        648.99        627.90        20.58 o                         
   3   9   3          5.89         12.57         9.97 o                         
   5   9   3       1031.89        951.36        36.55 o                         
   7   9   3        182.42        156.52        20.07 o                         
   9   9   3        237.45        236.75        23.80 o                         
  11   9   3        628.21        570.07        33.57 o                         
  13   9   3       1014.61        986.52        43.38 o                         
  15   9   3         74.10         66.71        23.15 o                         
  17   9   3        761.21        730.58        43.63 o                         
  19   9   3         86.89         74.30        26.22 o                         
  21   9   3        304.30        303.55        36.03 o                         
  23   9   3       1191.71       1170.04        86.23 o                         
 -24  10   3        588.26        598.67        42.35 o                         
 -22  10   3        229.99        137.41        40.19 o                         
 -20  10   3       1660.05       1689.95        56.71 o                         
 -18  10   3          6.95         14.66        21.20 o                         
 -16  10   3         79.54         92.65        21.94 o                         
 -14  10   3        726.42        710.55        35.63 o                         
 -12  10   3         22.33         44.33        17.32 o                         
 -10  10   3        482.38        476.98        23.54 o                         
  -8  10   3       1172.87       1145.41        32.47 o                         
  -6  10   3        273.34        271.29        16.05 o                         
  -4  10   3         30.72         33.03         9.99 o                         
  -2  10   3         31.38         59.93        10.73 o                         
   0  10   3          3.20          8.38        11.61 o                         
   2  10   3        814.47        863.53        29.21 o                         
   4  10   3         21.60         37.25        19.38 o                         
   6  10   3       1696.47       1652.58        45.73 o                         
   8  10   3        316.99        300.43        25.47 o                         
  10  10   3        740.42        663.85        36.48 o                         
  12  10   3        365.26        356.54        30.85 o                         
  14  10   3        751.11        739.41        41.15 o                         
  16  10   3       1637.11       1657.14        77.52 o                         
  18  10   3          9.42         11.10        26.63 o                         
  20  10   3        116.99         92.55        30.24 o                         
  22  10   3        232.93        313.10       106.91 o                         
 -23  11   3         85.46         77.23        28.36 o                         
 -21  11   3        857.56        902.80        54.74 o                         
 -19  11   3        144.77        140.02        27.56 o                         
 -17  11   3        247.06        312.93        30.39 o                         
 -15  11   3        546.38        478.60        34.84 o                         
 -13  11   3        156.37        201.40        25.38 o                         
 -11  11   3         89.22         85.39        20.09 o                         
  -9  11   3         10.49         21.88        14.32 o                         
  -7  11   3        119.34        136.99        17.27 o                         
  -5  11   3         74.45         62.03        13.22 o                         
  -3  11   3       1529.91       1442.17        32.33 o                         
  -1  11   3       1458.32       1293.95        34.08 o                         
   1  11   3       2880.72       2771.27        50.16 o                         
   3  11   3        718.59        632.96        32.36 o                         
   5  11   3        595.71        592.49        32.85 o                         
   7  11   3        161.73        133.97        21.99 o                         
   9  11   3        120.05        116.39        23.69 o                         
  11  11   3       1013.64       1087.86        62.46 o                         
  13  11   3         24.95          9.33        20.96 o                         
  15  11   3        568.21        566.20        40.69 o                         
  17  11   3         78.27         83.67        29.16 o                         
  19  11   3          9.86        -13.97        26.81 o                         
 -22  12   3         63.57         26.50        27.93 o                         
 -20  12   3        243.15        207.55        46.66 o                         
 -18  12   3        219.74        209.01        30.34 o                         
 -16  12   3          4.21        -21.31        21.31 o                         
 -14  12   3        561.63        523.79        38.41 o                         
 -12  12   3        105.37        146.15        24.02 o                         
 -10  12   3       1301.43       1231.13        58.35 o                         
  -8  12   3         46.87         35.42        16.50 o                         
  -6  12   3       1182.62       1132.96        35.78 o                         
  -4  12   3         77.92         74.53        18.78 o                         
  -2  12   3       1091.39       1099.94        33.48 o                         
   0  12   3        140.80        186.53        19.67 o                         
   2  12   3        459.31        447.10        29.40 o                         
   4  12   3        218.40        233.04        24.50 o                         
   6  12   3        478.73        482.90        32.29 o                         
   8  12   3       1410.42       1492.17        49.83 o                         
  10  12   3        396.33        401.65        34.01 o                         
  12  12   3       2361.69       2456.86        68.56 o                         
  14  12   3        218.32        270.05        33.71 o                         
  16  12   3       1430.46       1493.20        62.46 o                         
  18  12   3         34.79         33.71        43.72 o                         
 -21  13   3        257.86        337.01       104.37 o                         
 -19  13   3        120.16         79.36        27.72 o                         
 -17  13   3        215.02        245.98        32.05 o                         
 -15  13   3         75.13         90.01        26.14 o                         
 -13  13   3        643.51        647.98        39.79 o                         
 -11  13   3         55.47         40.97        21.15 o                         
  -9  13   3       1014.00        998.40        44.74 o                         
  -7  13   3         95.40        117.58        27.11 o                         
  -5  13   3        422.67        427.75        30.35 o                         
  -3  13   3          9.33         13.95        17.68 o                         
  -1  13   3        339.44        494.83        38.15 o                         
   1  13   3          4.60         -1.51        18.02 o                         
   3  13   3         49.47         52.15        20.62 o                         
   5  13   3         51.66         64.30        21.40 o                         
   7  13   3         18.81        -18.37        18.37 o                         
   9  13   3        499.94        482.85        36.51 o                         
  11  13   3        152.29        119.46        27.39 o                         
  13  13   3        547.37        554.44        42.09 o                         
  15  13   3        214.57        246.92        36.74 o                         
 -20  14   3        534.55        432.74        84.00 o                         
 -18  14   3         11.27        -24.92        26.73 o                         
 -16  14   3        592.84        634.30        62.09 o                         
 -14  14   3        477.61        445.64        37.76 o                         
 -12  14   3        743.55        790.32        44.19 o                         
 -10  14   3       1211.34       1230.24        64.31 o                         
  -8  14   3        616.28        719.92        46.98 o                         
  -6  14   3        332.19        386.58        38.48 o                         
  -4  14   3         34.61         33.84        21.36 o                         
  -2  14   3         40.33         48.92        25.76 o                         
   0  14   3          5.01         27.78        24.90 o                         
   2  14   3         10.31         58.46        27.33 o                         
   4  14   3        176.54        180.83        26.73 o                         
   6  14   3        195.17        191.40        29.21 o                         
   8  14   3        235.94        195.03        31.60 o                         
  10  14   3          5.82         10.14        24.39 o                         
  12  14   3         84.69         25.33        26.73 o                         
  14  14   3        143.11         50.80        32.80 o                         
 -17  15   3         94.63         94.18        63.64 o                         
 -15  15   3        357.58        412.65        44.17 o                         
 -13  15   3         59.71         81.41        31.83 o                         
 -11  15   3         50.59         17.41        28.25 o                         
  -9  15   3         82.52         37.60        29.32 o                         
  -7  15   3          5.53        -18.61        30.79 o                         
  -5  15   3         64.30         45.28        58.55 o                         
  -3  15   3        156.27        105.22        35.06 o                         
  -1  15   3        129.47        127.12        30.35 o                         
   1  15   3         57.74         63.35        27.24 o                         
   3  15   3         43.59         54.42        29.72 o                         
   5  15   3         26.46         24.24        27.43 o                         
   7  15   3        466.89        425.28        38.77 o                         
   9  15   3         40.90         26.99        27.83 o                         
  11  15   3       1281.59       1396.72        64.64 o                         
 -12  16   3         33.83         93.22        37.53 o                         
 -10  16   3        250.09        195.65        36.57 o                         
  -8  16   3         24.05         75.64        32.27 o                         
  -6  16   3        673.79        864.89        68.33 o                         
  -4  16   3        715.68        707.54        65.68 o                         
  -2  16   3       2680.61       2831.90       120.91 o                         
   0  16   3       1351.44       1275.01        63.16 o                         
   2  16   3       1273.32       1287.70        73.76 o                         
   4  16   3        454.37        577.54        49.20 o                         
   6  16   3        307.68        317.21        44.56 o                         
   8  16   3        121.04         38.18        58.55 o                         
   3  17   3        539.45        521.83        86.55 o                         
 -30   0   4       4872.37       5037.10       198.55 o                         
 -28   0   4       1444.03       1381.97       104.37 o                         
 -26   0   4       3374.78       3450.63       104.35 o                         
 -24   0   4       4734.43       4866.45        95.08 o                         
 -22   0   4      11607.71      11559.41       169.78 o                         
 -20   0   4        933.05       1033.55        49.18 o                         
 -18   0   4       6614.93       6169.10        98.47 o                         
 -16   0   4       3697.22       4078.73        69.92 o                         
 -14   0   4       2327.93       2579.82        49.07 o                         
 -12   0   4      20951.54      21271.43       260.44 o                         
 -10   0   4      63178.57      65953.89       858.63 o                         
  -8   0   4      51449.19      53083.15       675.25 o                         
  -6   0   4     271889.12     248795.36      5896.08 o                         
  -4   0   4      93946.92      88455.52      2249.87 o                         
  -2   0   4     165084.75     146993.86      6596.00 o                         
   0   0   4      14392.66      16169.40       203.14 o                         
   2   0   4       3717.02       3888.38        67.48 o                         
   4   0   4      15159.35      17637.31       282.93 o                         
   6   0   4      27472.85      28144.60       365.14 o                         
   8   0   4        799.66        615.33        21.95 o                         
  10   0   4      10236.46       9219.26       128.80 o                         
  12   0   4        126.70        175.37        18.09 o                         
  14   0   4      14782.76      14600.99       199.37 o                         
  16   0   4       6721.08       6880.69       146.01 o                         
  18   0   4       6354.21       6197.86       134.02 o                         
  20   0   4       2212.59       2296.40       106.91 o                         
  22   0   4       4571.28       4862.91       124.04 o                         
  24   0   4       1236.77       1262.58        99.28 o                         
  26   0   4       2591.36       2675.10       147.64 o                         
 -31   1   4        269.61        140.00        61.09 o                         
 -29   1   4        418.29        402.47        48.50 o                         
 -27   1   4         32.05         26.65        26.12 o                         
 -25   1   4         54.50         66.78        17.84 o                         
 -23   1   4        676.67        652.25        25.23 o                         
 -21   1   4        188.54        190.72        15.81 o                         
 -19   1   4       1968.92       1874.32        33.46 o                         
 -17   1   4        894.91       1042.92        29.33 o                         
 -15   1   4       9301.60       9730.04        95.17 o                         
 -13   1   4        395.00        557.28        19.13 o                         
 -11   1   4      11921.21      11585.15       105.12 o                         
  -9   1   4       7295.16       7170.41        67.44 o                         
  -7   1   4      57213.67      60729.68       454.79 o                         
  -5   1   4       4177.37       4381.33        37.60 o                         
  -3   1   4        213.13        275.05         8.37 o                         
  -1   1   4        375.55        415.42        21.32 o                         
   1   1   4      16320.25      16184.48       149.78 o                         
   5   1   4       5497.13       5750.17        56.34 o                         
   7   1   4       8238.40       8493.80        80.95 o                         
   9   1   4       3283.84       3171.58        39.85 o                         
  11   1   4       2517.13       2613.98        37.63 o                         
  13   1   4         26.30         12.75         9.87 o                         
  15   1   4       3748.18       3685.54        71.87 o                         
  17   1   4         35.86         41.98        14.20 o                         
  19   1   4        104.60        103.97        18.35 o                         
  21   1   4       1004.91       1030.62        45.72 o                         
  23   1   4        152.47        136.96        30.20 o                         
  25   1   4       2331.71       2456.18       134.91 o                         
 -32   2   4         13.99        -48.37        48.37 o                         
 -30   2   4       2507.36       2311.09       140.00 o                         
 -28   2   4        121.71        128.45        53.72 o                         
 -26   2   4        768.40        801.91        48.79 o                         
 -24   2   4        802.93        822.46        28.77 o                         
 -22   2   4       5657.81       5669.70        71.61 o                         
 -20   2   4        252.24        385.58        34.33 o                         
 -18   2   4       9893.77       9802.43       100.12 o                         
 -16   2   4       8902.86      10041.06       121.05 o                         
 -14   2   4         39.91        104.48        20.72 o                         
 -12   2   4      19504.40      19301.44       169.25 o                         
 -10   2   4       2089.22       2093.18        27.21 o                         
  -8   2   4       1529.26       1780.05        25.03 o                         
  -6   2   4      30543.84      32097.91       266.00 o                         
  -4   2   4       1798.36       1737.19        21.12 o                         
  -2   2   4       8685.19       9209.10        81.35 o                         
   0   2   4      75118.59      77638.45       950.16 o                         
   2   2   4       3071.69       3180.43        34.96 o                         
   4   2   4       5443.80       5254.09        47.91 o                         
   6   2   4      44815.40      47593.69       393.26 o                         
   8   2   4       4496.77       4554.92        62.58 o                         
  10   2   4      11966.01      11582.61       110.41 o                         
  12   2   4        105.02        128.75        12.01 o                         
  14   2   4       9483.02       9376.38       109.29 o                         
  16   2   4       1792.90       1788.89        40.39 o                         
  18   2   4       1470.05       1429.07        37.97 o                         
  20   2   4         19.28         -1.91        18.61 o                         
  22   2   4       1139.16       1188.14        60.39 o                         
  24   2   4        216.59        235.73        49.56 o                         
  26   2   4       2482.03       2723.65        88.64 o                         
 -31   3   4        417.12        297.83        73.82 o                         
 -29   3   4        475.78        455.84        70.00 o                         
 -27   3   4        182.92        179.53        43.20 o                         
 -25   3   4        509.95        558.56        30.94 o                         
 -23   3   4        806.36        841.20        28.02 o                         
 -21   3   4       1169.23       1141.02        29.46 o                         
 -19   3   4         83.27         62.41        12.89 o                         
 -17   3   4        228.49        261.13        14.53 o                         
 -15   3   4         27.44         59.12        10.71 o                         
 -13   3   4       7872.90       9291.54        90.83 o                         
 -11   3   4       3774.58       3637.93        42.25 o                         
  -9   3   4       2161.07       1904.51        26.03 o                         
  -7   3   4       2624.59       2700.52        31.56 o                         
  -5   3   4       1134.40       1184.73        17.61 o                         
  -3   3   4       4657.99       4621.02        46.19 o                         
  -1   3   4        702.09        759.15        21.34 o                         
   5   3   4       2401.95       3064.95        39.43 o                         
   7   3   4       4845.07       4590.70        56.17 o                         
   9   3   4       3215.69       2763.22        34.92 o                         
  11   3   4        632.14        696.83        19.54 o                         
  13   3   4       2594.33       2560.62        44.85 o                         
  15   3   4       4202.72       4081.05        68.07 o                         
  17   3   4       1504.70       1459.79        61.36 o                         
  19   3   4        453.03        406.73        29.92 o                         
  21   3   4       1479.03       1471.18        50.52 o                         
  23   3   4        120.54         56.09        26.23 o                         
  25   3   4       1076.42       1101.44        61.19 o                         
 -30   4   4       2295.24       2438.97       104.35 o                         
 -28   4   4        368.01        434.74       126.00 o                         
 -26   4   4        141.32        147.64        41.40 o                         
 -24   4   4        512.14        556.23        28.45 o                         
 -22   4   4       2579.97       2490.82        46.14 o                         
 -20   4   4         22.24         49.61        11.94 o                         
 -18   4   4       5314.10       4973.22        61.36 o                         
 -16   4   4        810.18        918.48        23.30 o                         
 -14   4   4        895.51        893.39        27.52 o                         
 -12   4   4       5417.41       5341.20        58.91 o                         
 -10   4   4      15793.64      15745.89       141.41 o                         
  -8   4   4        151.41        206.16         9.94 o                         
  -6   4   4        831.15        688.42        23.89 o                         
  -4   4   4       5790.24       5278.27        53.33 o                         
  -2   4   4        179.67        148.72         7.49 o                         
   0   4   4      24600.23      24921.26       243.12 o                         
   2   4   4         62.38         76.43         5.51 o                         
   4   4   4         32.78         60.14        15.38 o                         
   6   4   4      34155.15      34366.51       288.81 o                         
   8   4   4        289.65        343.19        14.72 o                         
  10   4   4       8134.02       8076.25        91.91 o                         
  12   4   4       3288.21       3036.76        47.62 o                         
  14   4   4       2768.16       2981.73        60.20 o                         
  16   4   4        565.35        601.03        33.15 o                         
  18   4   4        916.90        969.45        41.99 o                         
  20   4   4        473.26        441.89        32.26 o                         
  22   4   4       1141.26       1210.03        69.11 o                         
  24   4   4        473.56        523.67        72.17 o                         
  26   4   4       1626.85       1728.29        83.98 o                         
 -31   5   4       1046.55        911.30       173.10 o                         
 -29   5   4       1240.92       1155.65       122.19 o                         
 -27   5   4       1416.77       1238.70        78.65 o                         
 -25   5   4       1583.90       1581.13        67.94 o                         
 -23   5   4       2444.58       2286.90        56.04 o                         
 -21   5   4       4396.98       4320.47        67.48 o                         
 -19   5   4       2813.89       2668.14        43.56 o                         
 -17   5   4       2043.99       2106.78        36.28 o                         
 -15   5   4       6851.13       7109.00        77.64 o                         
 -13   5   4       1052.34       1105.93        25.03 o                         
 -11   5   4      28949.88      29500.12       254.85 o                         
  -9   5   4      11155.47      11420.33       107.45 o                         
  -7   5   4      17028.57      18406.10       162.25 o                         
  -5   5   4      14313.35      14881.85       133.19 o                         
  -3   5   4      38526.28      39717.72       331.13 o                         
  -1   5   4      16558.22      17459.17       152.41 o                         
   1   5   4       1414.94       1446.23        20.60 o                         
   3   5   4       2390.70       2488.88        42.92 o                         
   5   5   4         36.48        105.61        12.54 o                         
   7   5   4      10063.29       9898.86       123.31 o                         
   9   5   4       5251.97       4865.11        61.17 o                         
  11   5   4        217.89        179.16        18.83 o                         
  13   5   4       4562.85       4277.70        74.25 o                         
  15   5   4       4804.46       4553.67       132.64 o                         
  17   5   4       2464.11       2320.83        59.40 o                         
  19   5   4       1007.61        892.57        42.26 o                         
  21   5   4       1367.01       1327.62        50.50 o                         
  23   5   4        158.24        153.17        29.53 o                         
  25   5   4       2788.53       2942.01        89.58 o                         
 -30   6   4       1186.66        855.30       127.28 o                         
 -28   6   4        149.22        134.91        46.80 o                         
 -26   6   4        312.46        277.21        49.47 o                         
 -24   6   4        191.78        231.33        26.74 o                         
 -22   6   4       2557.30       2601.11       107.29 o                         
 -20   6   4        246.25        292.22        24.33 o                         
 -18   6   4       4221.92       4245.80        57.43 o                         
 -16   6   4       1802.14       2014.11        51.80 o                         
 -14   6   4       1168.36       1041.52        25.08 o                         
 -12   6   4       9245.58       8880.63        91.34 o                         
 -10   6   4       1576.62       1377.45        25.60 o                         
  -8   6   4        118.03        161.30        10.81 o                         
  -6   6   4       3110.38       3492.29        42.92 o                         
  -4   6   4       3486.75       3455.90        42.01 o                         
   0   6   4      21768.02      21417.02       185.93 o                         
   2   6   4         32.85         96.59        13.96 o                         
   4   6   4       1134.90        969.71        28.26 o                         
   6   6   4      10535.69      10643.71       131.95 o                         
   8   6   4         34.10         23.44        12.91 o                         
  10   6   4       4237.19       4396.63        72.90 o                         
  12   6   4        724.46        616.59        30.49 o                         
  14   6   4       2833.42       2900.68        62.27 o                         
  16   6   4        767.94        808.34        41.89 o                         
  18   6   4       1806.30       1765.50        54.50 o                         
  20   6   4         33.66         19.13        22.46 o                         
  22   6   4        486.57        521.52        39.96 o                         
  24   6   4         57.64         58.75        28.12 o                         
 -29   7   4        618.71        679.66       114.55 o                         
 -27   7   4        200.44        218.67        48.50 o                         
 -25   7   4        241.21        242.82        47.71 o                         
 -23   7   4       1318.39       1217.90        60.18 o                         
 -21   7   4       4484.34       4356.33        81.98 o                         
 -19   7   4       5537.79       5484.25        90.98 o                         
 -17   7   4       2636.70       2544.24        53.61 o                         
 -15   7   4       5572.98       5770.24        69.37 o                         
 -13   7   4       2656.42       2620.83        40.79 o                         
 -11   7   4       5411.14       5222.08        61.86 o                         
  -9   7   4       3589.58       3552.10        46.41 o                         
  -7   7   4        205.82        168.56        12.55 o                         
  -5   7   4       1169.49       1212.62        25.59 o                         
  -3   7   4       2907.80       2803.89        38.07 o                         
  -1   7   4       1353.94       1422.84        24.01 o                         
   1   7   4       2677.60       2777.06        54.82 o                         
   3   7   4       5426.48       5006.10        74.12 o                         
   5   7   4       9020.17       8753.93       114.41 o                         
   7   7   4      15550.31      14836.19       178.00 o                         
   9   7   4      12474.02      11566.17       148.35 o                         
  11   7   4       1412.14       1239.39        42.18 o                         
  13   7   4       1763.72       1673.57        47.86 o                         
  15   7   4       1169.20       1139.36        67.13 o                         
  17   7   4        873.99        814.86        42.04 o                         
  19   7   4        715.71        636.27        40.90 o                         
  21   7   4       1621.16       1691.60        60.67 o                         
  23   7   4        367.59        467.74        40.11 o                         
 -28   8   4        152.53        203.64        86.55 o                         
 -26   8   4        247.53        243.80        80.18 o                         
 -24   8   4         23.05        -21.03        21.03 o                         
 -22   8   4        442.07        430.43        32.30 o                         
 -20   8   4        511.16        477.42        31.61 o                         
 -18   8   4        723.14        668.45        34.34 o                         
 -16   8   4       2934.12       2771.99        59.98 o                         
 -14   8   4       3641.54       3566.59        50.79 o                         
 -12   8   4        375.58        431.28        18.97 o                         
 -10   8   4         59.16         64.86        11.19 o                         
  -8   8   4        231.74        299.33        15.57 o                         
  -6   8   4       4055.76       4065.36        51.45 o                         
  -4   8   4       1935.35       2046.76        35.68 o                         
  -2   8   4       2139.96       2090.70        32.57 o                         
   0   8   4         28.69         32.55         8.01 o                         
   2   8   4       3091.74       2866.87        44.73 o                         
   4   8   4       3834.66       3427.52        53.31 o                         
   6   8   4        143.56         97.43        15.97 o                         
   8   8   4        691.58        578.09        30.41 o                         
  10   8   4        588.00        561.22        43.36 o                         
  12   8   4         52.83         71.01        20.30 o                         
  14   8   4       1584.51       1624.49        51.23 o                         
  16   8   4       1035.60       1004.65        45.16 o                         
  18   8   4       2159.28       2186.87        82.45 o                         
  20   8   4         15.66         -9.64        24.70 o                         
  22   8   4        134.06         97.69        31.75 o                         
 -25   9   4        986.98       1005.85        78.22 o                         
 -23   9   4       1391.31       1360.14        58.01 o                         
 -21   9   4       1503.33       1513.18        59.15 o                         
 -19   9   4       2312.60       2280.96        58.93 o                         
 -17   9   4        263.31        232.94        25.94 o                         
 -15   9   4       3724.02       3761.67        72.35 o                         
 -13   9   4       4380.49       4295.86        66.42 o                         
 -11   9   4       3817.78       3782.20        52.48 o                         
  -9   9   4       3316.03       3230.24        46.58 o                         
  -7   9   4         24.73         29.21        10.27 o                         
  -5   9   4       2180.35       2104.35        35.28 o                         
  -3   9   4       7546.84       7484.01        80.79 o                         
  -1   9   4       4604.86       4537.74        55.02 o                         
   1   9   4      11010.49      10546.38       117.51 o                         
   3   9   4       4930.94       4871.55        67.43 o                         
   5   9   4       5424.39       5237.73        83.91 o                         
   7   9   4       1626.95       1617.53        45.54 o                         
   9   9   4       1838.16       1756.94        50.19 o                         
  11   9   4        203.21        230.78        25.24 o                         
  13   9   4        554.60        547.17        35.56 o                         
  15   9   4       2156.55       2187.33        62.06 o                         
  17   9   4       1450.61       1395.78        55.57 o                         
  19   9   4       1256.80       1296.15        55.35 o                         
  21   9   4        404.81        398.55        39.79 o                         
 -24  10   4         20.36         36.72        42.27 o                         
 -22  10   4       1708.98       1658.68        56.71 o                         
 -20  10   4       2375.34       2298.71        63.36 o                         
 -18  10   4       3172.94       3080.31        70.84 o                         
 -16  10   4       2362.89       2261.19        58.38 o                         
 -14  10   4       1590.18       1528.79        55.11 o                         
 -12  10   4       6226.32       6509.39       101.52 o                         
 -10  10   4        541.08        542.67        25.45 o                         
  -8  10   4        238.42        358.04        18.73 o                         
  -6  10   4        501.59        647.89        26.74 o                         
  -4  10   4         68.22        136.08        12.62 o                         
  -2  10   4       1080.54       1303.25        30.14 o                         
   0  10   4        160.61        220.11        17.52 o                         
   2  10   4        719.98        738.90        32.35 o                         
   4  10   4       1672.53       1714.59        52.05 o                         
   6  10   4       5245.98       5107.56        86.65 o                         
   8  10   4       2482.66       2410.89        58.53 o                         
  10  10   4       2808.13       2501.04        62.11 o                         
  12  10   4         87.77         85.15        24.29 o                         
  14  10   4         28.79         64.52        24.60 o                         
  16  10   4         85.35        138.40        28.06 o                         
  18  10   4        330.28        264.23        34.80 o                         
  20  10   4        108.50         48.23        31.77 o                         
 -23  11   4        937.55        981.41        51.53 o                         
 -21  11   4       2052.60       2161.22        65.77 o                         
 -19  11   4       2330.61       2313.77        73.48 o                         
 -17  11   4        156.96        185.64        26.53 o                         
 -15  11   4       1987.55       1988.52        56.94 o                         
 -13  11   4       2561.61       2450.14        60.41 o                         
 -11  11   4       3982.06       3609.59        61.88 o                         
  -9  11   4       4493.48       4176.41        66.28 o                         
  -7  11   4       3527.28       3170.97        55.89 o                         
  -5  11   4       5509.22       4875.27        63.15 o                         
  -3  11   4       6247.50       5636.21        77.94 o                         
  -1  11   4       1883.36       1631.74        37.59 o                         
   1  11   4        566.96        489.32        32.70 o                         
   3  11   4        993.77        965.02        37.19 o                         
   5  11   4        361.38        402.91        28.69 o                         
   7  11   4       1344.78       1406.18        46.83 o                         
   9  11   4       1733.79       1716.01        53.41 o                         
  11  11   4       1248.96       1268.71        49.05 o                         
  13  11   4       1563.56       1564.79        58.42 o                         
  15  11   4       2020.78       1961.96       105.19 o                         
  17  11   4       2996.38       3250.74        84.97 o                         
  19  11   4       2123.12       2206.94        99.60 o                         
 -22  12   4        875.01        987.90        52.61 o                         
 -20  12   4        437.53        421.06        37.48 o                         
 -18  12   4        446.18        396.66        35.05 o                         
 -16  12   4         19.47         17.00        21.51 o                         
 -14  12   4        807.46        825.96        42.70 o                         
 -12  12   4       1384.03       1338.33        50.30 o                         
 -10  12   4        350.71        316.80        37.07 o                         
  -8  12   4        468.11        491.23        26.68 o                         
  -6  12   4        308.80        351.58        26.54 o                         
  -4  12   4       2309.69       2161.61        52.93 o                         
  -2  12   4       1278.57       1326.56        36.67 o                         
   0  12   4       2619.14       2468.03        57.09 o                         
   2  12   4       1043.41        962.68        39.30 o                         
   4  12   4       1355.15       1389.20        46.44 o                         
   6  12   4       1531.35       1580.75        50.73 o                         
   8  12   4        285.10        278.09        29.14 o                         
  10  12   4       1471.11       1446.91        55.49 o                         
  12  12   4        320.89        272.13        32.82 o                         
  14  12   4        656.97        588.71        42.73 o                         
  16  12   4        683.99        640.84        46.31 o                         
 -21  13   4        217.29        156.68        49.47 o                         
 -19  13   4         12.77         13.46        23.93 o                         
 -17  13   4        281.67        331.09        35.64 o                         
 -15  13   4         18.94         28.02        23.56 o                         
 -13  13   4        131.68        169.44        27.55 o                         
 -11  13   4        102.31         65.58        26.09 o                         
  -9  13   4         16.71          8.91        22.99 o                         
  -7  13   4         47.57         61.27        20.41 o                         
  -5  13   4         20.90         24.89        17.63 o                         
  -3  13   4        847.13        821.06        43.36 o                         
  -1  13   4        143.24        142.39        22.61 o                         
   1  13   4         21.98         21.45        18.21 o                         
   3  13   4        410.96        374.03        45.93 o                         
   5  13   4         16.98         43.46        21.81 o                         
   7  13   4        237.59        202.30        28.41 o                         
   9  13   4        431.90        462.12        67.21 o                         
  11  13   4        127.14        151.74        29.30 o                         
  13  13   4        490.72        471.32        40.07 o                         
  15  13   4         54.59         69.70        49.97 o                         
 -20  14   4       1579.66       1648.64        86.62 o                         
 -18  14   4       1046.66       1050.84        54.27 o                         
 -16  14   4        216.11        185.26        30.69 o                         
 -14  14   4       1412.34       1460.19        55.94 o                         
 -12  14   4        989.54        907.94        52.54 o                         
 -10  14   4        668.25        643.92        47.50 o                         
  -8  14   4        459.82        421.76        43.61 o                         
  -6  14   4        430.42        489.32        34.60 o                         
  -4  14   4       1275.13       1302.92        55.81 o                         
  -2  14   4       1034.38       1031.13        51.83 o                         
   0  14   4       1170.43       1116.94        56.81 o                         
   2  14   4       1414.71       1370.61        50.01 o                         
   4  14   4       1210.92       1176.14        67.53 o                         
   6  14   4       2491.94       2567.95        69.84 o                         
   8  14   4        469.29        410.30        37.48 o                         
  10  14   4       1280.60       1237.43        62.30 o                         
  12  14   4        166.24        188.37        34.39 o                         
 -17  15   4        153.27        173.74        43.02 o                         
 -15  15   4       1120.93       1260.08       134.95 o                         
 -13  15   4        510.18        445.26        88.15 o                         
 -11  15   4        581.24        613.67        48.36 o                         
  -9  15   4         69.36         68.11        29.86 o                         
  -7  15   4        151.93        174.86        32.33 o                         
  -5  15   4         14.52         68.27        35.06 o                         
  -3  15   4        206.15        175.02        40.95 o                         
  -1  15   4         16.39         59.30        27.24 o                         
   1  15   4         72.11        128.33        31.76 o                         
   3  15   4        517.04        579.87        48.20 o                         
   5  15   4         58.15         62.46        27.75 o                         
   7  15   4       1167.54       1152.99        58.79 o                         
   9  15   4        269.63        295.72        35.34 o                         
  11  15   4        178.02        112.00        61.09 o                         
 -12  16   4       3147.58       3325.20       177.96 o                         
 -10  16   4       3240.60       3171.65        93.44 o                         
  -8  16   4       3384.82       3477.30       118.63 o                         
  -6  16   4       2793.65       3039.39       111.42 o                         
  -4  16   4       3542.65       3630.91       122.40 o                         
  -2  16   4       2704.72       2884.27        96.60 o                         
   0  16   4       1627.71       1688.97       102.24 o                         
   2  16   4        698.74        682.98        53.01 o                         
   4  16   4        313.51        250.26        40.53 o                         
   6  16   4        245.19        274.92        73.82 o                         
   1  17   4        528.36        514.20        86.55 o                         
   3  17   4        260.05        246.92        76.37 o                         
 -33   1   5          0.10         35.64        86.55 o                         
 -31   1   5         23.03          6.10        38.42 o                         
 -29   1   5        117.66        129.50        30.79 o                         
 -27   1   5        131.07        111.53        24.18 o                         
 -25   1   5          0.15        -12.89        18.36 o                         
 -23   1   5        260.00        291.74        18.32 o                         
 -21   1   5          0.41         -9.40         9.40 o                         
 -19   1   5        677.97        743.89        21.75 o                         
 -17   1   5         53.73         74.77         9.70 o                         
 -15   1   5        928.77        927.85        19.70 o                         
 -13   1   5       1125.74       1209.24        25.42 o                         
 -11   1   5       1366.30       1352.81        26.18 o                         
  -9   1   5       3139.27       3337.69        29.49 o                         
  -7   1   5       8251.43       8945.52        71.65 o                         
  -5   1   5      28697.85      30393.91       216.49 o                         
  -3   1   5      11607.80      12117.92       104.91 o                         
  -1   1   5          6.70         24.85         6.17 o                         
   1   1   5        371.86        409.05        13.17 o                         
   3   1   5       7218.28       7757.56        72.47 o                         
   5   1   5        262.65        342.66        11.57 o                         
   7   1   5        301.16        392.07        12.78 o                         
   9   1   5       1055.75        990.06        21.10 o                         
  11   1   5        548.32        500.55        17.67 o                         
  13   1   5        387.02        399.09        18.22 o                         
  15   1   5          1.23         -1.13        12.03 o                         
  17   1   5        105.67        111.16        17.05 o                         
  19   1   5       1111.95       1082.38        41.60 o                         
  21   1   5        203.56        208.42        40.13 o                         
  23   1   5        345.25        376.32        58.30 o                         
  25   1   5         21.43         42.95        33.43 o                         
 -32   2   5          0.06        -53.46        53.46 o                         
 -30   2   5        213.01        288.31        49.47 o                         
 -28   2   5          5.55        -21.09        25.47 o                         
 -26   2   5        194.12        185.84        25.56 o                         
 -24   2   5        117.69        125.58        18.07 o                         
 -22   2   5         77.02         56.29        12.85 o                         
 -20   2   5       1121.69       1081.64        26.39 o                         
 -18   2   5          8.05         10.56         8.63 o                         
 -16   2   5        108.22        115.65        10.28 o                         
 -14   2   5        439.64        495.47        15.20 o                         
 -12   2   5        569.19        629.29        14.96 o                         
 -10   2   5         82.75         95.50         7.14 o                         
  -8   2   5       1487.80       1553.52        36.01 o                         
  -6   2   5       2120.21       2121.83        31.69 o                         
  -4   2   5        104.52        128.54        11.38 o                         
  -2   2   5       2623.59       2706.33        30.03 o                         
   0   2   5       1231.62       1341.05        18.70 o                         
   2   2   5       3546.26       3923.21        46.05 o                         
   4   2   5          1.90         16.70         7.21 o                         
   6   2   5          0.15         12.55         4.83 o                         
   8   2   5          3.29          1.00         6.09 o                         
  10   2   5       1770.92       1798.84        29.29 o                         
  12   2   5       2443.99       2308.79        36.36 o                         
  14   2   5        498.54        485.84        23.38 o                         
  16   2   5        411.32        404.49        23.66 o                         
  18   2   5        440.71        453.97        41.64 o                         
  20   2   5         30.53         40.63        25.36 o                         
  22   2   5        304.72        306.39        35.10 o                         
  24   2   5         19.64         -7.28        27.85 o                         
 -31   3   5         23.78        -36.44        39.46 o                         
 -29   3   5         13.62        -31.46        31.46 o                         
 -27   3   5        159.17        186.78        31.82 o                         
 -25   3   5          9.26         30.21        24.90 o                         
 -23   3   5        135.54        116.28        15.13 o                         
 -21   3   5         79.73         60.51        12.46 o                         
 -19   3   5         32.88         23.64         9.82 o                         
 -17   3   5         16.01         16.48         8.85 o                         
 -15   3   5       1257.02       1345.70        31.36 o                         
 -13   3   5       1937.86       1940.45        47.01 o                         
 -11   3   5          0.65         -5.61         5.61 o                         
  -9   3   5       1433.86       1542.14        23.02 o                         
  -7   3   5        445.66        438.05        16.47 o                         
  -5   3   5       1394.02       1414.67        20.36 o                         
  -3   3   5       1597.37       1651.68        22.06 o                         
  -1   3   5        802.42        746.19        13.74 o                         
   1   3   5       2950.11       3264.11        37.35 o                         
   3   3   5         95.29        108.30         7.77 o                         
   5   3   5       1649.97       1496.56        25.25 o                         
   7   3   5       1972.86       2000.03        32.63 o                         
   9   3   5        232.23        252.82        12.00 o                         
  11   3   5        917.92        830.56        24.51 o                         
  13   3   5        183.53        223.23        17.29 o                         
  15   3   5        940.78        852.30        34.13 o                         
  17   3   5        103.55         67.50        19.70 o                         
  19   3   5         93.19         94.53        21.99 o                         
  21   3   5          0.28        -11.10        22.50 o                         
  23   3   5        107.88         63.64        29.16 o                         
  25   3   5         75.28         36.06        31.76 o                         
 -32   4   5         34.58        -22.91        66.18 o                         
 -30   4   5        124.78         65.63        41.28 o                         
 -28   4   5        128.72        146.37        41.40 o                         
 -26   4   5         10.40        -18.51        29.66 o                         
 -24   4   5         13.03         -0.01        17.27 o                         
 -22   4   5        888.69        814.94        28.21 o                         
 -20   4   5        755.36        670.70        23.33 o                         
 -18   4   5         15.67          1.75         9.38 o                         
 -16   4   5         25.93         32.56         9.25 o                         
 -14   4   5         75.12         70.16        12.14 o                         
 -12   4   5       1553.18       1704.62        27.75 o                         
 -10   4   5         20.57         18.45         6.28 o                         
  -8   4   5        166.63        161.40         9.38 o                         
  -6   4   5       1375.74       1424.20        21.94 o                         
  -4   4   5       1770.62       2012.08        26.60 o                         
  -2   4   5      10137.61      10660.47        97.00 o                         
   0   4   5       1303.32       1429.07        23.37 o                         
   2   4   5         28.55         50.96         4.60 o                         
   4   4   5       7569.68       8276.22        78.17 o                         
   6   4   5        138.54        160.41        10.29 o                         
   8   4   5         48.25         48.98         8.84 o                         
  10   4   5         51.76        101.14        11.44 o                         
  12   4   5        329.82        265.83        17.55 o                         
  14   4   5         30.21         31.91        17.15 o                         
  16   4   5        131.37        107.61        21.18 o                         
  18   4   5          7.50         15.27        21.43 o                         
  20   4   5        377.60        425.70        34.03 o                         
  22   4   5          5.55        -14.36        23.46 o                         
  24   4   5         66.43         45.27        30.64 o                         
 -31   5   5         54.59        -20.36        58.55 o                         
 -29   5   5         36.97         -3.74        58.55 o                         
 -27   5   5        247.24        362.00        54.00 o                         
 -25   5   5        489.38        419.29        51.83 o                         
 -23   5   5         24.80         23.00        15.64 o                         
 -21   5   5          2.84         12.50        12.02 o                         
 -19   5   5       1291.87       1317.47        30.32 o                         
 -17   5   5        449.36        459.49        19.41 o                         
 -15   5   5         19.08         36.49         9.60 o                         
 -13   5   5        354.46        361.20        15.68 o                         
 -11   5   5       3038.30       2961.88        39.54 o                         
  -9   5   5          5.24          0.57         6.53 o                         
  -7   5   5        394.42        373.63        13.21 o                         
  -5   5   5       1224.63       1181.69        21.99 o                         
  -3   5   5         17.47          2.33         5.86 o                         
  -1   5   5        532.89        507.22        18.97 o                         
   1   5   5       2498.76       2733.23        28.22 o                         
   3   5   5        879.87        804.45        24.56 o                         
   5   5   5       2499.11       2320.64        44.06 o                         
   7   5   5          3.67         25.19        12.63 o                         
   9   5   5          3.14         17.06        13.14 o                         
  11   5   5        781.31        815.16        32.08 o                         
  13   5   5         48.65         58.97        33.07 o                         
  15   5   5        316.75        341.56        27.35 o                         
  17   5   5        235.95        260.80        26.73 o                         
  19   5   5        150.25        104.94        25.79 o                         
  21   5   5        113.43        189.82        28.90 o                         
  23   5   5        114.43        156.64        34.81 o                         
 -30   6   5        130.10         63.83        56.97 o                         
 -28   6   5         29.80         28.34        40.23 o                         
 -26   6   5          6.73        -33.09        35.64 o                         
 -24   6   5          9.99        -18.53        25.63 o                         
 -22   6   5          1.70         -5.66        24.41 o                         
 -20   6   5        877.22        912.62        28.24 o                         
 -18   6   5       2244.33       2331.51        40.06 o                         
 -16   6   5        155.02        214.50        19.45 o                         
 -14   6   5       1069.75       1035.23        34.34 o                         
 -12   6   5        170.20        182.14        12.63 o                         
 -10   6   5         71.03         67.95         9.14 o                         
  -8   6   5       2657.27       2599.86        36.29 o                         
  -6   6   5        167.80        181.09        10.87 o                         
  -4   6   5       1783.27       1859.35        28.23 o                         
  -2   6   5       2868.07       2913.95        36.56 o                         
   0   6   5        276.04        336.09        11.08 o                         
   2   6   5       1049.17       1120.52        22.25 o                         
   4   6   5       7690.15       7662.23       101.08 o                         
   6   6   5          1.31          2.20        11.55 o                         
   8   6   5       1277.71       1326.91        37.02 o                         
  10   6   5         50.54         31.91        14.88 o                         
  12   6   5        689.91        752.42        45.19 o                         
  14   6   5          2.84        -13.17        15.92 o                         
  16   6   5          5.65        -15.98        18.42 o                         
  18   6   5        511.83        519.31        35.72 o                         
  20   6   5       1121.12       1143.34        50.75 o                         
  22   6   5        607.98        709.24        46.29 o                         
 -29   7   5         99.96        133.41       123.46 o                         
 -27   7   5        195.97        136.26        47.67 o                         
 -25   7   5       1126.67       1108.75        78.95 o                         
 -23   7   5         10.40         25.54        20.19 o                         
 -21   7   5        708.26        773.81        37.24 o                         
 -19   7   5       1469.23       1338.77        46.40 o                         
 -17   7   5          8.28        -10.11        10.11 o                         
 -15   7   5        391.04        399.72        18.78 o                         
 -13   7   5          7.99          2.31         9.02 o                         
 -11   7   5        110.98         98.87        11.01 o                         
  -9   7   5        370.72        380.15        16.39 o                         
  -7   7   5        161.69        168.04        11.49 o                         
  -5   7   5        462.80        468.75        16.56 o                         
  -3   7   5       2242.77       2393.14        36.99 o                         
  -1   7   5       2144.29       2176.93        33.78 o                         
   1   7   5       1770.08       1842.82        32.46 o                         
   3   7   5          6.65          9.10         7.24 o                         
   5   7   5        364.14        310.69        21.31 o                         
   7   7   5        446.90        448.97        34.54 o                         
   9   7   5         16.81         32.87        15.01 o                         
  11   7   5       1340.58       1206.67        49.56 o                         
  13   7   5        455.01        397.16        29.57 o                         
  15   7   5        365.81        320.43        29.51 o                         
  17   7   5         68.27         75.26        23.53 o                         
  19   7   5          7.09        -15.34        24.13 o                         
  21   7   5          5.57          2.52        25.44 o                         
  23   7   5         38.18        -25.12        36.67 o                         
 -28   8   5        364.81        459.32        73.82 o                         
 -26   8   5         11.54        -28.13        40.73 o                         
 -24   8   5        197.60        171.48        42.75 o                         
 -22   8   5       1439.11       1337.02        47.69 o                         
 -20   8   5         28.41         12.99        18.08 o                         
 -18   8   5        516.52        505.39        32.00 o                         
 -16   8   5       1121.13       1170.74        34.54 o                         
 -14   8   5        386.26        410.67        19.15 o                         
 -12   8   5       3613.79       3555.34        50.16 o                         
 -10   8   5       2209.50       2248.84        37.36 o                         
  -8   8   5       1671.25       1615.66        30.69 o                         
  -6   8   5        392.51        386.47        16.83 o                         
  -4   8   5        113.52        111.89        11.05 o                         
  -2   8   5        457.42        470.03        16.24 o                         
   0   8   5        296.17        304.77        12.84 o                         
   2   8   5       1494.74       1390.54        29.64 o                         
   4   8   5       2937.08       3014.81        57.52 o                         
   6   8   5        248.68        224.43        21.68 o                         
   8   8   5         29.66         48.13        16.53 o                         
  10   8   5        154.47        112.52        19.99 o                         
  12   8   5        254.09        251.47        26.63 o                         
  14   8   5        234.84        204.10        25.87 o                         
  16   8   5         78.23         46.38        26.09 o                         
  18   8   5        294.48        271.64        33.37 o                         
  20   8   5        221.71        204.40        32.65 o                         
  22   8   5        150.65        135.67        38.15 o                         
 -27   9   5        180.59        147.87        48.89 o                         
 -25   9   5        153.91        107.27        75.09 o                         
 -23   9   5        246.00        219.62        29.09 o                         
 -21   9   5         69.77         89.04        23.45 o                         
 -19   9   5       1837.83       1823.75        52.78 o                         
 -17   9   5        468.91        385.28        28.42 o                         
 -15   9   5        388.23        367.58        22.95 o                         
 -13   9   5        869.43        982.50        27.96 o                         
 -11   9   5        319.23        282.45        16.89 o                         
  -9   9   5        282.33        272.84        19.21 o                         
  -7   9   5        419.20        351.67        17.09 o                         
  -5   9   5        158.99        130.39        12.42 o                         
  -3   9   5       2704.83       2819.31        40.99 o                         
  -1   9   5       2541.56       2565.29        44.38 o                         
   1   9   5        346.02        330.39        21.48 o                         
   3   9   5       2679.43       2609.59        55.32 o                         
   5   9   5       2584.71       2378.35        65.82 o                         
   7   9   5        152.87        156.37        20.91 o                         
   9   9   5         20.99         28.26        18.16 o                         
  11   9   5         19.78          9.16        19.58 o                         
  13   9   5          8.20        -17.89        20.59 o                         
  15   9   5          2.24        -10.12        22.70 o                         
  17   9   5         26.21         -0.09        27.92 o                         
  19   9   5        430.45        460.62        41.07 o                         
  21   9   5        305.84        279.69        55.35 o                         
 -26  10   5        102.28        203.64        81.46 o                         
 -24  10   5        810.64        809.60        70.67 o                         
 -22  10   5          1.97        -13.25        22.75 o                         
 -20  10   5       1621.00       1617.74        53.74 o                         
 -18  10   5        458.20        425.99        37.11 o                         
 -16  10   5        153.46        149.23        23.21 o                         
 -14  10   5         52.46         43.86        19.57 o                         
 -12  10   5        222.03        202.76        31.73 o                         
 -10  10   5         26.79          8.49        11.43 o                         
  -8  10   5        114.49         86.86        13.10 o                         
  -6  10   5        556.25        529.20        21.19 o                         
  -4  10   5        193.43        153.22        16.13 o                         
  -2  10   5       2111.61       1948.11        40.05 o                         
   0  10   5        304.78        228.38        17.17 o                         
   2  10   5        156.78        158.72        20.12 o                         
   4  10   5       2519.56       2524.34        57.52 o                         
   6  10   5         57.42         76.28        18.97 o                         
   8  10   5       1155.12       1147.93        43.27 o                         
  10  10   5        240.48        231.25        26.18 o                         
  12  10   5        769.49        747.76        50.15 o                         
  14  10   5         35.59         31.61        23.21 o                         
  16  10   5         10.58        -13.86        24.27 o                         
  18  10   5        505.94        502.02        42.85 o                         
 -23  11   5        224.79        137.46        46.80 o                         
 -21  11   5         32.74         -0.97        23.47 o                         
 -19  11   5        117.37         60.04        23.45 o                         
 -17  11   5         72.59         54.50        24.68 o                         
 -15  11   5          5.62         -4.01        17.48 o                         
 -13  11   5       1879.37       1805.46        58.05 o                         
 -11  11   5        691.97        602.90        28.66 o                         
  -9  11   5       1180.44       1124.15        34.73 o                         
  -7  11   5        775.13        682.98        26.37 o                         
  -5  11   5         54.83         42.78        13.37 o                         
  -3  11   5         59.29         69.07        13.97 o                         
  -1  11   5        378.01        400.05        26.00 o                         
   1  11   5        724.70        648.34        34.17 o                         
   3  11   5        619.88        644.33        41.15 o                         
   5  11   5        233.72        270.03        26.18 o                         
   7  11   5        281.49        255.34        26.99 o                         
   9  11   5        514.24        528.53        35.81 o                         
  11  11   5        477.03        505.35        36.34 o                         
  13  11   5       1350.09       1477.81        66.61 o                         
  15  11   5        735.54        840.09        49.60 o                         
  17  11   5        896.56        927.19        53.58 o                         
 -22  12   5         11.65        -45.49        45.49 o                         
 -20  12   5       1270.20       1386.91        63.89 o                         
 -18  12   5        134.26        101.34        26.06 o                         
 -16  12   5        287.39        301.18        51.44 o                         
 -14  12   5        266.95        240.96        27.44 o                         
 -12  12   5        323.14        305.85        37.59 o                         
 -10  12   5         18.53         47.06        16.45 o                         
  -8  12   5          4.02          7.43        15.30 o                         
  -6  12   5        141.71        160.01        21.48 o                         
  -4  12   5         40.40         39.60        14.90 o                         
  -2  12   5       1279.29       1260.25        45.49 o                         
   0  12   5         36.47         44.78        18.59 o                         
   2  12   5         64.29         53.34        18.86 o                         
   4  12   5        219.05        180.22        24.25 o                         
   6  12   5         96.27        174.58        28.66 o                         
   8  12   5          7.53         11.08        20.36 o                         
  10  12   5        194.83        239.45        31.27 o                         
  12  12   5        246.36        219.13        31.37 o                         
  14  12   5          3.32          4.51        25.33 o                         
  16  12   5        837.92        790.11        50.22 o                         
 -21  13   5         94.40         64.66        30.21 o                         
 -19  13   5        153.94        137.32        29.17 o                         
 -17  13   5         94.63         56.26        23.80 o                         
 -15  13   5         24.64         28.36        22.25 o                         
 -13  13   5        316.41        387.92        33.52 o                         
 -11  13   5        101.97         96.57        23.11 o                         
  -9  13   5        271.88        326.37        27.67 o                         
  -7  13   5        484.51        482.48        32.08 o                         
  -5  13   5         46.95         11.64        18.02 o                         
  -3  13   5        277.06        259.52        32.42 o                         
  -1  13   5        105.52         86.16        24.73 o                         
   1  13   5          5.94        -10.56        22.41 o                         
   3  13   5         74.76         48.80        21.31 o                         
   5  13   5        702.57        711.52        55.48 o                         
   7  13   5        152.40        195.81        29.00 o                         
   9  13   5        833.94        894.04        47.89 o                         
  11  13   5         85.35        115.49        31.24 o                         
  13  13   5        139.78         96.24        29.91 o                         
 -20  14   5        281.47        296.03        40.53 o                         
 -18  14   5        419.49        375.24        36.19 o                         
 -16  14   5        235.27        285.91        43.72 o                         
 -14  14   5        319.21        358.74        40.10 o                         
 -12  14   5        194.31        176.64        45.23 o                         
 -10  14   5          8.06         15.33        24.46 o                         
  -8  14   5        183.67        178.96        29.86 o                         
  -6  14   5        139.41        103.09        24.84 o                         
  -4  14   5        282.93        373.66        37.70 o                         
  -2  14   5        745.63        798.63        49.37 o                         
   0  14   5        606.54        553.04        66.44 o                         
   2  14   5        108.68        104.65        25.31 o                         
   4  14   5       1195.42       1239.44        56.14 o                         
   6  14   5         22.63         42.47        25.04 o                         
   8  14   5       1317.84       1345.21        58.71 o                         
  10  14   5          4.17        -25.09        25.09 o                         
  12  14   5        495.72        496.28        77.42 o                         
 -17  15   5         49.53        107.93        40.23 o                         
 -15  15   5         28.43         58.82        31.33 o                         
 -13  15   5          4.70         46.49        29.16 o                         
 -11  15   5          4.81         24.42        31.44 o                         
  -9  15   5          5.00         42.90        26.57 o                         
  -7  15   5         68.27         86.93        43.27 o                         
  -5  15   5        101.29        126.38        31.02 o                         
  -3  15   5        326.47        394.53        39.63 o                         
  -1  15   5       1135.49       1010.15        57.76 o                         
   1  15   5        561.93        707.19        52.09 o                         
   3  15   5       1086.77       1101.79        62.62 o                         
   5  15   5        320.23        335.25        34.47 o                         
   7  15   5        325.73        388.11        42.62 o                         
   9  15   5         21.74         14.15        48.37 o                         
 -14  16   5        723.14        842.57       119.64 o                         
 -12  16   5        947.28        908.29        73.73 o                         
 -10  16   5       1947.15       2139.49        98.09 o                         
  -8  16   5       1445.91       1770.14        90.88 o                         
  -6  16   5       1376.23       1494.18        86.40 o                         
  -4  16   5         64.39        120.57        45.82 o                         
  -2  16   5        170.03        166.27        36.51 o                         
   0  16   5         27.70         21.70        34.51 o                         
   2  16   5         13.86         45.18        34.65 o                         
   4  16   5         53.07         71.27        36.67 o                         
   6  16   5          8.75         76.37        96.73 o                         
   8  16   5        764.13        684.75       124.73 o                         
   1  17   5         37.13         25.46        58.55 o                         
 -32   0   6       1531.43       1445.61       122.19 o                         
 -30   0   6       3527.34       3606.76       162.91 o                         
 -28   0   6        412.98        413.38        46.80 o                         
 -26   0   6        783.58        736.65        56.68 o                         
 -24   0   6       2274.61       2155.93       138.73 o                         
 -22   0   6       5725.80       5496.05       132.18 o                         
 -20   0   6        958.27        932.31        35.48 o                         
 -18   0   6         22.78         71.20        43.78 o                         
 -16   0   6      16081.19      16908.34       270.57 o                         
 -14   0   6      17022.86      17863.64       224.37 o                         
 -12   0   6      54009.62      54628.77       789.28 o                         
 -10   0   6       5642.99       5369.45       100.80 o                         
  -8   0   6      20373.13      20357.60       306.89 o                         
  -6   0   6        205.06        184.75         8.08 o                         
  -4   0   6      54422.66      53250.80       846.72 o                         
  -2   0   6      13155.39      13346.64       252.99 o                         
   0   0   6      14234.69      16016.22       196.43 o                         
   2   0   6      70540.96      70387.56       818.44 o                         
   6   0   6      19318.66      20100.87       347.19 o                         
   8   0   6      25270.64      24023.99       296.82 o                         
  10   0   6      21629.65      21561.13       272.80 o                         
  12   0   6      16761.05      16409.79       218.41 o                         
  14   0   6      26138.27      25860.16       467.36 o                         
  16   0   6       5277.50       5039.95       203.64 o                         
  18   0   6       6454.10       6123.50       140.09 o                         
  20   0   6        103.86         84.08        31.46 o                         
  22   0   6         31.03         61.09        48.37 o                         
  24   0   6        640.65        572.74        86.55 o                         
 -33   1   6        185.09        323.28        76.37 o                         
 -31   1   6        122.52        161.28        39.32 o                         
 -29   1   6       2057.57       2257.42        75.87 o                         
 -27   1   6        234.19        176.19        26.94 o                         
 -25   1   6        733.81        791.68        38.93 o                         
 -23   1   6       4891.28       5325.62        76.76 o                         
 -21   1   6       7681.75       7231.62        81.49 o                         
 -19   1   6        422.96        446.36        19.60 o                         
 -17   1   6        535.71        451.55        18.83 o                         
 -15   1   6       1173.83       1095.87        33.39 o                         
 -13   1   6       4628.58       4729.78        50.71 o                         
 -11   1   6       8791.34       8342.20        71.77 o                         
  -9   1   6        940.71        737.10        12.28 o                         
  -7   1   6        921.17        900.23        16.28 o                         
  -5   1   6      80179.94      80971.05      1008.68 o                         
  -3   1   6       5307.20       4710.32        66.26 o                         
  -1   1   6      26587.86      28287.32       236.74 o                         
   1   1   6       2973.20       2430.42        45.87 o                         
   3   1   6      35950.76      38074.23       316.76 o                         
   5   1   6       7452.07       7625.90        74.54 o                         
   7   1   6      11097.85      11640.55       109.16 o                         
   9   1   6       8247.19       8267.21        84.19 o                         
  11   1   6        967.23        829.29        23.53 o                         
  13   1   6       3112.27       3274.39        49.77 o                         
  15   1   6       1257.03       1229.32        34.20 o                         
  17   1   6       4576.83       4558.87        79.66 o                         
  19   1   6       2984.32       3098.18        80.10 o                         
  21   1   6        553.61        587.35        44.47 o                         
  23   1   6       3606.71       3949.62       217.52 o                         
 -32   2   6         55.21         85.50        45.66 o                         
 -30   2   6        903.52       1066.01        61.49 o                         
 -28   2   6         42.32         45.11        26.37 o                         
 -26   2   6       1763.60       1696.46        52.28 o                         
 -24   2   6         17.86         30.25        41.80 o                         
 -22   2   6      11399.64      11356.38       173.64 o                         
 -20   2   6       3423.56       3490.31        48.67 o                         
 -18   2   6        413.84        458.00        20.11 o                         
 -16   2   6       3358.02       3250.99        42.30 o                         
 -14   2   6        580.83        601.23        16.31 o                         
 -12   2   6       6393.80       5938.33        61.10 o                         
 -10   2   6         30.48         59.53         6.87 o                         
  -8   2   6       2769.96       2500.04        29.26 o                         
  -6   2   6       1193.59       1337.30        18.91 o                         
  -4   2   6      61545.80      60572.68       563.83 o                         
  -2   2   6       8719.20       8850.04        80.99 o                         
   0   2   6        341.88        231.76         8.87 o                         
   2   2   6      49779.49      49986.51       423.09 o                         
   4   2   6       2347.02       2137.14        34.91 o                         
   6   2   6       4309.97       4745.12        51.66 o                         
   8   2   6       4679.71       4471.58        53.13 o                         
  10   2   6         87.06         97.10        10.06 o                         
  12   2   6        772.13        772.26        25.80 o                         
  14   2   6       3318.72       3495.74        92.98 o                         
  16   2   6         88.85         90.31        16.93 o                         
  18   2   6       6153.12       6476.93       121.42 o                         
  20   2   6       1322.39       1306.19        56.25 o                         
  22   2   6       1578.69       1734.88        67.04 o                         
  24   2   6       2339.72       2590.66       196.01 o                         
 -33   3   6        315.65        384.38       109.46 o                         
 -31   3   6        222.69        285.44        53.08 o                         
 -29   3   6       1319.09       1489.42        81.76 o                         
 -27   3   6         16.82         19.68        31.04 o                         
 -25   3   6         70.78         83.72        24.25 o                         
 -23   3   6        682.69        744.04        30.08 o                         
 -21   3   6       3034.65       2793.55        45.71 o                         
 -19   3   6         46.33         58.58        10.93 o                         
 -17   3   6       4290.05       4278.10        53.23 o                         
 -15   3   6       2833.35       3081.52        41.18 o                         
 -13   3   6      15450.19      15774.19       143.09 o                         
 -11   3   6      10998.09      10738.97       100.84 o                         
  -9   3   6        169.52        269.85        10.36 o                         
  -7   3   6       1457.45       1374.95        20.78 o                         
  -5   3   6       8181.59       7998.17        75.44 o                         
  -3   3   6       5510.82       4958.46        50.44 o                         
  -1   3   6        456.11        323.79        15.58 o                         
   3   3   6       3602.66       3062.87        36.42 o                         
   5   3   6        136.24         62.39         9.11 o                         
   7   3   6       6394.34       6182.23        57.36 o                         
   9   3   6       2922.22       3022.06        46.78 o                         
  11   3   6       3263.40       3356.18        79.02 o                         
  13   3   6       3479.35       3906.28        80.56 o                         
  15   3   6       1308.75       1448.66        50.24 o                         
  17   3   6       2688.39       2658.86        92.96 o                         
  19   3   6        296.51        283.52        30.29 o                         
  21   3   6         16.66         38.27        28.82 o                         
  23   3   6       1444.04       1620.74        89.28 o                         
  25   3   6        303.79        348.74        76.37 o                         
 -32   4   6        103.36        -45.82        58.55 o                         
 -30   4   6       1202.00       1152.45        81.88 o                         
 -28   4   6         97.91        115.82        39.60 o                         
 -26   4   6       1208.34       1170.50        56.67 o                         
 -24   4   6         81.73        123.94        34.31 o                         
 -22   4   6       4840.40       4907.12        93.92 o                         
 -20   4   6       3889.39       3827.85        57.05 o                         
 -18   4   6        276.04        311.58        16.20 o                         
 -16   4   6       4573.25       4391.43        54.45 o                         
 -14   4   6       3226.50       3348.10        43.79 o                         
 -12   4   6       4381.76       3976.53        51.37 o                         
 -10   4   6       6244.15       6047.27        63.31 o                         
  -8   4   6       1676.23       1505.86        23.50 o                         
  -6   4   6       3337.97       3422.68        39.74 o                         
  -4   4   6      41848.54      41631.32       346.54 o                         
  -2   4   6       6938.17       6577.98        65.05 o                         
   2   4   6      13158.73      12539.10       124.77 o                         
   4   4   6        995.59        939.28        24.69 o                         
   6   4   6       5717.55       5975.12        70.28 o                         
   8   4   6       8788.84       8659.79        97.57 o                         
  10   4   6       6988.46       6725.23        82.57 o                         
  12   4   6        790.54        656.50        37.84 o                         
  14   4   6      13359.88      13179.64       170.12 o                         
  16   4   6        760.57        687.40        36.88 o                         
  18   4   6       5232.23       5149.28        94.88 o                         
  20   4   6        843.34        818.30        44.02 o                         
  22   4   6        788.83        869.48        54.86 o                         
  24   4   6       1596.46       1723.07       127.28 o                         
 -31   5   6        958.34        941.05        82.74 o                         
 -29   5   6       1644.72       1753.26        94.49 o                         
 -27   5   6        364.21        288.88        47.67 o                         
 -25   5   6        170.78        197.49        89.09 o                         
 -23   5   6       1965.08       2056.55        48.34 o                         
 -21   5   6       2589.15       2606.07        45.54 o                         
 -19   5   6        108.05        134.55        13.68 o                         
 -17   5   6       3415.61       3428.06        48.30 o                         
 -15   5   6        688.73        693.03        29.70 o                         
 -13   5   6      17638.33      17511.87       160.54 o                         
 -11   5   6       9353.57       8957.48        97.50 o                         
  -9   5   6       5679.96       5639.46        60.84 o                         
  -7   5   6       3536.52       3500.88        42.21 o                         
  -5   5   6      13637.74      13144.40       120.33 o                         
  -3   5   6       7349.76       7406.17        73.61 o                         
  -1   5   6      12816.67      12781.69       116.27 o                         
   1   5   6       4092.98       4185.70        60.90 o                         
   3   5   6      23278.93      23765.19       258.98 o                         
   5   5   6       6414.26       6675.88        91.55 o                         
   7   5   6      21219.67      20568.54       232.84 o                         
   9   5   6       3999.64       3580.32        64.72 o                         
  11   5   6       8016.44       7237.04       106.02 o                         
  13   5   6       7141.93       6507.74       101.81 o                         
  15   5   6       6177.62       5791.44        98.09 o                         
  17   5   6       7934.40       7665.91       121.93 o                         
  19   5   6       1598.91       1513.47        63.93 o                         
  21   5   6        471.17        461.54        37.76 o                         
  23   5   6       1287.77       1319.74        67.51 o                         
 -30   6   6        921.54       1058.99       101.82 o                         
 -28   6   6         72.66         79.92        38.67 o                         
 -26   6   6       2070.10       2169.27        98.95 o                         
 -24   6   6        585.71        574.29        58.31 o                         
 -22   6   6       5777.01       5627.88       104.18 o                         
 -20   6   6       2897.76       2794.85        46.34 o                         
 -18   6   6         51.66         33.03        11.49 o                         
 -16   6   6       1652.62       1682.01        50.23 o                         
 -14   6   6       1456.42       1396.75        28.72 o                         
 -12   6   6       2355.40       2319.19        43.83 o                         
 -10   6   6       3893.88       3774.25        51.30 o                         
  -8   6   6       3070.70       2972.39        39.80 o                         
  -6   6   6       1041.35       1021.30        21.41 o                         
  -4   6   6      24432.46      24323.10       211.92 o                         
  -2   6   6       9100.20       8874.76        86.74 o                         
   0   6   6       6338.17       6157.76        63.50 o                         
   2   6   6      20127.35      19906.77       174.17 o                         
   4   6   6      12510.17      12195.64       148.21 o                         
   6   6   6      13731.39      13890.44       167.90 o                         
   8   6   6      10164.74      10321.62       135.40 o                         
  10   6   6       2206.81       2391.20        53.16 o                         
  12   6   6         24.28         -0.69        19.47 o                         
  14   6   6       3075.24       3215.46        70.00 o                         
  16   6   6         68.58         60.38        23.15 o                         
  18   6   6       2160.91       2250.27        64.98 o                         
  20   6   6        921.11       1025.72       102.51 o                         
  22   6   6       1686.65       1822.11        65.04 o                         
 -29   7   6       1054.83       1116.29       131.09 o                         
 -27   7   6         23.63        -36.87        36.87 o                         
 -25   7   6        624.90        689.24        65.53 o                         
 -23   7   6       1242.44       1257.72        76.48 o                         
 -21   7   6       2405.69       2420.38        60.62 o                         
 -19   7   6       1289.11       1323.26        32.70 o                         
 -17   7   6       2360.04       2340.67        41.01 o                         
 -15   7   6       1308.97       1380.47        30.46 o                         
 -13   7   6       2073.76       1980.58        39.46 o                         
 -11   7   6       2219.05       2141.89        35.56 o                         
  -9   7   6         30.55         33.71         9.50 o                         
  -7   7   6       1280.88       1275.18        25.78 o                         
  -5   7   6       8443.23       8286.73        84.95 o                         
  -3   7   6      12159.63      12140.64       115.60 o                         
  -1   7   6      12926.16      12671.04       119.62 o                         
   1   7   6       3655.63       3515.32        55.00 o                         
   3   7   6       1946.38       1891.14        54.38 o                         
   5   7   6       2472.59       2574.34        52.76 o                         
   7   7   6       1480.17       1619.95        43.73 o                         
   9   7   6        385.68        442.19        27.50 o                         
  11   7   6        465.70        530.86        31.27 o                         
  13   7   6       1264.22       1410.11        47.49 o                         
  15   7   6       2363.68       2489.03       120.14 o                         
  17   7   6       2469.33       2375.23        67.46 o                         
  19   7   6       1425.18       1448.02        58.46 o                         
  21   7   6       1014.35       1023.36        53.95 o                         
  23   7   6       3091.53       3568.58       297.83 o                         
 -28   8   6         14.47         -0.54        85.28 o                         
 -26   8   6        153.73        182.94        47.07 o                         
 -24   8   6        152.95         70.15        38.67 o                         
 -22   8   6        315.77        346.28        29.00 o                         
 -20   8   6        262.70        295.74        26.85 o                         
 -18   8   6        100.14        118.39        17.64 o                         
 -16   8   6       4280.68       4172.45        58.44 o                         
 -14   8   6       3881.35       4038.61        55.76 o                         
 -12   8   6      12591.99      12142.03       121.84 o                         
 -10   8   6       3742.11       3930.98        52.67 o                         
  -8   8   6       6846.57       6757.30        75.65 o                         
  -6   8   6         25.66         27.81         9.82 o                         
  -4   8   6       3249.57       3481.51        46.16 o                         
  -2   8   6        595.39        649.47        25.99 o                         
   0   8   6       3784.79       3464.72        64.86 o                         
   2   8   6        159.92        169.92        24.25 o                         
   4   8   6       1645.39       1435.40        39.83 o                         
   6   8   6       3298.75       3237.55        77.89 o                         
   8   8   6       1698.33       1559.22        45.34 o                         
  10   8   6       4040.50       3672.57        72.38 o                         
  12   8   6       2388.03       2224.60        58.48 o                         
  14   8   6       8060.88       7931.87       126.93 o                         
  16   8   6       1518.98       1609.06        61.36 o                         
  18   8   6        938.58        945.21        50.20 o                         
  20   8   6         16.69        -18.70        29.03 o                         
 -27   9   6         56.44         49.77        43.85 o                         
 -25   9   6       1228.17       1285.03        86.17 o                         
 -23   9   6       2391.32       2318.87       100.75 o                         
 -21   9   6       1254.42       1317.42        55.77 o                         
 -19   9   6        930.53        936.08        52.17 o                         
 -17   9   6        157.12        167.27        24.98 o                         
 -15   9   6        179.52        182.79        19.22 o                         
 -13   9   6       1421.68       1385.87        31.86 o                         
 -11   9   6       2125.95       2150.84        40.22 o                         
  -9   9   6       3327.13       3134.48        47.01 o                         
  -7   9   6         94.91        126.25        12.87 o                         
  -5   9   6       6956.55       6882.95        76.89 o                         
  -3   9   6         23.30         29.28         9.78 o                         
  -1   9   6       7961.28       7896.66        94.86 o                         
   1   9   6         74.36         83.41        15.92 o                         
   3   9   6       4452.73       4128.71        73.15 o                         
   5   9   6       8563.98       8430.30       120.59 o                         
   7   9   6       6369.85       6135.40       115.36 o                         
   9   9   6       2767.45       2509.23        60.99 o                         
  11   9   6        548.86        562.20        35.50 o                         
  13   9   6        742.20        596.73        37.93 o                         
  15   9   6       1258.38       1157.88        70.87 o                         
  17   9   6       1277.05       1327.56        57.65 o                         
  19   9   6        791.97        841.39        52.03 o                         
 -26  10   6       1125.56       1022.88        83.68 o                         
 -24  10   6        221.14        139.80        45.24 o                         
 -22  10   6       2006.60       1980.66        84.51 o                         
 -20  10   6        782.52        844.12        43.16 o                         
 -18  10   6       1355.04       1347.88        48.58 o                         
 -16  10   6        768.44        736.38        37.08 o                         
 -14  10   6        590.15        630.71        29.52 o                         
 -12  10   6        672.54        668.29        25.59 o                         
 -10  10   6        100.36        136.09        15.18 o                         
  -8  10   6       1476.18       1512.28        33.06 o                         
  -6  10   6        549.83        516.13        26.16 o                         
  -4  10   6       9673.01       9424.20       153.84 o                         
  -2  10   6      15258.74      14663.01       158.39 o                         
   0  10   6       8504.93       7889.59       112.70 o                         
   2  10   6      11162.08      10481.58       150.64 o                         
   4  10   6       4104.13       3967.66        74.81 o                         
   6  10   6       5622.93       5351.97        92.11 o                         
   8  10   6       1522.59       1472.41        48.33 o                         
  10  10   6        287.46        240.31        27.94 o                         
  12  10   6        484.76        490.47        41.39 o                         
  14  10   6       2519.55       2537.68        70.31 o                         
  16  10   6       2020.53       1925.28        66.92 o                         
  18  10   6       1412.42       1441.65        92.96 o                         
 -25  11   6        497.33        346.19        78.91 o                         
 -23  11   6        348.52        267.28        52.11 o                         
 -21  11   6        222.92        228.29        33.80 o                         
 -19  11   6        506.00        512.73        35.94 o                         
 -17  11   6       1067.18       1030.25        49.23 o                         
 -15  11   6       1175.56       1188.32        43.77 o                         
 -13  11   6       2934.91       2756.40        54.34 o                         
 -11  11   6       4265.72       4164.25        79.19 o                         
  -9  11   6       1861.44       1708.11        42.50 o                         
  -7  11   6       2991.02       2792.08        45.99 o                         
  -5  11   6       2985.16       2959.90        53.08 o                         
  -3  11   6       3385.89       3336.76        56.34 o                         
  -1  11   6       4779.52       4764.44        81.78 o                         
   1  11   6        730.59        760.66        36.87 o                         
   3  11   6        942.91        900.35        47.03 o                         
   5  11   6       4993.30       5143.29        91.68 o                         
   7  11   6       4825.74       4911.42        91.39 o                         
   9  11   6       3375.44       3278.01        96.52 o                         
  11  11   6       3396.98       3489.70        91.12 o                         
  13  11   6       2159.41       2229.88        69.52 o                         
  15  11   6       2524.50       2441.86        73.76 o                         
  17  11   6        744.33        735.21        63.30 o                         
 -22  12   6        725.53        746.32        92.91 o                         
 -20  12   6       1391.21       1394.03        55.34 o                         
 -18  12   6        616.49        571.86        54.86 o                         
 -16  12   6       1358.77       1284.24        49.35 o                         
 -14  12   6       1222.64       1229.02        47.96 o                         
 -12  12   6       2396.64       2365.04        52.74 o                         
 -10  12   6       1904.75       1842.71        46.33 o                         
  -8  12   6       1886.58       1880.23        51.49 o                         
  -6  12   6        606.45        627.80        28.80 o                         
  -4  12   6       1713.59       1753.97        42.73 o                         
  -2  12   6       1850.68       1908.92        62.83 o                         
   0  12   6        667.30        732.96        36.29 o                         
   2  12   6        520.91        465.79        33.07 o                         
   4  12   6       1007.93        864.23        48.87 o                         
   6  12   6       3016.08       2999.02        79.73 o                         
   8  12   6        758.28        779.79        60.26 o                         
  10  12   6       1191.81       1197.88        53.87 o                         
  12  12   6        171.87        233.11        57.68 o                         
  14  12   6       3061.55       3055.24        82.57 o                         
 -21  13   6        110.92        124.44        47.07 o                         
 -19  13   6        211.56        213.26        31.54 o                         
 -17  13   6        671.15        649.90        41.07 o                         
 -15  13   6         81.68         32.77        22.43 o                         
 -13  13   6       2250.21       2428.15        63.60 o                         
 -11  13   6       1261.20       1256.98        56.22 o                         
  -9  13   6       1150.56       1316.00        45.69 o                         
  -7  13   6        869.45        945.14        41.32 o                         
  -5  13   6        386.40        408.26        38.17 o                         
  -3  13   6        312.55        253.85        34.90 o                         
  -1  13   6        801.15        664.77        36.91 o                         
   1  13   6        134.70        152.80        23.56 o                         
   3  13   6         26.69         -6.40        19.79 o                         
   5  13   6        368.06        329.90        31.49 o                         
   7  13   6        711.93        707.56        42.28 o                         
   9  13   6         70.73         79.04        27.52 o                         
  11  13   6        553.01        619.55        44.67 o                         
  13  13   6        692.11        621.29        47.89 o                         
 -20  14   6        349.49        259.56        78.91 o                         
 -18  14   6        409.03        427.63        37.97 o                         
 -16  14   6         91.38         25.82        26.24 o                         
 -14  14   6        387.88        448.47        42.63 o                         
 -12  14   6         87.10         96.56        28.39 o                         
 -10  14   6        480.00        469.56        40.10 o                         
  -8  14   6         90.67         64.01        22.37 o                         
  -6  14   6        521.02        534.35        41.10 o                         
  -4  14   6        852.25        901.27        52.40 o                         
  -2  14   6       1905.62       1861.79        68.08 o                         
   0  14   6       1683.15       1775.37        56.01 o                         
   2  14   6        450.47        436.91        34.83 o                         
   4  14   6       2543.26       2578.90        70.17 o                         
   6  14   6       2153.18       2163.65        72.75 o                         
   8  14   6       1621.02       1755.21        71.55 o                         
  10  14   6        641.23        708.96        51.81 o                         
 -17  15   6        809.03        872.28        59.87 o                         
 -15  15   6        154.19        123.58        45.27 o                         
 -13  15   6        456.53        472.07        44.56 o                         
 -11  15   6         81.05         60.11        28.60 o                         
  -9  15   6         18.88         24.08        32.97 o                         
  -7  15   6        395.98        395.82        49.47 o                         
  -5  15   6        741.22        737.48        57.17 o                         
  -3  15   6       3141.96       3414.29        92.50 o                         
  -1  15   6       5549.09       5763.50       125.79 o                         
   1  15   6       2382.87       2627.45        99.77 o                         
   3  15   6       2132.43       2223.64        67.68 o                         
   5  15   6       1666.32       1714.05        60.56 o                         
   7  15   6        896.82        789.82        49.03 o                         
   9  15   6         60.88        101.82        61.09 o                         
 -14  16   6        868.45        804.38        73.80 o                         
 -12  16   6       2956.91       3198.93       115.03 o                         
 -10  16   6       3118.91       3384.63       138.73 o                         
  -8  16   6       3361.57       3568.07       122.40 o                         
  -6  16   6       1850.73       1920.89        89.08 o                         
  -4  16   6        659.95        719.94        52.79 o                         
  -2  16   6        462.78        343.74        40.94 o                         
   0  16   6         21.34         77.25        32.27 o                         
   2  16   6         16.96          1.33        30.89 o                         
   4  16   6        579.53        638.93        99.28 o                         
  -1  17   6        926.29       1069.12       112.00 o                         
 -33   1   7          2.40        -29.52        44.26 o                         
 -31   1   7        791.35        723.97        61.44 o                         
 -29   1   7       1237.21       1277.78        53.39 o                         
 -27   1   7       1886.74       1751.12        54.66 o                         
 -25   1   7        683.11        618.75        36.08 o                         
 -23   1   7          9.37         14.59        17.75 o                         
 -21   1   7         65.33         96.81        12.50 o                         
 -19   1   7        890.38        909.87        22.22 o                         
 -17   1   7       1405.11       1537.56        26.43 o                         
 -15   1   7        553.10        559.62        15.06 o                         
 -13   1   7       2350.32       2542.56        31.50 o                         
 -11   1   7        269.56        311.72         7.39 o                         
  -9   1   7       5648.34       6012.32        58.01 o                         
  -7   1   7       5679.27       6062.00        65.21 o                         
  -5   1   7       1186.16       1219.93        21.23 o                         
  -3   1   7          3.25         -4.00         4.00 o                         
  -1   1   7        815.71        874.55        16.13 o                         
   1   1   7        697.85        886.67        17.15 o                         
   3   1   7        998.16       1186.07        20.87 o                         
   5   1   7        378.68        425.88        13.90 o                         
   7   1   7        291.96        289.56        16.51 o                         
   9   1   7          0.46          3.74         8.17 o                         
  11   1   7         12.49         21.50         9.50 o                         
  13   1   7          9.70          1.55        12.55 o                         
  15   1   7         35.69         32.43        16.53 o                         
  17   1   7        556.16        521.60        47.40 o                         
  19   1   7          2.52         -3.38        22.91 o                         
  21   1   7        235.89        236.00        39.56 o                         
  23   1   7         35.56         33.09        39.60 o                         
 -32   2   7        125.67        137.82        43.85 o                         
 -30   2   7        360.47        322.49        41.10 o                         
 -28   2   7         60.23         29.38        22.20 o                         
 -26   2   7        518.64        528.43        35.38 o                         
 -24   2   7          1.74         -5.01        18.69 o                         
 -22   2   7          6.39         -7.58        16.20 o                         
 -20   2   7        777.70        733.89        22.96 o                         
 -18   2   7         45.17         84.91        18.16 o                         
 -16   2   7          0.35         -3.17         6.92 o                         
 -14   2   7        186.49        187.49         9.66 o                         
 -12   2   7        224.00        245.49         9.42 o                         
 -10   2   7          0.49          1.85         3.42 o                         
  -8   2   7        328.08        377.78        11.15 o                         
  -6   2   7        822.53        842.13        15.30 o                         
  -4   2   7          0.15          1.19         5.51 o                         
  -2   2   7        950.79       1048.96        29.41 o                         
   0   2   7       6289.32       6821.91        67.05 o                         
   2   2   7        106.65        110.20        12.06 o                         
   4   2   7         66.12        110.00         8.15 o                         
   6   2   7         95.98         89.46        10.25 o                         
   8   2   7        669.76        631.18        17.82 o                         
  10   2   7        645.04        651.00        24.12 o                         
  12   2   7       1177.24       1203.28        35.69 o                         
  14   2   7        315.99        258.65        22.25 o                         
  16   2   7         21.02          6.53        17.82 o                         
  18   2   7         24.02        -13.02        21.52 o                         
  20   2   7          1.58        -16.31        39.84 o                         
  22   2   7          8.24         10.95        29.32 o                         
 -33   3   7         83.65         48.37        63.64 o                         
 -31   3   7         88.67         86.65        81.46 o                         
 -29   3   7         70.00         47.48        30.79 o                         
 -27   3   7         73.56         40.59        22.49 o                         
 -25   3   7         10.04         23.93        19.36 o                         
 -23   3   7       1179.46       1158.91        42.28 o                         
 -21   3   7        510.30        526.11        20.62 o                         
 -19   3   7        268.73        304.66        15.90 o                         
 -17   3   7        108.42        112.96        10.84 o                         
 -15   3   7         55.23         60.48         8.82 o                         
 -13   3   7         40.12         61.52         8.54 o                         
 -11   3   7       1039.08       1074.35        19.57 o                         
  -9   3   7        885.09        902.69        16.92 o                         
  -7   3   7        737.40        823.14        16.49 o                         
  -5   3   7        166.16        177.84         9.09 o                         
  -3   3   7         81.41         70.93         6.64 o                         
  -1   3   7       1410.22       1497.46        24.43 o                         
   1   3   7        703.15        702.37        14.93 o                         
   3   3   7          0.33         -6.09         6.09 o                         
   5   3   7         38.14         37.86         6.38 o                         
   7   3   7       3059.56       2979.19        37.97 o                         
   9   3   7        511.35        413.26        19.24 o                         
  11   3   7       2054.14       1894.16        38.63 o                         
  13   3   7        775.56        641.34        32.94 o                         
  15   3   7         47.57         48.39        18.92 o                         
  17   3   7        574.21        535.15        36.01 o                         
  19   3   7        863.53        833.47        48.45 o                         
  21   3   7         13.18         -7.00        25.94 o                         
  23   3   7         24.60         16.12        34.45 o                         
 -32   4   7        778.92        768.14       173.10 o                         
 -30   4   7         90.72         29.53        40.23 o                         
 -28   4   7         58.11         -9.98        39.46 o                         
 -26   4   7         32.29         18.00        25.08 o                         
 -24   4   7        478.50        388.91        29.45 o                         
 -22   4   7        296.77        267.79        25.09 o                         
 -20   4   7         35.98         35.81        11.27 o                         
 -18   4   7         97.33         90.85        11.83 o                         
 -16   4   7          1.18         -7.91         8.06 o                         
 -14   4   7          1.29          5.43         9.11 o                         
 -12   4   7          6.94          4.63         6.65 o                         
 -10   4   7        780.82        812.39        18.08 o                         
  -8   4   7         94.23         95.08         7.85 o                         
  -6   4   7         19.31          8.36         5.51 o                         
  -4   4   7       5696.29       6219.17        63.56 o                         
  -2   4   7        597.95        683.85        15.57 o                         
   0   4   7        227.68        162.94        12.14 o                         
   2   4   7         19.18         57.70         4.95 o                         
   4   4   7        267.79        304.69        13.61 o                         
   6   4   7       1859.58       1917.72        33.37 o                         
   8   4   7        157.72        170.16        13.86 o                         
  10   4   7        484.98        420.73        27.19 o                         
  12   4   7         17.72         34.87        15.87 o                         
  14   4   7          8.16         -2.32        16.30 o                         
  16   4   7        676.44        765.60        39.86 o                         
  18   4   7         34.60         28.30        21.45 o                         
  20   4   7         26.80         56.74        33.43 o                         
  22   4   7         28.52         51.62        32.73 o                         
 -31   5   7        137.58        145.56        49.28 o                         
 -29   5   7        111.85        169.98        44.89 o                         
 -27   5   7         21.33         28.80        40.73 o                         
 -25   5   7         82.46         87.48        27.61 o                         
 -23   5   7        690.61        604.49        34.66 o                         
 -21   5   7         29.38         35.44        12.39 o                         
 -19   5   7        106.38        122.48        13.38 o                         
 -17   5   7        637.48        659.96        24.85 o                         
 -15   5   7        243.30        237.37        14.18 o                         
 -13   5   7        408.32        364.88        15.76 o                         
 -11   5   7         44.36         99.31        18.42 o                         
  -9   5   7         92.78        122.51        12.85 o                         
  -7   5   7       9067.92       9439.89        92.08 o                         
  -5   5   7        179.70        196.35        13.66 o                         
  -3   5   7        214.58        263.77        11.84 o                         
  -1   5   7       1668.26       1908.42        30.74 o                         
   1   5   7       3084.14       3164.55        37.40 o                         
   3   5   7        276.03        268.31        11.60 o                         
   5   5   7        899.98        836.75        21.60 o                         
   7   5   7        485.73        431.38        42.62 o                         
   9   5   7         95.63         85.59        17.00 o                         
  11   5   7         89.65        106.58        18.61 o                         
  13   5   7          6.76          9.71        17.15 o                         
  15   5   7        358.65        339.50        30.13 o                         
  17   5   7       1652.75       1763.75        57.12 o                         
  19   5   7        254.64        230.55        30.17 o                         
  21   5   7        728.02        764.30        61.05 o                         
 -30   6   7        284.01        246.29        55.80 o                         
 -28   6   7         50.23         17.11        38.42 o                         
 -26   6   7        592.28        457.29        58.31 o                         
 -24   6   7        118.91        146.28        38.67 o                         
 -22   6   7         93.01         93.95        20.62 o                         
 -20   6   7        146.15        140.45        15.22 o                         
 -18   6   7       2862.13       2936.80        46.37 o                         
 -16   6   7        101.94        140.93        19.54 o                         
 -14   6   7       5695.37       5940.73        74.92 o                         
 -12   6   7         94.75        122.51        13.71 o                         
 -10   6   7        581.84        570.65        17.80 o                         
  -8   6   7        985.55       1008.36        26.42 o                         
  -6   6   7       2822.14       2863.89        38.85 o                         
  -4   6   7         58.59         59.30         8.66 o                         
  -2   6   7        732.92        804.72        18.41 o                         
   0   6   7       3365.36       3509.49        41.99 o                         
   2   6   7        281.75        285.19        19.41 o                         
   4   6   7        264.09        250.75        19.41 o                         
   6   6   7        114.85         94.88        16.84 o                         
   8   6   7        443.36        470.08        50.09 o                         
  10   6   7        358.15        303.09        25.34 o                         
  12   6   7       1289.04       1270.25        43.55 o                         
  14   6   7        399.96        437.57        34.61 o                         
  16   6   7       1253.21       1275.05        60.18 o                         
  18   6   7          1.75        -21.77        21.77 o                         
  20   6   7        481.40        550.86        42.28 o                         
 -29   7   7         99.72         27.43       120.91 o                         
 -27   7   7       1020.07       1087.97       122.19 o                         
 -25   7   7        200.85        277.64        64.91 o                         
 -23   7   7        424.30        427.36       119.64 o                         
 -21   7   7        257.47        258.36        20.98 o                         
 -19   7   7        364.56        391.26        26.94 o                         
 -17   7   7        125.74        122.46        14.47 o                         
 -15   7   7         59.95         56.18        11.92 o                         
 -13   7   7       1373.08       1356.46        29.39 o                         
 -11   7   7        322.98        298.94        15.81 o                         
  -9   7   7        234.84        191.99        13.28 o                         
  -7   7   7       3826.46       3872.81        49.66 o                         
  -5   7   7        395.97        418.95        22.80 o                         
  -3   7   7        103.57        101.46         9.85 o                         
  -1   7   7       4434.50       4553.81        52.63 o                         
   1   7   7       4201.18       4083.40        54.91 o                         
   3   7   7        195.69        149.54        19.84 o                         
   5   7   7       1801.95       1831.71        69.44 o                         
   7   7   7        797.23        857.41        40.05 o                         
   9   7   7          7.92         37.53        16.76 o                         
  11   7   7        229.32        234.78        24.53 o                         
  13   7   7        228.82        216.57        26.37 o                         
  15   7   7        237.60        216.51        27.71 o                         
  17   7   7        189.76        181.20        29.39 o                         
  19   7   7        121.91        139.41        30.77 o                         
  21   7   7          1.86        -61.09        61.09 o                         
 -28   8   7         14.97         -0.39        40.93 o                         
 -26   8   7         27.08         -9.69        36.87 o                         
 -24   8   7       1464.17       1596.98        91.32 o                         
 -22   8   7        409.27        334.88        49.28 o                         
 -20   8   7        168.27        155.58        22.87 o                         
 -18   8   7        153.54        139.31        16.05 o                         
 -16   8   7        180.49        147.66        15.46 o                         
 -14   8   7         33.98         44.81        11.67 o                         
 -12   8   7        414.51        358.07        18.33 o                         
 -10   8   7         28.82         22.22        10.06 o                         
  -8   8   7        393.50        354.03        17.45 o                         
  -6   8   7       2871.64       2909.83        42.72 o                         
  -4   8   7        476.46        467.95        18.20 o                         
  -2   8   7        105.25        125.20        10.88 o                         
   0   8   7        261.75        274.99        16.24 o                         
   2   8   7         49.68         52.95        15.12 o                         
   4   8   7          7.44         17.64        14.78 o                         
   6   8   7       1995.92       1914.81        49.56 o                         
   8   8   7       1495.55       1432.84        49.97 o                         
  10   8   7        488.76        358.57        28.78 o                         
  12   8   7        484.61        460.92        43.41 o                         
  14   8   7        146.08        123.31        25.79 o                         
  16   8   7        271.46        262.25        32.76 o                         
  18   8   7         51.25         21.75        26.27 o                         
  20   8   7        162.49        183.28        76.37 o                         
 -27   9   7         12.68        -31.82        39.60 o                         
 -25   9   7         79.51         44.60        41.28 o                         
 -23   9   7        829.49        714.70       152.73 o                         
 -21   9   7          9.55         10.37        25.72 o                         
 -19   9   7        958.14        983.56        51.89 o                         
 -17   9   7       1346.71       1379.73        38.77 o                         
 -15   9   7       1385.35       1383.31        33.41 o                         
 -13   9   7        914.99        895.26        27.28 o                         
 -11   9   7        538.67        629.37        23.57 o                         
  -9   9   7        210.78        210.03        15.46 o                         
  -7   9   7       1693.00       1754.22        37.95 o                         
  -5   9   7        713.11        765.78        23.25 o                         
  -3   9   7          3.24         22.04        11.51 o                         
  -1   9   7         28.64         35.11        11.51 o                         
   1   9   7       1486.57       1390.22        50.67 o                         
   3   9   7        373.82        356.32        25.36 o                         
   5   9   7        704.21        686.02        40.05 o                         
   7   9   7        378.63        353.94        28.10 o                         
   9   9   7        101.52        124.08        22.75 o                         
  11   9   7       1171.23       1256.11        48.39 o                         
  13   9   7        287.88        285.63        38.73 o                         
  15   9   7       1259.73       1359.62        57.35 o                         
  17   9   7       2305.83       2285.32        71.28 o                         
  19   9   7         87.19          2.55        63.64 o                         
 -26  10   7        350.46        359.40       115.82 o                         
 -24  10   7        153.57         95.88        42.75 o                         
 -22  10   7         67.14         39.03        40.47 o                         
 -20  10   7        198.00        180.21        26.32 o                         
 -18  10   7        220.66        244.33        27.12 o                         
 -16  10   7         31.82         36.46        16.42 o                         
 -14  10   7       1474.08       1380.58        39.37 o                         
 -12  10   7        162.46        188.03        16.67 o                         
 -10  10   7        854.27        892.02        27.41 o                         
  -8  10   7         42.22         63.67        12.38 o                         
  -6  10   7       2982.25       3215.20        48.44 o                         
  -4  10   7        140.06        156.16        16.71 o                         
  -2  10   7       1861.24       1879.13        43.64 o                         
   0  10   7       5068.12       5112.98        85.62 o                         
   2  10   7        113.00        119.70        21.12 o                         
   4  10   7       1013.26        952.97        43.72 o                         
   6  10   7         65.42         38.80        19.57 o                         
   8  10   7        209.27        181.20        25.67 o                         
  10  10   7         10.08         22.41        29.39 o                         
  12  10   7        499.54        517.82        60.57 o                         
  14  10   7         60.80         42.80        26.60 o                         
  16  10   7       1280.78       1374.50        61.34 o                         
 -25  11   7         48.72         10.04        47.54 o                         
 -23  11   7       1607.13       1695.55        97.79 o                         
 -21  11   7         63.54         31.49        38.42 o                         
 -19  11   7        797.98        841.84        43.70 o                         
 -17  11   7        204.41        193.73        25.21 o                         
 -15  11   7         97.46         76.78        21.28 o                         
 -13  11   7        579.05        547.09        28.12 o                         
 -11  11   7        224.63        261.53        21.39 o                         
  -9  11   7        907.23        884.05        28.30 o                         
  -7  11   7       2070.59       2026.58        51.99 o                         
  -5  11   7       2004.03       1903.50        42.33 o                         
  -3  11   7        355.24        340.51        25.64 o                         
  -1  11   7       1697.66       1668.24        47.15 o                         
   1  11   7        332.26        292.18        26.50 o                         
   3  11   7        175.09        209.57        24.20 o                         
   5  11   7        498.50        453.63        33.18 o                         
   7  11   7       1336.37       1263.09        53.75 o                         
   9  11   7        115.35        129.93        49.20 o                         
  11  11   7        451.52        420.56        50.70 o                         
  13  11   7         11.80        -11.85        34.17 o                         
  15  11   7         65.09         68.71        30.73 o                         
 -24  12   7         31.90          2.55        68.73 o                         
 -22  12   7        231.49        161.17        50.71 o                         
 -20  12   7         34.05         27.49        25.08 o                         
 -18  12   7        380.59        325.94        32.35 o                         
 -16  12   7        463.56        455.29        34.04 o                         
 -14  12   7        706.39        584.65        35.14 o                         
 -12  12   7       1366.56       1336.81        40.79 o                         
 -10  12   7        852.43        860.13        41.96 o                         
  -8  12   7        763.32        800.32        36.91 o                         
  -6  12   7       1443.15       1448.25        47.61 o                         
  -4  12   7        115.91        108.51        19.89 o                         
  -2  12   7        353.96        340.39        27.66 o                         
   0  12   7       1178.61       1197.31        54.45 o                         
   2  12   7        430.29        466.84        32.77 o                         
   4  12   7       1205.81       1257.55        48.34 o                         
   6  12   7       2168.09       2163.83        67.13 o                         
   8  12   7        521.72        565.19        40.98 o                         
  10  12   7        800.35        905.43        49.95 o                         
  12  12   7        320.07        226.45        37.48 o                         
  14  12   7        106.61         84.51        31.98 o                         
 -21  13   7          3.07         22.42        42.27 o                         
 -19  13   7        463.51        495.74        39.35 o                         
 -17  13   7          3.74         -3.95        21.88 o                         
 -15  13   7        451.76        399.20        32.65 o                         
 -13  13   7         10.82         -3.35        23.15 o                         
 -11  13   7        570.78        520.10        34.26 o                         
  -9  13   7        131.97        163.76        23.86 o                         
  -7  13   7        803.44        851.57        42.50 o                         
  -5  13   7         63.08         34.36        19.80 o                         
  -3  13   7        285.52        337.07        29.45 o                         
  -1  13   7        196.16        171.24        24.95 o                         
   1  13   7        157.00        122.11        23.92 o                         
   3  13   7         57.37         50.82        22.99 o                         
   5  13   7        191.67        196.45        29.19 o                         
   7  13   7         24.52         58.46        24.25 o                         
   9  13   7        136.73         98.23        29.01 o                         
  11  13   7        214.14        158.16        32.83 o                         
 -20  14   7         93.28          2.55        61.09 o                         
 -18  14   7       1132.34       1119.26        54.24 o                         
 -16  14   7        152.98        195.85        35.08 o                         
 -14  14   7       1229.95       1293.39        74.22 o                         
 -12  14   7        117.53        129.17        42.75 o                         
 -10  14   7        377.86        359.84        37.58 o                         
  -8  14   7         27.43         40.17        25.86 o                         
  -6  14   7        536.37        548.04        44.82 o                         
  -4  14   7        131.22        194.83        33.29 o                         
  -2  14   7        942.40       1065.40        49.01 o                         
   0  14   7       1237.56       1190.02        48.44 o                         
   2  14   7        566.57        594.64        40.10 o                         
   4  14   7        678.27        690.06        42.92 o                         
   6  14   7        304.88        265.30        40.21 o                         
   8  14   7        186.84        146.60        43.42 o                         
  10  14   7         89.40         76.37        61.09 o                         
 -17  15   7          4.33          2.39        28.35 o                         
 -15  15   7          6.57          5.65        28.60 o                         
 -13  15   7        108.21        128.26        32.27 o                         
 -11  15   7        509.27        539.54        64.91 o                         
  -9  15   7        319.62        361.75        48.60 o                         
  -7  15   7        635.19        749.65        64.50 o                         
  -5  15   7        733.24        748.99        56.54 o                         
  -3  15   7        173.69        225.64        34.63 o                         
  -1  15   7        385.79        460.12        65.25 o                         
   1  15   7        181.54        155.39        33.70 o                         
   3  15   7        260.62        244.51        32.46 o                         
   5  15   7        988.62       1050.70        54.41 o                         
   7  15   7        406.01        460.74        78.91 o                         
 -14  16   7        794.22       1135.31       127.28 o                         
 -12  16   7        580.86        595.29        60.28 o                         
 -10  16   7       1321.74       1413.90        85.48 o                         
  -8  16   7        831.06        776.55        66.60 o                         
  -6  16   7       1718.05       1788.52        88.14 o                         
  -4  16   7        982.38       1073.99        70.25 o                         
  -2  16   7        618.85        663.51        52.74 o                         
   0  16   7        428.28        411.12        47.70 o                         
   2  16   7        192.54        280.01        76.37 o                         
  -3  17   7        697.70        812.02       112.00 o                         
 -34   0   8       5433.20       5513.11       249.46 o                         
 -32   0   8       1803.18       1793.58       106.79 o                         
 -30   0   8       4460.57       3880.53       122.36 o                         
 -28   0   8       6835.22       6870.15       163.68 o                         
 -26   0   8       4366.40       4496.59       122.36 o                         
 -24   0   8      13324.25      13655.97       251.92 o                         
 -22   0   8       3171.54       3204.87        92.58 o                         
 -20   0   8       5601.85       5712.22       127.76 o                         
 -18   0   8       8057.68       7898.16       116.48 o                         
 -16   0   8      26439.58      28036.90       343.06 o                         
 -14   0   8      31538.45      33396.34       502.18 o                         
 -12   0   8     109004.78     107115.05      5149.10 o                         
 -10   0   8      27664.43      27438.19       413.09 o                         
  -8   0   8     111654.75     110365.09      1097.24 o                         
  -6   0   8        661.42        775.74        20.66 o                         
  -4   0   8      55472.26      56599.38       710.32 o                         
  -2   0   8       6203.44       5939.25        85.14 o                         
   0   0   8      12241.83      11543.07       150.36 o                         
   2   0   8       7709.02       7411.06       125.58 o                         
   4   0   8      24129.67      24478.37       300.76 o                         
   6   0   8      47573.71      46621.69       554.02 o                         
   8   0   8       5288.76       4707.81        80.13 o                         
  10   0   8      18708.69      18746.42       245.27 o                         
  12   0   8       5935.31       5786.69       182.11 o                         
  14   0   8      13647.67      13839.01       245.45 o                         
  16   0   8       9703.90       9939.11       195.97 o                         
  18   0   8        110.97        132.37        50.91 o                         
  20   0   8       3288.27       3639.85       170.55 o                         
  22   0   8       1506.09       1636.52       119.64 o                         
 -33   1   8       2765.21       2947.47        94.50 o                         
 -31   1   8         17.16          4.52        29.32 o                         
 -29   1   8        458.40        510.58        38.68 o                         
 -27   1   8        166.78        156.22        25.99 o                         
 -25   1   8       2605.72       2573.39        62.66 o                         
 -23   1   8       1342.06       1370.86        44.86 o                         
 -21   1   8       6075.69       6043.48        94.71 o                         
 -19   1   8       2413.66       2336.67        35.91 o                         
 -17   1   8       2741.37       2520.35        34.87 o                         
 -15   1   8      12497.98      12166.76       113.48 o                         
 -13   1   8        640.24        421.69        22.04 o                         
 -11   1   8        722.85        506.32        23.98 o                         
  -9   1   8      21558.79      21077.26       154.32 o                         
  -5   1   8      28111.63      28996.48       266.98 o                         
  -3   1   8      41635.74      41947.73       348.63 o                         
  -1   1   8      11064.39      10758.18        99.71 o                         
   1   1   8        403.08        277.75        11.13 o                         
   3   1   8      13742.16      14584.93       132.62 o                         
   5   1   8       3786.10       3709.92        45.35 o                         
   7   1   8       5423.59       5777.61        64.17 o                         
   9   1   8       2766.90       2527.18        38.25 o                         
  11   1   8         46.06         27.58        12.40 o                         
  13   1   8       5625.60       5501.04        77.22 o                         
  15   1   8       5417.57       5700.09        92.28 o                         
  17   1   8         78.88        135.50        69.14 o                         
  19   1   8        895.06        928.22        52.15 o                         
  21   1   8       1845.36       1931.68        93.60 o                         
 -34   2   8       2843.55       3046.75       285.10 o                         
 -32   2   8        351.16        299.25        40.59 o                         
 -30   2   8        594.78        596.62        48.37 o                         
 -28   2   8       1128.33       1174.25        54.56 o                         
 -26   2   8        473.08        486.67        40.55 o                         
 -24   2   8       8456.29       8450.67       125.85 o                         
 -22   2   8       2756.31       2890.25        62.72 o                         
 -20   2   8       7385.22       7489.96        93.15 o                         
 -18   2   8       4963.40       4966.56        58.16 o                         
 -16   2   8       9302.88       9465.49        93.80 o                         
 -14   2   8       3988.73       3768.67        47.58 o                         
 -12   2   8      10979.80      10637.13       171.52 o                         
 -10   2   8       5436.57       5145.37        57.23 o                         
  -8   2   8      22428.83      22511.54       193.91 o                         
  -6   2   8      13613.76      13405.60       120.37 o                         
  -4   2   8      42550.16      45631.81       585.67 o                         
  -2   2   8      45603.71      46622.92       386.90 o                         
   0   2   8       8880.34       8739.32        84.53 o                         
   2   2   8      11511.17      11814.68       110.14 o                         
   4   2   8      12508.64      12962.27       120.47 o                         
   6   2   8      25339.28      25300.67       221.15 o                         
   8   2   8       1235.71       1135.03        24.04 o                         
  10   2   8       5939.96       6183.97        79.81 o                         
  12   2   8        999.91       1068.88        32.25 o                         
  14   2   8       4661.64       4901.48        84.86 o                         
  16   2   8       4569.73       4661.34        99.35 o                         
  18   2   8         23.73          7.32        28.87 o                         
  20   2   8       3622.75       3974.26        98.86 o                         
  22   2   8       1817.42       1916.54        90.00 o                         
 -33   3   8       1916.92       2155.81       150.19 o                         
 -31   3   8         14.97          5.98        35.86 o                         
 -29   3   8        610.86        612.29       100.52 o                         
 -27   3   8        440.00        474.40        35.96 o                         
 -25   3   8        936.32        973.28        44.35 o                         
 -23   3   8        646.75        634.27        35.43 o                         
 -21   3   8        414.29        397.60        27.93 o                         
 -19   3   8        119.04         78.45        11.02 o                         
 -17   3   8        330.79        317.81        21.50 o                         
 -15   3   8       8792.02       8390.93        97.33 o                         
 -13   3   8       9346.31       9222.47        90.28 o                         
 -11   3   8       3385.90       3182.84        38.76 o                         
  -9   3   8      36846.24      37555.71       344.80 o                         
  -5   3   8       9550.24       9463.31        89.76 o                         
  -3   3   8      18674.77      18442.83       162.03 o                         
   1   3   8       1871.21       1589.14        25.12 o                         
   3   3   8       8239.59       8251.36       103.67 o                         
   5   3   8       9086.54       9295.05        95.22 o                         
   7   3   8       7749.35       7728.40        90.54 o                         
   9   3   8       3283.07       3062.79        49.30 o                         
  11   3   8        808.04        886.97        30.21 o                         
  13   3   8       3676.57       3517.65        69.78 o                         
  15   3   8       6211.70       6106.48       101.45 o                         
  17   3   8         17.49         14.42        23.51 o                         
  19   3   8        278.57        256.76        57.68 o                         
  21   3   8        381.46        316.15        39.51 o                         
 -32   4   8        338.40        315.18        57.51 o                         
 -30   4   8       1383.15       1270.18        85.48 o                         
 -28   4   8        745.42        809.85        54.09 o                         
 -26   4   8        779.48        820.07        42.04 o                         
 -24   4   8       5210.69       5269.49        93.30 o                         
 -22   4   8       1309.21       1354.13        51.40 o                         
 -20   4   8       6172.00       6157.86        75.95 o                         
 -18   4   8        838.45        865.10        23.38 o                         
 -16   4   8      16213.70      16195.90       151.51 o                         
 -14   4   8       1732.55       1720.04        31.04 o                         
 -12   4   8      24216.26      23887.69       209.83 o                         
 -10   4   8        811.12        704.31        17.11 o                         
  -8   4   8      12792.92      12620.35       116.95 o                         
  -6   4   8       3606.70       3549.58        42.78 o                         
  -4   4   8      24338.08      24934.04       215.37 o                         
  -2   4   8      21502.37      22080.65       192.46 o                         
   0   4   8       9700.97       9287.20        89.45 o                         
   2   4   8       4708.90       4873.36        52.88 o                         
   4   4   8      13157.20      13501.11       139.32 o                         
   6   4   8       8194.32       8689.44        98.91 o                         
   8   4   8       1561.66       1609.65        35.03 o                         
  10   4   8       2677.51       2812.26        58.72 o                         
  12   4   8       1340.48       1379.66        43.05 o                         
  14   4   8       5656.83       5650.99        97.34 o                         
  16   4   8       3309.12       3493.44        75.88 o                         
  18   4   8        123.76         89.99        27.43 o                         
  20   4   8       1114.15       1051.02        70.13 o                         
  22   4   8        897.71        903.66        99.28 o                         
 -31   5   8        885.50        914.54        78.95 o                         
 -29   5   8       2774.72       2806.14       120.91 o                         
 -27   5   8       2474.03       2567.73       100.75 o                         
 -25   5   8       4126.35       4011.50        81.39 o                         
 -23   5   8       5912.72       5999.48        99.43 o                         
 -21   5   8       7030.31       7111.87       109.14 o                         
 -19   5   8       5208.27       5189.40        65.29 o                         
 -17   5   8       7630.66       7771.47        85.17 o                         
 -15   5   8      14902.33      15133.51       143.34 o                         
 -13   5   8      26231.26      26482.59       233.28 o                         
 -11   5   8       6058.69       6150.42        66.91 o                         
  -9   5   8      46161.27      47271.63       396.93 o                         
  -7   5   8       2133.71       2094.54        41.93 o                         
  -5   5   8      21277.04      21534.13       189.94 o                         
  -3   5   8      20284.91      21405.45       193.09 o                         
  -1   5   8       2315.27       2243.18        31.42 o                         
   1   5   8       6157.46       5942.04        62.32 o                         
   3   5   8      11151.72      10748.60       114.90 o                         
   5   5   8      14124.05      13680.67       165.41 o                         
   7   5   8      12897.54      11864.09       150.11 o                         
   9   5   8       8137.33       7447.52       108.66 o                         
  11   5   8       3242.59       3203.66        66.26 o                         
  13   5   8       4794.16       4499.79        83.73 o                         
  15   5   8       5884.57       5775.16       102.64 o                         
  17   5   8        764.35        754.76        43.47 o                         
  19   5   8       1846.12       1982.69       111.59 o                         
  21   5   8       2631.93       2748.11       117.09 o                         
 -30   6   8        770.84        876.56       103.09 o                         
 -28   6   8        481.46        433.09        59.82 o                         
 -26   6   8        279.40        244.50        49.47 o                         
 -24   6   8       4052.63       4218.36        89.92 o                         
 -22   6   8       2123.42       2136.57        56.21 o                         
 -20   6   8       4562.53       4675.58        68.31 o                         
 -18   6   8       1334.88       1385.52        40.00 o                         
 -16   6   8       5830.45       5677.69        68.70 o                         
 -14   6   8       1275.61       1151.85        26.12 o                         
 -12   6   8       6889.20       6904.82        96.01 o                         
 -10   6   8        625.24        517.54        21.25 o                         
  -8   6   8       7059.27       6877.96        74.24 o                         
  -6   6   8      13281.77      12685.64       120.79 o                         
  -4   6   8      14247.70      13953.48       130.52 o                         
  -2   6   8      14150.67      13903.85       129.04 o                         
   0   6   8       2274.19       2204.56        41.55 o                         
   2   6   8       1932.65       2060.02        51.17 o                         
   4   6   8       3595.06       3960.96        67.57 o                         
   6   6   8       3963.47       4382.08        74.93 o                         
   8   6   8        863.94        929.88        35.63 o                         
  10   6   8       2705.17       2816.60        62.45 o                         
  12   6   8       1855.49       1890.08        53.74 o                         
  14   6   8       3557.33       3767.79        80.20 o                         
  16   6   8       3681.09       3787.58        84.60 o                         
  18   6   8        407.04        354.95        35.54 o                         
  20   6   8       1555.29       1586.95        92.08 o                         
 -29   7   8       1010.37        920.66       150.19 o                         
 -27   7   8       1209.68       1074.46       115.82 o                         
 -25   7   8       3138.35       3168.42       132.37 o                         
 -23   7   8       3783.21       4041.45       125.01 o                         
 -21   7   8       6029.78       6202.22       100.95 o                         
 -19   7   8       2736.60       2661.38        45.78 o                         
 -17   7   8       3478.69       3558.32        62.02 o                         
 -15   7   8      11335.74      11270.92       116.00 o                         
 -13   7   8       8735.24       8655.57        93.21 o                         
 -11   7   8       5179.13       5038.60        61.35 o                         
  -9   7   8       8682.06       8640.97        90.70 o                         
  -7   7   8       2839.98       2842.27        41.33 o                         
  -5   7   8      14357.57      14072.55       133.68 o                         
  -3   7   8      18149.98      18285.95       166.50 o                         
  -1   7   8      11366.60      10828.13       105.89 o                         
   1   7   8      12456.14      12040.44       150.11 o                         
   3   7   8      17715.67      16848.12       199.73 o                         
   5   7   8       7965.69       8033.16       114.04 o                         
   7   7   8       5498.96       5420.93        89.37 o                         
   9   7   8       2469.89       2379.06        81.35 o                         
  11   7   8        810.22        795.12        38.55 o                         
  13   7   8       3185.06       3169.05        73.43 o                         
  15   7   8       4508.99       4645.56       109.49 o                         
  17   7   8       1391.24       1361.64        57.69 o                         
  19   7   8       2003.46       2080.15        70.47 o                         
 -28   8   8         51.54         57.25        47.67 o                         
 -26   8   8        204.42        261.37        51.09 o                         
 -24   8   8        216.94        177.05        44.07 o                         
 -22   8   8         76.16         60.35        36.60 o                         
 -20   8   8         50.72         57.55        17.21 o                         
 -18   8   8        101.73        112.65        15.44 o                         
 -16   8   8       1074.34        981.42        28.81 o                         
 -14   8   8       2138.53       2209.38        44.57 o                         
 -12   8   8      10898.54      10595.75       109.84 o                         
 -10   8   8        183.14        208.74        15.18 o                         
  -8   8   8       5543.27       5403.13        65.57 o                         
  -6   8   8        309.11        375.11        18.95 o                         
  -4   8   8       1749.24       1850.10        32.61 o                         
  -2   8   8         68.21         57.71        11.35 o                         
   0   8   8         60.68         56.36        15.57 o                         
   2   8   8        793.88        886.54        33.91 o                         
   4   8   8       2728.02       2698.02        57.77 o                         
   6   8   8       8274.27       8434.33       122.89 o                         
   8   8   8       1002.95       1035.18        48.50 o                         
  10   8   8       4095.83       3912.08        79.54 o                         
  12   8   8        692.66        593.60        44.68 o                         
  14   8   8        663.10        647.35        49.97 o                         
  16   8   8        489.93        429.25        38.36 o                         
  18   8   8        185.05        256.93        35.05 o                         
 -27   9   8        778.56        710.37        75.09 o                         
 -25   9   8       1940.21       1995.04       102.55 o                         
 -23   9   8       1975.49       1935.31        96.29 o                         
 -21   9   8       5635.99       5704.77       153.51 o                         
 -19   9   8       1728.16       1628.76        43.07 o                         
 -17   9   8       2124.46       2257.16        43.53 o                         
 -15   9   8       5020.19       4847.32        66.36 o                         
 -13   9   8       2852.82       2948.69        47.85 o                         
 -11   9   8       3012.86       2985.15        50.20 o                         
  -9   9   8       5444.36       5436.07        67.84 o                         
  -7   9   8       7765.83       7702.58        86.12 o                         
  -5   9   8      22952.85      22308.25       204.20 o                         
  -3   9   8      11676.25      11523.55       129.39 o                         
  -1   9   8      10219.69       9739.71       131.27 o                         
   1   9   8       2036.85       1962.39        63.20 o                         
   3   9   8       6962.36       6715.60       103.44 o                         
   5   9   8       1293.72       1353.40        44.83 o                         
   7   9   8       3153.96       3064.13        67.60 o                         
   9   9   8       3069.92       3077.18        71.24 o                         
  11   9   8       1179.88       1174.96        75.34 o                         
  13   9   8       3457.23       3405.37        81.61 o                         
  15   9   8       1630.27       1752.79        75.45 o                         
  17   9   8       1154.59       1152.89        57.68 o                         
 -26  10   8        669.14        663.34        74.29 o                         
 -24  10   8       3236.02       3207.77       123.29 o                         
 -22  10   8       3302.80       3460.95       121.41 o                         
 -20  10   8       2215.13       2082.64       198.55 o                         
 -18  10   8       1770.85       1899.84        53.50 o                         
 -16  10   8       2171.87       2153.86        48.87 o                         
 -14  10   8       3052.41       3120.88        56.98 o                         
 -12  10   8       4786.28       4776.29        78.19 o                         
 -10  10   8         27.62         40.04        13.13 o                         
  -8  10   8       2373.58       2411.40        42.30 o                         
  -6  10   8       1394.68       1530.38        37.74 o                         
  -4  10   8       4592.69       4711.49        72.31 o                         
  -2  10   8       1542.23       1541.95        44.31 o                         
   0  10   8       4516.89       4318.70        78.36 o                         
   2  10   8       3756.77       3734.85        72.88 o                         
   4  10   8       3624.62       3463.20        71.23 o                         
   6  10   8       3475.63       3381.41        72.78 o                         
   8  10   8        130.51        103.35        23.93 o                         
  10  10   8        771.78        608.02        42.62 o                         
  12  10   8        401.73        331.36        34.65 o                         
  14  10   8        606.86        568.27        43.00 o                         
  16  10   8       2330.01       2247.02        76.15 o                         
 -25  11   8       1704.47       1699.66        97.15 o                         
 -23  11   8       1850.62       1867.98        95.98 o                         
 -21  11   8       3863.99       3764.50       133.51 o                         
 -19  11   8       1546.86       1454.23        71.24 o                         
 -17  11   8       3331.81       3385.59        73.08 o                         
 -15  11   8       7012.60       6922.54        97.56 o                         
 -13  11   8       8432.66       8119.54       106.84 o                         
 -11  11   8       5071.14       4912.30        68.11 o                         
  -9  11   8       3823.11       3508.08        60.46 o                         
  -7  11   8       3123.29       3108.06        56.13 o                         
  -5  11   8       4685.95       4600.36        73.71 o                         
  -3  11   8       2326.52       2349.38        56.33 o                         
  -1  11   8       1361.09       1374.08        49.93 o                         
   1  11   8       2336.48       2317.77        58.68 o                         
   3  11   8       3839.06       3775.51        77.08 o                         
   5  11   8       2981.80       2870.40        86.34 o                         
   7  11   8       3650.18       3506.68        78.03 o                         
   9  11   8       3490.77       3649.24        83.86 o                         
  11  11   8       3321.48       3421.86        82.80 o                         
  13  11   8       4241.81       4546.55       126.54 o                         
  15  11   8       2945.88       3041.65       308.01 o                         
 -24  12   8       1053.37       1000.39       112.00 o                         
 -22  12   8        689.62        742.05        73.73 o                         
 -20  12   8       1195.92       1246.20        85.48 o                         
 -18  12   8        168.66        219.47        28.96 o                         
 -16  12   8       1737.29       1741.82        71.28 o                         
 -14  12   8       1337.96       1347.58        42.21 o                         
 -12  12   8       3650.38       3600.30        68.20 o                         
 -10  12   8        915.28        951.79        39.67 o                         
  -8  12   8       2444.04       2453.09        51.46 o                         
  -6  12   8       7108.94       7156.82       110.22 o                         
  -4  12   8       3997.87       3723.94        73.85 o                         
  -2  12   8       3457.64       3513.71        73.17 o                         
   0  12   8       2348.91       2275.89        95.90 o                         
   2  12   8       2344.47       2171.88        59.00 o                         
   4  12   8       2287.55       2329.55        63.72 o                         
   6  12   8       2773.03       2665.10        69.27 o                         
   8  12   8       1055.55       1049.90        51.03 o                         
  10  12   8       1565.23       1583.61        61.98 o                         
  12  12   8       1106.28       1086.40        63.20 o                         
 -23  13   8        194.48         76.37       114.55 o                         
 -21  13   8        165.47        206.55        53.08 o                         
 -19  13   8         73.14          6.17        35.86 o                         
 -17  13   8         45.69         69.55        25.22 o                         
 -15  13   8        606.54        594.14        43.89 o                         
 -13  13   8       1245.34       1272.84        57.30 o                         
 -11  13   8        175.58        190.47        24.70 o                         
  -9  13   8        842.92        829.25        39.96 o                         
  -7  13   8        529.45        566.05        45.38 o                         
  -5  13   8       2391.35       2389.03        94.79 o                         
  -3  13   8        680.90        627.99        37.19 o                         
  -1  13   8        393.29        379.10        31.63 o                         
   1  13   8       1175.52       1113.34        49.23 o                         
   3  13   8       1634.80       1672.82        56.52 o                         
   5  13   8       1607.45       1565.36        57.20 o                         
   7  13   8       2092.71       2083.64        81.20 o                         
   9  13   8        476.35        490.88        46.66 o                         
  11  13   8        548.44        427.65        94.18 o                         
 -20  14   8       1011.00        786.57       106.91 o                         
 -18  14   8        358.25        363.02        54.35 o                         
 -16  14   8       1469.66       1451.43        70.37 o                         
 -14  14   8       1286.45       1259.96        60.20 o                         
 -12  14   8       2489.33       2641.59        78.81 o                         
 -10  14   8        780.64        762.14        46.89 o                         
  -8  14   8       1477.05       1562.62        61.69 o                         
  -6  14   8       4506.27       4692.70       106.28 o                         
  -4  14   8       3416.57       3467.81        92.52 o                         
  -2  14   8       2726.60       2915.31        70.81 o                         
   0  14   8       3164.24       3111.38        75.51 o                         
   2  14   8       1328.10       1231.46        50.25 o                         
   4  14   8       1459.97       1489.26        56.09 o                         
   6  14   8        564.21        521.96        40.98 o                         
   8  14   8        422.97        370.90        53.43 o                         
 -17  15   8        509.15        512.58        60.98 o                         
 -15  15   8        630.31        614.32        48.45 o                         
 -13  15   8       1311.50       1456.71        69.51 o                         
 -11  15   8        144.18        140.54        40.73 o                         
  -9  15   8        279.47        265.19        37.53 o                         
  -7  15   8         58.02          5.55        37.31 o                         
  -5  15   8        616.12        533.29        54.30 o                         
  -3  15   8        263.73        308.35        39.12 o                         
  -1  15   8        192.09        189.76        56.13 o                         
   1  15   8       1179.49       1198.61        56.27 o                         
   3  15   8        529.00        551.69        50.70 o                         
   5  15   8        716.59        763.66        79.57 o                         
 -14  16   8       3874.38       3904.33       196.01 o                         
 -12  16   8       3804.46       4104.52       129.56 o                         
 -10  16   8       2126.65       2204.78       146.37 o                         
  -8  16   8       1718.66       1892.59        88.14 o                         
  -6  16   8       2649.02       2795.15        89.13 o                         
  -4  16   8       1190.85       1185.25        65.63 o                         
  -2  16   8        563.78        572.99        84.54 o                         
   0  16   8        653.68        669.47        96.73 o                         
 -33   1   9        108.95        108.72        36.01 o                         
 -31   1   9         56.17         54.80        26.99 o                         
 -29   1   9         83.31        104.76        26.25 o                         
 -27   1   9         46.88          0.77        21.68 o                         
 -25   1   9        605.60        588.00        35.51 o                         
 -23   1   9         73.22         81.71        24.25 o                         
 -21   1   9       1841.30       1857.82        48.86 o                         
 -19   1   9       1181.69       1188.61        38.13 o                         
 -17   1   9        450.90        438.58        25.56 o                         
 -15   1   9        727.26        804.40        34.54 o                         
 -13   1   9       3672.65       3952.21        63.60 o                         
 -11   1   9      12670.98      13435.06       157.18 o                         
  -9   1   9      10758.25      11552.44        96.12 o                         
  -7   1   9       3835.43       4330.67        47.81 o                         
  -5   1   9        327.61        310.61        11.28 o                         
  -3   1   9       2793.02       2910.40        36.32 o                         
  -1   1   9        900.40       1122.06        20.97 o                         
   1   1   9       3168.32       3509.72        43.02 o                         
   3   1   9          0.04         -3.37         6.53 o                         
   5   1   9        424.06        465.55        18.17 o                         
   7   1   9         63.82         72.87        10.02 o                         
   9   1   9         32.68         23.97        12.32 o                         
  11   1   9        381.11        371.84        21.63 o                         
  13   1   9        399.65        350.39        37.22 o                         
  15   1   9         23.33        -10.89        34.03 o                         
  17   1   9         45.59         19.58        24.38 o                         
  19   1   9         83.38         69.34        37.67 o                         
  21   1   9         37.34         16.14        64.91 o                         
 -34   2   9          8.74          7.64        68.73 o                         
 -32   2   9        156.08        172.87        42.05 o                         
 -30   2   9         99.63        127.28        28.45 o                         
 -28   2   9         44.67         20.55        22.57 o                         
 -26   2   9        129.55        103.85        23.86 o                         
 -24   2   9        138.69        137.00        23.98 o                         
 -22   2   9         28.05         -1.97        18.36 o                         
 -20   2   9        610.20        583.97        44.09 o                         
 -18   2   9        170.90        206.26        14.22 o                         
 -16   2   9        845.47        845.60        16.52 o                         
 -14   2   9         69.12         63.88         4.31 o                         
 -12   2   9       2645.47       2767.66        30.31 o                         
 -10   2   9       2151.09       2324.70        32.24 o                         
  -8   2   9        147.32        184.75         9.40 o                         
  -6   2   9        797.01        908.77        17.84 o                         
  -4   2   9          0.18         -3.94         5.22 o                         
  -2   2   9       1270.20       1386.06        23.35 o                         
   0   2   9          5.10          5.98         7.02 o                         
   2   2   9         28.77         30.10         7.71 o                         
   4   2   9       2689.18       2692.53        37.28 o                         
   6   2   9        762.05        696.55        19.26 o                         
   8   2   9       1258.22       1249.08        30.13 o                         
  10   2   9        615.70        519.66        25.67 o                         
  12   2   9         90.92         87.92        16.15 o                         
  14   2   9        117.32         82.59        24.90 o                         
  16   2   9        529.42        564.74        52.71 o                         
  18   2   9        286.90        343.67        37.15 o                         
  20   2   9         16.44         39.03        30.86 o                         
 -33   3   9         56.21         86.70        56.84 o                         
 -31   3   9         28.20          8.68        30.67 o                         
 -29   3   9         91.95         99.46        26.35 o                         
 -27   3   9         67.06         34.27        23.11 o                         
 -25   3   9         37.23         42.17        21.24 o                         
 -23   3   9        141.15         89.02        21.24 o                         
 -21   3   9         63.01         40.27        22.04 o                         
 -19   3   9        926.19        854.10        35.20 o                         
 -17   3   9        489.72        441.75        20.70 o                         
 -15   3   9       1458.22       1451.51        24.95 o                         
 -13   3   9        494.49        518.41        14.17 o                         
 -11   3   9       4957.48       4945.64        53.76 o                         
  -9   3   9         30.60         19.46         6.38 o                         
  -7   3   9         22.88         33.73         6.69 o                         
  -5   3   9       1199.77       1201.00        21.87 o                         
  -3   3   9        110.05        111.33         9.85 o                         
  -1   3   9         19.79         32.39         8.81 o                         
   1   3   9        263.29        256.94        14.59 o                         
   3   3   9         30.45         25.93         7.14 o                         
   5   3   9        677.74        646.68        17.86 o                         
   7   3   9        106.20         85.55        13.05 o                         
   9   3   9       3859.18       3598.87        56.04 o                         
  11   3   9         59.20         74.94        18.11 o                         
  13   3   9        137.38         96.56        22.99 o                         
  15   3   9          0.22         10.58        20.20 o                         
  17   3   9         83.85        104.18        28.31 o                         
  19   3   9         59.84         75.80        39.13 o                         
  21   3   9          1.67        -25.46        50.91 o                         
 -32   4   9        102.33        106.91        46.80 o                         
 -30   4   9         43.04         45.93        40.93 o                         
 -28   4   9          5.29        -21.58        21.58 o                         
 -26   4   9        163.48        104.85        24.02 o                         
 -24   4   9         15.39          7.97        19.27 o                         
 -22   4   9        389.55        334.97        27.53 o                         
 -20   4   9        358.02        374.20        27.42 o                         
 -18   4   9       2141.10       2282.68        45.98 o                         
 -16   4   9        252.37        232.60        16.32 o                         
 -14   4   9       2765.82       2805.08        52.53 o                         
 -12   4   9        997.96        949.64        23.93 o                         
 -10   4   9       3998.73       4053.32        48.04 o                         
  -8   4   9         89.48         77.65         8.69 o                         
  -6   4   9       5993.83       6234.54        66.29 o                         
  -4   4   9       2647.57       2923.40        38.11 o                         
  -2   4   9         47.03         77.33        11.53 o                         
   0   4   9        339.60        423.83        13.99 o                         
   2   4   9         40.97         38.33         6.87 o                         
   4   4   9        273.51        271.09        14.88 o                         
   6   4   9          3.68         -4.73         9.36 o                         
   8   4   9         27.96         17.65        14.85 o                         
  10   4   9         94.59         89.29        18.61 o                         
  12   4   9        298.81        263.46        25.44 o                         
  14   4   9         85.43         85.82        22.11 o                         
  16   4   9        165.93        145.37        25.62 o                         
  18   4   9        521.48        517.41        52.36 o                         
  20   4   9        225.82        278.77        38.62 o                         
 -31   5   9        453.31        419.08       105.64 o                         
 -29   5   9         99.51        145.54        45.66 o                         
 -27   5   9         33.18         56.37        28.31 o                         
 -25   5   9        272.49        291.20        29.41 o                         
 -23   5   9         38.55         24.91        22.41 o                         
 -21   5   9        787.78        806.62        38.50 o                         
 -19   5   9        744.45        744.68        28.08 o                         
 -17   5   9        576.01        571.64        20.41 o                         
 -15   5   9         38.10         54.82        10.20 o                         
 -13   5   9       1408.96       1374.69        30.17 o                         
 -11   5   9        427.67        406.97        19.16 o                         
  -9   5   9        793.16        767.73        20.07 o                         
  -7   5   9        238.34        283.25        17.37 o                         
  -5   5   9       1538.61       1499.92        26.61 o                         
  -3   5   9         17.53         36.94         8.14 o                         
  -1   5   9         61.60         64.89         8.35 o                         
   1   5   9         14.49         16.00         6.79 o                         
   3   5   9        145.65        157.32        12.10 o                         
   5   5   9       1073.08       1051.25        33.64 o                         
   7   5   9        155.43        164.55        19.32 o                         
   9   5   9        274.72        275.63        24.97 o                         
  11   5   9        442.15        375.28        29.50 o                         
  13   5   9        520.62        432.25        32.30 o                         
  15   5   9        525.62        548.44        37.50 o                         
  17   5   9         90.66        143.98        44.09 o                         
  19   5   9          1.00        -26.21        26.21 o                         
 -30   6   9        307.39        366.25        61.12 o                         
 -28   6   9         16.66        -34.06        34.06 o                         
 -26   6   9        374.26        253.62        47.67 o                         
 -24   6   9       1053.53       1098.52        46.34 o                         
 -22   6   9         84.41         82.54        22.00 o                         
 -20   6   9       1771.57       1807.45        51.98 o                         
 -18   6   9        356.43        314.11        17.84 o                         
 -16   6   9        606.39        635.34        22.39 o                         
 -14   6   9         70.77         59.83        11.39 o                         
 -12   6   9        160.71        175.18        13.36 o                         
 -10   6   9          4.67          8.03         8.66 o                         
  -8   6   9       2579.74       2806.85        41.74 o                         
  -6   6   9       1104.19       1085.47        25.80 o                         
  -4   6   9       1932.36       1966.17        31.86 o                         
  -2   6   9        296.46        270.90        20.11 o                         
   0   6   9       2999.98       3022.17        39.27 o                         
   2   6   9       2396.44       2359.46        49.54 o                         
   4   6   9       2091.89       2085.76        48.20 o                         
   6   6   9       1138.23       1039.40        36.62 o                         
   8   6   9         33.30         28.02        17.48 o                         
  10   6   9         31.98         42.50        18.55 o                         
  12   6   9       1333.96       1364.63        47.76 o                         
  14   6   9        286.88        266.87        29.39 o                         
  16   6   9        321.58        300.33        33.71 o                         
  18   6   9        900.29        925.60        50.69 o                         
 -29   7   9        123.39         37.38        45.87 o                         
 -27   7   9        429.51        370.80        54.88 o                         
 -25   7   9         34.06         -9.04        35.86 o                         
 -23   7   9         12.58         39.18        26.90 o                         
 -21   7   9        240.50        276.63        27.86 o                         
 -19   7   9         11.02          3.16        12.44 o                         
 -17   7   9        874.40        908.29        26.75 o                         
 -15   7   9         59.94         51.75        11.94 o                         
 -13   7   9       1262.05       1336.43        32.11 o                         
 -11   7   9       4556.00       4477.92        57.16 o                         
  -9   7   9        749.01        852.74        23.22 o                         
  -7   7   9       1434.66       1429.48        34.72 o                         
  -5   7   9       3668.79       3722.60        50.43 o                         
  -3   7   9          3.54          3.26         8.14 o                         
  -1   7   9         11.63          9.56         8.97 o                         
   1   7   9         71.45         56.39        15.34 o                         
   3   7   9        230.45        219.42        23.15 o                         
   5   7   9        540.24        520.01        29.51 o                         
   7   7   9        216.03        174.37        22.27 o                         
   9   7   9         11.63         19.76        18.11 o                         
  11   7   9         93.39         93.27        23.06 o                         
  13   7   9        164.90        184.92        27.35 o                         
  15   7   9        133.80        106.40        27.71 o                         
  17   7   9          2.43        -13.10        24.46 o                         
  19   7   9        977.34        855.30       112.00 o                         
 -28   8   9        181.51        125.98        52.89 o                         
 -26   8   9          5.33        -23.93        40.47 o                         
 -24   8   9        353.52        307.17        49.28 o                         
 -22   8   9        115.09        149.11        32.49 o                         
 -20   8   9        282.45        295.73        28.25 o                         
 -18   8   9       2537.29       2518.42        45.30 o                         
 -16   8   9        174.88        177.95        15.93 o                         
 -14   8   9       5197.44       5239.32        67.50 o                         
 -12   8   9        527.01        534.80        21.52 o                         
 -10   8   9       1688.88       1754.93        34.08 o                         
  -8   8   9       1186.35       1186.29        28.27 o                         
  -6   8   9       1459.71       1392.22        31.74 o                         
  -4   8   9        196.91        246.18        18.21 o                         
  -2   8   9         13.41         20.56        12.00 o                         
   0   8   9          4.05          6.19        15.56 o                         
   2   8   9         11.71         -7.84        16.17 o                         
   4   8   9          2.59          3.37        16.13 o                         
   6   8   9         73.25         68.78        19.57 o                         
   8   8   9         34.80         29.60        19.12 o                         
  10   8   9         74.60         91.22        34.90 o                         
  12   8   9       1518.41       1515.55        54.24 o                         
  14   8   9         13.07         42.25        24.77 o                         
  16   8   9        113.24        113.94        29.40 o                         
  18   8   9         38.04         -7.64        58.55 o                         
 -27   9   9        173.77         90.66        89.09 o                         
 -25   9   9       1557.19       1580.13        91.64 o                         
 -23   9   9       2078.96       2188.99        99.89 o                         
 -21   9   9       2199.69       2328.99        97.79 o                         
 -19   9   9       3510.48       3693.46        70.22 o                         
 -17   9   9        376.36        392.76        24.97 o                         
 -15   9   9        138.22        169.78        16.88 o                         
 -13   9   9        434.96        405.48        22.20 o                         
 -11   9   9         40.33         50.98        12.96 o                         
  -9   9   9          6.09          6.11        11.01 o                         
  -7   9   9          9.61         21.24        11.55 o                         
  -5   9   9       3329.58       3490.89        56.35 o                         
  -3   9   9        719.94        728.34        49.23 o                         
  -1   9   9       1083.53       1059.44        37.48 o                         
   1   9   9       1160.88       1092.26        39.39 o                         
   3   9   9        713.02        664.60        34.57 o                         
   5   9   9        440.68        384.46        29.78 o                         
   7   9   9        148.22        110.20        24.25 o                         
   9   9   9         63.90         73.18        26.45 o                         
  11   9   9        315.71        277.09        33.80 o                         
  13   9   9        318.91        256.63        32.12 o                         
  15   9   9         41.06         45.35        26.63 o                         
  17   9   9        175.68        320.74        96.73 o                         
 -26  10   9        844.56        903.71       323.28 o                         
 -24  10   9        185.12        234.69        53.46 o                         
 -22  10   9        182.24        158.77        45.24 o                         
 -20  10   9          2.26        -35.06        35.06 o                         
 -18  10   9        146.90        154.28        21.17 o                         
 -16  10   9        360.49        347.44        22.15 o                         
 -14  10   9        925.20        954.11        31.50 o                         
 -12  10   9        604.91        566.08        25.00 o                         
 -10  10   9       2145.18       2141.65        41.30 o                         
  -8  10   9         37.68         46.16        14.01 o                         
  -6  10   9       2014.81       1885.24        42.33 o                         
  -4  10   9        232.49        220.45        23.55 o                         
  -2  10   9         55.78         50.61        17.88 o                         
   0  10   9        206.41        221.62        32.70 o                         
   2  10   9        360.02        301.74        26.63 o                         
   4  10   9        887.95        905.78        51.93 o                         
   6  10   9        273.93        254.15        28.28 o                         
   8  10   9        100.62         54.37        22.26 o                         
  10  10   9         89.99         68.14        25.02 o                         
  12  10   9         69.11         67.01        31.97 o                         
  14  10   9         16.99         10.37        28.28 o                         
 -25  11   9         87.94         60.05        64.91 o                         
 -23  11   9         39.69         20.91        42.04 o                         
 -21  11   9          3.45         -0.62        36.60 o                         
 -19  11   9        838.56        733.04        63.88 o                         
 -17  11   9        135.10        119.18        20.45 o                         
 -15  11   9       1498.95       1492.20        43.01 o                         
 -13  11   9       1127.84       1137.28        37.85 o                         
 -11  11   9       1220.77       1204.22        34.20 o                         
  -9  11   9        304.58        291.20        22.25 o                         
  -7  11   9        399.77        380.20        24.34 o                         
  -5  11   9       1217.81       1204.05        44.38 o                         
  -3  11   9        687.13        662.51        34.82 o                         
  -1  11   9        317.17        318.88        28.53 o                         
   1  11   9       1021.33       1038.41        42.75 o                         
   3  11   9        710.24        766.37        50.02 o                         
   5  11   9        831.68        768.77        42.64 o                         
   7  11   9       1855.20       1915.82        59.57 o                         
   9  11   9        275.89        298.12        33.96 o                         
  11  11   9       1912.17       1897.40        72.73 o                         
  13  11   9        997.22        903.14        53.21 o                         
 -24  12   9        151.66         56.00        68.73 o                         
 -22  12   9        793.05        812.18        82.73 o                         
 -20  12   9         17.93         -1.62        59.82 o                         
 -18  12   9       1182.06       1268.32        92.15 o                         
 -16  12   9        248.10        279.30        29.51 o                         
 -14  12   9        678.62        760.17        35.21 o                         
 -12  12   9         31.98          4.52        18.36 o                         
 -10  12   9        428.41        527.69        31.39 o                         
  -8  12   9         46.96        100.57        18.62 o                         
  -6  12   9       1259.82       1308.75        45.16 o                         
  -4  12   9       1161.35       1154.38        43.81 o                         
  -2  12   9        140.99        128.36        23.14 o                         
   0  12   9        392.25        386.82        31.89 o                         
   2  12   9          5.65         44.79        22.57 o                         
   4  12   9        128.19        102.62        25.64 o                         
   6  12   9         50.75         29.49        24.98 o                         
   8  12   9        202.15        206.52        31.70 o                         
  10  12   9         79.73         61.65        28.01 o                         
 -23  13   9         69.28         17.82        73.82 o                         
 -21  13   9        146.81        100.55        48.60 o                         
 -19  13   9        502.13        413.19        55.80 o                         
 -17  13   9        295.30        325.28        34.57 o                         
 -15  13   9        997.20       1233.78        54.84 o                         
 -13  13   9        748.46        745.64        43.36 o                         
 -11  13   9        643.83        701.34        38.43 o                         
  -9  13   9        161.92        164.26        29.16 o                         
  -7  13   9         69.33         64.39        30.86 o                         
  -5  13   9        239.28        175.66        24.43 o                         
  -3  13   9         31.01         13.91        20.40 o                         
  -1  13   9        425.16        425.21        33.67 o                         
   1  13   9        287.92        318.48        31.94 o                         
   3  13   9       1075.36       1075.80        49.92 o                         
   5  13   9        125.48        137.48        29.40 o                         
   7  13   9        913.12        893.32        50.14 o                         
   9  13   9          3.50         -5.94        28.32 o                         
 -20  14   9        424.45        458.20        99.28 o                         
 -18  14   9       1293.91       1420.15       129.82 o                         
 -16  14   9          4.00         35.84        28.06 o                         
 -14  14   9       1495.85       1456.53        62.56 o                         
 -12  14   9          5.05         14.16        25.86 o                         
 -10  14   9       1163.31       1165.96        56.32 o                         
  -8  14   9         11.12          7.53        25.08 o                         
  -6  14   9        843.60        848.73        50.93 o                         
  -4  14   9        133.98        187.00        45.19 o                         
  -2  14   9        339.23        352.21        32.76 o                         
   0  14   9        278.76        239.44        30.62 o                         
   2  14   9        558.29        557.50        59.52 o                         
   4  14   9        207.49        206.42        32.94 o                         
   6  14   9        454.43        477.84        43.36 o                         
 -17  15   9        110.78         68.73        56.00 o                         
 -15  15   9        107.75         77.32        30.72 o                         
 -13  15   9        337.43        333.85        47.47 o                         
 -11  15   9        345.96        369.95        51.09 o                         
  -9  15   9        913.92       1063.76        59.26 o                         
  -7  15   9       1368.59       1395.13        65.01 o                         
  -5  15   9       1700.87       1749.96        69.19 o                         
  -3  15   9       1119.94       1147.49        61.62 o                         
  -1  15   9        656.28        676.78        47.35 o                         
   1  15   9        200.27        205.11        37.05 o                         
   3  15   9         54.27         74.29        41.38 o                         
   5  15   9         17.48        -50.91        50.91 o                         
 -14  16   9       2443.17       2479.09       165.46 o                         
 -12  16   9        784.93        937.27        72.00 o                         
 -10  16   9       1079.56       1101.97        86.55 o                         
  -8  16   9        298.81        348.23        55.92 o                         
  -6  16   9        268.81        221.85        38.15 o                         
  -4  16   9        214.09        177.74        39.63 o                         
  -2  16   9        170.05        252.01        76.37 o                         
 -34   0  10        606.74        644.77        75.84 o                         
 -32   0  10       2337.63       2729.80       109.46 o                         
 -30   0  10        155.20        115.23        40.47 o                         
 -28   0  10        233.36        257.76        44.57 o                         
 -26   0  10       1052.50        932.71        63.64 o                         
 -24   0  10       3575.68       3470.84       166.73 o                         
 -22   0  10       9252.33       9826.43       195.14 o                         
 -20   0  10      23855.87      22884.91       374.28 o                         
 -18   0  10        180.55        273.26        42.00 o                         
 -16   0  10      53716.75      52614.18       778.44 o                         
 -14   0  10      18577.84      19369.33       312.26 o                         
 -12   0  10       7149.16       7250.15       187.10 o                         
 -10   0  10       2069.52       1986.61        36.74 o                         
  -8   0  10      12431.12      12461.72       161.84 o                         
  -6   0  10       4319.57       4060.77        65.47 o                         
  -4   0  10       8381.07       8523.83       117.89 o                         
  -2   0  10        334.63        212.92        27.81 o                         
   0   0  10       3577.12       3109.19        69.32 o                         
   2   0  10      20457.54      19190.93       244.44 o                         
   4   0  10      25207.08      24988.75       312.01 o                         
   6   0  10      14080.19      13560.47       184.01 o                         
   8   0  10      13120.29      13164.72       182.96 o                         
  10   0  10       9503.02       8886.11       169.75 o                         
  12   0  10        341.65        369.83        76.37 o                         
  14   0  10        421.06        343.04        80.18 o                         
  16   0  10         31.36          2.55        43.27 o                         
  18   0  10         83.63        145.10        56.00 o                         
  20   0  10        358.36        458.20        99.28 o                         
 -33   1  10       1379.64       1319.63        70.99 o                         
 -31   1  10       3268.71       3402.78        83.24 o                         
 -29   1  10        678.23        663.42        42.57 o                         
 -27   1  10       3812.82       3914.48        82.33 o                         
 -25   1  10       1781.47       1823.74        55.96 o                         
 -23   1  10       3539.69       3417.56        80.46 o                         
 -21   1  10       4695.84       4562.07        81.68 o                         
 -19   1  10         68.77         60.71        17.47 o                         
 -17   1  10       4513.44       4190.39       126.35 o                         
 -15   1  10      14568.86      14408.36       173.37 o                         
 -13   1  10      12179.89      11604.12       218.58 o                         
 -11   1  10       8437.73       8849.87       122.64 o                         
  -9   1  10       1066.58        794.53        15.63 o                         
  -7   1  10      41844.11      43560.63       364.45 o                         
  -5   1  10       8478.62       8745.25       107.61 o                         
  -3   1  10       5727.43       6293.72        65.88 o                         
  -1   1  10       6641.21       6799.74        70.77 o                         
   1   1  10       2704.42       2628.21        36.99 o                         
   3   1  10       5452.77       5986.02        66.20 o                         
   5   1  10       3511.57       3276.88        44.44 o                         
   7   1  10        568.24        454.04        18.62 o                         
   9   1  10       2978.77       2781.56        66.56 o                         
  11   1  10        856.89        951.05        33.07 o                         
  13   1  10       1719.20       1696.51        48.30 o                         
  15   1  10       1721.76       1998.87        81.81 o                         
  17   1  10       3147.04       3194.68        90.13 o                         
  19   1  10         26.93        -31.46        31.46 o                         
 -34   2  10        373.55        288.60        61.12 o                         
 -32   2  10       4435.73       4686.45       131.25 o                         
 -30   2  10        543.92        486.60        38.90 o                         
 -28   2  10       2820.20       2712.38       110.59 o                         
 -26   2  10       3246.09       3348.83        74.98 o                         
 -24   2  10       1897.62       2003.40        55.51 o                         
 -22   2  10       2685.69       2684.79        61.47 o                         
 -20   2  10       4705.63       4428.93        78.83 o                         
 -18   2  10       5493.54       5350.39       105.14 o                         
 -16   2  10      19336.21      18474.66       215.37 o                         
 -14   2  10       1177.72       1057.72        33.33 o                         
 -12   2  10       1157.71       1205.78        19.71 o                         
 -10   2  10         43.55         22.57         5.69 o                         
  -8   2  10       9330.29       9611.42       145.15 o                         
  -6   2  10      15707.87      15882.20       143.22 o                         
  -4   2  10      10394.83      11132.02       105.35 o                         
  -2   2  10       8129.07       8549.85        85.45 o                         
   0   2  10         29.06         58.47         8.50 o                         
   2   2  10       8843.93       8870.97        89.32 o                         
   4   2  10        169.26        164.30        11.45 o                         
   6   2  10        123.97        129.12        13.83 o                         
   8   2  10         99.50        105.25        14.37 o                         
  10   2  10       1137.37        975.33        30.36 o                         
  12   2  10       1085.44       1125.70        40.18 o                         
  14   2  10       2484.38       2529.15        72.38 o                         
  16   2  10       2466.83       2638.38        79.00 o                         
  18   2  10        405.47        473.87        53.91 o                         
 -33   3  10        951.08       1173.68        93.87 o                         
 -31   3  10       1109.18       1187.37       114.21 o                         
 -29   3  10         46.68         31.31        24.13 o                         
 -27   3  10       1266.08       1133.53        50.29 o                         
 -25   3  10       1316.64       1348.49        49.48 o                         
 -23   3  10       5842.28       5878.04        99.20 o                         
 -21   3  10       4840.32       4830.30        95.72 o                         
 -19   3  10       2105.24       2206.26        53.04 o                         
 -17   3  10       3060.80       3089.42        61.03 o                         
 -15   3  10       9386.14       9235.03        91.62 o                         
 -13   3  10       4523.99       4431.05        50.88 o                         
 -11   3  10        147.11        193.31        10.15 o                         
  -9   3  10         33.47         35.59         7.39 o                         
  -7   3  10       3134.15       3008.32        41.69 o                         
  -5   3  10       2218.00       2114.97        31.38 o                         
  -3   3  10        541.92        686.40        17.92 o                         
  -1   3  10       1783.08       1539.89        26.80 o                         
   1   3  10        900.09        714.29        18.70 o                         
   3   3  10       5157.98       5753.24        69.50 o                         
   5   3  10      12340.36      12312.73       133.49 o                         
   7   3  10         22.44         31.43        12.11 o                         
   9   3  10       4706.42       4884.50        89.65 o                         
  11   3  10        217.76        227.97        23.74 o                         
  13   3  10         48.88         55.38        19.89 o                         
  15   3  10         55.72         75.89        25.83 o                         
  17   3  10        270.32        250.72        34.70 o                         
  19   3  10         77.96         45.82        31.26 o                         
 -32   4  10       2708.02       2785.47       116.96 o                         
 -30   4  10        183.65        196.48        37.58 o                         
 -28   4  10       1071.09       1079.72        72.38 o                         
 -26   4  10       3296.89       3405.57        77.00 o                         
 -24   4  10       1156.95       1155.21        46.10 o                         
 -22   4  10       4214.13       4050.52       104.71 o                         
 -20   4  10       5181.66       4959.40        85.42 o                         
 -18   4  10       1178.75       1155.81        44.46 o                         
 -16   4  10      27743.29      27718.02       244.15 o                         
 -14   4  10       2196.75       2369.21        34.68 o                         
 -12   4  10      15597.24      15819.88       159.19 o                         
 -10   4  10       1852.74       1884.22        30.02 o                         
  -8   4  10      14970.92      14796.82       137.00 o                         
  -6   4  10       5685.19       5827.05        63.88 o                         
  -4   4  10       3278.19       3240.44        41.96 o                         
  -2   4  10       1951.78       1961.19        35.65 o                         
   0   4  10        234.35        266.42        14.48 o                         
   2   4  10       9971.48      10177.19        99.76 o                         
   4   4  10       2808.34       2815.15        45.03 o                         
   6   4  10       1711.78       1729.72        44.11 o                         
   8   4  10       2912.81       2858.66        59.66 o                         
  10   4  10       1145.51       1140.16        40.28 o                         
  12   4  10       2175.14       2310.54        59.07 o                         
  14   4  10       1738.82       1729.17        54.36 o                         
  16   4  10       1836.28       1899.77        69.98 o                         
  18   4  10        337.36        310.68        39.84 o                         
  20   4  10        449.76        351.28        71.27 o                         
 -31   5  10        963.28       1029.48        81.76 o                         
 -29   5  10        396.85        309.33        51.28 o                         
 -27   5  10        900.66        856.87        60.37 o                         
 -25   5  10       1802.40       1891.41        80.46 o                         
 -23   5  10       4425.86       4475.27        86.00 o                         
 -21   5  10       3277.03       3244.01        68.55 o                         
 -19   5  10       5904.07       5893.76        95.37 o                         
 -17   5  10       5436.53       5578.61        66.63 o                         
 -15   5  10      19638.36      19945.74       183.01 o                         
 -13   5  10       8906.95       8986.55        92.84 o                         
 -11   5  10       4204.47       4566.43        67.20 o                         
  -9   5  10       3303.90       3199.28        43.29 o                         
  -7   5  10      13704.11      14199.36       133.74 o                         
  -5   5  10      13345.45      13838.93       130.56 o                         
  -3   5  10       6859.15       7138.51        76.03 o                         
  -1   5  10       7279.98       7344.45        77.24 o                         
   1   5  10       6083.63       5572.67        83.21 o                         
   3   5  10       3077.87       2863.36        56.19 o                         
   5   5  10      15526.62      14330.16       176.83 o                         
   7   5  10        192.90        183.92        21.52 o                         
   9   5  10       7763.64       7200.16       149.54 o                         
  11   5  10       2430.65       2296.87        59.01 o                         
  13   5  10       1580.47       1535.72        51.88 o                         
  15   5  10        732.55        745.35        43.13 o                         
  17   5  10        254.59        288.57        39.63 o                         
  19   5  10         34.74         45.82        61.09 o                         
 -30   6  10        575.99        620.06        68.33 o                         
 -28   6  10       2140.56       2317.71       103.49 o                         
 -26   6  10       2546.38       2641.46        69.73 o                         
 -24   6  10       1922.37       1891.68        57.47 o                         
 -22   6  10       1365.02       1439.08        49.36 o                         
 -20   6  10       3694.46       3535.20        98.10 o                         
 -18   6  10        290.00        285.03        25.85 o                         
 -16   6  10      17199.28      17052.52       162.61 o                         
 -14   6  10       2258.99       2141.84        36.38 o                         
 -12   6  10       8188.68       8237.23        87.77 o                         
 -10   6  10       1969.00       1842.17        32.49 o                         
  -8   6  10       8468.54       8475.91        89.00 o                         
  -6   6  10       9342.66       9437.62        96.27 o                         
  -4   6  10      11109.39      11217.28       110.49 o                         
  -2   6  10      12969.00      13278.16       126.54 o                         
   0   6  10       2005.83       2074.42        48.13 o                         
   2   6  10      13667.32      14299.18       175.49 o                         
   4   6  10       1811.80       1996.98        48.57 o                         
   6   6  10        938.66       1131.28        39.03 o                         
   8   6  10         41.70         64.40        18.88 o                         
  10   6  10         37.36         58.67        19.67 o                         
  12   6  10        565.45        648.38        39.01 o                         
  14   6  10       1114.41       1007.90        52.50 o                         
  16   6  10       1144.36       1275.99        77.82 o                         
  18   6  10        316.38        257.02        57.40 o                         
 -29   7  10        540.44        513.42        67.34 o                         
 -27   7  10       2464.38       2698.18       108.89 o                         
 -25   7  10       2938.10       3068.96       148.91 o                         
 -23   7  10       4287.66       4369.30        86.73 o                         
 -21   7  10       1397.37       1473.30        70.91 o                         
 -19   7  10        405.98        345.68        28.96 o                         
 -17   7  10        657.85        649.73        24.42 o                         
 -15   7  10        646.04        616.05        22.71 o                         
 -13   7  10       2382.69       2410.51        39.74 o                         
 -11   7  10       1740.34       1717.83        37.40 o                         
  -9   7  10       4674.82       4544.88        58.06 o                         
  -7   7  10      10117.76      10062.41       103.56 o                         
  -5   7  10       9041.94       9042.05        94.64 o                         
  -3   7  10       1811.18       1851.03        47.81 o                         
  -1   7  10       1983.10       1965.79        46.02 o                         
   1   7  10         79.65         86.82        17.68 o                         
   3   7  10        841.72       1026.87        37.37 o                         
   5   7  10       2810.71       3076.44        64.25 o                         
   7   7  10         26.92         59.79        19.57 o                         
   9   7  10       1078.16       1063.14        43.65 o                         
  11   7  10       1041.78       1072.15        47.20 o                         
  13   7  10       2382.29       2432.42       112.06 o                         
  15   7  10       1574.17       1607.92        60.14 o                         
  17   7  10       1938.58       2096.17        72.64 o                         
 -28   8  10        150.04        133.64        52.20 o                         
 -26   8  10        480.13        407.14        56.68 o                         
 -24   8  10       1761.25       1902.32        93.39 o                         
 -22   8  10       1670.95       1655.39        54.74 o                         
 -20   8  10       5726.93       5849.94       100.83 o                         
 -18   8  10       1947.37       1976.18        64.04 o                         
 -16   8  10       9818.10      10067.42       109.63 o                         
 -14   8  10       3684.91       3742.48        54.96 o                         
 -12   8  10        966.95        971.61        28.15 o                         
 -10   8  10        127.26        139.50        13.90 o                         
  -8   8  10         22.07         37.07        12.21 o                         
  -6   8  10        699.09        630.47        26.44 o                         
  -4   8  10        146.87        162.03        15.44 o                         
  -2   8  10        486.15        474.20        28.11 o                         
   0   8  10         52.84         75.29        17.07 o                         
   2   8  10       1898.84       1902.64        49.26 o                         
   4   8  10       5258.00       4805.29        84.90 o                         
   6   8  10       5188.36       5104.79       111.63 o                         
   8   8  10       2677.36       2650.90        65.95 o                         
  10   8  10       1122.41       1121.72        55.48 o                         
  12   8  10        444.17        432.09        37.12 o                         
  14   8  10         83.27         65.16        27.96 o                         
  16   8  10        157.67        118.24        32.04 o                         
 -27   9  10        945.05        930.85        79.96 o                         
 -25   9  10       1155.98       1248.45        87.28 o                         
 -23   9  10        703.83        688.88        86.55 o                         
 -21   9  10        364.48        406.17        39.69 o                         
 -19   9  10        755.08        762.20        49.97 o                         
 -17   9  10       3875.40       3837.31        58.88 o                         
 -15   9  10       4088.67       4227.69        61.41 o                         
 -13   9  10       3811.67       4014.14        58.16 o                         
 -11   9  10       4525.51       4416.37        61.16 o                         
  -9   9  10         87.70        131.22        15.01 o                         
  -7   9  10       5593.12       5669.24        78.86 o                         
  -5   9  10        779.61        834.94        29.38 o                         
  -3   9  10       4570.21       4418.65        78.00 o                         
  -1   9  10       1798.73       1712.04        47.07 o                         
   1   9  10       1839.72       1809.17        49.32 o                         
   3   9  10       1596.81       1566.81        48.54 o                         
   5   9  10       2071.42       2107.25        56.21 o                         
   7   9  10        115.10        153.04        37.84 o                         
   9   9  10        156.97        130.58        26.03 o                         
  11   9  10        772.88        696.32        44.46 o                         
  13   9  10       1984.39       1986.03        66.80 o                         
  15   9  10        948.13        902.75        59.50 o                         
 -26  10  10       1263.81       1347.56       123.33 o                         
 -24  10  10       3793.69       3831.67       132.21 o                         
 -22  10  10        548.40        483.59        61.20 o                         
 -20  10  10       2191.64       2193.98        77.89 o                         
 -18  10  10         24.95          0.21        23.59 o                         
 -16  10  10       1902.16       1874.47        41.62 o                         
 -14  10  10        697.80        734.24        29.03 o                         
 -12  10  10       2393.79       2417.41        45.10 o                         
 -10  10  10       5168.23       5224.89        69.51 o                         
  -8  10  10       9519.16       9242.94       113.74 o                         
  -6  10  10      10326.99      10083.18       123.75 o                         
  -4  10  10      14677.16      14282.59       181.25 o                         
  -2  10  10       4940.32       4571.64       109.86 o                         
   0  10  10       1412.34       1324.82        47.73 o                         
   2  10  10        945.71        945.57        41.90 o                         
   4  10  10        264.08        244.08        26.80 o                         
   6  10  10        663.00        705.45        40.86 o                         
   8  10  10         25.54         14.07        22.98 o                         
  10  10  10        458.19        435.20        36.44 o                         
  12  10  10        999.03        901.07        53.28 o                         
  14  10  10       1996.05       2000.53       160.37 o                         
 -25  11  10       1298.61       1217.83       178.06 o                         
 -23  11  10       2080.27       1934.98       101.40 o                         
 -21  11  10        855.52        925.42        85.28 o                         
 -19  11  10       2347.39       2373.29       101.69 o                         
 -17  11  10       3488.39       3420.62        65.86 o                         
 -15  11  10       1993.93       1905.93        49.68 o                         
 -13  11  10       4156.19       4227.08       121.62 o                         
 -11  11  10       2003.78       1933.33        46.36 o                         
  -9  11  10       1739.33       1788.90        43.82 o                         
  -7  11  10       1798.14       1891.86        50.49 o                         
  -5  11  10       2114.65       2085.57        54.62 o                         
  -3  11  10       1685.95       1787.82        53.97 o                         
  -1  11  10       2800.09       2793.74        72.75 o                         
   1  11  10       2863.22       2963.55        68.94 o                         
   3  11  10       5026.89       4983.80        93.59 o                         
   5  11  10       6955.44       6949.41       129.70 o                         
   7  11  10       1653.07       1613.71        58.11 o                         
   9  11  10        512.46        546.02        41.51 o                         
  11  11  10        133.17        144.52        32.38 o                         
 -24  12  10       1414.15       1385.18       218.79 o                         
 -22  12  10        798.37        735.62        72.48 o                         
 -20  12  10       1193.57       1090.29       165.46 o                         
 -18  12  10       1280.07       1216.73        80.08 o                         
 -16  12  10       2691.85       2451.85        57.05 o                         
 -14  12  10       1240.62       1300.03        46.57 o                         
 -12  12  10       1908.08       1822.32        52.76 o                         
 -10  12  10        787.89        821.31        39.80 o                         
  -8  12  10        877.39        821.26        38.69 o                         
  -6  12  10        681.52        727.73        38.02 o                         
  -4  12  10       1347.95       1362.50        47.81 o                         
  -2  12  10        866.94        750.50        39.79 o                         
   0  12  10        158.13        195.03        27.86 o                         
   2  12  10        887.00        836.30        44.07 o                         
   4  12  10        936.82        986.83        49.01 o                         
   6  12  10       1078.00       1052.53        59.14 o                         
   8  12  10        987.76       1014.21        53.99 o                         
  10  12  10        336.73        279.38        37.65 o                         
 -23  13  10        920.11        931.66       117.09 o                         
 -21  13  10         76.24        101.49        98.00 o                         
 -19  13  10       1678.29       1593.48        98.92 o                         
 -17  13  10        943.93        883.30        99.28 o                         
 -15  13  10       1128.58       1047.31        53.89 o                         
 -13  13  10        938.88        958.42        43.84 o                         
 -11  13  10        376.91        428.22        37.65 o                         
  -9  13  10        128.73        107.92        28.88 o                         
  -7  13  10        131.92         87.15        21.31 o                         
  -5  13  10        322.94        288.98        30.25 o                         
  -3  13  10        121.30        101.49        24.40 o                         
  -1  13  10         62.99         56.85        22.49 o                         
   1  13  10         29.48         26.49        24.18 o                         
   3  13  10         45.83         60.84        25.79 o                         
   5  13  10        982.64       1007.55        54.01 o                         
   7  13  10        173.02        224.58        39.31 o                         
 -20  14  10        342.77        399.65        94.18 o                         
 -18  14  10        236.99        305.46        71.27 o                         
 -16  14  10       1037.68       1033.49        86.23 o                         
 -14  14  10        267.70        317.38        37.15 o                         
 -12  14  10       1863.12       2016.87        69.04 o                         
 -10  14  10        467.51        445.13        39.93 o                         
  -8  14  10       1330.67       1373.36        60.52 o                         
  -6  14  10        856.50        851.58        53.30 o                         
  -4  14  10       1178.95       1169.32        50.84 o                         
  -2  14  10       1397.19       1333.46        53.13 o                         
   0  14  10        323.63        368.35        36.85 o                         
   2  14  10       1789.97       1897.23        91.85 o                         
   4  14  10        698.90        671.96        45.33 o                         
   6  14  10        618.92        722.93       106.91 o                         
 -17  15  10        186.92        262.19        71.27 o                         
 -15  15  10         29.72         15.27        43.27 o                         
 -13  15  10        536.04        539.06        55.80 o                         
 -11  15  10        632.12        645.07        48.97 o                         
  -9  15  10       2228.20       2435.66        79.82 o                         
  -7  15  10       3201.93       3373.77       129.92 o                         
  -5  15  10       4511.34       5020.94       130.59 o                         
  -3  15  10       2486.67       2498.26       116.12 o                         
  -1  15  10       1215.16       1154.06        54.41 o                         
   1  15  10        315.07        227.94        35.20 o                         
   3  15  10        123.12         25.46        53.46 o                         
 -12  16  10       1767.05       1796.89       127.28 o                         
 -10  16  10        563.82        542.72        63.42 o                         
  -8  16  10        210.30        174.45        39.02 o                         
  -6  16  10        138.61        138.85        48.89 o                         
  -4  16  10        393.37        427.65        96.73 o                         
 -33   1  11        465.56        418.17        41.29 o                         
 -31   1  11         14.95         -4.19        25.30 o                         
 -29   1  11         71.55         63.05        47.40 o                         
 -27   1  11        405.90        409.62        34.63 o                         
 -25   1  11       1011.25        977.82        45.33 o                         
 -23   1  11        626.99        621.89        35.23 o                         
 -21   1  11         86.03         37.04        18.61 o                         
 -19   1  11          1.12          5.51        17.51 o                         
 -17   1  11         85.38         95.29        20.94 o                         
 -15   1  11        292.18        292.82        21.68 o                         
 -13   1  11        149.22        124.11        16.20 o                         
 -11   1  11        947.33        926.96        12.16 o                         
  -9   1  11         66.47        100.16        19.36 o                         
  -7   1  11          9.68         20.91         7.95 o                         
  -5   1  11        277.01        288.46        18.53 o                         
  -3   1  11        313.56        368.76        14.79 o                         
  -1   1  11         13.78         28.88         8.28 o                         
   1   1  11         12.76         18.78         8.33 o                         
   3   1  11        152.51        177.44        12.51 o                         
   5   1  11         12.64         12.69         8.87 o                         
   7   1  11         19.15         10.62        11.06 o                         
   9   1  11         77.81         67.59        15.39 o                         
  11   1  11         37.91         47.42        17.82 o                         
  13   1  11         29.64          0.06        22.81 o                         
  15   1  11        419.70        424.93        40.07 o                         
  17   1  11          3.66        -11.17        32.25 o                         
 -34   2  11        196.00        266.16        59.82 o                         
 -32   2  11        305.27        338.24        38.00 o                         
 -30   2  11        113.01        132.44        30.53 o                         
 -28   2  11          7.76         13.52        23.71 o                         
 -26   2  11        607.36        526.55        35.83 o                         
 -24   2  11         13.99         30.55        20.60 o                         
 -22   2  11         72.79         80.14        21.58 o                         
 -20   2  11        239.85        193.15        32.61 o                         
 -18   2  11       2053.53       2027.83        52.54 o                         
 -16   2  11         85.96         85.79        16.18 o                         
 -14   2  11          0.34         -2.68        12.37 o                         
 -12   2  11          2.03          3.95         5.72 o                         
 -10   2  11          6.25          7.55         5.59 o                         
  -8   2  11        265.58        246.35        15.47 o                         
  -6   2  11        244.32        262.02        12.44 o                         
  -4   2  11         24.02         13.21         7.15 o                         
  -2   2  11         91.05        139.14        27.38 o                         
   0   2  11        192.40        203.86        18.02 o                         
   2   2  11        652.15        626.97        21.72 o                         
   4   2  11       1208.58       1243.57        26.79 o                         
   6   2  11        899.18        786.25        26.12 o                         
   8   2  11          1.35         -5.65        11.67 o                         
  10   2  11        831.24        817.73        36.48 o                         
  12   2  11          4.32         16.12        21.20 o                         
  14   2  11         58.29         26.85        26.19 o                         
  16   2  11          1.13          4.46        28.06 o                         
  18   2  11        133.30          4.29        34.06 o                         
 -33   3  11         14.31         37.23        33.74 o                         
 -31   3  11          9.15          5.64        25.04 o                         
 -29   3  11          7.66        -13.24        24.56 o                         
 -27   3  11         59.02         81.83        24.93 o                         
 -25   3  11        164.19        137.46        25.02 o                         
 -23   3  11         48.62         21.25        19.86 o                         
 -21   3  11          1.48        -12.60        17.75 o                         
 -19   3  11        450.40        392.40        26.88 o                         
 -17   3  11       1098.59       1056.55        37.12 o                         
 -15   3  11        581.50        569.64        28.53 o                         
 -13   3  11          0.58         -5.26         5.26 o                         
 -11   3  11        177.74        196.09        15.00 o                         
  -9   3  11        257.60        279.26        24.67 o                         
  -7   3  11        517.91        535.94        16.73 o                         
  -5   3  11        106.05        101.90        10.26 o                         
  -3   3  11          7.86          9.37         7.80 o                         
  -1   3  11        452.43        436.32        18.82 o                         
   1   3  11        696.74        723.52        22.83 o                         
   3   3  11        502.44        455.57        17.26 o                         
   5   3  11       1511.86       1538.72        34.38 o                         
   7   3  11       3341.12       3116.84        53.88 o                         
   9   3  11        177.39        124.79        20.41 o                         
  11   3  11         30.99         -2.25        16.40 o                         
  13   3  11        180.85        162.11        29.10 o                         
  15   3  11          8.64         20.89        24.90 o                         
  17   3  11        153.30        159.44        33.23 o                         
  19   3  11          5.24         56.00        66.18 o                         
 -32   4  11         71.75         95.90        46.70 o                         
 -30   4  11          0.26         -8.02        24.40 o                         
 -28   4  11         21.61         36.11        25.48 o                         
 -26   4  11         54.24         32.47        23.06 o                         
 -24   4  11          5.00         37.83        20.15 o                         
 -22   4  11         48.88         36.21        23.35 o                         
 -20   4  11       3148.02       2994.85       134.84 o                         
 -18   4  11       1635.59       1524.47        45.47 o                         
 -16   4  11         58.60         50.85        18.74 o                         
 -14   4  11         24.38         42.64         8.17 o                         
 -12   4  11        280.31        290.37        22.41 o                         
 -10   4  11        285.29        334.73        14.93 o                         
  -8   4  11         96.62        128.89        10.72 o                         
  -6   4  11         77.56        110.19        10.36 o                         
  -4   4  11         35.20         12.98         9.33 o                         
  -2   4  11        199.81        191.22        12.14 o                         
   0   4  11       1640.74       1796.55        30.45 o                         
   2   4  11         20.89         -7.22        12.01 o                         
   4   4  11        149.52        177.36        14.72 o                         
   6   4  11          2.27         15.36        14.85 o                         
   8   4  11        871.71        825.34        42.45 o                         
  10   4  11        309.86        265.25        25.56 o                         
  12   4  11         76.12         34.59        20.30 o                         
  14   4  11        111.96        112.62        28.88 o                         
  16   4  11         63.76         87.11        30.79 o                         
  18   4  11        125.25        150.19        61.09 o                         
 -31   5  11          9.14        -31.79        36.60 o                         
 -29   5  11         77.46         73.15        33.62 o                         
 -27   5  11        114.68        168.37        29.11 o                         
 -25   5  11         41.75         52.82        36.01 o                         
 -23   5  11       1282.21       1231.75        47.76 o                         
 -21   5  11        238.51        252.23        27.29 o                         
 -19   5  11         39.97         24.55        20.58 o                         
 -17   5  11       2891.25       2927.22        62.00 o                         
 -15   5  11        257.27        191.28        15.75 o                         
 -13   5  11        625.79        633.78        22.21 o                         
 -11   5  11        209.55        204.94        18.97 o                         
  -9   5  11        704.63        744.02        20.87 o                         
  -7   5  11       1063.71       1235.39        67.06 o                         
  -5   5  11        433.69        486.24        17.65 o                         
  -3   5  11        318.48        350.34        15.91 o                         
  -1   5  11       3324.81       3360.18        45.08 o                         
   1   5  11        163.98        162.62        13.89 o                         
   3   5  11        228.28        190.79        20.30 o                         
   5   5  11        413.29        318.50        24.56 o                         
   7   5  11        750.18        733.84        38.05 o                         
   9   5  11        156.89        146.35        23.11 o                         
  11   5  11          1.07          1.21        18.85 o                         
  13   5  11        749.05        737.98        41.08 o                         
  15   5  11        715.20        806.63        63.53 o                         
  17   5  11        512.41        647.69        52.64 o                         
 -30   6  11         11.95         80.13        48.37 o                         
 -28   6  11         11.27         -4.17        87.82 o                         
 -26   6  11        196.24        211.31        29.98 o                         
 -24   6  11       1174.18       1150.08        49.25 o                         
 -22   6  11       1018.29       1071.49        45.42 o                         
 -20   6  11        174.78        128.12        25.35 o                         
 -18   6  11       1081.30       1141.96        43.03 o                         
 -16   6  11        302.54        303.16        16.89 o                         
 -14   6  11        371.06        362.47        17.89 o                         
 -12   6  11        216.52        208.71        14.61 o                         
 -10   6  11        289.04        298.21        25.48 o                         
  -8   6  11        674.74        710.59        22.11 o                         
  -6   6  11        205.17        227.87        14.59 o                         
  -4   6  11        426.38        412.78        17.27 o                         
  -2   6  11        257.51        266.40        14.21 o                         
   0   6  11         49.06         34.00        14.20 o                         
   2   6  11        485.70        425.75        26.51 o                         
   4   6  11        403.79        375.64        26.14 o                         
   6   6  11        416.92        441.43        33.07 o                         
   8   6  11         45.67         32.68        19.57 o                         
  10   6  11         16.49         10.82        20.36 o                         
  12   6  11        184.63        161.16        26.30 o                         
  14   6  11         71.42         34.54        24.58 o                         
  16   6  11         18.13          8.80        30.41 o                         
 -29   7  11         37.37         -6.11        44.89 o                         
 -27   7  11        150.06        141.33        67.46 o                         
 -25   7  11        228.20        191.74        28.62 o                         
 -23   7  11        833.65        820.88        87.08 o                         
 -21   7  11        194.40        240.97        28.22 o                         
 -19   7  11        460.37        493.17        33.64 o                         
 -17   7  11       5067.39       5161.12        89.03 o                         
 -15   7  11         63.77         82.50        12.87 o                         
 -13   7  11        695.18        677.53        23.20 o                         
 -11   7  11        433.74        410.44        18.84 o                         
  -9   7  11        119.46        117.09        13.03 o                         
  -7   7  11        775.27        793.76        23.60 o                         
  -5   7  11          2.48         11.52         9.50 o                         
  -3   7  11          7.84          6.47        11.52 o                         
  -1   7  11        800.36        854.07        33.05 o                         
   1   7  11         83.79         33.09        16.18 o                         
   3   7  11         38.96         45.11        17.45 o                         
   5   7  11        231.01        182.30        32.70 o                         
   7   7  11       1284.73       1275.00        44.95 o                         
   9   7  11         21.40         21.75        21.36 o                         
  11   7  11         10.41        -19.89        19.89 o                         
  13   7  11        441.42        515.49        38.90 o                         
  15   7  11         16.75         35.88        28.29 o                         
 -28   8  11         46.42          1.04        48.37 o                         
 -26   8  11        386.59        394.66        98.00 o                         
 -24   8  11         11.78         13.74        28.83 o                         
 -22   8  11        484.60        499.02        35.94 o                         
 -20   8  11       3323.14       3290.72        92.96 o                         
 -18   8  11        968.88       1052.48        46.27 o                         
 -16   8  11         49.95         42.35        14.75 o                         
 -14   8  11          1.69         -5.54        12.48 o                         
 -12   8  11         39.86         43.45        12.40 o                         
 -10   8  11          2.23          9.65        10.63 o                         
  -8   8  11         20.84         22.91        11.40 o                         
  -6   8  11        121.27        125.36        15.31 o                         
  -4   8  11         60.98         71.61        19.47 o                         
  -2   8  11         57.08         45.78        18.74 o                         
   0   8  11       2610.12       2545.79        57.35 o                         
   2   8  11        280.96        313.52        37.60 o                         
   4   8  11        777.02        710.77        52.54 o                         
   6   8  11        151.34        150.85        24.26 o                         
   8   8  11        173.87         87.29        24.20 o                         
  10   8  11        532.00        536.85        37.84 o                         
  12   8  11         29.36         30.40        25.31 o                         
  14   8  11         12.08         -2.67        27.42 o                         
  16   8  11         26.92         94.18        71.27 o                         
 -27   9  11         32.81         35.49        45.66 o                         
 -25   9  11        373.00        327.26        58.31 o                         
 -23   9  11       1021.76       1003.74        77.34 o                         
 -21   9  11          2.16         16.13        25.80 o                         
 -19   9  11         59.80         41.13        21.74 o                         
 -17   9  11       1151.01       1150.35        50.60 o                         
 -15   9  11        986.58        997.82        30.70 o                         
 -13   9  11         26.22         13.11        12.68 o                         
 -11   9  11        121.26        101.78        14.21 o                         
  -9   9  11        228.19        209.54        18.59 o                         
  -7   9  11         97.63         78.73        15.04 o                         
  -5   9  11       1402.43       1379.99        42.59 o                         
  -3   9  11         14.91         35.65        16.27 o                         
  -1   9  11       2320.29       2397.55        58.01 o                         
   1   9  11         23.38          2.76        16.58 o                         
   3   9  11        316.88        326.80        28.94 o                         
   5   9  11         10.28          9.26        20.86 o                         
   7   9  11       1050.70       1086.16        47.47 o                         
   9   9  11        118.30        142.15        28.64 o                         
  11   9  11        115.97        122.38        27.81 o                         
  13   9  11        411.95        378.06        49.22 o                         
 -26  10  11        142.25         72.55        50.40 o                         
 -24  10  11          2.28        -24.18        39.60 o                         
 -22  10  11        396.90        444.21        59.32 o                         
 -20  10  11        455.61        404.23        66.72 o                         
 -18  10  11       1995.90       2029.34        59.68 o                         
 -16  10  11        209.60        193.96        19.04 o                         
 -14  10  11         79.64         95.86        15.73 o                         
 -12  10  11        872.04        914.76        29.66 o                         
 -10  10  11        533.21        592.19        28.63 o                         
  -8  10  11       1421.24       1439.16        41.87 o                         
  -6  10  11       1491.24       1432.41        45.20 o                         
  -4  10  11        207.70        190.55        24.27 o                         
  -2  10  11        250.93        224.08        24.83 o                         
   0  10  11         32.78         33.79        19.63 o                         
   2  10  11         22.89         65.94        21.44 o                         
   4  10  11          3.03        -17.01        24.75 o                         
   6  10  11         56.38         54.66        22.70 o                         
   8  10  11        526.28        440.81        36.70 o                         
  10  10  11          2.11          4.02        25.19 o                         
  12  10  11        217.59        210.11        35.27 o                         
 -25  11  11        577.69        636.14        74.68 o                         
 -23  11  11        531.09        442.27        63.00 o                         
 -21  11  11         94.46        106.91        43.20 o                         
 -19  11  11         21.12        -17.80        26.76 o                         
 -17  11  11       1292.08       1321.36        61.15 o                         
 -15  11  11         86.13         75.24        18.62 o                         
 -13  11  11        314.32        334.30        27.63 o                         
 -11  11  11        626.82        723.85        32.63 o                         
  -9  11  11          3.56          7.62        15.79 o                         
  -7  11  11        121.01        106.90        21.70 o                         
  -5  11  11          3.35         26.87        18.45 o                         
  -3  11  11         53.64         60.77        20.27 o                         
  -1  11  11        234.25        242.76        27.44 o                         
   1  11  11         89.89         64.56        23.29 o                         
   3  11  11        151.07        192.22        27.42 o                         
   5  11  11         35.30         63.55        23.93 o                         
   7  11  11        160.16        171.41        29.78 o                         
   9  11  11        126.41        139.69        30.81 o                         
  11  11  11         15.10        -84.00        84.00 o                         
 -24  12  11        177.94        122.19        73.82 o                         
 -22  12  11       1054.89       1025.55        83.57 o                         
 -20  12  11         76.91        125.08        45.87 o                         
 -18  12  11       2921.28       2820.14       108.89 o                         
 -16  12  11        111.45        104.37        37.80 o                         
 -14  12  11       1025.45       1069.25        62.83 o                         
 -12  12  11        104.77        154.27        21.35 o                         
 -10  12  11        201.34        192.58        25.22 o                         
  -8  12  11         11.82         20.52        18.51 o                         
  -6  12  11        198.10        251.04        26.97 o                         
  -4  12  11         71.40         43.16        28.99 o                         
  -2  12  11        156.91        197.89        28.43 o                         
   0  12  11        968.66        999.73        47.00 o                         
   2  12  11         26.80         20.21        23.37 o                         
   4  12  11        847.62        800.99        45.20 o                         
   6  12  11          5.17         14.87        27.34 o                         
   8  12  11        935.24       1042.93        56.39 o                         
 -23  13  11         53.14         71.27        73.82 o                         
 -21  13  11         40.38        -18.56        43.27 o                         
 -19  13  11        231.31        218.92        66.18 o                         
 -17  13  11        486.33        491.29        81.46 o                         
 -15  13  11        563.91        626.69        45.99 o                         
 -13  13  11        281.21        262.64        31.15 o                         
 -11  13  11         30.95         24.95        25.36 o                         
  -9  13  11        162.10        161.40        25.15 o                         
  -7  13  11          4.79         -1.19        21.68 o                         
  -5  13  11        302.18        288.58        66.13 o                         
  -3  13  11        172.85        174.67        28.18 o                         
  -1  13  11        193.06        216.65        29.37 o                         
   1  13  11         81.58         95.85        26.68 o                         
   3  13  11        303.16        360.50        36.80 o                         
   5  13  11         16.93         27.91        26.59 o                         
 -20  14  11          3.48         12.73        68.73 o                         
 -18  14  11        232.73        239.28        71.27 o                         
 -16  14  11         13.86         12.73        48.37 o                         
 -14  14  11          4.53         46.20        27.69 o                         
 -12  14  11         29.34         35.84        26.76 o                         
 -10  14  11        270.65        303.77        59.00 o                         
  -8  14  11        481.85        506.04        44.88 o                         
  -6  14  11       1585.40       1620.99        56.95 o                         
  -4  14  11       1176.17       1285.67        54.44 o                         
  -2  14  11        418.40        390.89        35.99 o                         
   0  14  11        510.15        510.26        41.40 o                         
   2  14  11          6.64         -6.36        25.64 o                         
   4  14  11        233.80        229.10        66.18 o                         
 -13  15  11        969.10       1013.40        71.93 o                         
 -11  15  11        338.14        447.83        44.09 o                         
  -9  15  11         76.64        104.35        33.16 o                         
  -7  15  11         25.18         41.09        30.58 o                         
  -5  15  11         43.45         84.08        34.76 o                         
  -3  15  11         21.17         37.60        26.90 o                         
  -1  15  11         98.95         57.35        29.15 o                         
   1  15  11          9.23         -5.09        53.46 o                         
 -12  16  11        291.98        414.92       124.73 o                         
 -10  16  11        217.12        231.64        71.27 o                         
  -8  16  11          6.22        -38.18        61.09 o                         
 -34   0  12       6401.88       6431.18       175.96 o                         
 -32   0  12       2333.74       2276.81       101.69 o                         
 -30   0  12       2974.68       3207.25       239.28 o                         
 -28   0  12       2788.48       2767.05       102.92 o                         
 -26   0  12       2527.40       2591.35       151.46 o                         
 -24   0  12      10720.80      11062.94       221.20 o                         
 -22   0  12        285.03        251.02        62.37 o                         
 -20   0  12      17840.71      17744.34       305.85 o                         
 -18   0  12       9924.84      10532.77       216.37 o                         
 -16   0  12       3535.81       3742.69        97.99 o                         
 -14   0  12      12523.54      13011.12       227.65 o                         
 -12   0  12        215.85        280.01        28.63 o                         
 -10   0  12       1426.40       1609.82        37.49 o                         
  -8   0  12        679.57        644.53        24.72 o                         
  -6   0  12      11472.42      11439.31       156.39 o                         
  -4   0  12       1751.35       1850.99        54.45 o                         
  -2   0  12      33683.62      33673.02       442.49 o                         
   0   0  12       2008.21       1874.32        46.35 o                         
   2   0  12      15863.26      15101.92       203.26 o                         
   4   0  12      13846.95      14142.83       194.30 o                         
   6   0  12       8406.62       7862.32       147.01 o                         
   8   0  12        163.41        198.40        29.33 o                         
  10   0  12       3774.43       3574.40        96.40 o                         
  12   0  12       2351.66       2597.93       143.82 o                         
  14   0  12        529.83        460.74        73.82 o                         
  16   0  12        502.22        580.38        91.64 o                         
 -33   1  12        346.61        357.32        38.80 o                         
 -31   1  12         12.77         13.39        26.35 o                         
 -29   1  12         85.89         71.66        27.67 o                         
 -27   1  12       2520.94       2459.67       101.77 o                         
 -25   1  12        847.14        904.19        44.11 o                         
 -23   1  12        517.22        510.94        33.27 o                         
 -21   1  12        200.52        191.79        23.28 o                         
 -19   1  12       2655.37       2370.19        55.52 o                         
 -17   1  12        203.71        152.73        20.86 o                         
 -15   1  12        629.77        518.04        39.31 o                         
 -13   1  12       1470.10       1490.98        39.30 o                         
 -11   1  12        538.82        594.76        15.99 o                         
  -9   1  12       8865.47       8890.23       131.43 o                         
  -7   1  12        981.11        965.74        23.93 o                         
  -5   1  12        123.75        113.42         9.99 o                         
  -3   1  12      11849.66      11590.11       112.66 o                         
  -1   1  12       6565.50       6390.21        70.93 o                         
   1   1  12       2577.36       2463.90        38.17 o                         
   3   1  12        399.91        385.54        17.51 o                         
   5   1  12       2716.29       2895.01        46.27 o                         
   7   1  12        189.78        150.09        16.50 o                         
   9   1  12        198.38        227.12        22.74 o                         
  11   1  12       1238.80       1257.44        71.35 o                         
  13   1  12       2467.87       2550.89        74.49 o                         
  15   1  12        100.94        171.25        42.04 o                         
  17   1  12        101.25         83.15        43.09 o                         
 -34   2  12       1328.11       1422.20       100.73 o                         
 -32   2  12         17.90         22.74        26.43 o                         
 -30   2  12        352.48        364.39        36.06 o                         
 -28   2  12       1000.18       1037.91        51.60 o                         
 -26   2  12       1712.36       1780.60        58.09 o                         
 -24   2  12       7300.88       7096.78       149.91 o                         
 -22   2  12       1021.71       1001.09        42.64 o                         
 -20   2  12       5934.67       5751.84        94.71 o                         
 -18   2  12       1903.87       1979.36        50.17 o                         
 -16   2  12       2271.57       2246.16        54.74 o                         
 -14   2  12       7854.09       8065.65       111.97 o                         
 -12   2  12       7992.42       7910.98       106.22 o                         
 -10   2  12       1558.52       1870.86        42.35 o                         
  -8   2  12      13019.35      13552.00       127.27 o                         
  -6   2  12       2473.36       2642.94        37.39 o                         
  -4   2  12        654.22        633.17        25.04 o                         
  -2   2  12       5843.63       5830.61        66.37 o                         
   0   2  12        851.99        917.02        23.57 o                         
   2   2  12       2123.03       2054.11        35.02 o                         
   4   2  12       1414.10       1705.64        41.71 o                         
   6   2  12       1629.77       1543.67        36.73 o                         
   8   2  12        857.60        735.52        29.09 o                         
  10   2  12       2176.55       2225.50        65.23 o                         
  12   2  12       2821.93       2882.89        77.83 o                         
  14   2  12       1550.98       1655.19        63.87 o                         
  16   2  12       1504.57       1512.86        64.63 o                         
 -33   3  12        364.83        436.91        51.52 o                         
 -31   3  12         16.25        -19.80        25.35 o                         
 -29   3  12         82.93         74.68        27.29 o                         
 -27   3  12        493.51        492.80        37.76 o                         
 -25   3  12        457.31        519.61        36.94 o                         
 -23   3  12         17.69         17.11        20.58 o                         
 -21   3  12         21.59         41.26        31.60 o                         
 -19   3  12       4341.32       4218.68        95.16 o                         
 -17   3  12         66.19         66.87        17.63 o                         
 -15   3  12       5346.13       5217.23        84.91 o                         
 -13   3  12        399.22        363.97        20.67 o                         
 -11   3  12        448.13        589.87        17.27 o                         
  -9   3  12       3444.88       3403.82        44.29 o                         
  -7   3  12         25.59         61.72        23.15 o                         
  -5   3  12        257.42        341.25        27.75 o                         
  -3   3  12       5801.60       5618.34        88.04 o                         
  -1   3  12        684.47        672.64        28.75 o                         
   1   3  12       1608.00       1593.98        30.29 o                         
   3   3  12        669.96        706.54        27.32 o                         
   5   3  12       1454.80       1490.82        46.47 o                         
   7   3  12        212.96        267.16        27.41 o                         
   9   3  12        204.58        159.36        22.46 o                         
  11   3  12         45.00         35.62        20.30 o                         
  13   3  12       1553.38       1562.71        86.40 o                         
  15   3  12         73.41         67.03        27.92 o                         
  17   3  12         25.66         40.79        39.48 o                         
 -32   4  12        269.27        290.27        44.11 o                         
 -30   4  12        151.29        137.88        30.51 o                         
 -28   4  12        847.74        880.94        47.78 o                         
 -26   4  12        757.61        753.23        43.92 o                         
 -24   4  12       4317.73       4298.93        86.10 o                         
 -22   4  12         31.54         66.25        25.35 o                         
 -20   4  12       1646.32       1713.34        79.49 o                         
 -18   4  12       3644.68       3562.05        70.19 o                         
 -16   4  12         26.14         29.06        17.47 o                         
 -14   4  12       2301.44       2397.85        35.36 o                         
 -12   4  12        185.99        189.43        12.22 o                         
 -10   4  12         30.99         59.00        13.85 o                         
  -8   4  12       6286.28       6275.09        70.09 o                         
  -6   4  12       3848.81       3879.28        53.70 o                         
  -4   4  12        573.08        626.18        28.08 o                         
  -2   4  12       7915.12       7834.60        83.73 o                         
   0   4  12        537.44        546.41        19.59 o                         
   2   4  12       6264.42       6136.51        79.62 o                         
   4   4  12        950.16       1046.46        36.45 o                         
   6   4  12       5079.14       5063.05        85.85 o                         
   8   4  12         80.48         78.28        20.25 o                         
  10   4  12       2042.01       2049.90        62.09 o                         
  12   4  12       1217.18       1220.48        48.60 o                         
  14   4  12         15.91          2.45        28.82 o                         
  16   4  12        206.66        211.64        37.84 o                         
  18   4  12         16.32         20.36        61.09 o                         
 -31   5  12       1332.80       1307.78        90.00 o                         
 -29   5  12        978.00       1011.11        52.19 o                         
 -27   5  12       3312.48       3373.28        80.22 o                         
 -25   5  12       3488.91       3565.16        80.15 o                         
 -23   5  12       1558.91       1672.82        67.24 o                         
 -21   5  12        856.34        830.19        46.19 o                         
 -19   5  12       5801.33       5743.99       100.67 o                         
 -17   5  12        415.75        455.09        34.74 o                         
 -15   5  12      12023.37      12057.06       138.26 o                         
 -13   5  12        429.54        476.98        27.32 o                         
 -11   5  12        849.91        845.45        22.85 o                         
  -9   5  12       2613.77       2704.30        40.62 o                         
  -7   5  12       1455.71       1374.41        28.62 o                         
  -5   5  12       1785.32       1725.54        35.67 o                         
  -3   5  12       7659.58       7378.14        80.66 o                         
  -1   5  12       1390.57       1140.82        30.06 o                         
   1   5  12       9208.33       8306.68       115.36 o                         
   3   5  12       6909.13       6500.99        98.90 o                         
   5   5  12       5655.23       5379.84        92.59 o                         
   7   5  12        411.51        350.57        35.27 o                         
   9   5  12       1441.12       1389.64        48.84 o                         
  11   5  12        584.79        716.18        40.98 o                         
  13   5  12       3499.13       3597.98        80.89 o                         
  15   5  12        765.28        886.91        70.45 o                         
  17   5  12        730.85        715.29       104.37 o                         
 -30   6  12        116.56        138.93        51.09 o                         
 -28   6  12        458.92        441.54        38.09 o                         
 -26   6  12        419.99        405.60        36.02 o                         
 -24   6  12       2937.41       3019.39        73.92 o                         
 -22   6  12        215.79        237.36        28.68 o                         
 -20   6  12        433.34        435.18        37.70 o                         
 -18   6  12        273.04        267.33        25.62 o                         
 -16   6  12        460.47        467.52        49.23 o                         
 -14   6  12       1858.10       1858.73        34.46 o                         
 -12   6  12       3285.95       3298.32        47.54 o                         
 -10   6  12        323.87        325.19        17.03 o                         
  -8   6  12       7048.15       7154.49        80.27 o                         
  -6   6  12       1889.50       1987.01        37.57 o                         
  -4   6  12         37.59         37.51        10.19 o                         
  -2   6  12        617.63        723.77        30.80 o                         
   0   6  12       1281.16       1142.50        37.08 o                         
   2   6  12       1289.84       1420.64        42.89 o                         
   4   6  12        137.70        182.08        22.14 o                         
   6   6  12       2078.40       2234.64        56.82 o                         
   8   6  12         18.51          9.37        17.82 o                         
  10   6  12       3105.93       3099.26        88.18 o                         
  12   6  12       2288.65       2465.01        68.85 o                         
  14   6  12       1252.37       1295.45        56.69 o                         
  16   6  12       1253.46       1244.76       132.37 o                         
 -29   7  12        251.69        270.63        86.55 o                         
 -27   7  12       2001.96       1981.91        80.17 o                         
 -25   7  12       1422.68       1404.66        55.83 o                         
 -23   7  12       2309.06       2455.51        66.95 o                         
 -21   7  12       1667.88       1676.07        54.23 o                         
 -19   7  12       3305.35       3218.01        71.74 o                         
 -17   7  12       3014.82       2935.00        69.81 o                         
 -15   7  12       5377.61       5526.71        70.28 o                         
 -13   7  12       2179.29       2240.11        43.64 o                         
 -11   7  12        496.19        530.01        21.68 o                         
  -9   7  12       5629.62       5859.90        71.42 o                         
  -7   7  12       4870.94       4838.11        62.06 o                         
  -5   7  12       4320.51       4474.72        62.42 o                         
  -3   7  12       5080.10       5091.54        83.10 o                         
  -1   7  12         47.08         65.82        17.75 o                         
   1   7  12       2645.35       2629.37        59.39 o                         
   3   7  12        630.35        635.05        33.89 o                         
   5   7  12       1009.00       1135.53        51.83 o                         
   7   7  12        341.51        333.02        29.78 o                         
   9   7  12       1647.79       1541.40        54.31 o                         
  11   7  12       1039.34       1015.12        51.06 o                         
  13   7  12       2632.01       2639.54        75.59 o                         
  15   7  12        238.40        213.82       140.00 o                         
 -28   8  12         83.98         42.65        47.47 o                         
 -26   8  12         68.85         25.04        82.73 o                         
 -24   8  12        534.47        560.68        40.40 o                         
 -22   8  12        311.38        297.45        30.80 o                         
 -20   8  12        428.01        420.46        33.23 o                         
 -18   8  12        198.95        199.31        25.68 o                         
 -16   8  12        607.11        601.77        52.47 o                         
 -14   8  12        311.59        291.89        19.13 o                         
 -12   8  12        631.33        588.91        29.03 o                         
 -10   8  12        698.29        687.36        26.00 o                         
  -8   8  12        469.58        414.51        20.68 o                         
  -6   8  12        815.21        852.49        39.89 o                         
  -4   8  12        390.68        430.55        28.39 o                         
  -2   8  12       1872.67       1862.40        49.60 o                         
   0   8  12        880.29        859.26        38.34 o                         
   2   8  12       2469.53       2306.71        63.03 o                         
   4   8  12       1212.34       1205.59        46.54 o                         
   6   8  12         74.53         99.94        23.24 o                         
   8   8  12        424.42        498.31        37.05 o                         
  10   8  12         45.37         38.23        24.27 o                         
  12   8  12        296.82        360.92        37.90 o                         
  14   8  12        402.94        460.74        91.64 o                         
 -27   9  12       2067.46       1951.59       192.19 o                         
 -25   9  12        897.31        937.14       109.46 o                         
 -23   9  12       1933.29       1887.01        73.94 o                         
 -21   9  12        221.26        149.55        26.83 o                         
 -19   9  12        152.92        151.92        26.14 o                         
 -17   9  12       1015.49        998.90        52.54 o                         
 -15   9  12       2769.44       2804.77        49.07 o                         
 -13   9  12       3003.47       2929.81        61.50 o                         
 -11   9  12       2645.85       2538.73        45.51 o                         
  -9   9  12       4586.31       4585.49        70.71 o                         
  -7   9  12       5969.94       5911.44        95.48 o                         
  -5   9  12        781.45        812.70        36.21 o                         
  -3   9  12       2184.42       2218.64        56.30 o                         
  -1   9  12        310.52        336.55        28.41 o                         
   1   9  12       3719.78       3530.83        74.43 o                         
   3   9  12        840.76        768.00        40.00 o                         
   5   9  12       1327.88       1377.81        55.08 o                         
   7   9  12        817.91        799.04        60.62 o                         
   9   9  12        775.84        717.67        44.74 o                         
  11   9  12        784.33        793.81        48.01 o                         
  13   9  12       1223.52       1468.52       147.64 o                         
 -26  10  12        201.79        214.22        58.48 o                         
 -24  10  12       1548.45       1538.94        95.40 o                         
 -22  10  12         19.73        -19.52        29.32 o                         
 -20  10  12        583.42        556.86        61.94 o                         
 -18  10  12         77.80        124.27        25.26 o                         
 -16  10  12       1481.85       1507.87        51.56 o                         
 -14  10  12        407.53        436.50        24.05 o                         
 -12  10  12         79.80        123.55        18.25 o                         
 -10  10  12        191.66        205.11        24.58 o                         
  -8  10  12        272.31        230.38        23.25 o                         
  -6  10  12       3983.03       3969.82        76.99 o                         
  -4  10  12         18.29         18.77        18.83 o                         
  -2  10  12        996.90       1030.70        42.64 o                         
   0  10  12        175.81        137.63        24.21 o                         
   2  10  12        699.05        596.79        37.19 o                         
   4  10  12        196.15        180.88        30.86 o                         
   6  10  12        272.33        224.71        31.65 o                         
   8  10  12        143.36        116.61        34.54 o                         
  10  10  12       1825.28       1859.68        66.55 o                         
 -25  11  12        792.29        750.37        91.64 o                         
 -23  11  12       2475.47       2369.03       127.28 o                         
 -21  11  12       1319.06       1311.69       203.52 o                         
 -19  11  12       1192.13       1023.14        59.68 o                         
 -17  11  12       2082.33       2177.73        65.29 o                         
 -15  11  12       2397.75       2340.05        98.75 o                         
 -13  11  12        467.21        446.96        30.35 o                         
 -11  11  12        201.49        199.79        21.04 o                         
  -9  11  12        883.82        857.76        41.15 o                         
  -7  11  12       1491.69       1534.63        48.77 o                         
  -5  11  12       1878.26       1876.19        64.41 o                         
  -3  11  12        761.42        729.59        56.21 o                         
  -1  11  12        371.97        380.29        32.85 o                         
   1  11  12       2538.34       2471.80        66.49 o                         
   3  11  12       1388.96       1479.83        56.19 o                         
   5  11  12       1479.21       1586.07        63.93 o                         
   7  11  12       1366.89       1542.95        61.14 o                         
   9  11  12       1922.22       2131.21        74.86 o                         
 -24  12  12        671.51        644.02       106.91 o                         
 -22  12  12        521.44        503.93        62.92 o                         
 -20  12  12         69.95         88.51        43.09 o                         
 -18  12  12        629.15        577.19        59.40 o                         
 -16  12  12       1556.58       1670.75       101.82 o                         
 -14  12  12       1017.41       1080.44        44.43 o                         
 -12  12  12       1282.73       1263.49        45.91 o                         
 -10  12  12        440.52        444.37        31.71 o                         
  -8  12  12       1522.85       1457.39        49.75 o                         
  -6  12  12       1905.20       1892.51        62.46 o                         
  -4  12  12        251.89        241.57        35.27 o                         
  -2  12  12        336.41        370.61        32.85 o                         
   0  12  12        783.98        793.35        44.61 o                         
   2  12  12       1265.98       1179.62        73.38 o                         
   4  12  12        427.09        472.44        40.49 o                         
   6  12  12        416.77        437.81        39.55 o                         
 -23  13  12         93.18         56.00        84.00 o                         
 -21  13  12         71.67        104.37        66.18 o                         
 -19  13  12         29.53         68.73        56.00 o                         
 -17  13  12        193.30        169.50        45.66 o                         
 -15  13  12        842.52        904.58        67.48 o                         
 -13  13  12         30.55         59.38        26.37 o                         
 -11  13  12        120.16        166.05        31.26 o                         
  -9  13  12         16.33         37.23        21.58 o                         
  -7  13  12        165.11        182.53        28.29 o                         
  -5  13  12        368.13        338.95        32.97 o                         
  -3  13  12         39.53         33.39        23.30 o                         
  -1  13  12        364.33        382.54        36.09 o                         
   1  13  12       1516.40       1577.44        60.05 o                         
   3  13  12        415.44        361.68        37.59 o                         
   5  13  12        125.19         86.14        64.70 o                         
 -20  14  12         87.49        252.01       112.00 o                         
 -18  14  12        487.77        468.38        84.00 o                         
 -14  14  12        656.43        896.03        94.18 o                         
 -12  14  12       1132.55       1124.33        58.28 o                         
 -10  14  12        975.29        971.37        86.16 o                         
  -8  14  12       1941.55       2083.16        74.28 o                         
  -6  14  12       2612.61       2654.73        70.58 o                         
  -4  14  12        288.33        270.03        44.82 o                         
  -2  14  12         81.19         52.90        26.66 o                         
   0  14  12         16.19         16.98        26.07 o                         
   2  14  12        224.82        196.68       101.82 o                         
 -13  15  12         78.78        157.82        61.09 o                         
 -11  15  12         27.42         -3.29        28.60 o                         
  -9  15  12         12.04         35.64        29.16 o                         
  -7  15  12        102.58        108.76        34.70 o                         
  -5  15  12        531.41        587.94        51.13 o                         
  -3  15  12         27.98         12.06        32.14 o                         
  -1  15  12         73.73         58.55        56.00 o                         
 -33   1  13        134.98        136.31        33.49 o                         
 -31   1  13        138.99         80.81        29.96 o                         
 -29   1  13         60.19         62.46        26.30 o                         
 -27   1  13       1064.41        965.33        74.95 o                         
 -25   1  13        297.24        325.13        31.87 o                         
 -23   1  13        444.52        384.56        30.41 o                         
 -21   1  13         45.48         46.54        19.97 o                         
 -19   1  13       1443.71       1413.76        45.01 o                         
 -17   1  13       4949.63       4810.17        94.50 o                         
 -15   1  13       2578.56       2641.12        56.29 o                         
 -13   1  13       2181.23       2337.24        51.49 o                         
 -11   1  13         61.71         65.40         9.57 o                         
  -9   1  13        608.48        618.87        17.26 o                         
  -7   1  13        847.34        996.14        23.08 o                         
  -5   1  13       3800.75       3821.85        49.40 o                         
  -3   1  13         61.80         82.09        11.08 o                         
  -1   1  13        529.05        535.58        19.89 o                         
   1   1  13          2.39          0.77        10.63 o                         
   3   1  13        204.37        207.57        15.09 o                         
   5   1  13          4.40         -7.17        11.44 o                         
   7   1  13          9.44         19.46        18.37 o                         
   9   1  13          0.03          6.09        17.48 o                         
  11   1  13          7.26         24.39        32.15 o                         
  13   1  13        163.72        161.30        31.90 o                         
  15   1  13         80.05        119.42        41.28 o                         
 -34   2  13         38.06         30.38        75.09 o                         
 -32   2  13        115.94        121.44        32.24 o                         
 -30   2  13          0.94        -12.12        36.01 o                         
 -28   2  13         83.29         74.87        26.82 o                         
 -26   2  13        816.23        767.12        59.15 o                         
 -24   2  13        238.06        217.26        27.91 o                         
 -22   2  13        159.00        153.29        23.80 o                         
 -20   2  13        184.06        126.65        22.25 o                         
 -18   2  13        438.26        445.52        29.00 o                         
 -16   2  13       1187.26       1218.86        40.31 o                         
 -14   2  13       2468.46       2591.98        64.67 o                         
 -12   2  13        187.57        211.44        16.70 o                         
 -10   2  13         82.35        105.30         9.45 o                         
  -8   2  13        808.34        904.42        21.50 o                         
  -6   2  13         63.02         77.35        15.18 o                         
  -4   2  13        207.29        185.01        12.92 o                         
  -2   2  13         96.40         92.90        11.61 o                         
   0   2  13        569.33        545.41        20.58 o                         
   2   2  13       1783.91       1806.73        34.25 o                         
   4   2  13        396.04        319.35        26.59 o                         
   6   2  13        299.83        256.65        20.44 o                         
   8   2  13        143.08        124.88        21.35 o                         
  10   2  13          0.55        -11.72        21.52 o                         
  12   2  13        264.16        254.59        35.32 o                         
  14   2  13         66.22         46.89        27.85 o                         
  16   2  13        113.00        140.00       101.82 o                         
 -33   3  13         69.41         73.31        30.58 o                         
 -31   3  13         17.97         -0.50        26.84 o                         
 -29   3  13          1.46         21.06        24.39 o                         
 -27   3  13         56.40         58.30        24.85 o                         
 -25   3  13         29.78          2.77        35.27 o                         
 -23   3  13        272.57        287.85        29.46 o                         
 -21   3  13       1153.95       1112.24        52.22 o                         
 -19   3  13        253.54        235.93        26.32 o                         
 -17   3  13        354.12        344.54        25.86 o                         
 -15   3  13          5.92         -3.20        14.43 o                         
 -13   3  13         10.50          3.61        11.86 o                         
 -11   3  13         31.26         38.29         9.22 o                         
  -9   3  13         58.30         85.77        15.18 o                         
  -7   3  13        418.45        409.51        16.67 o                         
  -5   3  13       1279.16       1243.81        26.34 o                         
  -3   3  13        355.15        310.49        16.11 o                         
  -1   3  13       1257.64       1264.23        27.99 o                         
   1   3  13         19.98         12.04        11.15 o                         
   3   3  13       1778.66       1724.88        38.32 o                         
   5   3  13        263.71        227.56        22.98 o                         
   7   3  13       1004.82        910.74        49.97 o                         
   9   3  13        105.76         98.71        22.18 o                         
  11   3  13         37.98         15.90        23.80 o                         
  13   3  13         28.06          3.85        27.24 o                         
  15   3  13          0.99        -26.37        26.37 o                         
 -32   4  13         35.87         51.31        29.34 o                         
 -30   4  13        433.12        455.00        41.18 o                         
 -28   4  13        248.42        233.32        32.54 o                         
 -26   4  13        153.09        128.41        27.35 o                         
 -24   4  13        196.77        198.03        28.23 o                         
 -22   4  13        247.72        300.33        38.20 o                         
 -20   4  13        537.68        597.43        35.27 o                         
 -18   4  13        190.02        171.42        22.64 o                         
 -16   4  13        366.35        413.92        41.15 o                         
 -14   4  13        194.84        208.16        21.48 o                         
 -12   4  13        321.15        331.16        23.37 o                         
 -10   4  13        484.55        561.91        22.87 o                         
  -8   4  13         32.23         20.08         9.72 o                         
  -6   4  13        124.86        173.28        13.03 o                         
  -4   4  13       1357.06       1392.11        29.08 o                         
  -2   4  13       2124.03       2017.53        35.26 o                         
   0   4  13        370.44        387.10        24.40 o                         
   2   4  13        158.37        139.17        19.32 o                         
   4   4  13        165.33        138.77        20.30 o                         
   6   4  13          2.27         30.59        18.69 o                         
   8   4  13         50.14         25.06        20.25 o                         
  10   4  13         12.39         -7.02        18.69 o                         
  12   4  13        359.17        394.13        39.17 o                         
  14   4  13         51.85         52.66        43.01 o                         
  16   4  13        384.39        420.01        73.82 o                         
 -31   5  13          1.10        -30.98        30.98 o                         
 -29   5  13        186.60        133.88        38.58 o                         
 -27   5  13         33.05         50.38        25.34 o                         
 -25   5  13         14.69         11.86        27.81 o                         
 -23   5  13        184.65        200.46        27.92 o                         
 -21   5  13        406.18        366.92        30.80 o                         
 -19   5  13         20.02          2.75        18.51 o                         
 -17   5  13        306.87        298.28        26.35 o                         
 -15   5  13        303.34        302.18        25.41 o                         
 -13   5  13        197.53        228.81        14.65 o                         
 -11   5  13         21.68         25.47         9.89 o                         
  -9   5  13         81.43         97.79        11.91 o                         
  -7   5  13       1635.75       1673.84        35.92 o                         
  -5   5  13       1322.27       1295.57        28.41 o                         
  -3   5  13        944.79        928.93        24.21 o                         
  -1   5  13        168.54        151.97        19.11 o                         
   1   5  13        717.87        737.92        49.60 o                         
   3   5  13       1011.97       1006.29        37.47 o                         
   5   5  13         60.01         71.09        22.83 o                         
   7   5  13        382.24        331.72        28.90 o                         
   9   5  13         40.52         82.42        22.43 o                         
  11   5  13         92.09         98.79        24.60 o                         
  13   5  13        171.32        138.93        32.27 o                         
  15   5  13        181.61        224.01        66.18 o                         
 -30   6  13        640.17        630.28        71.39 o                         
 -28   6  13         67.56         38.16        26.22 o                         
 -26   6  13        441.40        454.73        38.55 o                         
 -24   6  13        167.63        176.36        29.60 o                         
 -22   6  13        475.79        455.72        34.91 o                         
 -20   6  13         40.09         23.77        18.86 o                         
 -18   6  13        570.64        538.10        34.03 o                         
 -16   6  13         59.16         61.93        20.02 o                         
 -14   6  13         42.20         62.01        15.36 o                         
 -12   6  13         28.65         40.12        10.96 o                         
 -10   6  13        737.43        783.72        24.22 o                         
  -8   6  13         66.68         80.17        12.68 o                         
  -6   6  13       3069.46       3073.21        46.13 o                         
  -4   6  13       7765.87       7771.08        94.68 o                         
  -2   6  13        145.35        146.77        19.20 o                         
   0   6  13       2340.52       2143.84        57.68 o                         
   2   6  13         23.60         56.78        18.69 o                         
   4   6  13        114.29         92.67        21.24 o                         
   6   6  13         18.17         36.41        19.32 o                         
   8   6  13        167.09        237.23        27.78 o                         
  10   6  13        712.50        719.74        47.76 o                         
  12   6  13        317.47        338.29        35.06 o                         
  14   6  13         75.43        103.55        44.04 o                         
 -29   7  13         68.47         71.97        48.89 o                         
 -27   7  13        965.77       1082.77        53.61 o                         
 -25   7  13        310.64        250.08        31.90 o                         
 -23   7  13        895.45        830.14        54.74 o                         
 -21   7  13        116.24         99.28        24.39 o                         
 -19   7  13         13.17         27.09        21.41 o                         
 -17   7  13        514.94        514.42        33.64 o                         
 -15   7  13       2934.74       3072.69        67.06 o                         
 -13   7  13        862.15        959.50        26.84 o                         
 -11   7  13        754.56        794.39        29.95 o                         
  -9   7  13        104.13        112.70        13.71 o                         
  -7   7  13        776.72        801.68        25.68 o                         
  -5   7  13       1463.73       1445.65        42.11 o                         
  -3   7  13        250.91        203.92        21.36 o                         
  -1   7  13        145.24        132.55        20.86 o                         
   1   7  13        777.28        793.01        38.48 o                         
   3   7  13        276.37        227.68        25.64 o                         
   5   7  13        118.59        115.75        23.65 o                         
   7   7  13         35.26         29.09        21.74 o                         
   9   7  13        112.61        123.03        33.07 o                         
  11   7  13        197.65        194.25        30.67 o                         
  13   7  13        113.29        112.35        41.15 o                         
 -28   8  13         76.11         52.24        43.09 o                         
 -26   8  13          6.37        -28.84        31.00 o                         
 -24   8  13          1.87         -4.66        23.29 o                         
 -22   8  13        972.01        951.60        47.70 o                         
 -20   8  13        346.75        408.75        34.19 o                         
 -18   8  13          4.47         17.22        19.20 o                         
 -16   8  13        175.77        192.05        24.18 o                         
 -14   8  13          2.16        -11.18        11.18 o                         
 -12   8  13          6.82         -3.00        11.64 o                         
 -10   8  13         60.49         82.84        13.58 o                         
  -8   8  13         73.13         89.30        15.79 o                         
  -6   8  13         75.28         44.79        17.59 o                         
  -4   8  13       1199.21       1202.28        42.14 o                         
  -2   8  13       3935.37       3828.24        77.45 o                         
   0   8  13        555.12        555.46        33.15 o                         
   2   8  13          2.17          8.76        18.61 o                         
   4   8  13        361.43        416.13        33.04 o                         
   6   8  13         39.45         72.76        23.33 o                         
   8   8  13         47.62         48.79        36.74 o                         
  10   8  13         28.99         65.73        26.86 o                         
  12   8  13          1.50        -14.55        27.50 o                         
 -27   9  13       1114.01       1082.63        88.14 o                         
 -25   9  13       1560.17       1611.76        77.37 o                         
 -23   9  13        178.74        177.48        31.20 o                         
 -21   9  13        716.28        662.35        42.38 o                         
 -19   9  13        267.65        299.37        34.83 o                         
 -17   9  13        317.58        336.45        30.37 o                         
 -15   9  13          3.56          8.29        18.85 o                         
 -13   9  13        389.98        382.28        21.89 o                         
 -11   9  13        126.44        179.45        19.54 o                         
  -9   9  13        272.78        306.96        22.15 o                         
  -7   9  13          4.27         23.35        17.73 o                         
  -5   9  13       4027.12       4038.65        76.72 o                         
  -3   9  13         17.48         12.19        18.27 o                         
  -1   9  13         65.62         50.82        19.97 o                         
   1   9  13        347.52        327.46        30.62 o                         
   3   9  13        189.45        188.58        26.63 o                         
   5   9  13         15.24         30.75        22.91 o                         
   7   9  13        120.02        118.96        28.64 o                         
   9   9  13         54.29         54.69        26.27 o                         
  11   9  13        326.23        458.20        94.18 o                         
 -26  10  13         13.94         -2.99        45.87 o                         
 -24  10  13         68.75         26.89        41.28 o                         
 -22  10  13         61.95         40.07        31.40 o                         
 -20  10  13         78.86         56.11        24.30 o                         
 -18  10  13        261.96        286.20        31.70 o                         
 -16  10  13        683.41        711.48        40.34 o                         
 -14  10  13        632.70        683.74        51.57 o                         
 -12  10  13         19.63         23.86        16.15 o                         
 -10  10  13         17.47         30.65        18.06 o                         
  -8  10  13        120.39        118.42        21.94 o                         
  -6  10  13        195.05        197.82        25.56 o                         
  -4  10  13       1183.52       1188.08        46.63 o                         
  -2  10  13       1129.31       1173.30        45.99 o                         
   0  10  13        615.64        617.20        43.33 o                         
   2  10  13         47.45         26.46        21.48 o                         
   4  10  13         19.62         20.60        23.08 o                         
   6  10  13          4.73         -9.45        23.15 o                         
   8  10  13        101.11         98.85        56.58 o                         
  10  10  13         42.85         45.82        76.37 o                         
 -25  11  13          5.73          9.28        61.09 o                         
 -23  11  13          2.50        -36.85        37.29 o                         
 -21  11  13        874.34        868.75        59.37 o                         
 -19  11  13         14.70          1.18        28.88 o                         
 -17  11  13        650.86        709.07        46.66 o                         
 -15  11  13        618.15        674.18        46.03 o
[truncated: 173,262 more chars]
