# Supplementary material for: Exploitation of knowledge databases in the synthesis of zinc(II) malonates with photo-sensitive and photo-insensitive N,N′-containing linkers
Source: IUCrJ. 2018 Mar 27;5(Pt 3):293–303. doi: 10.1107/S2052252518001641 (PMC5929375; doi:10.1107/S2052252518001641)
Supplement: Supplementary file 8 [file m-05-00293-7sup8.hkl]

data_7                                                                          
_shelx_title ' a_a.res in Cmcm'                                                 
_shelx_refln_list_code          4                                               
_shelx_F_calc_maximum      420.37                                               
_exptl_crystal_F_000      1872.00                                               
_reflns_d_resolution_high  0.7274                                               
                                                                                
loop_                                                                           
 _space_group_symop_operation_xyz                                               
 'x, y, z'                                                                      
 '-x, -y, z+1/2'                                                                
 '-x, y, -z+1/2'                                                                
 'x, -y, -z'                                                                    
 'x+1/2, y+1/2, z'                                                              
 '-x+1/2, -y+1/2, z+1/2'                                                        
 '-x+1/2, y+1/2, -z+1/2'                                                        
 'x+1/2, -y+1/2, -z'                                                            
 '-x, -y, -z'                                                                   
 'x, y, -z-1/2'                                                                 
 'x, -y, z-1/2'                                                                 
 '-x, y, z'                                                                     
 '-x+1/2, -y+1/2, -z'                                                           
 'x+1/2, y+1/2, -z-1/2'                                                         
 'x+1/2, -y+1/2, z-1/2'                                                         
 '-x+1/2, y+1/2, z'                                                             
                                                                                
_cell_length_a     9.8266                                                       
_cell_length_b    22.0654                                                       
_cell_length_c    22.1641                                                       
_cell_angle_alpha  90.000                                                       
_cell_angle_beta   90.000                                                       
_cell_angle_gamma  90.000                                                       
                                                                                
_shelx_F_squared_multiplier     1.000                                           
                                                                                
loop_                                                                           
 _refln_index_h                                                                 
 _refln_index_k                                                                 
 _refln_index_l                                                                 
 _refln_F_squared_calc                                                          
 _refln_F_squared_meas                                                          
 _refln_F_squared_sigma                                                         
 _refln_observed_status                                                         
   4   0   0        954.59       1240.80       184.37 o                         
   6   0   0      36669.72      33773.97       988.46 o                         
   8   0   0      14404.84      19342.16       601.75 o                         
  10   0   0      12264.72      11324.01       894.92 o                         
  12   0   0       6681.08       7224.04      1007.12 o                         
   3   1   0        626.37        541.08        71.93 o                         
   5   1   0       5863.03       6806.46       227.32 o                         
   7   1   0       4182.99       4661.02       207.62 o                         
   9   1   0       2574.05       2098.30       283.63 o                         
  11   1   0        722.51        895.38       310.86 o                         
  13   1   0         90.29         78.61       295.44 o                         
   2   2   0      10721.93      14599.32       194.58 o                         
   4   2   0       6505.67       5725.10       193.61 o                         
   6   2   0      10959.71      11856.29       322.00 o                         
   8   2   0      20884.82      16680.26       399.79 o                         
  10   2   0       9923.64      10247.96       612.11 o                         
  12   2   0       3961.42       4139.67       556.60 o                         
   1   3   0      85686.80      75721.91      1601.69 o                         
   3   3   0       9783.44      10118.50       201.45 o                         
   5   3   0      11563.64      12595.50       311.18 o                         
   7   3   0      24738.39      24763.65       498.77 o                         
   9   3   0       1464.17       2355.17       307.93 o                         
  11   3   0       3008.62       3366.68       468.84 o                         
  13   3   0       4692.17       3687.94       560.93 o                         
   2   4   0       4230.47       3892.13       127.13 o                         
   4   4   0       5177.98       5210.14       175.60 o                         
   6   4   0         22.65         46.00        72.74 o                         
   8   4   0        869.57        480.59       125.06 o                         
  10   4   0       5359.90       5814.60       492.99 o                         
  12   4   0        620.90       1024.83       326.73 o                         
   1   5   0      31470.33      30191.29       775.81 o                         
   3   5   0      11342.36      11118.39       234.11 o                         
   5   5   0      24867.44      25042.07       450.68 o                         
   7   5   0      16494.79      19113.90       456.55 o                         
   9   5   0      12320.54      11966.15       720.39 o                         
  11   5   0       5041.66       5297.83       572.26 o                         
  13   5   0       3242.43       2885.63       728.42 o                         
   0   6   0      52373.47      48088.39      1118.63 o                         
   2   6   0         52.87         51.01        40.53 o                         
   4   6   0       5734.84       5449.81       195.86 o                         
   6   6   0        592.60        491.83       109.45 o                         
   8   6   0       2816.96       2724.97       234.68 o                         
  10   6   0        110.58        210.65       191.49 o                         
  12   6   0        225.78        401.93       265.39 o                         
   1   7   0      29825.31      34197.04      1325.98 o                         
   3   7   0      33603.29      36315.80       453.78 o                         
   5   7   0       7680.50       7957.24       255.87 o                         
   7   7   0       2745.56       2451.29       226.15 o                         
   9   7   0       9203.79       9600.42       511.60 o                         
  11   7   0       4674.97       4264.10       523.97 o                         
  13   7   0       2318.52       2183.00       632.73 o                         
   0   8   0      60326.89      70734.76      1899.27 o                         
   2   8   0      13321.78      14782.08       233.89 o                         
   4   8   0      12913.25      11909.00       299.69 o                         
   6   8   0       5495.85       4963.86       259.50 o                         
   8   8   0      15053.06      15086.00       470.92 o                         
  10   8   0       6259.92       6416.90       721.41 o                         
  12   8   0       1933.91       1758.17       557.85 o                         
   1   9   0       1118.93        629.18        66.34 o                         
   3   9   0       7776.86       7167.39       237.11 o                         
   5   9   0      11769.36      10686.86       311.62 o                         
   7   9   0       2554.30       2386.57       236.11 o                         
   9   9   0        348.74        211.09       351.32 o                         
  11   9   0        806.72        568.71       427.78 o                         
   0  10   0      84347.29      76340.22      1106.41 o                         
   2  10   0      48144.76      43755.12       589.15 o                         
   4  10   0       6530.78       6837.27       252.97 o                         
   6  10   0      10661.19      10073.73       381.70 o                         
   8  10   0      13840.79      12622.05       565.35 o                         
  10  10   0       9557.43       8523.89       834.74 o                         
  12  10   0       3504.22       3214.78       746.97 o                         
   1  11   0        450.11        196.39        56.38 o                         
   3  11   0         38.76        -65.18        65.18 o                         
   5  11   0         56.37        135.48        93.11 o                         
   7  11   0       1219.01       1028.46       180.48 o                         
   9  11   0        640.28        560.66       453.91 o                         
   0  12   0     103269.74     106580.20      3595.36 o                         
   2  12   0      16687.08      16723.02       316.64 o                         
   4  12   0       4661.02       3932.85       218.45 o                         
   6  12   0      19557.82      17890.13       457.67 o                         
   8  12   0       3934.92       5441.04       342.63 o                         
   1  13   0      10239.34       9827.28       340.25 o                         
   3  13   0      15730.26      16393.83       309.09 o                         
   5  13   0       9242.12       9259.56       336.16 o                         
   7  13   0       3718.89       4437.17       289.80 o                         
   9  13   0       3590.79       3599.16       441.11 o                         
   0  14   0        108.35        909.11       135.50 o                         
   2  14   0      11552.29      12288.61       250.61 o                         
   4  14   0       2736.07       2909.11       233.57 o                         
   6  14   0        475.09        501.41       143.40 o                         
   8  14   0       1828.28       1300.85       231.89 o                         
   1  15   0      28703.04      27255.11       882.05 o                         
   3  15   0      13907.26      13435.48       278.38 o                         
   5  15   0       3841.93       3750.63       278.30 o                         
   7  15   0      19759.26      19516.79       536.87 o                         
   9  15   0       6310.83       8091.36       794.25 o                         
   0  16   0       2845.79       2351.25       203.73 o                         
   2  16   0       3664.33       4137.96       168.12 o                         
   4  16   0          9.61         13.82        83.58 o                         
   6  16   0       1575.48       1784.83       231.57 o                         
   8  16   0       1563.48       1292.16       453.34 o                         
   1  17   0      19326.19      18327.14       603.40 o                         
   3  17   0       9035.68       8704.60       305.45 o                         
   5  17   0       2509.26       2446.62       250.46 o                         
   7  17   0       4063.33       4819.60       357.52 o                         
   9  17   0       3353.36       3483.98       685.89 o                         
   0  18   0       4933.41       4637.46       271.96 o                         
   2  18   0       7122.51       5653.76       261.50 o                         
   4  18   0       8374.84       8743.35       328.11 o                         
   6  18   0       3776.32       3812.60       324.16 o                         
   8  18   0       6401.13       7519.94       655.37 o                         
   1  19   0        694.94        932.67       142.66 o                         
   3  19   0       5353.40       5362.65       270.87 o                         
   5  19   0        808.39        937.40       164.36 o                         
   7  19   0        781.63        469.95       177.77 o                         
   9  19   0        665.34        643.59       397.24 o                         
   0  20   0       6049.60       7000.35       495.31 o                         
   2  20   0      10514.90      10477.26       353.07 o                         
   4  20   0      10806.78      11154.60       384.28 o                         
   6  20   0       5602.61       6016.37       409.72 o                         
   8  20   0       4966.14       4865.31       490.61 o                         
  10  20   0        716.15        323.27       417.82 o                         
   1  21   0        797.64        665.63       169.99 o                         
   3  21   0       1048.96       1381.80       188.78 o                         
   5  21   0        170.99        133.77       125.49 o                         
   7  21   0        786.29        807.36       232.12 o                         
   9  21   0          6.13       -150.16       231.45 o                         
   0  22   0       4042.91       4822.61       714.06 o                         
   2  22   0       4475.08       4659.52       348.11 o                         
   4  22   0       5807.27       5201.96       316.76 o                         
   6  22   0       4302.85       4399.73       382.14 o                         
   8  22   0       3555.42       3995.69       464.02 o                         
   1  23   0       3157.11       3097.12       319.82 o                         
   3  23   0       3021.66       3200.55       319.54 o                         
   5  23   0       3212.35       3535.57       342.90 o                         
   7  23   0       1886.07       1362.33       264.69 o                         
   0  24   0        805.29        983.23       323.72 o                         
   2  24   0       2892.88       3882.28       351.23 o                         
   4  24   0        958.14       1047.73       281.15 o                         
   6  24   0        467.69        524.73       196.50 o                         
   8  24   0        186.58         73.44       240.33 o                         
   1  25   0       6353.08       6747.87       422.32 o                         
   3  25   0       2504.83       2316.38       350.17 o                         
   5  25   0       4547.04       4440.01       552.60 o                         
   7  25   0       4419.63       4477.28       496.05 o                         
   0  26   0       7101.22       7277.65       601.73 o                         
   2  26   0         95.07        -68.93       156.50 o                         
   4  26   0          2.52        -15.86       187.18 o                         
   6  26   0        576.60        476.76       270.61 o                         
   1  27   0       8378.10       9062.62       494.57 o                         
   3  27   0       1115.00        920.14       282.01 o                         
   5  27   0       2671.31       3185.55       446.51 o                         
   0  28   0       1407.56       1138.81       510.01 o                         
   2  28   0        919.45        600.17       278.73 o                         
   4  28   0       1920.81       2134.60       393.78 o                         
   1  29   0       2048.57       2022.84       375.64 o                         
   3  29   0         64.27       -212.96       212.96 o                         
   0  30   0       3621.31       2637.25       761.90 o                         
   2  30   0       2487.69       2329.04       536.52 o                         
   3   1   1       1443.54       1544.21        69.66 o                         
   5   1   1       3755.82       4609.40       128.11 o                         
   7   1   1        795.68        880.89        85.58 o                         
   9   1   1        147.07        238.47       119.83 o                         
  11   1   1       1349.24       1519.40       246.27 o                         
  13   1   1          5.39        -12.55       178.87 o                         
   0   2   1       8486.07       8483.61      2673.22 o                         
   2   2   1        196.31        591.48        43.48 o                         
   4   2   1        278.57        237.35        49.72 o                         
   6   2   1        919.45        561.10        73.24 o                         
   8   2   1        451.50        788.68        93.48 o                         
  10   2   1        116.89         45.85       131.00 o                         
  12   2   1          5.87          8.70       162.05 o                         
   3   3   1        264.25        419.90        47.52 o                         
   5   3   1       4715.73       4828.06       142.81 o                         
   7   3   1        709.33        767.82        93.91 o                         
   9   3   1         39.72         87.83       102.31 o                         
  11   3   1        284.89        255.33       161.99 o                         
  13   3   1         35.23       -161.97       186.13 o                         
   2   4   1       1256.23       1560.79        66.91 o                         
   4   4   1       1643.83       1454.32        86.03 o                         
   6   4   1       3410.93       3453.79       137.47 o                         
   8   4   1       2759.06       1471.59       132.35 o                         
  10   4   1        416.68        290.32       156.74 o                         
  12   4   1        236.17        185.31       184.72 o                         
   3   5   1       1311.66       1368.16        77.16 o                         
   5   5   1       1413.11       1383.85        97.36 o                         
   7   5   1         41.28         12.32        57.55 o                         
   9   5   1        339.89        257.57       127.23 o                         
  11   5   1          8.12        -27.02       143.78 o                         
  13   5   1          1.54       -170.95       194.03 o                         
   0   6   1     176707.03     213522.19      2809.04 o                         
   2   6   1       1504.76       1425.86        70.30 o                         
   4   6   1       2063.46       1663.99        97.25 o                         
   6   6   1       4867.90       4639.71       165.24 o                         
   8   6   1        275.87        885.78       122.81 o                         
  10   6   1        668.99        740.63       212.56 o                         
  12   6   1        271.67        167.23       171.05 o                         
   1   7   1       4557.17       3220.99        94.22 o                         
   3   7   1       9282.28      12130.77       192.94 o                         
   5   7   1        884.07        779.04        85.58 o                         
   7   7   1        769.65       1030.40       116.05 o                         
   9   7   1         92.32        -92.43       120.41 o                         
  11   7   1         35.28        -55.32       136.84 o                         
  13   7   1         39.66       -146.29       251.58 o                         
   2   8   1         65.49         48.56        39.20 o                         
   4   8   1       1205.11       1592.11       103.79 o                         
   6   8   1        810.78        955.08       101.12 o                         
   8   8   1       2005.36       1217.53       153.83 o                         
  10   8   1         84.72        366.16       242.16 o                         
  12   8   1         34.07        238.65       213.35 o                         
   1   9   1        454.98        202.43        37.33 o                         
   3   9   1       4706.51       4416.84       136.84 o                         
   5   9   1       1849.23       2326.60       126.90 o                         
   7   9   1       1739.01       1871.34       153.27 o                         
   9   9   1        216.66        425.99       149.94 o                         
  11   9   1        177.60        309.34       250.39 o                         
   0  10   1        809.05        427.90        64.69 o                         
   2  10   1       2024.95       2705.55        84.88 o                         
   4  10   1        622.05        655.88        79.92 o                         
   6  10   1          3.73        -44.27        57.57 o                         
   8  10   1         85.47         47.89        98.81 o                         
  10  10   1         65.35       -158.39       210.42 o                         
  12  10   1         67.72        243.37       325.64 o                         
   1  11   1       1591.36       1347.03        68.97 o                         
   3  11   1         25.12         16.43        43.17 o                         
   5  11   1       1360.75       1371.30       113.89 o                         
   7  11   1        795.12       1332.41       136.86 o                         
   9  11   1        573.85        476.62       167.99 o                         
   0  12   1      10888.88      11249.29       222.39 o                         
   4  12   1         28.47         24.61        55.64 o                         
   6  12   1        226.54        155.15        76.29 o                         
   8  12   1        552.86        691.47       144.92 o                         
  10  12   1        121.91        199.07       353.80 o                         
  12  12   1        104.38        442.48       353.80 o                         
   1  13   1       2322.13       3219.21        95.12 o                         
   3  13   1         67.71         86.67        47.91 o                         
   5  13   1        163.43        163.34        73.00 o                         
   7  13   1        534.79        388.75       104.34 o                         
   9  13   1        534.87        391.98       187.89 o                         
   0  14   1      11262.93      11341.69       240.80 o                         
   2  14   1        474.42        852.48        65.94 o                         
   4  14   1        115.59         67.34        65.88 o                         
   6  14   1        670.16        711.22       109.40 o                         
   8  14   1       1585.23       1513.67       190.75 o                         
   1  15   1       1011.60        681.69        64.07 o                         
   3  15   1         17.14         95.37        52.45 o                         
   5  15   1         39.94          4.45        75.04 o                         
   7  15   1         57.87          1.05        85.84 o                         
   9  15   1        145.08        267.78       196.77 o                         
   0  16   1       5743.61       4853.38       198.02 o                         
   2  16   1        494.10        301.28        59.89 o                         
   4  16   1         88.26         78.69        69.00 o                         
   6  16   1        613.21        753.13       118.01 o                         
   8  16   1       1643.72       1135.27       187.04 o                         
   1  17   1         15.67        -27.29        45.41 o                         
   3  17   1         64.22          9.56        59.26 o                         
   5  17   1          5.44          4.76        74.79 o                         
   7  17   1        357.52        385.57       125.70 o                         
   9  17   1         30.43        150.37       220.26 o                         
   0  18   1       1705.42       2093.57       182.05 o                         
   2  18   1        599.63        637.40        90.89 o                         
   4  18   1        482.34        471.18        95.26 o                         
   6  18   1        225.42        208.01        89.82 o                         
   8  18   1        122.44        405.56       182.30 o                         
   1  19   1        218.98        189.10        69.86 o                         
   3  19   1        926.45       1201.00       118.50 o                         
   5  19   1        467.03        550.22        99.78 o                         
   7  19   1        875.09        967.64       161.78 o                         
   9  19   1        390.73        495.34       241.37 o                         
   0  20   1       6729.51       7531.50       369.98 o                         
   2  20   1        461.29        505.89        89.36 o                         
   4  20   1        263.90        446.28        95.41 o                         
   6  20   1         58.42         30.76        90.85 o                         
   8  20   1         37.12         37.22       165.33 o                         
  10  20   1          8.40         76.91       406.97 o                         
   1  21   1        757.10        734.73       124.83 o                         
   3  21   1       1186.74       1029.74       117.65 o                         
   5  21   1        329.09        357.68       106.89 o                         
   7  21   1        716.84        622.04       144.26 o                         
   9  21   1        267.14        187.62       197.15 o                         
   0  22   1       4048.83       4245.57       342.52 o                         
   2  22   1         23.27        -24.12        82.78 o                         
   4  22   1          3.66         40.94        77.58 o                         
   6  22   1        126.39         41.02       106.03 o                         
   8  22   1        378.10        132.91       164.39 o                         
   1  23   1        325.30        210.30       106.99 o                         
   3  23   1        473.60        578.48       123.84 o                         
   5  23   1         33.66        -47.41       101.87 o                         
   7  23   1        179.96        192.81       134.43 o                         
   0  24   1       2309.48       2162.95       272.51 o                         
   2  24   1        255.90        195.79       106.13 o                         
   4  24   1        130.32         77.92       116.85 o                         
   6  24   1        104.27         45.35       127.09 o                         
   8  24   1        273.19        347.38       179.54 o                         
   1  25   1          6.41        -59.50        97.66 o                         
   3  25   1        403.60        480.79       145.65 o                         
   5  25   1         30.05        129.21       149.58 o                         
   7  25   1         54.34        -19.29       137.11 o                         
   0  26   1        220.84        187.43       166.31 o                         
   2  26   1        304.13        380.55       147.77 o                         
   4  26   1         97.74         -6.11       135.62 o                         
   6  26   1        290.97        176.70       168.92 o                         
   1  27   1        143.53        208.37       124.18 o                         
   3  27   1         28.05        -68.51       146.30 o                         
   5  27   1         27.97       -121.70       147.24 o                         
   0  28   1          8.68         80.40       176.25 o                         
   2  28   1        131.40        117.48       153.99 o                         
   4  28   1         40.24        -89.06       150.77 o                         
   1  29   1        290.98        373.03       163.95 o                         
   3  29   1         46.43         68.80       162.31 o                         
   0  30   1         35.86        -75.30       234.13 o                         
   4   0   2       1023.23       1199.92       103.32 o                         
   6   0   2      16705.89      19050.83       394.17 o                         
   8   0   2      13480.50      11418.39       328.01 o                         
  10   0   2       4898.21       4969.52       726.84 o                         
  12   0   2       5152.19       4580.10       580.61 o                         
   1   1   2       7967.07       5959.02        72.18 o                         
   3   1   2         33.29        232.11        38.03 o                         
   5   1   2       1837.79       2247.65        99.35 o                         
   7   1   2       2743.65       2838.12       131.56 o                         
   9   1   2        724.87        928.74       136.86 o                         
  11   1   2       1160.59       1061.11       219.28 o                         
  13   1   2         97.22       -149.24       190.75 o                         
   2   2   2      26631.80      25528.21       271.15 o                         
   4   2   2      16503.96      17098.08       214.78 o                         
   6   2   2       4134.00       4135.89       132.61 o                         
   8   2   2       7472.30      10372.73       265.40 o                         
  10   2   2       4988.93       4835.57       362.38 o                         
  12   2   2       3009.66       2900.95       333.93 o                         
   1   3   2      59796.24      64580.24       740.19 o                         
   3   3   2      11437.38      14626.41       173.32 o                         
   5   3   2       4235.01       2892.40       116.32 o                         
   7   3   2      16880.92      17011.87       333.45 o                         
   9   3   2        450.05        353.12       107.51 o                         
  11   3   2       4080.99       3904.68       352.22 o                         
  13   3   2       4451.72       4928.40       525.50 o                         
   2   4   2      26070.33      29120.71       205.97 o                         
   4   4   2       4406.30       5335.62       132.90 o                         
   6   4   2        252.92        371.46        69.35 o                         
   8   4   2         81.81         17.89        70.16 o                         
  10   4   2       3683.70       3430.91       315.97 o                         
  12   4   2        651.67        705.79       219.68 o                         
   1   5   2      25009.04      28193.40       330.26 o                         
   3   5   2      49486.47      45413.74       414.41 o                         
   5   5   2      18730.21      18382.81       257.60 o                         
   7   5   2      16126.23      15608.45       290.81 o                         
   9   5   2       7906.67       7255.83       293.64 o                         
  11   5   2       4224.04       4289.38       370.19 o                         
  13   5   2       3361.25       2654.94       418.86 o                         
   0   6   2         42.17         72.45        43.18 o                         
   2   6   2         27.94         48.19        32.54 o                         
   4   6   2      10044.19      11810.23       204.00 o                         
   6   6   2        977.43       1054.81        97.70 o                         
   8   6   2         26.03         41.93        82.13 o                         
  10   6   2         14.52         -4.58       150.96 o                         
  12   6   2        319.20        -19.98       189.76 o                         
   1   7   2      27012.71      20583.66       472.94 o                         
   3   7   2      50122.18      51923.24       353.16 o                         
   5   7   2       5479.36       5425.26       159.72 o                         
   7   7   2       2817.20       2918.94       161.48 o                         
   9   7   2       7267.45       7412.14       437.57 o                         
  11   7   2       3331.62       2755.77       374.87 o                         
  13   7   2       2219.34       2619.88       416.20 o                         
   0   8   2        490.90       1163.47        75.92 o                         
   2   8   2      16966.32      15336.41       189.24 o                         
   4   8   2      19580.73      20756.83       271.81 o                         
   6   8   2       5189.13       5591.15       180.53 o                         
   8   8   2       5359.40       5298.31       243.89 o                         
  10   8   2       5774.44       5410.35       547.73 o                         
  12   8   2       2101.71       2233.04       421.86 o                         
   1   9   2        253.67        633.38        47.06 o                         
   3   9   2        331.55        493.99        63.19 o                         
   5   9   2       3894.27       3626.81       143.93 o                         
   7   9   2       1474.82       1621.34       138.05 o                         
   9   9   2        502.42        462.13       177.06 o                         
  11   9   2        702.21        620.43       322.79 o                         
   0  10   2      22396.03      24757.60       382.19 o                         
   2  10   2      35653.96      39332.23       380.68 o                         
   4  10   2      11761.22      10840.53       216.10 o                         
   6  10   2       6836.91       7083.56       213.66 o                         
   8  10   2       4065.86       5606.50       262.08 o                         
  10  10   2       5958.22       6709.58       566.63 o                         
  12  10   2       2352.23       2857.13       722.31 o                         
   1  11   2       1157.30       1665.46        76.34 o                         
   3  11   2       1192.17       1723.70        95.42 o                         
   5  11   2       2036.84       1644.13       123.99 o                         
   7  11   2        964.00        867.61       118.81 o                         
   9  11   2        515.82        222.39       175.42 o                         
  11  11   2        849.79       1729.66       581.38 o                         
   0  12   2      12737.56      11338.16       222.71 o                         
   2  12   2       7015.34       6220.27       117.12 o                         
   4  12   2       3524.26       4268.18       156.61 o                         
   6  12   2      12253.62      11934.40       269.42 o                         
   8  12   2       5727.63       4897.64       276.27 o                         
  10  12   2       3321.87       3855.35       488.87 o                         
  12  12   2       2169.93       2551.51       676.17 o                         
   1  13   2      17509.90      16086.02       339.34 o                         
   3  13   2       7857.21       6382.07       158.13 o                         
   5  13   2       7177.64       6992.47       209.55 o                         
   7  13   2       1627.50       1937.20       165.85 o                         
   9  13   2       1895.06       2480.19       393.32 o                         
   0  14   2      16786.18      19222.21       307.73 o                         
   2  14   2       7648.54       7585.07       215.10 o                         
   4  14   2        589.06        468.13        81.90 o                         
   6  14   2        435.96        338.32        91.88 o                         
   8  14   2       1083.62       1597.18       201.26 o                         
  10  14   2       1363.79       1259.75       348.27 o                         
   1  15   2      21729.42      19287.85       414.94 o                         
   3  15   2       6353.48       6983.90       176.57 o                         
   5  15   2       2782.77       2538.61       156.57 o                         
   7  15   2      12441.04      12228.00       332.87 o                         
   9  15   2       6172.77       5896.89       515.46 o                         
   0  16   2        492.51        311.23        75.70 o                         
   2  16   2        938.23       1046.72        87.65 o                         
   4  16   2        632.74        652.22        96.96 o                         
   6  16   2        800.72        889.87       117.59 o                         
   8  16   2          4.58         36.54       121.34 o                         
  10  16   2         70.54       -209.93       300.64 o                         
   1  17   2      13811.02      14778.04       237.17 o                         
   3  17   2       7742.03       7626.10       204.41 o                         
   5  17   2       2435.24       2762.76       172.93 o                         
   7  17   2       2740.76       2617.20       202.24 o                         
   9  17   2       2910.00       3190.12       641.55 o                         
   0  18   2        108.44         65.67        83.08 o                         
   2  18   2       2804.06       3175.56       158.99 o                         
   4  18   2       8212.52       8836.34       248.90 o                         
   6  18   2       2536.92       2795.76       201.77 o                         
   8  18   2       3250.02       3065.22       260.86 o                         
  10  18   2       2114.39       2472.71       483.42 o                         
   1  19   2        164.31          9.59        66.89 o                         
   3  19   2       2929.75       2824.69       163.20 o                         
   5  19   2       1168.91       1169.19       146.55 o                         
   7  19   2        477.69        573.52       130.03 o                         
   9  19   2        383.99        451.98       280.16 o                         
   0  20   2       6473.13       6631.56       337.43 o                         
   2  20   2       7102.89       6635.16       225.77 o                         
   4  20   2       8341.05       8256.30       239.89 o                         
   6  20   2       3939.32       4368.68       256.18 o                         
   8  20   2       2956.62       3721.12       331.50 o                         
  10  20   2        822.36        671.19       467.14 o                         
   1  21   2        202.45        310.37       100.42 o                         
   3  21   2       2627.60       2624.55       178.38 o                         
   5  21   2        107.26         93.62        91.07 o                         
   7  21   2        937.32        907.34       164.93 o                         
   9  21   2        140.51        179.05       250.89 o                         
   0  22   2       7115.11       7446.85       380.23 o                         
   2  22   2       2957.25       3311.92       218.53 o                         
   4  22   2       3779.73       3478.56       233.52 o                         
   6  22   2       3791.02       3579.76       247.68 o                         
   8  22   2       2146.04       2429.77       276.44 o                         
   1  23   2       3698.11       3662.65       235.63 o                         
   3  23   2       2800.27       2798.82       232.90 o                         
   5  23   2       2407.65       2795.69       223.69 o                         
   7  23   2       1373.90       1334.15       198.96 o                         
   0  24   2       1962.75       1821.30       259.19 o                         
   2  24   2       1666.57       1338.05       165.17 o                         
   4  24   2        171.56        319.12       130.54 o                         
   6  24   2        883.13        771.87       174.73 o                         
   8  24   2         76.27        -57.22       157.53 o                         
   1  25   2       4450.95       5244.21       284.03 o                         
   3  25   2       1953.60       1908.97       215.90 o                         
   5  25   2       2261.29       2113.96       250.01 o                         
   7  25   2       3101.44       3383.59       319.28 o                         
   0  26   2        297.24        431.93       188.83 o                         
   2  26   2          2.38        -55.47       119.94 o                         
   4  26   2         65.67        204.17       145.82 o                         
   6  26   2         49.51        116.98       159.46 o                         
   1  27   2       3570.20       3786.29       291.38 o                         
   3  27   2       1384.58       1552.33       217.99 o                         
   5  27   2       1218.37       1441.87       244.41 o                         
   0  28   2         86.38        181.42       224.03 o                         
   2  28   2        842.58       1093.60       194.70 o                         
   4  28   2       1495.05       1494.59       247.13 o                         
   1  29   2        451.80        446.48       192.09 o                         
   3  29   2        200.53        162.40       169.05 o                         
   0  30   2       1927.45       1716.22       361.77 o                         
   1   1   3      48882.04      49982.30       565.31 o                         
   3   1   3      12806.57      11261.58       123.38 o                         
   5   1   3      10060.11       9512.03       174.51 o                         
   7   1   3      17444.90      17551.99       283.39 o                         
   9   1   3       2647.90       2419.88       192.54 o                         
  11   1   3       6459.36       5907.23       404.82 o                         
  13   1   3        986.34       1099.03       314.62 o                         
   2   2   3       8655.31       9542.05       116.85 o                         
   4   2   3       3284.50       3436.65        92.87 o                         
   6   2   3       3202.55       3498.96       122.99 o                         
   8   2   3       6613.84       6523.06       262.28 o                         
  10   2   3       1371.64       1415.17       193.95 o                         
  12   2   3         71.69        103.16       166.89 o                         
   1   3   3      16758.27      18268.80       339.91 o                         
   3   3   3       3010.80       4554.89       100.56 o                         
   5   3   3       7189.06       6822.85       150.05 o                         
   7   3   3       5584.28       5752.52       166.36 o                         
   9   3   3        789.79        836.30       148.77 o                         
  11   3   3       2059.27       1971.74       274.03 o                         
  13   3   3        892.40       1199.54       310.62 o                         
   2   4   3      13049.65      13467.43       182.13 o                         
   4   4   3      22389.25      20758.75       237.80 o                         
   6   4   3      14701.07      15916.02       260.72 o                         
   8   4   3       6425.40       8139.99       248.85 o                         
  10   4   3       1838.40       2090.00       221.67 o                         
  12   4   3        952.19        742.21       263.29 o                         
   1   5   3       3246.21       2942.04        71.08 o                         
   5   5   3        680.29       1330.28        92.96 o                         
   7   5   3        585.77        563.30        88.52 o                         
   9   5   3        499.10        609.30       138.50 o                         
  11   5   3         41.82        236.96       162.42 o                         
  13   5   3          4.43         51.77       237.60 o                         
   2   6   3       5784.09       5756.37       106.20 o                         
   4   6   3      19785.82      22082.87       270.60 o                         
   6   6   3      21753.09      22784.91       312.62 o                         
   8   6   3       6448.59       5889.14       239.09 o                         
  10   6   3       2398.98       2653.24       276.75 o                         
  12   6   3       1679.53       1116.79       377.89 o                         
   1   7   3       3784.61       4133.69        98.61 o                         
   3   7   3      19179.40      14584.79       214.03 o                         
   5   7   3       1899.78       1993.42       116.98 o                         
   7   7   3       5983.74       6031.94       202.63 o                         
   9   7   3        482.95        490.01       132.64 o                         
  11   7   3       1046.81       1226.70       428.68 o                         
  13   7   3        654.15        679.27       301.10 o                         
   2   8   3       6304.01       5880.06       122.09 o                         
   4   8   3      10918.31       9597.53       190.60 o                         
   6   8   3       5291.42       5877.10       182.89 o                         
   8   8   3       3033.77       4331.16       237.53 o                         
  10   8   3        372.54        318.59       172.72 o                         
  12   8   3        549.59        641.31       267.23 o                         
   1   9   3      17773.60      14596.98       247.89 o                         
   3   9   3      18325.23      20944.10       238.18 o                         
   5   9   3       7299.58       6048.08       179.90 o                         
   7   9   3      11903.27      12580.67       277.27 o                         
   9   9   3       2210.62       2412.81       244.16 o                         
  11   9   3       2815.04       2639.61       462.58 o                         
   0  10   3       1930.19       2454.52       108.38 o                         
   2  10   3        400.61        426.47        58.06 o                         
   4  10   3       2299.28       2563.11       131.74 o                         
   6  10   3        526.76        505.81        87.69 o                         
   8  10   3        132.72        -68.97        91.44 o                         
  10  10   3        303.47        538.27       260.85 o                         
  12  10   3          5.30         44.17       249.74 o                         
   1  11   3      13430.14      15292.70       410.24 o                         
   3  11   3       8587.08       6741.89       152.91 o                         
   5  11   3      14489.27      14740.28       271.15 o                         
   7  11   3       8801.72       8575.23       251.63 o                         
   9  11   3       2254.46       1861.14       271.62 o                         
  11  11   3       1704.16        995.78       374.88 o                         
   0  12   3       4315.93       4066.76       140.29 o                         
   2  12   3       3073.18       3332.56       118.19 o                         
   4  12   3        720.52        795.63        79.12 o                         
   6  12   3       1132.44       1362.92       133.55 o                         
   8  12   3       1821.92       2153.22       219.15 o                         
  10  12   3       1355.62       1860.01       371.07 o                         
  12  12   3        337.69        287.75       376.43 o                         
   1  13   3       7112.70       5236.84       144.87 o                         
   3  13   3       1904.19       1755.72       107.58 o                         
   5  13   3       3694.62       3913.41       167.44 o                         
   7  13   3       4198.72       4613.47       218.84 o                         
   9  13   3       1738.26       2490.49       334.15 o                         
  11  13   3        384.34        270.10       454.25 o                         
   0  14   3      16401.95      15930.97       401.41 o                         
   2  14   3       5950.55       5295.79       148.53 o                         
   4  14   3       3038.76       3335.68       145.50 o                         
   6  14   3       5331.60       6166.90       215.87 o                         
   8  14   3       6123.17       6337.70       309.80 o                         
  10  14   3       1484.71       1301.61       351.49 o                         
   1  15   3        186.49        382.51        51.32 o                         
   3  15   3         84.80         56.58        53.17 o                         
   5  15   3         20.46         25.79        68.67 o                         
   7  15   3          0.49         51.30       101.95 o                         
   9  15   3        393.60        553.19       280.04 o                         
   0  16   3      24678.55      25747.09       494.57 o                         
   2  16   3       4637.01       4701.75       143.71 o                         
   4  16   3       4320.72       4018.78       165.39 o                         
   6  16   3       5931.25       6418.43       241.83 o                         
   8  16   3       4254.69       5129.51       319.73 o                         
  10  16   3       1890.21       2118.32       427.38 o                         
   1  17   3       4053.98       4197.24       140.75 o                         
   3  17   3       1019.50       1198.81       108.13 o                         
   5  17   3        790.91        812.76       112.80 o                         
   7  17   3       3636.13       3381.87       247.56 o                         
   9  17   3        233.78        253.94       173.13 o                         
  11  17   3         56.56       -254.27       370.54 o                         
   0  18   3       1704.63       1583.86       167.83 o                         
   2  18   3       2347.16       2292.11       130.37 o                         
   4  18   3       4187.46       4521.52       207.33 o                         
   6  18   3       2893.76       2927.21       209.82 o                         
   8  18   3       1279.06        938.97       181.05 o                         
  10  18   3        717.70        695.13       334.41 o                         
   1  19   3       4575.89       4649.79       174.91 o                         
   3  19   3       5859.32       5037.44       191.49 o                         
   5  19   3       3599.26       3763.52       231.05 o                         
   7  19   3       5186.49       4794.57       312.95 o                         
   9  19   3        988.47       1101.49       294.08 o                         
   0  20   3       1366.08        987.91       153.85 o                         
   2  20   3       1505.65       1632.50       143.61 o                         
   4  20   3        882.61        739.87       119.18 o                         
   6  20   3          3.92        -31.93        95.70 o                         
   8  20   3          2.25          2.31       143.65 o                         
  10  20   3        150.59         44.69       244.80 o                         
   1  21   3       1856.75       1567.76       144.56 o                         
   3  21   3       8220.54       8443.03       260.49 o                         
   5  21   3       3909.36       3948.56       231.56 o                         
   7  21   3       3056.21       3078.95       273.36 o                         
   9  21   3       1212.39        833.61       296.10 o                         
   0  22   3       3900.84       4010.21       333.99 o                         
   2  22   3        143.64        124.09        85.02 o                         
   4  22   3        581.28        585.30       126.76 o                         
   6  22   3        396.68        506.32       125.82 o                         
   8  22   3        634.49        835.97       217.74 o                         
   1  23   3        360.29        579.86       124.33 o                         
   3  23   3       3433.75       3537.46       236.14 o                         
   5  23   3       1437.02       1632.96       183.11 o                         
   7  23   3        737.44        916.50       179.14 o                         
   0  24   3       3756.80       3808.73       346.83 o                         
   2  24   3       2497.61       2686.32       233.03 o                         
   4  24   3       2023.30       2413.53       235.27 o                         
   6  24   3        598.01        657.56       160.54 o                         
   8  24   3       1494.51       1388.63       244.50 o                         
   1  25   3        249.42        294.85       134.35 o                         
   3  25   3        660.46        971.29       177.99 o                         
   5  25   3         36.55        -48.98       148.65 o                         
   7  25   3        111.13         62.64       165.42 o                         
   0  26   3       2282.11       2537.14       309.67 o                         
   2  26   3       3548.88       3701.69       280.33 o                         
   4  26   3       1381.91       1450.93       212.39 o                         
   6  26   3       1803.21       1661.05       249.18 o                         
   1  27   3        920.94        671.74       168.03 o                         
   3  27   3        393.33        377.66       155.98 o                         
   5  27   3        126.93         17.23       147.51 o                         
   0  28   3       1948.21       2017.11       363.16 o                         
   2  28   3       1307.00       1159.33       203.29 o                         
   4  28   3        383.94        296.99       177.01 o                         
   1  29   3       1545.33       1306.52       238.41 o                         
   3  29   3        924.22        780.55       219.78 o                         
   0  30   3        261.59        158.78       251.83 o                         
   0   0   4      40494.22      39940.17      2029.16 o                         
   2   0   4      21257.34      24928.71       289.08 o                         
   4   0   4       1259.20        453.17        99.83 o                         
   6   0   4       2352.47       2170.02       141.54 o                         
   8   0   4       1302.81       1673.61       223.16 o                         
  10   0   4        800.37        700.58       259.45 o                         
  12   0   4       2210.18       2299.98       443.17 o                         
   1   1   4          3.52         83.91        20.65 o                         
   5   1   4       1566.41       1613.71       105.04 o                         
   7   1   4        361.03        443.35        66.00 o                         
   9   1   4        186.40        325.32       107.91 o                         
  11   1   4        783.01        856.75       205.78 o                         
  13   1   4         50.97        237.82       236.27 o                         
   0   2   4      32166.96      35809.06      1039.95 o                         
   2   2   4      22816.03      22631.07       290.74 o                         
   4   2   4      10608.90      13564.29       161.52 o                         
   6   2   4        497.15        224.76        49.52 o                         
   8   2   4       3724.86       3413.98       226.53 o                         
  10   2   4       1112.48       1017.72       173.64 o                         
  12   2   4       1379.59       1448.68       264.10 o                         
   1   3   4       6635.83       8873.25       173.89 o                         
   3   3   4       1278.73        666.36        51.99 o                         
   5   3   4        878.45       1068.79        71.65 o                         
   7   3   4       2483.00       2514.95       148.75 o                         
   9   3   4         27.35        -38.84        98.01 o                         
  11   3   4       2000.97       1949.85       271.59 o                         
  13   3   4        384.64        544.31       268.16 o                         
   0   4   4        116.32        327.30        72.81 o                         
   2   4   4      13822.15      13559.64       127.59 o                         
   4   4   4       5116.82       5697.17       130.67 o                         
   6   4   4        883.98        957.90        81.04 o                         
   8   4   4         10.34        -69.56        98.02 o                         
  10   4   4        679.21        591.89       172.13 o                         
  12   4   4        224.81         86.48       193.23 o                         
   3   5   4      17618.16      20420.97       262.42 o                         
   5   5   4       4008.79       4345.31       139.93 o                         
   7   5   4       1765.03       2304.14       154.63 o                         
   9   5   4       5597.63       6306.66       287.45 o                         
  11   5   4       1030.95       1273.10       272.85 o                         
  13   5   4        114.91       -124.77       345.60 o                         
   0   6   4       2651.76       2458.19       106.38 o                         
   2   6   4         41.50         85.82        27.84 o                         
   4   6   4       4619.19       5608.94       144.81 o                         
   6   6   4       1220.16       1088.78        95.24 o                         
   8   6   4       1691.05       2158.53       198.79 o                         
  10   6   4        134.74         70.06       134.45 o                         
  12   6   4        452.85        557.56       232.16 o                         
   1   7   4       8025.38       9296.41       183.12 o                         
   3   7   4      13927.68      15630.02       200.05 o                         
   5   7   4        852.97       1152.29        96.03 o                         
   7   7   4         48.29         22.08        72.37 o                         
   9   7   4       4262.15       4320.33       265.78 o                         
  11   7   4        867.08       1248.80       397.69 o                         
  13   7   4        378.58        493.26       278.28 o                         
   0   8   4        187.51        470.65        72.13 o                         
   2   8   4       7478.05       7316.30       133.97 o                         
   4   8   4      11466.13      10852.53       210.42 o                         
   6   8   4       4016.39       3675.42       153.59 o                         
   8   8   4         25.01        -88.16        88.16 o                         
  10   8   4       3235.66       3105.01       361.40 o                         
  12   8   4       1571.69       1436.46       332.95 o                         
   1   9   4       1039.00        809.70        65.88 o                         
   3   9   4       1687.58       2455.41        75.83 o                         
   5   9   4       2319.11       2233.13       136.68 o                         
   7   9   4        378.16        440.65       100.70 o                         
   9   9   4         47.81        108.98       163.39 o                         
  11   9   4        555.30        458.88       289.65 o                         
   0  10   4       3167.02       1818.50       133.42 o                         
   2  10   4      12150.38      12304.22       186.54 o                         
   4  10   4       5403.82       6017.24       148.66 o                         
   6  10   4       1274.45       1204.89       120.07 o                         
   8  10   4        660.43        561.45       123.46 o                         
  10  10   4       1974.94       2316.52       329.84 o                         
  12  10   4       1113.02        699.23       336.37 o                         
   1  11   4        567.92        607.33        65.63 o                         
   3  11   4        491.07        195.95        51.33 o                         
   5  11   4       1847.08       1960.06       129.70 o                         
   7  11   4         27.21         98.72       103.37 o                         
   9  11   4        521.87        493.73       215.55 o                         
  11  11   4         98.34        132.86       274.33 o                         
   0  12   4      12746.61      16251.03       449.13 o                         
   2  12   4        289.44        172.12        49.79 o                         
   4  12   4       1634.45       1357.44        96.11 o                         
   6  12   4       2498.06       2883.78       172.39 o                         
   8  12   4       1460.30       1531.58       195.31 o                         
  10  12   4        724.38        660.39       309.55 o                         
  12  12   4        605.61        649.23       428.81 o                         
   1  13   4       2196.81       1504.37        73.91 o                         
   3  13   4        379.06        802.58        80.16 o                         
   5  13   4       5692.17       5974.14       187.08 o                         
   7  13   4        259.15        196.10       121.83 o                         
   9  13   4       1024.45       1255.71       261.30 o                         
  11  13   4        351.96        536.76       328.78 o                         
   0  14   4       2760.40       2460.69       131.83 o                         
   2  14   4       1121.18       1251.06        94.74 o                         
   4  14   4        137.73        223.67        67.07 o                         
   6  14   4        854.17        841.16       125.79 o                         
   8  14   4       1168.95       1080.40       185.97 o                         
  10  14   4        195.00        134.18       253.25 o                         
   1  15   4       3528.78       4912.75       137.46 o                         
   3  15   4        646.78        542.30        76.08 o                         
   5  15   4       1327.37       1497.40       128.52 o                         
   7  15   4       2000.87       1783.70       190.60 o                         
   9  15   4       3915.30       3738.91       317.26 o                         
  11  15   4        255.78        144.78       406.06 o                         
   0  16   4         13.08        -33.47        54.19 o                         
   2  16   4        518.34        521.46        79.32 o                         
   4  16   4        435.60        623.63        86.81 o                         
   6  16   4        324.19        178.17       103.48 o                         
   8  16   4        190.03        275.54       131.11 o                         
  10  16   4          0.72        -93.09       181.59 o                         
   1  17   4       4959.46       3772.95       140.56 o                         
   3  17   4       2656.52       3055.19       157.23 o                         
   5  17   4        605.11        673.31       120.22 o                         
   7  17   4        104.50         -1.93       116.60 o                         
   9  17   4       1481.08       1756.91       254.99 o                         
  11  17   4        500.95        606.04       508.54 o                         
   0  18   4       1928.78       2269.80       194.37 o                         
   2  18   4         43.35         54.08        57.87 o                         
   4  18   4       5002.12       5187.38       237.31 o                         
   6  18   4        925.07        801.75       133.19 o                         
   8  18   4        171.60        177.02       132.53 o                         
  10  18   4       1441.22       1466.53       432.19 o                         
   1  19   4        162.82        305.46        78.95 o                         
   3  19   4        852.46        773.02       102.61 o                         
   5  19   4        515.02        404.52       113.84 o                         
   7  19   4        261.59        263.49       139.64 o                         
   9  19   4          6.70        -56.86       187.45 o                         
   0  20   4       7151.44       6541.64       286.48 o                         
   2  20   4        889.81        792.98       113.64 o                         
   4  20   4       3237.70       2929.41       208.69 o                         
   6  20   4        933.43       1184.13       157.22 o                         
   8  20   4        298.67        463.71       162.60 o                         
  10  20   4        346.81        -32.58       374.62 o                         
   1  21   4       1239.63       1120.67       128.90 o                         
   3  21   4       1959.73       1919.60       177.21 o                         
   5  21   4          1.75          0.51       100.17 o                         
   7  21   4         51.95         26.41       125.87 o                         
   9  21   4        807.98        875.46       297.19 o                         
   0  22   4       2087.07       1921.81       247.29 o                         
   2  22   4        243.80        160.12       102.22 o                         
   4  22   4        577.52        695.29       131.34 o                         
   6  22   4       1009.21        909.71       156.25 o                         
   8  22   4        709.97        719.10       208.22 o                         
   1  23   4        721.90        640.35       126.42 o                         
   3  23   4        756.16        568.03       134.68 o                         
   5  23   4       1014.66       1301.92       174.75 o                         
   7  23   4         23.39        -15.72       135.61 o                         
   0  24   4       1534.39       1735.32       249.62 o                         
   2  24   4        247.56        322.42       132.80 o                         
   4  24   4        154.53        143.75       116.14 o                         
   6  24   4        502.24        615.22       154.46 o                         
   8  24   4        100.03         87.52       189.97 o                         
   1  25   4        721.51        851.26       166.10 o                         
   3  25   4        580.96        599.79       152.42 o                         
   5  25   4        678.74        593.21       147.83 o                         
   7  25   4        789.71        401.50       199.83 o                         
   0  26   4        110.54        129.38       198.30 o                         
   2  26   4        104.09        127.86       131.95 o                         
   4  26   4        330.51        357.89       149.41 o                         
   6  26   4         69.43        -13.10       162.71 o                         
   1  27   4        936.65       1192.60       220.34 o                         
   3  27   4       1197.10       1220.59       200.06 o                         
   5  27   4         63.75        161.12       165.49 o                         
   0  28   4        311.85        461.45       263.45 o                         
   2  28   4        472.33        349.25       156.71 o                         
   4  28   4        644.84        523.33       193.37 o                         
   1  29   4        107.76        162.11       158.83 o                         
   3  29   4        240.01        128.11       159.40 o                         
   0  30   4        199.99        102.74       237.66 o                         
   1   1   5      36417.16      34891.85       547.97 o                         
   3   1   5      58306.20      62372.52       537.78 o                         
   5   1   5       7814.75       7520.82       164.98 o                         
   7   1   5      21569.72      22666.53       439.90 o                         
   9   1   5      16247.64      17404.58       405.51 o                         
  11   1   5       3793.07       4110.57       365.60 o                         
  13   1   5       1437.68       1153.20       405.24 o                         
   0   2   5      69182.92      62570.80      1620.25 o                         
   2   2   5      15744.63      17586.38       175.81 o                         
   4   2   5      22372.32      22579.18       327.92 o                         
   6   2   5       5356.25       5665.43       119.94 o                         
   8   2   5       5844.32       5999.41       261.67 o                         
  10   2   5       3270.88       3653.46       254.38 o                         
  12   2   5        747.38        741.51       258.99 o                         
   1   3   5       5273.55       5600.59       101.39 o                         
   3   3   5       9097.28       7465.83       104.43 o                         
   5   3   5       5659.56       5914.26       116.64 o                         
   7   3   5       7390.18       7594.28       213.35 o                         
   9   3   5       2725.15       2814.14       235.95 o                         
  11   3   5       1899.74       1823.33       269.54 o                         
  13   3   5       1555.16       1523.44       331.91 o                         
   0   4   5       2532.86       2709.44        99.98 o                         
   2   4   5      24733.03      23014.35       289.31 o                         
   4   4   5      64760.97      73205.73       710.74 o                         
   6   4   5      20214.54      18849.59       257.33 o                         
   8   4   5       9154.29       8903.61       313.73 o                         
  10   4   5       4076.05       4197.84       297.57 o                         
  12   4   5       3802.20       3630.97       449.12 o                         
   1   5   5        425.94        226.40        36.21 o                         
   3   5   5         50.55        413.86        45.34 o                         
   5   5   5        183.30         93.00        46.42 o                         
   7   5   5        148.43        297.44        90.08 o                         
   9   5   5         30.40         22.57       108.78 o                         
  11   5   5         94.97         90.64       177.32 o                         
  13   5   5         43.81          0.64       222.28 o                         
   0   6   5       3250.72       3206.32       136.49 o                         
   2   6   5      18568.53      16006.66       228.00 o                         
   4   6   5      50706.50      51188.98       500.58 o                         
   6   6   5      25428.85      25881.61       331.69 o                         
   8   6   5       4516.67       4776.13       255.51 o                         
  10   6   5       5072.17       5608.32       435.94 o                         
  12   6   5       4413.12       3957.55       472.35 o                         
   1   7   5       9240.99       7771.84       126.57 o                         
   3   7   5       1303.77       1811.93        76.03 o                         
   5   7   5      10245.41      11115.60       212.69 o                         
   7   7   5       2824.08       3172.86       190.21 o                         
   9   7   5       2611.58       3430.02       255.36 o                         
  11   7   5       1729.54       1798.91       408.74 o                         
   0   8   5        200.66        727.45        83.91 o                         
   2   8   5      16480.49      18640.10       227.69 o                         
   4   8   5      14035.98      13870.68       208.84 o                         
   6   8   5      12674.88      12243.00       245.48 o                         
   8   8   5       3981.87       4213.54       285.46 o                         
  10   8   5        842.59        756.98       226.01 o                         
  12   8   5       1742.26        952.20       381.08 o                         
   1   9   5      16383.70      19121.18       297.00 o                         
   3   9   5      14717.89      13554.68       202.00 o                         
   5   9   5      17015.62      16996.18       266.62 o                         
   7   9   5      10300.29      10384.27       286.36 o                         
   9   9   5       7592.19       7050.79       367.29 o                         
  11   9   5       4727.93       4998.22       618.40 o                         
   0  10   5       1392.65       1518.20       124.64 o                         
   2  10   5        115.65        133.61        45.83 o                         
   4  10   5        981.63        906.05        65.89 o                         
   6  10   5       2728.27       2869.33       157.41 o                         
   8  10   5         50.51         96.15       122.73 o                         
  10  10   5        683.48        693.83       240.14 o                         
  12  10   5         17.71        184.11       321.85 o                         
   1  11   5      13727.53       9955.34       181.97 o                         
   3  11   5      24556.72      24974.00       280.36 o                         
   5  11   5      26840.01      27378.04       357.11 o                         
   7  11   5      10606.72      10640.06       351.46 o                         
   9  11   5       5281.58       5836.58       412.62 o                         
  11  11   5       2881.43       2578.40       482.08 o                         
   0  12   5      14416.30      12436.52       285.72 o                         
   2  12   5       4775.74       5437.83       142.21 o                         
   4  12   5       5805.33       5575.29       155.28 o                         
   6  12   5       3004.73       3196.27       168.53 o                         
   8  12   5        359.04        261.72       152.41 o                         
  10  12   5       4087.23       4094.09       654.34 o                         
  12  12   5       1229.65       1014.67       312.76 o                         
   1  13   5       9604.37      10868.85       198.04 o                         
   3  13   5       7553.05       6868.71       166.91 o                         
   5  13   5       7070.95       7353.77       212.15 o                         
   7  13   5       8493.22       8577.09       313.34 o                         
   9  13   5       1464.37       1735.82       227.26 o                         
  11  13   5       1226.91        920.21       292.43 o                         
   0  14   5      31211.15      32101.00       574.31 o                         
   2  14   5      15525.09      12866.91       258.24 o                         
   4  14   5      12466.27      12199.08       232.37 o                         
   6  14   5      13675.21      13642.22       335.92 o                         
   8  14   5       3558.77       3517.18       261.38 o                         
  10  14   5       3974.44       3672.49       431.67 o                         
   1  15   5        650.39        525.20        74.24 o                         
   3  15   5         63.62         71.43        56.35 o                         
   5  15   5         61.26         12.06        77.79 o                         
   7  15   5        180.49        214.25       118.75 o                         
   9  15   5         11.44        -55.80       130.74 o                         
  11  15   5        264.75        220.80       228.38 o                         
   0  16   5      21324.64      18749.35       448.18 o                         
   2  16   5       8795.53       9457.37       211.24 o                         
   4  16   5      11097.64      11940.54       245.98 o                         
   6  16   5      10997.11      10592.69       319.14 o                         
   8  16   5       5630.15       6026.75       329.56 o                         
  10  16   5       3722.36       3820.61       442.89 o                         
   1  17   5       6229.71       5916.74       174.74 o                         
   3  17   5        278.67        251.35        70.86 o                         
   5  17   5       2741.25       2717.60       192.01 o                         
   7  17   5       3679.64       4032.34       283.33 o                         
   9  17   5        816.50        968.76       205.71 o                         
   0  18   5       3716.85       4172.88       283.62 o                         
   2  18   5       1602.31       1596.70       114.22 o                         
   4  18   5       7124.65       7020.72       252.03 o                         
   6  18   5       4817.05       5120.45       279.24 o                         
   8  18   5       1430.04       1564.69       219.37 o                         
  10  18   5        996.55       1122.62       394.43 o                         
   1  19   5       6523.59       6259.92       194.80 o                         
   3  19   5       4564.49       5175.87       239.81 o                         
   5  19   5      10168.72      10893.13       318.93 o                         
   7  19   5       5636.53       5621.70       344.85 o                         
   9  19   5        942.67       1026.82       224.56 o                         
   0  20   5        304.67        442.11       126.76 o                         
   2  20   5         38.18        127.93        81.93 o                         
   4  20   5        570.61        532.72       120.50 o                         
   6  20   5         56.26         71.40       107.63 o                         
   8  20   5        160.89        183.23       143.66 o                         
   1  21   5       2364.90       3020.97       186.47 o                         
   3  21   5      12460.42      13023.01       346.16 o                         
   5  21   5       9804.79       9720.00       323.39 o                         
   7  21   5       3193.75       3190.27       283.45 o                         
   9  21   5       1609.97       1274.44       308.41 o                         
   0  22   5        981.85        892.92       197.92 o                         
   2  22   5       1698.69       1937.48       179.22 o                         
   4  22   5       1968.32       1917.48       186.61 o                         
   6  22   5        605.64        567.54       157.05 o                         
   8  22   5        516.53        461.01       198.63 o                         
   1  23   5       1781.57       1457.88       183.50 o                         
   3  23   5       4573.07       4505.86       264.95 o                         
   5  23   5       5179.54       5594.22       310.21 o                         
   7  23   5        667.47        571.94       175.02 o                         
   0  24   5       4796.58       5981.23       417.35 o                         
   2  24   5       4774.38       5182.63       303.82 o                         
   4  24   5       5454.51       5788.32       313.66 o                         
   6  24   5       1006.06        758.59       186.99 o                         
   1  25   5        102.93        193.21       127.47 o                         
   3  25   5         17.58          2.84       118.18 o                         
   5  25   5       1127.73        899.48       169.39 o                         
   7  25   5        179.36        190.84       186.83 o                         
   0  26   5       2791.59       2669.14       400.37 o                         
   2  26   5       5665.40       5738.11       336.26 o                         
   4  26   5       3784.00       4133.34       304.17 o                         
   6  26   5       2025.46       2308.71       318.50 o                         
   1  27   5        294.69        402.39       174.11 o                         
   3  27   5       2776.04       3071.58       274.51 o                         
   5  27   5         10.70        -21.20       162.22 o                         
   0  28   5       2141.83       1764.04       340.43 o                         
   2  28   5       1406.80       1733.10       253.17 o                         
   4  28   5        757.98        689.64       176.99 o                         
   1  29   5       2382.56       2206.25       286.96 o                         
   3  29   5       1907.28       1710.54       258.08 o                         
   0   0   6      48959.05      64539.73      2445.90 o                         
   2   0   6        460.93        192.37        39.72 o                         
   4   0   6       8869.78       8625.98       245.30 o                         
   6   0   6          2.47        -40.10       109.42 o                         
   8   0   6         28.50        221.17       177.02 o                         
  10   0   6        189.65         76.19       149.04 o                         
  12   0   6        243.35         34.39       345.89 o                         
   1   1   6        400.68         68.12        26.34 o                         
   3   1   6        122.53        126.50        33.67 o                         
   5   1   6        611.19        434.30        90.45 o                         
   7   1   6          2.15         20.06       104.09 o                         
   9   1   6        178.09         13.45        92.91 o                         
  11   1   6        117.68        157.53       159.99 o                         
  13   1   6        182.38          0.78       310.31 o                         
   0   2   6      14435.64      19221.03       497.09 o                         
   2   2   6         41.22         62.51        25.17 o                         
   4   2   6        367.83        680.25        63.63 o                         
   6   2   6        354.06        216.80        63.53 o                         
   8   2   6        274.76        119.51       105.92 o                         
  10   2   6          5.50        -16.56        97.72 o                         
  12   2   6        327.42         63.64       204.91 o                         
   1   3   6       9514.33       8718.42       162.27 o                         
   3   3   6          4.69         14.48        30.80 o                         
   5   3   6       1231.37       1144.92        87.20 o                         
   7   3   6        359.93        360.77       103.57 o                         
   9   3   6        215.20        200.00       115.46 o                         
  11   3   6         89.56        120.23       177.93 o                         
  13   3   6         27.95       -266.01       353.24 o                         
   0   4   6      10364.05      10554.07       184.75 o                         
   2   4   6        614.93        589.02        49.52 o                         
   4   4   6        307.28        314.12        43.83 o                         
   6   4   6        442.71        462.28        74.68 o                         
   8   4   6        903.48        943.05       151.55 o                         
  10   4   6         22.87         37.08       114.26 o                         
  12   4   6          5.54         29.69       190.49 o                         
   1   5   6        176.20        519.75        39.30 o                         
   3   5   6       1305.89       1206.05        64.42 o                         
   5   5   6       1783.98       2425.83        99.02 o                         
   7   5   6       1648.04       1411.18       123.44 o                         
   9   5   6       1000.18        843.89       156.63 o                         
  11   5   6          0.70        199.77       244.34 o                         
  13   5   6        389.54        144.27       246.81 o                         
   0   6   6         70.06         10.83        59.41 o                         
   2   6   6        878.94       1248.35        71.30 o                         
   4   6   6        854.67        976.06        66.30 o                         
   6   6   6        816.61        739.39        78.23 o                         
   8   6   6          2.13         78.52        97.11 o                         
  10   6   6         13.95         -2.73       129.94 o                         
  12   6   6         39.95         22.82       195.34 o                         
   1   7   6       1853.58       1660.70        77.89 o                         
   3   7   6        593.96        618.38        51.25 o                         
   5   7   6       1508.60       1650.22       101.52 o                         
   7   7   6       4067.74       4383.16       183.42 o                         
   9   7   6        118.33         86.30       132.25 o                         
  11   7   6          3.47       -106.70       215.61 o                         
   0   8   6      13212.67      14463.59       261.21 o                         
   2   8   6        104.43         27.43        34.96 o                         
   4   8   6       2901.81       3357.05       101.69 o                         
   6   8   6        313.36        303.77        70.27 o                         
   8   8   6        223.82        207.90       121.53 o                         
  10   8   6         44.95         10.28       139.33 o                         
  12   8   6        141.64        130.04       301.82 o                         
   1   9   6        511.62        810.92        66.17 o                         
   3   9   6       3713.49       4095.89       116.12 o                         
   5   9   6       1563.14       1999.78       106.69 o                         
   7   9   6         20.23        -74.08        74.08 o                         
   9   9   6        195.74        194.67       141.99 o                         
  11   9   6        146.87         17.80       187.86 o                         
   0  10   6          6.87         35.17        59.17 o                         
   2  10   6        874.23        496.45        57.63 o                         
   4  10   6       2986.62       3005.99        97.03 o                         
   6  10   6       1021.02        992.65       104.42 o                         
   8  10   6          5.55         23.40       118.82 o                         
  10  10   6         50.00        205.35       167.84 o                         
  12  10   6        133.71       -101.41       204.15 o                         
   1  11   6       1254.33       1054.85        79.01 o                         
   3  11   6        522.69        439.09        63.23 o                         
   5  11   6         64.38         86.00        60.66 o                         
   7  11   6          8.54        -14.96        95.62 o                         
   9  11   6         52.70         17.89       138.43 o                         
  11  11   6         55.64        -48.00       160.02 o                         
   0  12   6        628.10        565.52        93.01 o                         
   2  12   6        591.21        475.16        63.20 o                         
   4  12   6        355.93        414.62        69.33 o                         
   6  12   6        191.04         81.91        83.99 o                         
   8  12   6          5.62         13.19       114.27 o                         
  10  12   6        105.31        243.35       178.92 o                         
  12  12   6          3.36         65.94       215.16 o                         
   1  13   6         86.02         12.99        43.21 o                         
   3  13   6        499.61        472.18        68.26 o                         
   5  13   6        173.94          9.20        80.72 o                         
   7  13   6       1216.04       1261.84       169.68 o                         
   9  13   6          1.92        -62.60       126.34 o                         
  11  13   6        168.96        120.26       195.24 o                         
   0  14   6        631.46        653.48       105.79 o                         
   2  14   6         99.09        124.98        54.24 o                         
   4  14   6       1242.45       1248.02       102.43 o                         
   6  14   6       1390.40       1183.03       145.49 o                         
   8  14   6        166.67        110.31       134.75 o                         
  10  14   6         95.02         95.03       190.21 o                         
   1  15   6        223.90        462.59        71.29 o                         
   3  15   6         27.07         39.14        54.66 o                         
   5  15   6        215.26        189.48        83.86 o                         
   7  15   6         30.25         76.25       110.97 o                         
   9  15   6         26.03        -38.38       124.81 o                         
  11  15   6        339.21        189.49       199.39 o                         
   0  16   6       1052.29       1058.65       139.33 o                         
   2  16   6        485.32        571.59        81.81 o                         
   4  16   6       1033.50       1265.38       125.93 o                         
   6  16   6          0.02        -48.28        92.10 o                         
   8  16   6          0.11        -34.99       129.30 o                         
  10  16   6          1.23        -64.86       190.11 o                         
   1  17   6        128.73         13.33        56.64 o                         
   3  17   6         48.56         72.75        74.83 o                         
   5  17   6        747.83        873.08       140.16 o                         
   7  17   6        479.63        415.74       136.83 o                         
   9  17   6         24.56          9.18       142.80 o                         
   0  18   6        482.44        545.11       122.55 o                         
   2  18   6        267.21        533.03        90.89 o                         
   4  18   6          4.79         29.60        90.69 o                         
   6  18   6        165.80        143.42       112.92 o                         
   8  18   6         40.11        172.18       146.34 o                         
  10  18   6         61.01       -155.82       190.20 o                         
   1  19   6       1266.99       1454.93       124.42 o                         
   3  19   6        108.15        195.89        95.13 o                         
   5  19   6        211.51        194.11       102.62 o                         
   7  19   6         15.15        -82.01       125.20 o                         
   9  19   6         21.07        -18.33       156.31 o                         
   0  20   6          6.45         99.98       105.64 o                         
   2  20   6        154.01        111.41        87.79 o                         
   4  20   6        234.10        255.06       110.80 o                         
   6  20   6        443.38        292.22       146.06 o                         
   8  20   6         38.11         16.75       151.22 o                         
   1  21   6        410.87        467.43       104.60 o                         
   3  21   6        288.06        194.47       104.68 o                         
   5  21   6          6.58          6.37       101.07 o                         
   7  21   6        102.10          1.80       136.92 o                         
   9  21   6        154.05        275.13       201.32 o                         
   0  22   6          2.46       -117.21       117.21 o                         
   2  22   6         79.12         68.88        96.42 o                         
   4  22   6        133.50        169.32       108.69 o                         
   6  22   6         87.09       -123.34       123.34 o                         
   8  22   6          3.53        103.24       166.09 o                         
   1  23   6         24.37         -4.66       105.17 o                         
   3  23   6          0.34        -10.33        97.75 o                         
   5  23   6         42.03        -10.24       109.98 o                         
   7  23   6        359.23        270.39       162.34 o                         
   0  24   6        153.39        232.40       203.97 o                         
   2  24   6        182.94        331.34       131.01 o                         
   4  24   6        131.11         98.28       116.06 o                         
   6  24   6          5.34         47.06       145.65 o                         
   1  25   6        370.50        308.67       153.78 o                         
   3  25   6         17.88         27.42       119.03 o                         
   5  25   6          9.91         37.90       117.95 o                         
   7  25   6          2.75        132.53       187.12 o                         
   0  26   6        140.30         35.39       199.65 o                         
   2  26   6         63.07        165.58       129.70 o                         
   4  26   6          5.78        132.18       135.75 o                         
   6  26   6          0.09         11.02       170.97 o                         
   1  27   6         10.26         70.87       147.48 o                         
   3  27   6          1.28        -81.16       129.97 o                         
   5  27   6        165.95        186.54       151.74 o                         
   0  28   6        607.93        315.76       241.80 o                         
   2  28   6          5.21         68.00       157.10 o                         
   4  28   6         21.53         91.58       148.89 o                         
   1  29   6        184.05        210.38       180.49 o                         
   1   1   7      18150.05      18856.89       362.68 o                         
   3   1   7      61939.15      65175.75       805.99 o                         
   5   1   7      10247.19       9741.14       224.54 o                         
   7   1   7       5834.05       6700.97       312.34 o                         
   9   1   7      16901.65      16108.20       444.84 o                         
  11   1   7       2837.31       3371.09       397.13 o                         
  13   1   7       2067.49        769.82       563.73 o                         
   0   2   7       9382.70      12537.99       382.41 o                         
   2   2   7        145.43         29.24        29.26 o                         
   4   2   7      11724.62      12989.08       183.21 o                         
   6   2   7       4685.90       4739.36       218.12 o                         
   8   2   7       6396.28       7194.80       291.27 o                         
  10   2   7       1870.46       2132.38       206.45 o                         
  12   2   7        342.44        103.47       239.88 o                         
   1   3   7       7752.31       7125.99       135.60 o                         
   3   3   7      16552.36      15976.78       282.96 o                         
   5   3   7      12545.03      12899.29       190.82 o                         
   7   3   7       5877.95       6007.67       250.53 o                         
   9   3   7       2199.82       2238.54       218.48 o                         
  11   3   7       1028.10       1036.95       224.12 o                         
  13   3   7       1761.22       1931.14       497.51 o                         
   2   4   7      15519.16      15364.74       261.16 o                         
   4   4   7      45535.32      46861.45       496.86 o                         
   6   4   7      15954.09      17022.25       259.80 o                         
   8   4   7       8758.67       8510.06       314.60 o                         
  10   4   7       3583.26       3830.17       397.07 o                         
  12   4   7       2622.45       2491.40       376.98 o                         
   1   5   7        293.77        391.07        39.48 o                         
   3   5   7        165.85         66.36        38.79 o                         
   5   5   7        243.68        109.80        38.65 o                         
   7   5   7        135.42        141.76        83.60 o                         
   9   5   7        170.71         95.35       138.75 o                         
  11   5   7         24.19         12.16       188.37 o                         
   0   6   7      17275.92      17928.09       549.63 o                         
   2   6   7      22798.06      22343.30       505.20 o                         
   4   6   7      30859.64      31343.33       407.57 o                         
   6   6   7      24592.58      24229.17       327.06 o                         
   8   6   7       5481.74       5405.51       265.42 o                         
  10   6   7       6530.79       6968.79       386.58 o                         
  12   6   7       3346.10       3337.49       372.28 o                         
   1   7   7       7619.20       8344.01       216.17 o                         
   3   7   7       7455.95       8715.68       190.00 o                         
   5   7   7      18720.77      16262.14       218.70 o                         
   7   7   7        572.68        588.82       108.09 o                         
   9   7   7       3294.45       2541.28       276.95 o                         
  11   7   7       1839.89       1630.29       316.75 o                         
   0   8   7       1332.71        992.30       124.86 o                         
   2   8   7      13434.09      12363.79       222.05 o                         
   4   8   7       5366.56       5724.42       120.96 o                         
   6   8   7      12773.06      13149.23       247.15 o                         
   8   8   7       2799.88       3022.21       234.96 o                         
  10   8   7       1608.06       1650.17       225.22 o                         
  12   8   7       1042.62        921.22       306.65 o                         
   1   9   7      18869.40      17390.86       439.13 o                         
   3   9   7      32585.60      29618.66       520.30 o                         
   5   9   7      17254.71      18482.38       266.06 o                         
   7   9   7       5170.68       5532.96       244.43 o                         
   9   9   7       8097.32       7892.06       363.70 o                         
  11   9   7       4055.55       4157.14       393.08 o                         
   0  10   7         40.58        -21.91        52.61 o                         
   2  10   7        923.87       1003.68        75.32 o                         
   4  10   7         27.35          1.07        31.68 o                         
   6  10   7       3330.24       3394.87       195.20 o                         
   8  10   7         73.59         28.22       100.53 o                         
  10  10   7        264.05         90.18       137.14 o                         
  12  10   7         38.17       -185.07       185.07 o                         
   1  11   7      10273.89      10622.67       219.35 o                         
   3  11   7      22345.49      22532.05       344.76 o                         
   5  11   7      14678.31      14141.71       281.41 o                         
   7  11   7       5584.21       6317.10       268.40 o                         
   9  11   7       6818.48       6932.03       333.33 o                         
  11  11   7       2335.66       2544.22       337.25 o                         
   0  12   7        815.52        684.20       111.47 o                         
   2  12   7       7620.70       6341.49       152.52 o                         
   4  12   7       3951.91       4379.42       142.11 o                         
   6  12   7       1985.82       2131.68       190.98 o                         
   8  12   7       1557.87       1946.84       227.78 o                         
  10  12   7       2374.51       2438.91       276.40 o                         
  12  12   7        466.54        461.83       260.74 o                         
   1  13   7       7056.95       6172.02       176.04 o                         
   3  13   7       3870.69       4060.78       142.64 o                         
   5  13   7       1712.79       2031.89       152.85 o                         
   7  13   7       9256.22       9783.19       335.98 o                         
   9  13   7       1668.84       1654.84       232.39 o                         
  11  13   7        638.04        640.83       227.61 o                         
   0  14   7       5975.72       4984.94       212.51 o                         
   2  14   7      15327.52      15883.31       296.89 o                         
   4  14   7       4787.83       5006.45       197.49 o                         
   6  14   7      10137.48      10762.13       349.17 o                         
   8  14   7       6340.80       6844.28       363.58 o                         
  10  14   7       2316.47       2173.04       279.80 o                         
   1  15   7        527.66        546.96        78.41 o                         
   3  15   7        335.06        337.21        77.03 o                         
   5  15   7         68.82         31.53        78.51 o                         
   7  15   7       2282.83       2364.43       222.94 o                         
   9  15   7         77.34        -32.15       141.73 o                         
  11  15   7         24.32        -44.95       181.90 o                         
   0  16   7      13753.90      13965.43       475.75 o                         
   2  16   7      12384.96      11293.99       231.88 o                         
   4  16   7       5425.95       5481.32       212.96 o                         
   6  16   7       6317.71       6319.08       292.70 o                         
   8  16   7       7766.58       7466.26       380.66 o                         
  10  16   7       3188.24       3059.91       419.94 o                         
   1  17   7       8167.35       8096.56       207.77 o                         
   3  17   7        268.67        305.54        88.71 o                         
   5  17   7       1147.51       1175.86       141.94 o                         
   7  17   7       1604.22       1358.64       192.82 o                         
   9  17   7        817.71        676.87       198.31 o                         
   0  18   7       4958.09       4833.33       251.74 o                         
   2  18   7       3105.98       3474.34       192.06 o                         
   4  18   7       6079.94       5970.30       225.55 o                         
   6  18   7       3171.41       2897.41       253.35 o                         
   8  18   7       2326.77       2443.28       281.91 o                         
  10  18   7        792.40        747.43       248.79 o                         
   1  19   7       8382.34       8262.53       223.09 o                         
   3  19   7       4070.57       4335.07       213.78 o                         
   5  19   7       8056.17       8041.24       307.67 o                         
   7  19   7       5024.16       5425.00       347.52 o                         
   9  19   7       1196.33        767.80       216.70 o                         
   0  20   7        199.97        318.92       116.96 o                         
   2  20   7        104.98         91.88        83.29 o                         
   4  20   7       1621.68       1472.22       167.16 o                         
   6  20   7          3.10        -60.04       123.98 o                         
   8  20   7         69.76         58.28       158.72 o                         
   1  21   7       3619.79       3176.95       196.49 o                         
   3  21   7      10976.71      10434.94       318.75 o                         
   5  21   7       5843.51       6578.78       308.54 o                         
   7  21   7       3407.02       3495.91       301.32 o                         
   9  21   7       1757.51       1894.85       276.53 o                         
   0  22   7       1752.72       1687.25       237.84 o                         
   2  22   7       2292.41       2274.30       197.82 o                         
   4  22   7        568.86        599.20       134.14 o                         
   6  22   7        627.34        571.90       169.17 o                         
   8  22   7        940.58       1184.28       243.80 o                         
   1  23   7       1730.11       2147.39       189.75 o                         
   3  23   7       1941.06       1970.68       192.30 o                         
   5  23   7       2898.01       2821.76       251.90 o                         
   7  23   7        717.70        859.37       205.78 o                         
   0  24   7       3926.96       4001.43       438.36 o                         
   2  24   7       4327.27       4171.22       285.25 o                         
   4  24   7       3699.47       3978.09       268.97 o                         
   6  24   7        584.85        672.25       181.75 o                         
   1  25   7          4.63        -50.27       130.45 o                         
   3  25   7        102.26        104.88       122.66 o                         
   5  25   7        768.60        557.83       172.11 o                         
   0  26   7       1680.91       1622.63       326.14 o                         
   2  26   7       4527.31       4514.78       347.87 o                         
   4  26   7       3304.84       3301.78       286.33 o                         
   6  26   7       1288.45       1531.69       242.66 o                         
   1  27   7        506.84        385.16       180.19 o                         
   3  27   7       2651.51       2462.91       288.65 o                         
   5  27   7         40.56        270.99       189.98 o                         
   0  28   7       1947.76       2261.38       394.35 o                         
   2  28   7       1342.24       1322.33       227.73 o                         
   4  28   7       1162.91       1161.89       231.80 o                         
   1  29   7       2596.43       2950.64       312.88 o                         
   0   0   8        214.20        747.42        99.87 o                         
   2   0   8      45004.73      45250.50       986.89 o                         
   4   0   8       5108.64       4952.26       200.64 o                         
   6   0   8       1618.35       1421.10       196.09 o                         
   8   0   8      11204.38      11757.20       608.78 o                         
  10   0   8       5456.90       5580.17       499.44 o                         
  12   0   8       1416.39       1321.69       360.83 o                         
   1   1   8       7563.21       8524.03       201.53 o                         
   3   1   8        158.88        352.59        47.11 o                         
   5   1   8        670.03        454.96        80.02 o                         
   7   1   8        824.06        641.61       119.86 o                         
   9   1   8         52.13        -26.22        97.74 o                         
  11   1   8        166.64        186.91       151.01 o                         
  13   1   8        213.90        124.81       185.08 o                         
   0   2   8      27824.25      21648.17       471.39 o                         
   2   2   8      13874.29      14068.36       239.27 o                         
   4   2   8       1246.30       1446.91        81.28 o                         
   6   2   8       2698.34       3109.11       173.10 o                         
   8   2   8       2796.52       2976.46       235.29 o                         
  10   2   8       1860.94       2310.82       279.29 o                         
  12   2   8       1535.68       1685.46       287.27 o                         
   1   3   8       5871.71       5727.32       100.30 o                         
   3   3   8      11078.56       9308.36       143.17 o                         
   5   3   8       6073.95       6653.53       152.72 o                         
   7   3   8       4960.05       4961.62       201.62 o                         
   9   3   8       2743.18       2621.98       235.65 o                         
  11   3   8       1237.71       1169.69       206.98 o                         
   0   4   8        372.88        421.09        63.07 o                         
   2   4   8        180.24        243.00        46.16 o                         
   4   4   8        617.10        611.25        50.35 o                         
   6   4   8        310.81        263.27        59.52 o                         
   8   4   8       2217.69       2589.19       203.23 o                         
  10   4   8        389.45        382.93       147.66 o                         
  12   4   8        143.28        159.33       165.00 o                         
   1   5   8      14281.44      13195.93       183.47 o                         
   3   5   8      21181.59      23391.55       287.99 o                         
   5   5   8       4807.04       4537.01       102.43 o                         
   7   5   8       2754.44       2855.61       163.73 o                         
   9   5   8       1641.18       1754.99       214.03 o                         
  11   5   8       2652.70       2667.29       324.38 o                         
   0   6   8        443.90        156.02        54.05 o                         
   2   6   8        337.55        299.96        50.57 o                         
   4   6   8        102.37         88.00        37.33 o                         
   6   6   8       7049.89       7729.63       182.28 o                         
   8   6   8         64.16         63.64       108.68 o                         
  10   6   8         49.13       -113.68       113.68 o                         
  12   6   8        128.73        297.19       223.87 o                         
   1   7   8       2662.59       2951.80        88.17 o                         
   3   7   8       9951.81       9282.78       175.89 o                         
   5   7   8       5658.92       5482.75       129.49 o                         
   7   7   8       3300.44       3435.47       199.50 o                         
   9   7   8       2614.65       2458.03       250.14 o                         
  11   7   8       1610.28       1711.41       284.38 o                         
   0   8   8      14054.62      13159.89       354.66 o                         
   2   8   8       2425.54       2158.68        95.32 o                         
   4   8   8       4141.65       4347.74       131.90 o                         
   6   8   8       6601.74       7206.26       209.30 o                         
   8   8   8        660.78        949.28       138.25 o                         
  10   8   8       1146.52       1441.05       221.50 o                         
  12   8   8        900.83        787.19       290.80 o                         
   1   9   8        174.42         70.46        54.28 o                         
   3   9   8       5358.45       4578.44       121.09 o                         
   5   9   8       1780.07       2000.77       113.25 o                         
   7   9   8        162.95        131.69       103.24 o                         
   9   9   8        263.68        295.45       152.36 o                         
  11   9   8          7.17        -17.26       169.70 o                         
   0  10   8       5566.59       5462.01       236.37 o                         
   2  10   8       3908.63       3210.16       143.84 o                         
   4  10   8      11706.26      11729.43       203.35 o                         
   6  10   8       3637.07       4057.26       224.75 o                         
   8  10   8       3724.06       3911.49       272.90 o                         
  10  10   8       3382.64       3372.78       314.89 o                         
  12  10   8       1280.57       1269.49       332.09 o                         
   1  11   8       4406.50       4450.08       136.39 o                         
   3  11   8        715.17        557.30        66.00 o                         
   5  11   8        631.44        720.13       101.00 o                         
   7  11   8         98.67        186.84       123.01 o                         
   9  11   8        518.94        626.62       157.69 o                         
  11  11   8        348.41        212.59       200.58 o                         
   0  12   8       4565.81       4422.43       188.94 o                         
   2  12   8       9255.60       9670.48       297.89 o                         
   4  12   8       7899.72       7316.30       216.25 o                         
   6  12   8         28.24        -39.18        92.08 o                         
   8  12   8       3065.48       3121.07       284.20 o                         
  10  12   8       2231.83       2202.83       270.79 o                         
   1  13   8       4830.76       5102.78       147.05 o                         
   3  13   8       2947.22       3412.54       178.25 o                         
   5  13   8       2217.56       1787.87       146.47 o                         
   7  13   8       1498.05       1285.34       174.59 o                         
   9  13   8       2924.85       2456.22       252.67 o                         
  11  13   8       1356.37       1270.70       288.62 o                         
   0  14   8       6916.37       6565.40       243.97 o                         
   2  14   8        407.80        324.45        70.57 o                         
   4  14   8         10.09          1.07        71.67 o                         
   6  14   8       1348.02       1662.03       183.85 o                         
   8  14   8        821.87        832.30       185.37 o                         
  10  14   8        493.95        355.98       180.54 o                         
   1  15   8       8666.88       8318.88       206.54 o                         
   3  15   8       8333.14       7762.26       248.35 o                         
   5  15   8       2740.49       2904.61       190.13 o                         
   7  15   8        301.44        365.95       136.39 o                         
   9  15   8       3739.74       3941.86       339.66 o                         
  11  15   8       1551.32       1567.94       303.88 o                         
   0  16   8         20.30         10.96        82.06 o                         
   2  16   8         79.54        106.46        73.64 o                         
   4  16   8       1436.98       1468.24       145.14 o                         
   6  16   8        307.49        386.61       130.90 o                         
   8  16   8        224.10        269.88       157.96 o                         
  10  16   8        183.25         -4.52       145.51 o                         
   1  17   8       3496.15       3706.95       164.58 o                         
   3  17   8       2029.12       1933.87       160.79 o                         
   5  17   8       2223.27       2334.82       180.39 o                         
   7  17   8       1480.83       1701.61       208.31 o                         
   9  17   8       2420.86       2754.47       309.35 o                         
   0  18   8       5046.01       4723.94       254.44 o                         
   2  18   8        559.45        584.10       103.68 o                         
   4  18   8       2534.53       2580.74       188.19 o                         
   6  18   8       2531.40       2699.20       253.38 o                         
   8  18   8        335.55        322.24       169.21 o                         
  10  18   8        386.20        336.66       180.88 o                         
   1  19   8       1976.21       1911.53       151.89 o                         
   3  19   8         10.59        -30.10        78.02 o                         
   5  19   8        737.82        821.52       149.12 o                         
   7  19   8        475.73        561.60       162.08 o                         
   9  19   8         11.35        -16.95       145.98 o                         
   0  20   8       1266.72       1047.34       163.49 o                         
   2  20   8        892.07        931.60       123.95 o                         
   4  20   8       5516.94       5755.49       300.48 o                         
   6  20   8       3914.74       3688.05       295.11 o                         
   8  20   8        775.67        651.05       208.49 o                         
   1  21   8        383.74        365.29        97.69 o                         
   3  21   8        218.78        106.54       102.31 o                         
   5  21   8          0.99        -85.18       112.14 o                         
   7  21   8        161.37        172.41       150.75 o                         
   9  21   8        109.69        -28.96       171.19 o                         
   0  22   8       2212.31       2357.56       273.44 o                         
   2  22   8       2167.09       1921.95       185.41 o                         
   4  22   8       2191.65       2298.35       223.36 o                         
   6  22   8       1340.07       1312.30       209.46 o                         
   8  22   8        277.43        148.10       177.67 o                         
   1  23   8        867.98        939.69       159.83 o                         
   3  23   8       1278.80       1233.05       167.97 o                         
   5  23   8        501.53        319.32       143.95 o                         
   7  23   8        348.68        163.01       157.09 o                         
   0  24   8        641.98        377.74       226.82 o                         
   2  24   8        212.68        499.73       145.55 o                         
   4  24   8        225.40        126.88       130.62 o                         
   6  24   8        745.53        635.01       184.48 o                         
   1  25   8       2569.90       2691.65       274.30 o                         
   3  25   8       1571.03       1496.90       188.48 o                         
   5  25   8        783.98       1159.78       221.23 o                         
   0  26   8        515.19        467.83       229.54 o                         
   2  26   8        103.24         88.43       151.43 o                         
   4  26   8        100.98        123.24       158.21 o                         
   1  27   8        858.64        898.02       209.37 o                         
   3  27   8       1015.01       1118.48       222.60 o                         
   5  27   8        535.85        460.90       209.77 o                         
   0  28   8       1303.59       1464.69       351.55 o                         
   2  28   8        649.86        522.16       186.54 o                         
   1  29   8        883.76        788.26       214.80 o                         
   1   1   9       1435.81       1222.41        64.51 o                         
   3   1   9       7165.57       6709.68       111.12 o                         
   5   1   9      18146.05      18568.24       316.55 o                         
   7   1   9       5280.16       5284.16       239.85 o                         
   9   1   9       2443.42       2575.55       200.97 o                         
  11   1   9       1094.04       1048.20       180.42 o                         
   0   2   9      11617.25       9955.01       276.78 o                         
   2   2   9       4907.63       5363.76       104.51 o                         
   4   2   9       1158.23        943.29        68.81 o                         
   6   2   9        499.79        452.72        90.71 o                         
   8   2   9       3496.83       3821.67       216.71 o                         
  10   2   9        840.12        650.84       151.76 o                         
  12   2   9         48.62        -23.47       161.73 o                         
   1   3   9       2289.33       2199.22        76.10 o                         
   3   3   9        653.30        784.09        55.02 o                         
   5   3   9      10241.43      11145.00       192.19 o                         
   7   3   9       2898.30       3234.99       173.08 o                         
   9   3   9        247.53        576.27       130.60 o                         
  11   3   9        235.47        237.42       119.60 o                         
   0   4   9        435.13        783.49        81.97 o                         
   2   4   9       9537.20       9788.43       159.74 o                         
   4   4   9      12855.37      12688.43       185.28 o                         
   6   4   9       6557.80       6241.50       186.36 o                         
   8   4   9       2871.80       2856.51       221.89 o                         
  10   4   9        989.25       1028.67       171.60 o                         
  12   4   9       1107.72       1072.72       293.62 o                         
   1   5   9        526.01        461.57        47.74 o                         
   3   5   9        208.78        470.39        56.77 o                         
   5   5   9        712.51        691.29        71.60 o                         
   7   5   9        514.92        412.30        92.29 o                         
   9   5   9        283.24        431.46       129.09 o                         
  11   5   9          0.19       -131.20       135.16 o                         
   0   6   9      10921.06       8743.95       211.32 o                         
   2   6   9       3784.81       3355.61       107.38 o                         
   4   6   9       8876.68       9566.01       171.69 o                         
   6   6   9      15636.52      16721.77       255.70 o                         
   8   6   9        225.36        243.46       103.60 o                         
  10   6   9       2508.75       2605.37       273.55 o                         
  12   6   9       1513.05       1581.77       352.22 o                         
   1   7   9       2459.61       1952.59        78.52 o                         
   3   7   9       2901.78       2115.78        98.40 o                         
   5   7   9       2473.37       2856.86        99.24 o                         
   7   7   9       1377.85       1894.68       164.10 o                         
   9   7   9       1091.66       1388.76       207.67 o                         
  11   7   9        385.93        538.90       216.23 o                         
   0   8   9         33.28         91.82        61.67 o                         
   2   8   9       5929.97       6469.47       148.92 o                         
   4   8   9       1488.14       1383.07        90.68 o                         
   6   8   9       2739.59       3041.71       157.89 o                         
   8   8   9       1663.33       1969.33       203.44 o                         
  10   8   9        902.17       1071.90       208.17 o                         
  12   8   9        250.42        336.08       249.40 o                         
   1   9   9       3877.46       3448.52       113.41 o                         
   3   9   9       7762.55       8189.02       167.22 o                         
   5   9   9       5983.63       6321.00       161.57 o                         
   7   9   9       3487.95       3562.57       247.89 o                         
   9   9   9       2610.80       2866.18       254.33 o                         
  11   9   9       1010.76        977.60       249.10 o                         
   0  10   9       2021.50       2235.38       192.88 o                         
   2  10   9       1747.82       2407.35       141.44 o                         
   4  10   9         85.50         91.90        47.97 o                         
   6  10   9        515.62        454.42       105.36 o                         
   8  10   9          2.89        -21.28       103.40 o                         
  10  10   9          2.34        -51.81       132.45 o                         
  12  10   9        100.23        -34.37       225.26 o                         
   1  11   9        936.34       1090.59       103.70 o                         
   3  11   9       7010.77       6752.83       199.47 o                         
   5  11   9      12351.51      12304.13       274.25 o                         
   7  11   9       2189.78       2377.05       219.14 o                         
   9  11   9       2235.24       2061.18       230.91 o                         
  11  11   9        388.27        250.30       188.47 o                         
   0  12   9        745.73        825.02       139.17 o                         
   2  12   9       8707.21       8775.21       227.29 o                         
   4  12   9       1202.32       1174.10       117.89 o                         
   6  12   9        184.97        104.11       106.32 o                         
   8  12   9        806.42        757.83       158.60 o                         
  10  12   9        567.81        475.83       174.27 o                         
   1  13   9       1805.64       1621.84       131.22 o                         
   3  13   9       2125.49       2204.86       154.48 o                         
   5  13   9       1224.87       1103.87       128.92 o                         
   7  13   9       3803.04       3463.71       293.30 o                         
   9  13   9        666.27        602.78       172.25 o                         
  11  13   9         26.02         10.39       199.55 o                         
   0  14   9        257.06        225.99        92.09 o                         
   2  14   9      11418.01      11041.27       302.74 o                         
   4  14   9       1724.17       1603.65       145.27 o                         
   6  14   9       1978.57       1688.14       189.81 o                         
   8  14   9       3415.56       3567.76       310.48 o                         
  10  14   9        450.85        417.39       172.63 o                         
   1  15   9        288.31        457.41        81.55 o                         
   3  15   9        115.84         76.84        78.31 o                         
   5  15   9          0.20        -36.06        83.00 o                         
   7  15   9        498.62        500.04       160.69 o                         
   9  15   9         32.55        132.44       137.23 o                         
  11  15   9          9.35        -32.07       210.92 o                         
   0  16   9       3133.64       2825.73       214.78 o                         
   2  16   9       4247.76       4209.98       204.17 o                         
   4  16   9       3178.78       3241.51       202.34 o                         
   6  16   9       2675.17       2807.16       245.49 o                         
   8  16   9       2983.26       2745.68       295.38 o                         
  10  16   9        704.17        701.41       195.81 o                         
   1  17   9       3577.86       3846.24       191.98 o                         
   3  17   9         35.49         -8.22        78.53 o                         
   5  17   9        270.02        350.80       107.37 o                         
   7  17   9       1642.62       1807.27       246.61 o                         
   9  17   9        601.85        690.03       210.35 o                         
   0  18   9        850.59        898.47       145.96 o                         
   2  18   9        348.33        187.72        94.47 o                         
   4  18   9       3263.41       3508.07       219.80 o                         
   6  18   9       2074.98       2234.88       235.01 o                         
   8  18   9        698.75        494.09       191.26 o                         
  10  18   9         44.57        175.20       162.77 o                         
   1  19   9       3483.66       3491.93       194.99 o                         
   3  19   9       1739.48       1584.98       164.10 o                         
   5  19   9       1464.65       1355.89       178.22 o                         
   7  19   9       2534.49       2765.14       296.22 o                         
   9  19   9        713.56        758.36       216.49 o                         
   0  20   9       2199.09       2546.81       273.82 o                         
   2  20   9        205.57        204.24        89.17 o                         
   4  20   9        658.26        689.75       149.10 o                         
   6  20   9         65.96         84.84       136.54 o                         
   8  20   9        285.88        443.94       192.50 o                         
   1  21   9       1114.95       1238.46       154.45 o                         
   3  21   9       4778.57       4957.42       296.97 o                         
   5  21   9       1354.82       1467.83       216.02 o                         
   7  21   9       1330.12       1029.55       228.05 o                         
   0  22   9        875.02        756.32       191.12 o                         
   2  22   9        656.61        749.45       140.68 o                         
   4  22   9        395.24        323.55       132.66 o                         
   6  22   9        146.06        126.66       137.77 o                         
   8  22   9        354.45        498.10       204.40 o                         
   1  23   9        554.21        535.57       144.11 o                         
   3  23   9       1150.98       1285.18       189.88 o                         
   5  23   9        667.05        641.57       175.17 o                         
   7  23   9        214.78        211.64       178.22 o                         
   0  24   9       1158.42       1462.16       311.80 o                         
   2  24   9       1937.41       2058.85       221.69 o                         
   4  24   9       1810.17       1843.61       223.05 o                         
   6  24   9         49.98        233.55       169.03 o                         
   1  25   9          0.59         10.37       128.29 o                         
   3  25   9        145.61        324.08       145.58 o                         
   5  25   9          0.73       -120.89       133.43 o                         
   0  26   9        229.85        178.27       230.99 o                         
   2  26   9       1920.63       2137.59       263.99 o                         
   4  26   9       1082.71       1075.45       206.80 o                         
   1  27   9        218.45         90.75       162.88 o                         
   3  27   9        580.34        511.82       188.76 o                         
   0  28   9        552.21        499.36       277.24 o                         
   2  28   9        245.40         59.73       158.96 o                         
   0   0  10      30457.92      28085.32       873.19 o                         
   2   0  10      53572.79      55089.48      1396.81 o                         
   4   0  10       7868.58       7665.31       251.59 o                         
   6   0  10       9012.81       9638.35       407.53 o                         
   8   0  10      11800.43      13382.79       543.82 o                         
  10   0  10      10959.77      11793.38       573.34 o                         
  12   0  10       2420.54       1716.21       646.98 o                         
   1   1  10      17003.35      15222.90       239.04 o                         
   3   1  10        362.39        242.23        40.82 o                         
   5   1  10        531.62        314.38        68.24 o                         
   7   1  10       1886.99       2387.12       194.45 o                         
   9   1  10        621.80        539.74       140.39 o                         
  11   1  10        372.43        440.16       152.84 o                         
   0   2  10      35016.03      34836.45      1049.69 o                         
   2   2  10      32210.35      33765.86       587.19 o                         
   4   2  10       3213.93       2716.68        97.58 o                         
   6   2  10       4970.15       4754.17       191.34 o                         
   8   2  10       5035.64       5233.03       229.76 o                         
  10   2  10       4751.24       5043.59       322.12 o                         
  12   2  10       2612.58       2016.69       302.61 o                         
   1   3  10      22543.12      21400.10       281.42 o                         
   3   3  10       8167.68       7856.97       128.68 o                         
   5   3  10      11022.90      12570.48       259.28 o                         
   7   3  10      11979.52      13088.79       284.80 o                         
   9   3  10       5808.93       6018.58       290.08 o                         
  11   3  10       2953.99       2953.54       270.24 o                         
   0   4  10       6193.83       5731.74       163.61 o                         
   2   4  10       1136.14       1098.79        58.41 o                         
   4   4  10       1410.53       1326.87        77.01 o                         
   6   4  10        269.20        279.16        71.91 o                         
   8   4  10       1387.19       1608.52       181.42 o                         
  10   4  10       1818.19       1401.66       193.42 o                         
  12   4  10        280.05        -70.00       204.12 o                         
   1   5  10      23069.80      22743.77       355.39 o                         
   3   5  10      16227.47      16641.65       352.65 o                         
   5   5  10      22311.54      22457.71       265.55 o                         
   7   5  10       6587.67       6196.87       238.56 o                         
   9   5  10       4480.05       4475.59       294.10 o                         
  11   5  10       6289.03       6706.22       488.34 o                         
   0   6  10          7.05        -46.58        46.58 o                         
   2   6  10       2738.53       2757.22       105.71 o                         
   4   6  10         13.65        -37.97        37.97 o                         
   6   6  10       4378.54       4750.24       202.02 o                         
   8   6  10        794.51        993.45       137.09 o                         
  10   6  10         53.20         48.28       140.20 o                         
  12   6  10        178.10        -14.40       211.57 o                         
   1   7  10      11221.29      10231.01       170.81 o                         
   3   7  10      10231.21       9658.62       177.81 o                         
   5   7  10      16501.63      16520.86       272.09 o                         
   7   7  10       4588.24       4469.43       243.60 o                         
   9   7  10       5628.24       5679.15       338.14 o                         
  11   7  10       4524.65       4170.43       355.43 o                         
   0   8  10      11347.25       9590.54       238.63 o                         
   2   8  10      25067.48      26546.37       493.48 o                         
   4   8  10       3488.83       3310.17       126.80 o                         
   6   8  10       3231.67       3359.48       169.16 o                         
   8   8  10       3585.57       3463.02       260.59 o                         
  10   8  10       3552.67       3335.09       312.78 o                         
  12   8  10       1762.26       1423.96       365.39 o                         
   1   9  10       4254.52       4342.40       118.01 o                         
   3   9  10       2404.93       2390.69       107.69 o                         
   5   9  10       3911.14       4183.11       164.17 o                         
   7   9  10         89.82        102.43       113.14 o                         
   9   9  10        619.47        708.93       166.79 o                         
  11   9  10        347.82        261.61       163.49 o                         
   0  10  10       5225.91       5656.54       252.07 o                         
   2  10  10      24033.13      23764.51       619.84 o                         
   4  10  10      16948.72      15825.79       340.78 o                         
   6  10  10       5343.98       4939.60       227.38 o                         
   8  10  10       7322.24       7059.87       325.20 o                         
  10  10  10       6706.57       6299.28       389.82 o                         
   1  11  10       1071.10       1131.55       109.19 o                         
   3  11  10       3061.41       3218.07       168.48 o                         
   5  11  10        389.58        285.95        96.36 o                         
   7  11  10        228.64        202.54       118.87 o                         
   9  11  10       1312.74       1243.32       194.12 o                         
  11  11  10        215.79        376.06       200.83 o                         
   0  12  10       9534.25       8054.03       312.58 o                         
   2  12  10      17408.57      16677.39       316.13 o                         
   4  12  10      14445.67      14361.96       302.96 o                         
   6  12  10       1630.46       1838.59       186.74 o                         
   8  12  10       3952.68       3980.35       290.02 o                         
  10  12  10       3523.72       4009.74       352.05 o                         
   1  13  10       5942.51       5424.48       196.29 o                         
   3  13  10      11915.51      10673.31       267.18 o                         
   5  13  10       2857.91       2758.08       204.44 o                         
   7  13  10       4772.48       5541.80       313.41 o                         
   9  13  10       6658.04       6663.54       359.78 o                         
  11  13  10       1248.67       1299.04       290.37 o                         
   0  14  10       6432.91       5954.38       408.15 o                         
   2  14  10        935.75        887.40       116.07 o                         
   4  14  10        337.11        409.26        99.55 o                         
   6  14  10       1181.02       1324.41       179.02 o                         
   8  14  10       2390.24       2442.42       248.28 o                         
  10  14  10        777.19        888.93       202.90 o                         
   1  15  10      13684.46      12653.54       357.41 o                         
   3  15  10      17810.21      17367.53       531.84 o                         
   5  15  10       3575.28       3910.15       245.66 o                         
   7  15  10       3156.24       3470.75       307.57 o                         
   9  15  10       7356.15       7955.44       431.15 o                         
   0  16  10        389.53        459.68       147.17 o                         
   2  16  10        656.83        923.35       125.42 o                         
   4  16  10       1101.69       1092.26       140.04 o                         
   6  16  10        460.48        379.02       142.66 o                         
   8  16  10        446.07        527.04       163.02 o                         
  10  16  10        180.13        352.06       172.09 o                         
   1  17  10       5067.32       5120.05       224.16 o                         
   3  17  10       6728.73       7547.88       283.25 o                         
   5  17  10       3727.63       3963.71       257.42 o                         
   7  17  10       3581.08       3424.57       319.48 o                         
   9  17  10       3893.11       3866.68       330.07 o                         
   0  18  10       5100.57       5505.74       349.25 o                         
   2  18  10       4982.45       4860.12       245.11 o                         
   4  18  10       3703.69       3672.30       230.04 o                         
   6  18  10       2421.35       2474.14       244.03 o                         
   8  18  10       1371.91       1394.80       242.21 o                         
   1  19  10       2337.58       2275.73       185.42 o                         
   3  19  10       1474.85       1234.93       150.83 o                         
   5  19  10        271.74        354.83       148.77 o                         
   7  19  10        762.49        614.06       190.15 o                         
   9  19  10         47.68        233.19       163.12 o                         
   0  20  10       1517.93       1549.49       232.44 o                         
   2  20  10       5080.83       5282.85       258.84 o                         
   4  20  10       8732.65       9042.56       335.48 o                         
   6  20  10       5314.39       5184.71       346.29 o                         
   8  20  10       2181.03       2195.43       295.64 o                         
   1  21  10        137.87        173.20       100.66 o                         
   3  21  10         85.82         78.09       108.67 o                         
   5  21  10        675.56        799.08       182.51 o                         
   7  21  10          3.14        -81.26       130.57 o                         
   0  22  10       3904.58       4185.89       361.20 o                         
   2  22  10       4330.77       4474.66       288.71 o                         
   4  22  10       4244.82       4330.67       296.73 o                         
   6  22  10       3396.89       3573.82       313.93 o                         
   8  22  10        856.08        794.57       234.36 o                         
   1  23  10       1298.30       1457.94       191.51 o                         
   3  23  10       2068.60       2241.86       228.11 o                         
   5  23  10       2332.47       2368.73       260.51 o                         
   7  23  10       1268.31       1126.41       249.52 o                         
   0  24  10       1087.28       1308.32       292.74 o                         
   2  24  10        552.32        396.76       143.81 o                         
   4  24  10        329.06        338.31       151.94 o                         
   6  24  10       1661.74       1767.35       251.70 o                         
   1  25  10       4985.84       5202.74       366.69 o                         
   3  25  10       3699.25       3884.06       299.49 o                         
   5  25  10       1738.96       1925.28       266.70 o                         
   0  26  10        119.71        -92.16       194.68 o                         
   2  26  10         83.16        117.95       157.62 o                         
   4  26  10        353.10        202.79       157.03 o                         
   1  27  10       2265.94       1882.08       257.26 o                         
   3  27  10       2065.44       1915.20       269.59 o                         
   0  28  10       1406.06       1111.99       330.00 o                         
   2  28  10       1284.70       1071.70       230.71 o                         
   1   1  11         63.57         -8.15        38.06 o                         
   3   1  11        357.04        344.91        47.24 o                         
   5   1  11       1037.91       1012.48        97.67 o                         
   7   1  11        929.65        941.91       142.11 o                         
   9   1  11        440.60        468.07       138.41 o                         
  11   1  11          0.96        -72.86       125.45 o                         
   0   2  11       3502.59       2780.00       129.97 o                         
   2   2  11        442.75        530.31        53.95 o                         
   4   2  11         41.98         58.16        33.57 o                         
   6   2  11          9.56         48.84        74.98 o                         
   8   2  11       1752.68       1484.19       179.34 o                         
  10   2  11          1.64        -57.26       110.21 o                         
  12   2  11         69.49       -169.67       211.13 o                         
   1   3  11        814.33       1077.92        70.18 o                         
   3   3  11        156.20         96.54        37.33 o                         
   5   3  11       1457.11       1263.23        91.52 o                         
   7   3  11        299.33        345.65       101.02 o                         
   9   3  11        642.07        613.76       144.20 o                         
  11   3  11        112.85        139.50       138.69 o                         
   0   4  11        717.56        738.09        87.75 o                         
   2   4  11         10.11          6.34        30.51 o                         
   4   4  11         28.31         44.50        40.46 o                         
   6   4  11        566.70        606.71       106.63 o                         
   8   4  11        669.83        743.93       144.70 o                         
  10   4  11         71.42         52.04       117.03 o                         
  12   4  11         46.96         83.15       189.03 o                         
   1   5  11       1067.65        798.39        60.77 o                         
   3   5  11          0.01        -30.48        39.65 o                         
   5   5  11       1391.73       1860.62       115.75 o                         
   7   5  11        924.22       1217.60       141.75 o                         
   9   5  11        101.94        -73.13       105.39 o                         
  11   5  11         49.64        -97.35       136.86 o                         
   0   6  11       1530.48       1614.59       114.28 o                         
   2   6  11        979.26       1453.49        91.79 o                         
   4   6  11        166.22        192.62        59.49 o                         
   6   6  11       1490.54       1832.62       156.66 o                         
   8   6  11          3.27        -10.36        89.03 o                         
  10   6  11         16.76         10.09       129.89 o                         
  12   6  11        220.46        -27.71       197.39 o                         
   1   7  11        535.92        833.34        64.69 o                         
   3   7  11        475.91        442.73        64.28 o                         
   5   7  11        230.92         57.13        62.89 o                         
   7   7  11         70.47        104.26        88.65 o                         
   9   7  11          3.14        -46.16       116.92 o                         
  11   7  11          0.44        -53.08       143.48 o                         
   0   8  11       1942.65       2468.60       176.15 o                         
   2   8  11       1693.33       1986.79       104.90 o                         
   4   8  11        125.13          9.31        47.33 o                         
   6   8  11        539.87        515.33       108.42 o                         
   8   8  11        662.78        782.59       153.58 o                         
  10   8  11          0.42          3.16       129.90 o                         
  12   8  11         15.56        -37.62       194.10 o                         
   1   9  11          0.78         -6.60        36.29 o                         
   3   9  11          4.67        -16.88        43.24 o                         
   5   9  11        104.70         15.78        59.60 o                         
   7   9  11          0.60        -85.42        98.99 o                         
   9   9  11          0.35         55.52       113.10 o                         
  11   9  11         15.26         79.59       155.60 o                         
   0  10  11        566.40        715.48       103.97 o                         
   2  10  11        209.66        303.03        58.73 o                         
   4  10  11        818.12        844.21        98.33 o                         
   6  10  11        668.40        674.28       135.90 o                         
   8  10  11        150.63        131.02       121.57 o                         
  10  10  11          0.48          0.70       137.56 o                         
   1  11  11        208.21        278.60        57.92 o                         
   3  11  11        435.66        305.41        77.52 o                         
   5  11  11       3263.23       3487.83       194.85 o                         
   7  11  11        331.77        416.17       132.38 o                         
   9  11  11         47.50        -34.35       117.55 o                         
  11  11  11        126.95        345.65       178.57 o                         
   0  12  11         34.04         36.30        92.05 o                         
   2  12  11         21.23         -4.76        65.46 o                         
   4  12  11         93.89         57.31        76.45 o                         
   6  12  11        577.50        647.40       128.38 o                         
   8  12  11          0.93       -110.55       110.55 o                         
  10  12  11         65.73        -63.32       134.34 o                         
   1  13  11         98.43         60.75        71.29 o                         
   3  13  11         61.60         69.46        76.47 o                         
   5  13  11        809.14        697.48       128.92 o                         
   7  13  11        171.01        314.30       138.56 o                         
   9  13  11          0.08          9.88       136.34 o                         
  11  13  11        121.14        -67.67       174.04 o                         
   0  14  11        249.48        430.10       133.68 o                         
   2  14  11         13.03         29.38        73.45 o                         
   4  14  11        802.01        876.77       121.55 o                         
   6  14  11        652.82        487.75       123.78 o                         
   8  14  11         85.89         35.76       133.83 o                         
  10  14  11         36.91        -41.80       137.89 o                         
   1  15  11         98.78        245.83        89.35 o                         
   3  15  11        251.47        260.39        95.21 o                         
   5  15  11        407.41        421.95       119.97 o                         
   7  15  11        205.69        160.04       129.00 o                         
   9  15  11        390.34        531.47       173.37 o                         
   0  16  11       1079.98        599.78       164.18 o                         
   2  16  11       1092.87       1027.51       131.96 o                         
   4  16  11        896.52        930.15       135.98 o                         
   6  16  11        485.89        545.33       136.86 o                         
   8  16  11         10.16         48.94       139.96 o                         
  10  16  11         22.55       -136.49       136.49 o                         
   1  17  11       1382.82       1277.04       144.24 o                         
   3  17  11        115.88        153.85        97.33 o                         
   5  17  11        239.81        274.85       118.48 o                         
   7  17  11         10.45        -29.64       129.23 o                         
   9  17  11        237.66        404.25       166.90 o                         
   0  18  11         35.09         55.96       122.68 o                         
   2  18  11        809.41        601.45       119.20 o                         
   4  18  11        318.11        216.39       104.61 o                         
   6  18  11        356.98        324.43       128.15 o                         
   8  18  11        133.77        105.64       145.70 o                         
   1  19  11         55.55          5.43        89.80 o                         
   3  19  11          5.11         30.15        95.38 o                         
   5  19  11          3.18         34.67       107.18 o                         
   7  19  11          3.80         -0.48       140.98 o                         
   9  19  11         18.01         24.74       156.27 o                         
   0  20  11       2033.57       1457.04       226.64 o                         
   2  20  11        421.41        447.02       121.17 o                         
   4  20  11         50.27        129.82       100.54 o                         
   6  20  11        129.40        153.65       143.53 o                         
   8  20  11          4.17         83.88       168.90 o                         
   1  21  11         91.35         -7.88        94.12 o                         
   3  21  11        362.24        465.99       130.65 o                         
   5  21  11         22.17        156.77       141.32 o                         
   7  21  11          1.50         78.55       163.38 o                         
   0  22  11        412.37        403.77       167.24 o                         
   2  22  11        234.34        272.27       117.01 o                         
   4  22  11        135.91        233.03       135.26 o                         
   6  22  11          0.35         19.78       147.48 o                         
   1  23  11         13.42        -92.46       110.85 o                         
   3  23  11         21.50         55.29       131.29 o                         
   5  23  11         25.25         53.76       137.35 o                         
   7  23  11          0.25        146.23       176.16 o                         
   0  24  11          7.28        -33.57       181.89 o                         
   2  24  11          1.00        -39.95       116.76 o                         
   4  24  11        416.87        534.95       176.64 o                         
   6  24  11         34.52        199.68       161.32 o                         
   1  25  11          0.27        -27.61       137.49 o                         
   3  25  11          1.63         19.51       133.12 o                         
   5  25  11         44.30        141.13       169.37 o                         
   0  26  11        203.86        -95.27       229.38 o                         
   2  26  11        138.74         80.03       157.50 o                         
   4  26  11         18.49        -90.17       148.36 o                         
   1  27  11          0.16         59.55       159.22 o                         
   3  27  11        185.54        228.39       178.03 o                         
   0  28  11          1.51        -88.65       197.92 o                         
   0   0  12      46873.00      43856.52      1428.68 o                         
   2   0  12       7615.92       6696.13       334.68 o                         
   4   0  12      13495.58      12301.26       279.88 o                         
   6   0  12      16862.41      18296.56       454.04 o                         
   8   0  12       9635.35       9424.36       640.08 o                         
  10   0  12       7523.35       7712.76       509.85 o                         
  12   0  12       4554.48       4628.15       546.95 o                         
   1   1  12       7460.25       7863.98       142.29 o                         
   3   1  12        333.77        279.90        46.81 o                         
   5   1  12        268.01        368.90        80.87 o                         
   7   1  12        433.98        408.06       124.69 o                         
   9   1  12        492.57        602.41       148.12 o                         
  11   1  12        111.07        160.20       131.90 o                         
   0   2  12      36177.64      37040.13      1063.07 o                         
   2   2  12      14284.40      12804.04       208.01 o                         
   4   2  12      10270.81      10058.40       152.59 o                         
   6   2  12       8476.54       8506.94       257.26 o                         
   8   2  12       4290.40       4359.21       279.06 o                         
  10   2  12       3085.50       3300.46       275.93 o                         
  12   2  12       3685.27       4415.09       433.82 o                         
   1   3  12      10175.91       9471.52       154.17 o                         
   3   3  12       8794.33      10456.94       160.50 o                         
   5   3  12      10996.74       9566.65       257.36 o                         
   7   3  12       5014.75       5474.71       235.50 o                         
   9   3  12       4055.42       4494.29       301.03 o                         
  11   3  12       1290.92       1122.62       224.12 o                         
   0   4  12       2184.99       2218.13       135.63 o                         
   2   4  12       4838.13       4444.38       105.62 o                         
   4   4  12       2881.70       3095.30       116.15 o                         
   6   4  12        755.42        680.14       115.45 o                         
   8   4  12       1272.04       1021.84       144.72 o                         
  10   4  12       1984.03       1726.17       221.03 o                         
  12   4  12        296.83         83.97       165.61 o                         
   1   5  12      22959.24      22020.97       303.89 o                         
   3   5  12      18690.22      17941.56       371.04 o                         
   5   5  12      26736.82      27291.44       344.48 o                         
   7   5  12       3125.34       3099.89       207.27 o                         
   9   5  12       3504.73       3628.14       275.16 o                         
  11   5  12       4378.54       4279.85       365.54 o                         
   0   6  12        740.74        837.36        91.73 o                         
   2   6  12        103.34         32.81        45.77 o                         
   4   6  12       2126.76       2168.60       113.17 o                         
   6   6  12       3523.30       3776.14       211.69 o                         
   8   6  12       1164.09       1035.85       149.09 o                         
  10   6  12         16.84        -47.00       127.86 o                         
  12   6  12        380.57        437.05       223.34 o                         
   1   7  12      13492.58      13491.11       233.70 o                         
   3   7  12      12298.27      12357.46       213.01 o                         
   5   7  12      11545.41      11415.96       259.95 o                         
   7   7  12       3965.26       4268.13       232.75 o                         
   9   7  12       6146.32       6238.83       350.45 o                         
  11   7  12       4017.52       3990.76       361.98 o                         
   0   8  12      16516.91      15974.37       304.45 o                         
   2   8  12      17274.38      15825.54       255.53 o                         
   4   8  12      12122.99      12283.79       219.92 o                         
   6   8  12       4596.11       4735.94       265.28 o                         
   8   8  12       4968.21       4423.27       296.66 o                         
  10   8  12       3493.56       3389.88       325.76 o                         
   1   9  12       3690.52       3169.08       108.32 o                         
   3   9  12       3225.69       3343.08       135.21 o                         
   5   9  12         36.37         66.26        77.30 o                         
   7   9  12        387.79        540.65       141.35 o                         
   9   9  12       1251.20       1271.59       200.53 o                         
  11   9  12        322.50        481.95       196.94 o                         
   0  10  12      12793.78      11251.88       615.02 o                         
   2  10  12      14245.81      14925.94       249.19 o                         
   4  10  12      14721.10      14182.84       293.66 o                         
   6  10  12      11169.96      11983.13       372.31 o                         
   8  10  12       6226.90       5812.34       351.96 o                         
  10  10  12       5988.90       5572.68       411.09 o                         
   1  11  12        554.06        479.27        80.41 o                         
   3  11  12       2909.70       3541.62       171.83 o                         
   5  11  12       1024.66        776.71       119.02 o                         
   7  11  12         33.83        -35.02       107.11 o                         
   9  11  12        310.33        295.74       150.74 o                         
  11  11  12         73.17         81.18       178.02 o                         
   0  12  12      10964.96      10828.33       324.44 o                         
   2  12  12      11084.12      10004.81       239.97 o                         
   4  12  12       5522.14       5755.53       204.24 o                         
   6  12  12       3983.62       3969.06       252.29 o                         
   8  12  12       3161.79       3395.63       281.11 o                         
  10  12  12       3104.33       2876.86       284.51 o                         
   1  13  12       3437.48       3782.89       175.57 o                         
   3  13  12       8395.84       8163.70       232.93 o                         
   5  13  12       5542.50       6099.69       242.93 o                         
   7  13  12       2196.37       1818.35       214.30 o                         
   9  13  12       3202.26       3632.80       308.36 o                         
   0  14  12       5463.24       6051.04       311.68 o                         
   2  14  12       2432.69       2716.09       182.99 o                         
   4  14  12         19.22         30.26        85.27 o                         
   6  14  12        334.91        237.72       119.01 o                         
   8  14  12       2310.25       2313.31       249.52 o                         
  10  14  12        864.51        785.43       204.87 o                         
   1  15  12      12935.33      12773.34       332.87 o                         
   3  15  12       9933.29      10748.14       295.38 o                         
   5  15  12       4220.84       3801.44       249.84 o                         
   7  15  12       3414.71       3387.93       284.77 o                         
   9  15  12       4260.29       4210.36       336.17 o                         
   0  16  12         85.53         14.37       113.40 o                         
   2  16  12         96.16        -68.96        79.25 o                         
   4  16  12        375.44        301.64       105.13 o                         
   6  16  12       1363.31       1558.41       192.18 o                         
   8  16  12        775.04        884.45       192.22 o                         
  10  16  12         60.08        200.75       170.38 o                         
   1  17  12       7990.18       7904.06       269.77 o                         
   3  17  12       4326.81       4056.50       234.39 o                         
   5  17  12       4617.60       5451.14       299.98 o                         
   7  17  12       4370.48       4438.46       328.88 o                         
   9  17  12       3109.45       3182.34       307.99 o                         
   0  18  12       6042.32       5785.64       360.97 o                         
   2  18  12       5227.48       5410.16       256.11 o                         
   4  18  12       2070.58       2169.10       190.54 o                         
   6  18  12       3020.12       3086.71       277.21 o                         
   8  18  12       3017.16       2595.49       280.81 o                         
   1  19  12       2645.02       2470.68       199.42 o                         
   3  19  12       1416.77       1379.70       163.55 o                         
   5  19  12        424.88        427.84       139.92 o                         
   7  19  12        812.84        974.17       197.45 o                         
   9  19  12        281.75        338.58       190.41 o                         
   0  20  12       2977.23       3101.26       312.53 o                         
   2  20  12       6736.74       6499.17       273.80 o                         
   4  20  12       6949.56       7264.35       300.55 o                         
   6  20  12       5023.20       5064.44       394.36 o                         
   8  20  12       3643.28       3584.51       328.29 o                         
   1  21  12        155.65        145.13       110.24 o                         
   3  21  12        133.13        -17.73       108.08 o                         
   5  21  12        677.87        871.40       184.97 o                         
   7  21  12         85.56         80.25       161.19 o                         
   0  22  12       6445.33       5631.00       461.29 o                         
   2  22  12       3807.77       4031.39       263.25 o                         
   4  22  12       3157.40       3444.32       301.98 o                         
   6  22  12       2100.70       2430.64       309.19 o                         
   1  23  12       1489.54       1474.03       181.60 o                         
   3  23  12       2814.52       2627.72       250.29 o                         
   5  23  12       1940.85       1635.37       249.89 o                         
   7  23  12       1475.45       1604.46       280.77 o                         
   0  24  12        640.82        812.66       227.18 o                         
   2  24  12        639.85        795.26       170.48 o                         
   4  24  12        305.71        398.98       183.97 o                         
   6  24  12        204.58        168.74       183.68 o                         
   1  25  12       4315.09       4154.75       320.27 o                         
   3  25  12       3117.81       3080.59       280.88 o                         
   5  25  12       1992.95       1867.33       259.01 o                         
   0  26  12         17.94         70.90       203.60 o                         
   2  26  12          1.11         90.50       156.88 o                         
   4  26  12         93.85        210.55       166.01 o                         
   1  27  12       1979.59       1848.55       260.53 o                         
   3  27  12       1149.83       1106.33       221.95 o                         
   1   1  13       8807.97       8687.96       153.72 o                         
   3   1  13       1374.17       1632.93        86.06 o                         
   5   1  13       4341.98       3956.56       169.96 o                         
   7   1  13         27.16        -14.26       100.74 o                         
   9   1  13       3517.60       3923.91       289.80 o                         
  11   1  13        643.30        534.39       175.77 o                         
   0   2  13        883.67        483.01        82.65 o                         
   2   2  13       3852.71       4084.03       114.65 o                         
   4   2  13       2170.31       2034.38        89.99 o                         
   6   2  13       1625.14       1461.29       148.51 o                         
   8   2  13        284.86         84.64       117.59 o                         
  10   2  13       1042.08        647.39       167.60 o                         
  12   2  13        433.90        263.68       184.66 o                         
   1   3  13       1600.38       1653.51        88.71 o                         
   3   3  13       3085.19       3523.55       103.75 o                         
   5   3  13         51.57         42.10        74.56 o                         
   7   3  13        191.96        122.73        92.52 o                         
   9   3  13       2278.85       2209.98       225.46 o                         
  11   3  13        482.88        505.15       196.72 o                         
   0   4  13       5312.02       5689.79       186.12 o                         
   2   4  13       1929.90       1443.14        82.07 o                         
   4   4  13       4870.58       4724.48       139.59 o                         
   6   4  13       4595.02       5093.35       225.23 o                         
   8   4  13        958.71        862.66       140.78 o                         
  10   4  13       2187.87       2157.33       272.65 o                         
  12   4  13        378.55        460.71       203.63 o                         
   1   5  13        627.80        669.62        63.72 o                         
   3   5  13         90.81        182.07        57.34 o                         
   5   5  13        685.95        421.05        89.79 o                         
   7   5  13        349.39        314.20       112.24 o                         
   9   5  13         67.07         -6.58       126.76 o                         
  11   5  13        155.74        120.86       171.70 o                         
   0   6  13       1087.45        851.50        98.54 o                         
   2   6  13       1593.08       1134.05        90.32 o                         
   4   6  13       6038.61       5904.67       163.12 o                         
   6   6  13       2708.13       3092.34       202.76 o                         
   8   6  13       1540.35       1617.24       202.70 o                         
  10   6  13       1181.73        985.98       213.87 o                         
   1   7  13         21.10         59.29        39.52 o                         
   3   7  13       5332.20       5218.75       153.24 o                         
   5   7  13        304.88        534.89        90.04 o                         
   7   7  13         67.74        130.88       113.72 o                         
   9   7  13        691.29        856.29       176.79 o                         
  11   7  13         16.82       -141.26       141.26 o                         
   0   8  13       6676.21       6917.82       203.65 o                         
   2   8  13         72.86         62.81        50.42 o                         
   4   8  13       2759.93       2790.18       131.28 o                         
   6   8  13       3740.94       3514.13       270.99 o                         
   8   8  13          7.55         11.75       115.87 o                         
  10   8  13        246.09          9.61       151.95 o                         
   1   9  13       1502.67       1640.51       107.65 o                         
   3   9  13       3891.76       4508.31       150.19 o                         
   5   9  13       1886.78       1584.12       144.61 o                         
   7   9  13         77.47         80.23       114.14 o                         
   9   9  13       1248.37       1264.16       201.40 o                         
  11   9  13        435.76        281.75       184.31 o                         
   0  10  13        565.51        503.80       107.07 o                         
   2  10  13         45.13          9.06        46.85 o                         
   4  10  13         52.10         22.95        68.80 o                         
   6  10  13        698.38        430.53       122.21 o                         
   8  10  13        335.02        318.56       141.11 o                         
  10  10  13         71.85         36.81       154.32 o                         
   1  11  13       4424.62       4454.27       174.21 o                         
   3  11  13       1394.46       1419.65       123.70 o                         
   5  11  13       2071.43       2075.78       167.05 o                         
   7  11  13       2194.09       2214.79       229.91 o                         
   9  11  13        330.94        375.85       153.95 o                         
  11  11  13        969.93        760.17       228.15 o                         
   0  12  13        773.32        419.92       135.18 o                         
   2  12  13       1559.05       1668.06       134.65 o                         
   4  12  13        311.24        154.07        82.49 o                         
   6  12  13         40.05         81.36       100.53 o                         
   8  12  13       1388.32       1161.17       201.29 o                         
  10  12  13        237.68        -17.05       150.24 o                         
   1  13  13       2096.60       2171.02       147.19 o                         
   3  13  13        935.93        612.85       102.65 o                         
   5  13  13       1223.93       1150.15       146.20 o                         
   7  13  13        400.43        377.76       146.01 o                         
   9  13  13        462.95        283.98       154.48 o                         
   0  14  13       2184.70       2461.34       254.15 o                         
   2  14  13       3436.92       2905.27       173.86 o                         
   4  14  13       1530.62       1586.00       144.86 o                         
   6  14  13        793.63        554.32       135.28 o                         
   8  14  13       1787.10       1398.28       219.30 o                         
  10  14  13        991.04        874.79       218.68 o                         
   1  15  13         22.10        -21.57        84.13 o                         
   3  15  13        866.81        832.34       116.21 o                         
   5  15  13        550.40        533.67       122.92 o                         
   7  15  13         24.36        -10.80       119.45 o                         
   9  15  13        890.79        869.88       203.75 o                         
   0  16  13        930.54        830.63       175.64 o                         
   2  16  13       3836.46       4077.97       231.51 o                         
   4  16  13        974.21        837.58       134.28 o                         
   6  16  13       1104.23       1025.10       165.49 o                         
   8  16  13       1107.90       1249.29       216.05 o                         
   1  17  13         26.28         -1.39        87.38 o                         
   3  17  13       1528.48       1570.48       168.46 o                         
   5  17  13       1400.24       1320.37       162.03 o                         
   7  17  13          3.60         56.93       136.97 o                         
   9  17  13          2.89         -4.68       159.09 o                         
   0  18  13         74.61        131.79       138.55 o                         
   2  18  13       2110.72       2120.51       188.03 o                         
   4  18  13        635.33        604.19       144.20 o                         
   6  18  13         11.59         92.78       121.98 o                         
   8  18  13        459.98        574.03       185.12 o                         
   1  19  13        277.06        354.00       116.68 o                         
   3  19  13       2053.11       2035.78       193.16 o                         
   5  19  13       1340.40       1214.96       182.05 o                         
   7  19  13        189.81        249.95       153.92 o                         
   0  20  13        222.82        341.48       165.15 o                         
   2  20  13          9.06        -34.72        97.17 o                         
   4  20  13         39.02         61.23       120.99 o                         
   6  20  13         30.65        132.35       138.41 o                         
   8  20  13          3.71        181.40       164.53 o                         
   1  21  13        816.01        777.79       148.90 o                         
   3  21  13        605.10        584.20       139.59 o                         
   5  21  13       1975.94       1852.06       239.96 o                         
   7  21  13        534.28        570.19       186.11 o                         
   0  22  13          2.27         61.51       157.11 o                         
   2  22  13        237.57        219.58       123.06 o                         
   4  22  13        166.56          6.11       140.16 o                         
   6  22  13        511.77        525.18       195.33 o                         
   1  23  13        309.21        305.39       124.96 o                         
   3  23  13        670.54        569.03       161.87 o                         
   5  23  13        619.10       1020.04       217.87 o                         
   0  24  13        367.95        337.57       195.93 o                         
   2  24  13        965.09        986.06       189.75 o                         
   4  24  13        323.62        249.92       164.43 o                         
   1  25  13         16.75        132.17       140.17 o                         
   3  25  13        137.60        200.31       152.72 o                         
   5  25  13         29.52        171.43       173.71 o                         
   0  26  13       1227.42       1700.41       361.38 o                         
   2  26  13        580.66        673.59       186.40 o                         
   1  27  13        117.92        101.22       173.75 o                         
   0   0  14      34509.85      39468.35      1930.91 o                         
   2   0  14       8471.01       8007.28       437.17 o                         
   4   0  14       3162.78       3532.52       156.35 o                         
   6   0  14       3560.15       3168.94       327.96 o                         
   8   0  14       6971.59       6852.95       438.91 o                         
  10   0  14       1871.48       2103.06       338.96 o                         
   1   1  14       6004.79       6392.70       140.63 o                         
   3   1  14          9.98        -37.30        37.30 o                         
   5   1  14        166.85        136.34        77.47 o                         
   7   1  14       1105.38        975.18       160.05 o                         
   9   1  14        476.78        142.74       131.31 o                         
  11   1  14         82.00         -4.76       128.33 o                         
   0   2  14      12518.66      11624.05       494.44 o                         
   2   2  14       9782.31       9718.66       168.18 o                         
   4   2  14       2479.45       2669.95       118.97 o                         
   6   2  14       2077.30       2117.63       172.91 o                         
   8   2  14       2336.96       2301.67       225.97 o                         
  10   2  14        366.84        471.71       160.99 o                         
   1   3  14       9948.15       9459.10       211.27 o                         
   3   3  14       3670.50       3177.72       107.60 o                         
   5   3  14       2065.27       2067.02       155.11 o                         
   7   3  14       9843.96       9781.76       305.83 o                         
   9   3  14       3325.61       3141.46       270.52 o                         
  11   3  14        716.52        544.72       211.33 o                         
   0   4  14        691.87        784.68       101.09 o                         
   2   4  14       1523.74       1509.17        83.64 o                         
   4   4  14       1332.85       1409.15       111.63 o                         
   6   4  14        881.79       1058.25       135.57 o                         
   8   4  14        227.70        247.29       122.85 o                         
  10   4  14        620.93        714.50       209.14 o                         
   1   5  14      17572.12      15869.60       249.01 o                         
   3   5  14       9512.38       9356.65       242.45 o                         
   5   5  14       2500.39       2706.80       176.24 o                         
   7   5  14       4516.08       4816.73       243.61 o                         
   9   5  14       3432.83       3527.20       317.44 o                         
  11   5  14       2305.47       2290.73       342.17 o                         
   0   6  14       2953.47       2941.51       153.99 o                         
   2   6  14        164.67         61.84        52.88 o                         
   4   6  14        933.90       1047.03       105.28 o                         
   6   6  14        617.43        568.06       119.47 o                         
   8   6  14        748.37        516.59       144.33 o                         
  10   6  14          2.49         -9.13       171.48 o                         
   1   7  14       8121.58       7718.90       174.61 o                         
   3   7  14       7930.36       8039.50       190.19 o                         
   5   7  14        245.61        301.03        88.18 o                         
   7   7  14       3496.56       3511.49       262.74 o                         
   9   7  14       4735.16       4911.54       329.04 o                         
  11   7  14       2158.52       2007.40       292.09 o                         
   0   8  14      11018.08      11488.15       353.78 o                         
   2   8  14       6001.21       5998.67       167.90 o                         
   4   8  14       2773.66       2908.79       157.95 o                         
   6   8  14        657.27        571.91       142.17 o                         
   8   8  14       1607.46       1559.61       209.55 o                         
  10   8  14       1191.18       1273.09       240.41 o                         
   1   9  14       1826.20       1954.03       120.19 o                         
   3   9  14       3413.58       3295.15       144.00 o                         
   5   9  14        289.25        214.46       104.19 o                         
   7   9  14        325.36        284.77       132.52 o                         
   9   9  14        544.27        282.21       149.63 o                         
  11   9  14        127.64         29.37       177.14 o                         
   0  10  14       7828.36       8492.33       283.62 o                         
   2  10  14       8429.99       9108.69       205.05 o                         
   4  10  14       2311.23       2498.75       176.35 o                         
   6  10  14       4054.10       3658.32       247.26 o                         
   8  10  14       2582.48       2537.68       248.44 o                         
  10  10  14       2385.60       2172.00       262.60 o                         
   1  11  14        924.31        666.15        96.04 o                         
   3  11  14         22.45        -64.29        68.99 o                         
   5  11  14       1755.22       1718.98       162.47 o                         
   7  11  14         89.41         53.36       116.13 o                         
   9  11  14         58.98        138.14       140.76 o                         
   0  12  14       8997.45       9624.92       484.06 o                         
   2  12  14       7736.47       8089.50       229.73 o                         
   4  12  14       1118.74       1035.80       134.43 o                         
   6  12  14       2417.78       2167.44       206.93 o                         
   8  12  14       1165.23        835.63       182.39 o                         
  10  12  14       1332.92       1131.90       222.56 o                         
   1  13  14       3277.97       3408.03       204.19 o                         
   3  13  14        714.48        651.74       106.23 o                         
   5  13  14       7710.99       8048.42       276.02 o                         
   7  13  14       4008.69       3982.73       309.41 o                         
   9  13  14        889.20        680.02       184.06 o                         
   0  14  14       2250.23       1972.10       231.67 o                         
   2  14  14       1020.45        927.65       120.42 o                         
   4  14  14          5.58         24.83        87.19 o                         
   6  14  14        848.41        931.70       158.48 o                         
   8  14  14       1010.66       1113.70       213.36 o                         
  10  14  14        562.35        539.32       192.04 o                         
   1  15  14       9901.28       9538.65       288.25 o                         
   3  15  14       2309.90       2394.54       173.99 o                         
   5  15  14       2869.67       2862.23       210.36 o                         
   7  15  14       4207.62       4191.57       320.70 o                         
   9  15  14       1121.82        972.42       210.91 o                         
   0  16  14         46.23        -45.60       116.03 o                         
   2  16  14        594.56        650.94       122.43 o                         
   4  16  14         35.91         81.52       102.35 o                         
   6  16  14        137.92         66.07       116.52 o                         
   8  16  14        671.04        434.09       170.08 o                         
   1  17  14       4545.14       4723.91       256.27 o                         
   3  17  14       1001.58        930.07       145.21 o                         
   5  17  14       2154.87       2209.19       211.63 o                         
   7  17  14       1679.40       1505.76       224.49 o                         
   9  17  14        966.80        899.93       213.07 o                         
   0  18  14       4532.92       4897.17       377.74 o                         
   2  18  14       3003.77       3117.48       226.77 o                         
   4  18  14        255.49        278.28       118.80 o                         
   6  18  14        947.51        960.93       170.07 o                         
   8  18  14       1400.08       1331.00       236.35 o                         
   1  19  14        945.41        829.89       140.29 o                         
   3  19  14        502.49        717.52       138.96 o                         
   5  19  14        239.51        157.50       117.71 o                         
   7  19  14         14.94        -67.76       136.79 o                         
   0  20  14       1624.65       1295.01       231.41 o                         
   2  20  14       3152.67       3019.34       228.47 o                         
   4  20  14       2255.92       2224.47       225.50 o                         
   6  20  14       1850.80       1925.73       250.56 o                         
   8  20  14       1839.63       2401.60       287.98 o                         
   1  21  14         69.98         92.92       107.55 o                         
   3  21  14        290.51        255.88       124.81 o                         
   5  21  14         55.39         36.72       143.58 o                         
   7  21  14        889.42       1048.96       214.48 o                         
   0  22  14       4335.73       4669.30       408.27 o                         
   2  22  14       1960.29       2020.18       204.27 o                         
   4  22  14       1099.85       1164.64       213.25 o                         
   6  22  14        500.45        423.49       198.43 o                         
   1  23  14        544.73        436.39       136.58 o                         
   3  23  14       1155.27       1221.04       199.33 o                         
   5  23  14       1148.67        876.02       205.29 o                         
   0  24  14        910.62        943.72       237.97 o                         
   2  24  14        303.78        417.33       161.32 o                         
   4  24  14        174.75        131.58       164.74 o                         
   1  25  14       1965.33       1759.29       232.26 o                         
   3  25  14       1393.97       1509.03       245.39 o                         
   0  26  14         37.72        271.89       218.58 o                         
   2  26  14         29.93         27.74       140.99 o                         
   1   1  15      22641.84      21694.39       393.55 o                         
   3   1  15       7274.67       6480.79       146.86 o                         
   5   1  15       5530.09       6087.39       227.50 o                         
   7   1  15       8980.14       9468.34       344.96 o                         
   9   1  15       5555.69       6041.76       353.34 o                         
  11   1  15       2776.01       2483.74       279.03 o                         
   0   2  15        468.47        575.02       108.27 o                         
   2   2  15      10298.94       9994.93       254.00 o                         
   4   2  15       1561.71       1746.23       119.12 o                         
   6   2  15       2670.47       2702.40       196.62 o                         
   8   2  15       1664.99       1484.02       196.93 o                         
  10   2  15        885.70        965.51       199.71 o                         
   1   3  15       2069.93       2174.93       105.77 o                         
   3   3  15       9917.67       9144.86       224.60 o                         
   5   3  15       1931.37       1846.75       152.31 o                         
   7   3  15       1660.49       1756.93       195.09 o                         
   9   3  15       2812.69       2658.38       261.84 o                         
  11   3  15       1055.95        726.48       215.53 o                         
   0   4  15       7101.59       7135.16       219.77 o                         
   2   4  15      17547.26      18123.54       363.99 o                         
   4   4  15       3181.13       3791.49       160.29 o                         
   6   4  15       6354.72       6443.24       255.70 o                         
   8   4  15       4599.48       4487.06       290.82 o                         
  10   4  15       1921.29       1922.26       271.11 o                         
   1   5  15          1.80         76.35        47.65 o                         
   3   5  15         58.03         34.43        52.69 o                         
   5   5  15         71.70        121.34        82.21 o                         
   7   5  15         45.89          3.49        93.17 o                         
   9   5  15         19.05        105.91       150.67 o                         
  11   5  15         29.79        147.06       181.25 o                         
   0   6  15       5994.64       6772.24       306.62 o                         
   2   6  15      16624.86      17219.24       275.40 o                         
   4   6  15       6726.26       6514.78       197.09 o                         
   6   6  15       2972.59       2876.79       200.26 o                         
   8   6  15       7233.49       6429.33       330.36 o                         
  10   6  15       1717.02       1797.47       266.44 o                         
   1   7  15       1153.34       1244.53        94.71 o                         
   3   7  15       6817.10       6613.87       180.25 o                         
   5   7  15       2325.83       2483.89       174.47 o                         
   7   7  15       2188.30       2255.21       223.65 o                         
   9   7  15       1770.63       1405.16       269.88 o                         
  11   7  15        606.49        429.13       205.46 o                         
   0   8  15       5613.11       5395.26       200.36 o                         
   2   8  15       2325.94       2095.42       128.12 o                         
   4   8  15       4662.40       4540.19       184.29 o                         
   6   8  15       3212.91       3232.76       233.01 o                         
   8   8  15       1973.24       2008.33       224.86 o                         
  10   8  15        253.11        111.71       165.08 o                         
   1   9  15       8806.29       8557.36       217.95 o                         
   3   9  15       7356.55       7297.68       192.86 o                         
   5   9  15       7352.89       6760.23       272.12 o                         
   7   9  15       5798.43       6003.17       332.52 o                         
   9   9  15       3927.98       3639.75       302.76 o                         
  11   9  15       2085.41       1604.78       287.99 o                         
   0  10  15        344.33        284.91       123.58 o                         
   2  10  15         11.25         -4.49        55.55 o                         
   4  10  15       1102.95       1016.12       129.29 o                         
   6  10  15        503.29        556.03       135.25 o                         
   8  10  15         91.44        137.20       129.87 o                         
  10  10  15        243.21         31.92       166.70 o                         
   1  11  15      14531.99      14382.80       361.87 o                         
   3  11  15       2555.96       2236.18       156.25 o                         
   5  11  15       7460.40       7699.65       302.27 o                         
   7  11  15       7467.12       8312.75       388.54 o                         
   9  11  15       1700.78       1991.31       251.69 o                         
   0  12  15       5260.18       5542.61       322.33 o                         
   2  12  15       1604.77       1894.18       149.08 o                         
   4  12  15        669.53        690.67       121.36 o                         
   6  12  15        904.28        745.62       150.07 o                         
   8  12  15        792.50        544.64       170.69 o                         
  10  12  15        419.08        399.80       183.09 o                         
   1  13  15       4533.06       4736.16       226.46 o                         
   3  13  15       1556.61       1939.66       153.88 o                         
   5  13  15       3508.01       3247.82       239.68 o                         
   7  13  15       1197.24       1029.22       191.90 o                         
   9  13  15       1033.39       1043.52       203.91 o                         
   0  14  15      13872.41      13005.50       496.37 o                         
   2  14  15       3854.03       3942.02       227.09 o                         
   4  14  15       3243.68       3254.41       216.49 o                         
   6  14  15       3851.92       4141.94       279.56 o                         
   8  14  15       2589.07       2833.99       289.13 o                         
   1  15  15         75.00         82.24        90.64 o                         
   3  15  15       1104.40       1150.86       135.22 o                         
   5  15  15         28.42        129.61       112.17 o                         
   7  15  15        315.96        402.88       164.28 o                         
   9  15  15        449.07        351.53       172.78 o                         
   0  16  15      11748.13      11763.62       599.03 o                         
   2  16  15       4097.69       4211.49       239.02 o                         
   4  16  15       1996.50       2149.46       192.14 o                         
   6  16  15       4657.82       4669.08       304.62 o                         
   8  16  15       2720.52       2745.80       291.92 o                         
   1  17  15       1008.65        896.25       142.05 o                         
   3  17  15       1443.26       1405.19       163.52 o                         
   5  17  15       1684.60       1537.37       183.71 o                         
   7  17  15        977.18        981.23       202.67 o                         
   0  18  15        977.46       1255.12       225.40 o                         
   2  18  15       2760.84       2772.69       216.62 o                         
   4  18  15       2637.16       2513.50       234.06 o                         
   6  18  15       1226.59       1201.72       191.12 o                         
   8  18  15        823.68        634.91       196.38 o                         
   1  19  15       2155.52       2210.70       199.84 o                         
   3  19  15       3740.88       3815.45       255.90 o                         
   5  19  15       4180.01       4201.02       300.97 o                         
   7  19  15       1956.84       1710.91       251.87 o                         
   0  20  15          4.68         68.63       160.13 o                         
   2  20  15         29.36        -41.55       108.27 o                         
   4  20  15        511.85        492.79       152.57 o                         
   6  20  15        290.73        296.42       174.06 o                         
   1  21  15       2822.21       2723.19       228.40 o                         
   3  21  15       2566.89       2624.97       249.17 o                         
   5  21  15       4398.60       3871.29       364.38 o                         
   7  21  15       1681.56       1791.13       257.55 o                         
   0  22  15        631.19        710.22       214.53 o                         
   2  22  15        879.58        675.46       155.94 o                         
   4  22  15        273.54        271.87       162.37 o                         
   6  22  15        217.33        189.10       186.27 o                         
   1  23  15       1206.10       1161.16       179.83 o                         
   3  23  15       1767.71       1843.48       255.29 o                         
   5  23  15        898.30        774.14       220.87 o                         
   0  24  15       1585.86       1868.37       304.56 o                         
   2  24  15       2482.92       2442.12       259.02 o                         
   4  24  15       1149.49       1085.90       230.23 o                         
   1  25  15          1.15        -14.32       138.24 o                         
   3  25  15        296.79        480.52       181.77 o                         
   0  26  15       2333.49       2193.81       408.95 o                         
   2  26  15       2094.15       2408.22       295.47 o                         
   0   0  16       6509.84       5663.69       330.88 o                         
   2   0  16         32.77        -61.52        61.52 o                         
   4   0  16       1002.23       1010.36       142.45 o                         
   6   0  16       1476.17       1629.50       266.24 o                         
   8   0  16       1302.01       1297.46       275.56 o                         
  10   0  16        677.07        856.24       278.90 o                         
   1   1  16       4550.59       4200.63       131.07 o                         
   3   1  16        478.95        620.09        70.76 o                         
   5   1  16        146.44        206.07       110.30 o                         
   7   1  16         76.89        -46.13       113.61 o                         
   9   1  16         11.05        112.53       132.63 o                         
  11   1  16        104.35        114.47       194.57 o                         
   0   2  16       3078.44       2990.52       181.38 o                         
   2   2  16        368.51        355.21        63.25 o                         
   4   2  16        948.84        902.39       117.78 o                         
   6   2  16        545.79        439.03       137.82 o                         
   8   2  16        114.47        172.97       128.22 o                         
  10   2  16         73.57         62.52       165.18 o                         
   1   3  16       4522.30       4779.17       137.70 o                         
   3   3  16          8.75         20.27        59.96 o                         
   5   3  16        740.04        468.09       102.29 o                         
   7   3  16       1458.13       1146.81       177.20 o                         
   9   3  16        299.61        185.23       142.77 o                         
  11   3  16        303.64        274.46       197.95 o                         
   0   4  16          3.37         36.85        73.14 o                         
   2   4  16         43.00         58.31        54.85 o                         
   4   4  16        215.20        177.49        74.21 o                         
   6   4  16        269.02        237.71       102.67 o                         
   8   4  16        132.24         57.78       123.04 o                         
  10   4  16        224.63         38.97       156.56 o                         
   1   5  16       2979.55       3267.54       126.89 o                         
   3   5  16        635.30        854.67        93.85 o                         
   5   5  16        475.06        523.30       103.76 o                         
   7   5  16          4.25        -35.88        95.53 o                         
   9   5  16        442.30        326.91       174.59 o                         
  11   5  16        459.58        479.66       210.69 o                         
   0   6  16        948.78        870.37       120.93 o                         
   2   6  16         87.92         58.18        57.42 o                         
   4   6  16        108.93         82.00        72.77 o                         
   6   6  16        153.30        245.05       104.19 o                         
   8   6  16        420.17        377.16       172.93 o                         
  10   6  16        124.94        231.54       176.58 o                         
   1   7  16       1512.87       1612.88       111.25 o                         
   3   7  16        199.80        243.18        81.36 o                         
   5   7  16        217.13        203.77       106.00 o                         
   7   7  16          7.91        -95.23       117.43 o                         
   9   7  16       1239.09        799.12       226.52 o                         
  11   7  16        482.28        538.35       228.41 o                         
   0   8  16       3076.91       3038.11       220.24 o                         
   2   8  16        556.72        489.73        83.97 o                         
   4   8  16        108.54        -10.76        68.79 o                         
   6   8  16          6.74         -5.89        95.19 o                         
   8   8  16        184.87        -16.33       122.11 o                         
  10   8  16       1028.42        475.94       191.81 o                         
   1   9  16       2327.43       2275.55       137.15 o                         
   3   9  16         22.13         58.97        72.20 o                         
   5   9  16         11.32        -10.02        93.55 o                         
   7   9  16         27.92        -35.12       117.97 o                         
   9   9  16         96.81        105.55       156.09 o                         
   0  10  16        732.98        759.46       161.59 o                         
   2  10  16        631.22        484.80        93.28 o                         
   4  10  16        853.33        619.30       116.34 o                         
   6  10  16        689.42        420.36       133.16 o                         
   8  10  16        369.21        243.45       138.14 o                         
  10  10  16        634.53        422.13       217.65 o                         
   1  11  16          0.42          0.55        84.03 o                         
   3  11  16         39.35         14.36        76.21 o                         
   5  11  16         17.36        -68.49        89.73 o                         
   7  11  16          0.41         64.47       124.50 o                         
   9  11  16         47.93          1.08       150.28 o                         
   0  12  16       1631.86       1776.47       221.94 o                         
   2  12  16        511.19        449.61       100.26 o                         
   4  12  16        507.08        490.84       118.22 o                         
   6  12  16        323.74        321.78       128.49 o                         
   8  12  16         18.90       -102.51       134.99 o                         
  10  12  16         34.19       -142.68       162.44 o                         
   1  13  16        755.86        797.84       128.24 o                         
   3  13  16        156.58        142.03        90.25 o                         
   5  13  16       1192.03       1146.47       167.86 o                         
   7  13  16        494.16        351.55       154.86 o                         
   9  13  16          5.94        -55.42       139.98 o                         
   0  14  16        415.87        596.35       172.03 o                         
   2  14  16          0.47         69.26        87.42 o                         
   4  14  16         25.88          0.55        96.08 o                         
   6  14  16         19.74        -11.55       112.73 o                         
   8  14  16         95.50         68.38       150.54 o                         
   1  15  16       1813.29       1960.03       181.49 o                         
   3  15  16        147.00        178.05       102.60 o                         
   5  15  16         29.66         66.20       115.08 o                         
   7  15  16        377.87        243.04       158.34 o                         
   9  15  16         11.67         26.43       155.25 o                         
   0  16  16         11.07        -17.88       130.02 o                         
   2  16  16         36.07        123.38       103.32 o                         
   4  16  16         21.95         -7.54       108.14 o                         
   6  16  16        379.72        530.49       149.66 o                         
   8  16  16        553.43        263.46       169.87 o                         
   1  17  16         30.44         94.05       102.80 o                         
   3  17  16        235.90        231.22       125.35 o                         
   5  17  16        304.63        211.05       130.64 o                         
   7  17  16        140.00        -18.07       143.17 o                         
   0  18  16       3204.03       3092.99       328.09 o                         
   2  18  16         34.34         58.14       105.36 o                         
   4  18  16         98.94         52.55       119.84 o                         
   6  18  16        170.16        233.45       144.06 o                         
   8  18  16        121.05        212.24       176.60 o                         
   1  19  16         32.35         49.89       103.58 o                         
   3  19  16        282.75        317.69       137.09 o                         
   5  19  16         40.57         81.81       137.16 o                         
   7  19  16         16.72         43.52       155.57 o                         
   0  20  16        110.80         45.41       157.10 o                         
   2  20  16         67.68         59.66       112.18 o                         
   4  20  16        581.10        413.46       149.61 o                         
   6  20  16         67.89        175.19       178.63 o                         
   1  21  16          7.21        -79.37       110.34 o                         
   3  21  16         62.05        104.84       132.26 o                         
   5  21  16          3.04         40.13       172.96 o                         
   0  22  16        506.54        365.45       196.98 o                         
   2  22  16        506.86        442.27       150.67 o                         
   4  22  16        112.51        243.86       169.21 o                         
   6  22  16        123.11        170.63       219.15 o                         
   1  23  16          3.37         70.78       115.50 o                         
   3  23  16          9.87         46.29       150.98 o                         
   5  23  16        493.39        341.19       207.76 o                         
   0  24  16         19.76        215.90       186.15 o                         
   2  24  16        224.64        245.27       160.25 o                         
   4  24  16        170.40        245.85       187.08 o                         
   1  25  16        277.66        308.17       160.49 o                         
   1   1  17      15052.30      15569.93       339.38 o                         
   3   1  17       4784.97       5329.68       162.14 o                         
   5   1  17       7270.34       7994.49       308.87 o                         
   7   1  17       9292.04       8446.02       345.63 o                         
   9   1  17       2496.68       2255.76       252.30 o                         
  11   1  17       2048.96       2383.21       323.14 o                         
   0   2  17       3091.02       3354.11       191.81 o                         
   2   2  17       4232.79       3866.98       137.42 o                         
   4   2  17       2485.83       2408.83       169.66 o                         
   6   2  17       4440.07       4153.41       275.13 o                         
   8   2  17       1505.82       1433.96       202.91 o                         
  10   2  17       1605.38       1823.17       271.22 o                         
   1   3  17       3758.08       4323.85       140.95 o                         
   3   3  17       5681.73       6625.61       180.09 o                         
   5   3  17       4644.22       4609.35       219.01 o                         
   7   3  17       2068.61       1739.05       208.37 o                         
   9   3  17       1347.22       1266.65       247.30 o                         
  11   3  17       1253.92       1244.88       273.31 o                         
   0   4  17       7317.85       6541.21       228.87 o                         
   2   4  17      12284.33      12502.64       261.62 o                         
   4   4  17      11585.31      10414.31       278.38 o                         
   6   4  17      11092.01      11023.71       417.60 o                         
   8   4  17       5490.52       5824.12       387.22 o                         
  10   4  17       2683.18       2795.68       320.89 o                         
   1   5  17        212.21         29.82        60.19 o                         
   3   5  17         42.53         26.92        63.10 o                         
   5   5  17         37.20         48.59        83.93 o                         
   7   5  17         96.52         89.22       144.45 o                         
   9   5  17          1.17       -101.30       142.31 o                         
   0   6  17       5614.76       5486.30       217.51 o                         
   2   6  17      15849.45      15997.91       306.51 o                         
   4   6  17      14108.84      13862.68       347.36 o                         
   6   6  17       5702.59       5504.82       299.33 o                         
   8   6  17       9340.76       9538.49       530.37 o                         
  10   6  17       2789.78       2735.22       320.65 o                         
   1   7  17       3781.02       3661.68       152.98 o                         
   3   7  17       4172.73       3800.03       184.34 o                         
   5   7  17       2226.65       2412.31       200.99 o                         
   7   7  17       1598.27       1230.13       191.72 o                         
   9   7  17        781.56        550.77       193.39 o                         
   0   8  17       7546.59       7652.47       304.67 o                         
   2   8  17       2570.72       2883.17       152.59 o                         
   4   8  17       3916.76       4078.22       227.95 o                         
   6   8  17       2966.97       2794.27       225.22 o                         
   8   8  17       3072.35       3055.08       307.79 o                         
  10   8  17        736.96        555.19       219.16 o                         
   1   9  17      12985.52      14154.28       330.87 o                         
   3   9  17       5364.53       6232.92       265.58 o                         
   5   9  17       5548.29       5843.73       284.72 o                         
   7   9  17       5481.41       4952.48       329.86 o                         
   9   9  17       3091.30       3151.15       336.29 o                         
   0  10  17          6.01         85.67       117.42 o                         
   2  10  17          4.77        -50.56        74.61 o                         
   4  10  17        170.90        106.39        95.56 o                         
   6  10  17          1.40        -39.31       108.05 o                         
   8  10  17        171.71        169.34       147.16 o                         
  10  10  17        157.72        142.09       191.49 o                         
   1  11  17      11829.20      11998.81       314.46 o                         
   3  11  17       2294.63       2621.87       190.37 o                         
   5  11  17       6320.05       6746.27       304.82 o                         
   7  11  17       8361.32       7946.32       368.93 o                         
   9  11  17       1820.42       1829.77       267.11 o                         
   0  12  17       6178.80       6363.61       351.81 o                         
   2  12  17        556.27        333.73       108.85 o                         
   4  12  17       3495.35       3280.54       215.50 o                         
   6  12  17       3925.24       3893.35       275.38 o                         
   8  12  17        278.99        447.63       162.88 o                         
   1  13  17       4501.39       4661.70       250.14 o                         
   3  13  17        936.31        810.46       147.05 o                         
   5  13  17       3808.28       3147.89       246.08 o                         
   7  13  17       2482.58       2350.07       259.04 o                         
   9  13  17       1270.80        877.21       216.71 o                         
   0  14  17      15967.42      16248.48       538.03 o                         
   2  14  17       1929.52       1835.99       173.65 o                         
   4  14  17       4087.85       3691.15       241.06 o                         
   6  14  17       7723.21       7914.20       340.71 o                         
   8  14  17       2868.82       2840.24       294.79 o                         
   1  15  17          1.90        -30.14        89.78 o                         
   3  15  17        619.85        709.42       149.80 o                         
   5  15  17        232.15        163.60       129.13 o                         
   7  15  17         19.24        148.17       143.36 o                         
   9  15  17        579.27        626.09       298.59 o                         
   0  16  17      13947.03      13937.09       524.08 o                         
   2  16  17       4436.82       4687.33       265.29 o                         
   4  16  17       2691.88       2462.58       226.43 o                         
   6  16  17       5599.57       5413.27       338.75 o                         
   8  16  17       4054.89       3819.25       337.36 o                         
   1  17  17       2468.89       2468.41       208.27 o                         
   3  17  17        257.94        372.26       137.68 o                         
   5  17  17        329.95        222.35       147.23 o                         
   7  17  17       1036.89        976.61       209.91 o                         
   0  18  17        990.15       1287.91       240.41 o                         
   2  18  17       3106.00       3369.21       243.11 o                         
   4  18  17       2563.87       2869.68       250.50 o                         
   6  18  17       1462.45       1331.78       220.21 o                         
   1  19  17       6174.02       6616.66       313.46 o                         
   3  19  17       1998.98       1604.87       204.73 o                         
   5  19  17       2437.28       2907.06       293.45 o                         
   7  19  17       2671.40       2343.82       311.23 o                         
   0  20  17          3.18         34.79       159.95 o                         
   2  20  17         23.52         49.25       115.85 o                         
   4  20  17        122.44         42.92       131.48 o                         
   6  20  17         89.84        142.25       154.02 o                         
   1  21  17       4406.93       4274.27       285.89 o                         
   3  21  17       3094.43       3420.55       284.50 o                         
   5  21  17       3076.74       3015.37       307.80 o                         
   0  22  17       1137.20       1154.30       259.39 o                         
   2  22  17        763.57        616.18       157.42 o                         
   4  22  17       1057.95        840.41       189.44 o                         
   1  23  17        961.11        855.71       172.68 o                         
   3  23  17       2377.11       2275.11       255.85 o                         
   0  24  17       3949.01       3720.77       402.87 o                         
   2  24  17       1995.01       1977.89       256.76 o                         
   1  25  17         37.38         44.31       151.48 o                         
   0   0  18       2360.84       2714.38       266.21 o                         
   2   0  18       3489.79       2758.70       188.50 o                         
   4   0  18        365.82        601.23       167.58 o                         
   6   0  18       1188.27        693.48       235.88 o                         
   8   0  18       1509.10       1428.73       301.00 o                         
  10   0  18        170.13        201.27       222.93 o                         
   1   1  18          5.78         18.50        56.93 o                         
   3   1  18        357.65         95.74        63.62 o                         
   5   1  18         97.61        157.77       117.04 o                         
   7   1  18        189.15        153.23       130.02 o                         
   9   1  18        195.81        255.61       160.02 o                         
   0   2  18       2321.33       1856.31       160.65 o                         
   2   2  18        437.16        469.95        81.46 o                         
   4   2  18        180.72         26.27        83.91 o                         
   6   2  18       1093.22       1028.48       173.37 o                         
   8   2  18       1156.42       1132.76       198.13 o                         
  10   2  18        530.78        536.47       211.04 o                         
   1   3  18       2408.38       2812.40       134.15 o                         
   3   3  18         49.51        -55.11        57.10 o                         
   5   3  18        954.84        893.11       145.07 o                         
   7   3  18        194.79        147.00       130.72 o                         
   9   3  18        479.86        467.63       192.85 o                         
   0   4  18        177.73        252.00        94.41 o                         
   2   4  18        321.63        215.20        73.21 o                         
   4   4  18        123.56         42.78        78.85 o                         
   6   4  18          1.29        -38.30       100.00 o                         
   8   4  18        148.27        166.76       167.37 o                         
  10   4  18          2.23         70.44       183.65 o                         
   1   5  18       1121.58       1253.11       105.99 o                         
   3   5  18         40.48        -35.38        69.46 o                         
   5   5  18        386.61        580.41       118.42 o                         
   7   5  18       2621.85       1826.91       246.23 o                         
   9   5  18        203.06         60.43       162.21 o                         
   0   6  18       1465.57       1370.25       164.79 o                         
   2   6  18         21.49          0.38        61.40 o                         
   4   6  18          1.75          6.25        86.76 o                         
   6   6  18        144.64        183.31       126.73 o                         
   8   6  18         70.64        154.04       165.19 o                         
  10   6  18          1.22         33.24       182.71 o                         
   1   7  18        201.26        186.60        71.95 o                         
   3   7  18        806.83        924.48       116.10 o                         
   5   7  18        310.45        235.92       115.96 o                         
   7   7  18       1206.97        964.44       210.92 o                         
   9   7  18         12.72        -16.77       163.15 o                         
   0   8  18       1714.13       1687.01       185.06 o                         
   2   8  18         36.83         -4.20        71.30 o                         
   4   8  18        117.56         37.38       101.91 o                         
   6   8  18       1699.28       1772.94       193.02 o                         
   8   8  18        922.76        951.42       218.86 o                         
  10   8  18         45.84        -77.64       181.45 o                         
   1   9  18       1158.78        942.42       115.50 o                         
   3   9  18       3307.91       3627.98       213.82 o                         
   5   9  18        242.73        205.61       118.71 o                         
   7   9  18        454.87        346.97       148.43 o                         
   9   9  18         68.29        -44.57       162.10 o                         
   0  10  18       2201.42       1967.30       237.69 o                         
   2  10  18        828.40        600.66       116.34 o                         
   4  10  18        693.07        494.34       133.05 o                         
   6  10  18        738.12        415.04       135.61 o                         
   8  10  18        506.39        419.07       191.06 o                         
   1  11  18       1386.85       1721.27       166.60 o                         
   3  11  18       2923.29       2324.07       185.70 o                         
   5  11  18          2.56       -103.41       103.41 o                         
   7  11  18         47.93         70.05       135.81 o                         
   9  11  18         66.29          3.48       198.54 o                         
   0  12  18         26.51         50.25       127.56 o                         
   2  12  18       1263.14       1509.62       160.64 o                         
   4  12  18        637.23        552.14       137.76 o                         
   6  12  18        831.90        642.08       155.38 o                         
   8  12  18        413.63        317.44       165.57 o                         
   1  13  18       2401.31       2589.25       197.34 o                         
   3  13  18          3.44          0.38       107.24 o                         
   5  13  18         27.75        -84.12       107.94 o                         
   7  13  18         95.42         16.10       142.25 o                         
   9  13  18        171.38         57.74       161.77 o                         
   0  14  18          2.24         30.81       133.74 o                         
   2  14  18        262.62        258.13       110.22 o                         
   4  14  18        191.56        198.37       127.92 o                         
   6  14  18        233.35        313.02       142.38 o                         
   8  14  18        167.60        -10.43       157.12 o                         
   1  15  18        933.24        892.36       143.11 o                         
   3  15  18          5.86        -90.37       102.24 o                         
   5  15  18       1306.49       1180.71       205.29 o                         
   7  15  18        256.79        107.91       159.48 o                         
   0  16  18         63.10         23.15       146.02 o                         
   2  16  18        107.45         65.37       104.93 o                         
   4  16  18        344.90        378.07       140.65 o                         
   6  16  18          1.06         69.99       130.95 o                         
   8  16  18          1.09        -12.89       153.70 o                         
   1  17  18        647.65        564.93       137.42 o                         
   3  17  18         84.96        -29.31       118.82 o                         
   5  17  18        618.85        839.34       189.65 o                         
   7  17  18        208.38        284.48       178.78 o                         
   0  18  18        328.42        582.97       197.09 o                         
   2  18  18        681.63        682.66       146.06 o                         
   4  18  18        263.60         25.73       132.07 o                         
   6  18  18        519.93        417.09       175.86 o                         
   1  19  18          2.75         60.00       116.21 o                         
   3  19  18          1.41        -44.45       119.03 o                         
   5  19  18        988.08        670.73       189.14 o                         
   0  20  18        228.90        175.99       175.25 o                         
   2  20  18        448.82        244.95       139.90 o                         
   4  20  18         64.14        -14.79       137.37 o                         
   6  20  18        700.97        708.87       199.57 o                         
   1  21  18         96.27        268.04       136.11 o                         
   3  21  18        116.79         97.69       138.50 o                         
   5  21  18        166.87        188.42       164.44 o                         
   0  22  18         50.43         91.95       226.08 o                         
   2  22  18         66.48        100.61       141.94 o                         
   4  22  18        306.89        340.30       180.75 o                         
   1  23  18        437.62        351.23       151.65 o                         
   3  23  18          7.40         49.74       142.80 o                         
   0  24  18        283.77        249.85       205.30 o                         
   2  24  18         20.16        -90.22       138.85 o                         
   1   1  19       4944.99       4975.10       161.63 o                         
   3   1  19       5952.68       5992.55       209.19 o                         
   5   1  19      10890.57       9589.81       352.71 o                         
   7   1  19       5295.34       5351.08       315.64 o                         
   9   1  19       2411.56       2388.51       265.53 o                         
   0   2  19       6971.95       7179.49       259.28 o                         
   2   2  19       1156.23       1563.09       119.69 o                         
   4   2  19       2181.11       2392.27       188.46 o                         
   6   2  19       1962.46       1869.34       209.90 o                         
   8   2  19        766.56        626.59       178.20 o                         
  10   2  19        545.32        234.53       202.90 o                         
   1   3  19        269.36        161.84        72.30 o                         
   3   3  19       5035.90       4561.62       184.55 o                         
   5   3  19       5361.63       5466.72       274.42 o                         
   7   3  19        698.74        800.65       174.11 o                         
   9   3  19        362.39        353.66       202.47 o                         
   0   4  19       6576.88       7811.80       269.94 o                         
   2   4  19       2819.85       3045.95       156.40 o                         
   4   4  19       6692.10       7265.00       254.87 o                         
   6   4  19       4410.19       4774.55       309.19 o                         
   8   4  19       2465.20       2492.07       298.60 o                         
  10   4  19        861.56        646.11       238.15 o                         
   1   5  19          7.06        -29.18        67.10 o                         
   3   5  19        192.21        -43.95        78.05 o                         
   5   5  19        199.97         91.90       101.40 o                         
   7   5  19          1.00        139.31       155.45 o                         
   9   5  19        163.21        269.75       201.26 o                         
   0   6  19       3395.10       3203.00       241.23 o                         
   2   6  19       4501.11       4598.24       180.16 o                         
   4   6  19       8418.90       8227.47       272.85 o                         
   6   6  19       1690.20       2027.54       251.32 o                         
   8   6  19       2815.64       3350.35       335.47 o                         
  10   6  19       1883.49       1444.13       270.45 o                         
   1   7  19        725.77        635.75        99.07 o                         
   3   7  19       3864.22       4628.03       211.31 o                         
   5   7  19       2036.69       1677.39       185.54 o                         
   7   7  19        597.25        651.67       196.75 o                         
   9   7  19        991.65       1100.74       248.53 o                         
   0   8  19       3435.54       4123.97       359.89 o                         
   2   8  19       1093.19       1320.20       131.26 o                         
   4   8  19       1878.18       1922.98       189.33 o                         
   6   8  19       2491.31       2353.94       222.59 o                         
   8   8  19        536.91        298.69       180.30 o                         
   1   9  19       2588.97       2678.65       175.06 o                         
   3   9  19      10166.97       9484.65       289.37 o                         
   5   9  19       3269.35       2990.74       236.57 o                         
   7   9  19       2486.27       2283.77       283.21 o                         
   9   9  19       2452.39       2730.12       332.84 o                         
   0  10  19        370.36        334.94       144.44 o                         
   2  10  19          6.45         95.92        94.69 o                         
   4  10  19          0.74          0.70       101.95 o                         
   6  10  19        667.73        475.39       145.13 o                         
   8  10  19         12.91        -26.94       152.60 o                         
   1  11  19       2892.74       2937.11       204.29 o                         
   3  11  19       5632.47       5934.73       291.13 o                         
   5  11  19       5288.33       5118.32       307.79 o                         
   7  11  19       4999.09       5349.39       363.67 o                         
   9  11  19       1105.09        857.04       236.27 o                         
   0  12  19        760.72        796.73       183.33 o                         
   2  12  19        585.81        757.80       133.61 o                         
   4  12  19       2395.93       2508.27       246.88 o                         
   6  12  19        909.92        911.06       172.78 o                         
   8  12  19        150.04         17.02       146.73 o                         
   1  13  19       1431.76       1691.80       173.20 o                         
   3  13  19       1527.95       1486.18       183.87 o                         
   5  13  19       2230.89       2007.63       214.17 o                         
   7  13  19       2109.94       2206.07       262.71 o                         
   0  14  19       2918.57       3403.56       327.97 o                         
   2  14  19       3181.24       3321.34       231.63 o                         
   4  14  19       3494.85       3756.76       300.58 o                         
   6  14  19       3421.50       2957.83       261.70 o                         
   8  14  19       1496.82       1447.08       243.56 o                         
   1  15  19         13.47         71.55       103.66 o                         
   3  15  19         24.61        -42.82       112.97 o                         
   5  15  19         36.77         14.96       138.48 o                         
   7  15  19          4.61          7.57       156.16 o                         
   0  16  19       1670.99       2005.79       275.63 o                         
   2  16  19       4192.42       4438.18       274.34 o                         
   4  16  19       2179.29       2527.04       258.76 o                         
   6  16  19       2825.40       2900.83       296.49 o                         
   1  17  19       1272.75       1298.96       174.24 o                         
   3  17  19       1662.34       1234.74       190.62 o                         
   5  17  19        204.27        242.71       159.21 o                         
   7  17  19        664.39        626.77       220.39 o                         
   0  18  19         90.00        171.33       164.74 o                         
   2  18  19       2043.65       1904.01       217.30 o                         
   4  18  19       2656.65       2341.15       265.90 o                         
   6  18  19        758.13        486.23       182.09 o                         
   1  19  19       2074.89       2303.63       222.13 o                         
   3  19  19       2862.60       3043.31       267.57 o                         
   5  19  19       1333.46       1349.74       235.76 o                         
   0  20  19         35.48        128.15       182.51 o                         
   2  20  19         13.19         44.56       133.19 o                         
   4  20  19        213.03        121.16       154.68 o                         
   1  21  19       1474.97       1433.90       194.76 o                         
   3  21  19       3120.54       2983.58       281.69 o                         
   0  22  19        162.85        351.05       207.74 o                         
   2  22  19        440.23        360.02       174.88 o                         
   1  23  19        806.88        724.69       179.79 o                         
   0   0  20       7383.07       6859.47       374.14 o                         
   2   0  20       4877.23       5122.96       291.71 o                         
   4   0  20       3763.20       3520.54       320.00 o                         
   6   0  20       3734.50       3979.48       416.79 o                         
   8   0  20       1638.92       1860.29       337.83 o                         
  10   0  20        355.79         68.90       343.96 o                         
   1   1  20        203.32        250.20        73.53 o                         
   3   1  20        342.97        501.10       116.06 o                         
   5   1  20        665.15        431.66       144.45 o                         
   7   1  20        510.24        298.79       155.44 o                         
   9   1  20        318.16        227.81       188.95 o                         
   0   2  20       7304.89       9254.23       297.97 o                         
   2   2  20        800.40        890.05       104.08 o                         
   4   2  20       2254.25       2488.68       194.00 o                         
   6   2  20       4420.83       4090.71       296.86 o                         
   8   2  20       1077.50        838.78       195.97 o                         
  10   2  20        693.42        510.29       224.57 o                         
   1   3  20       4501.42       4082.65       178.39 o                         
   3   3  20       2759.78       2652.51       177.66 o                         
   5   3  20       3704.62       3769.85       254.57 o                         
   7   3  20       1489.24       1542.43       217.85 o                         
   9   3  20       1408.32       1286.38       259.49 o                         
   0   4  20       3834.19       3755.68       259.25 o                         
   2   4  20        211.74        198.91        78.42 o                         
   4   4  20        402.95        261.25       120.79 o                         
   6   4  20        549.24        367.10       152.11 o                         
   8   4  20         29.83         68.13       170.97 o                         
  10   4  20        134.96        103.09       202.81 o                         
   1   5  20       3160.00       3227.02       176.87 o                         
   3   5  20       4917.88       4979.46       226.28 o                         
   5   5  20       5190.92       4407.67       273.44 o                         
   7   5  20       5897.30       5449.88       392.78 o                         
   9   5  20       2193.60       1734.45       289.33 o                         
   0   6  20       1009.43       1287.39       179.89 o                         
   2   6  20        352.70        403.66        91.20 o                         
   4   6  20         12.84        -82.85        84.78 o                         
   6   6  20        257.44        134.64       148.31 o                         
   8   6  20         93.28         -3.80       163.44 o                         
   1   7  20       2345.92       2634.71       162.41 o                         
   3   7  20       4981.03       4793.27       219.96 o                         
   5   7  20       2980.91       2695.89       227.48 o                         
   7   7  20       2402.98       2563.70       300.70 o                         
   9   7  20       1036.52        803.51       227.58 o                         
   0   8  20       5610.73       6412.90       297.12 o                         
   2   8  20        857.82       1065.58       138.62 o                         
   4   8  20       1747.95       1825.28       188.74 o                         
   6   8  20       2843.35       2224.49       247.67 o                         
   8   8  20       1320.28        962.84       233.24 o                         
   1   9  20         16.30        -66.25        66.25 o                         
   3   9  20       1666.50       1718.73       183.02 o                         
   5   9  20        617.00        509.76       142.24 o                         
   7   9  20        181.95        -28.40       149.95 o                         
   9   9  20        336.41        209.12       180.56 o                         
   0  10  20       3579.31       4844.85       354.85 o                         
   2  10  20       3304.30       3845.32       234.16 o                         
   4  10  20       4907.60       5045.31       296.31 o                         
   6  10  20       1486.60       1955.90       218.19 o                         
   8  10  20       2051.79       2037.95       291.68 o                         
   1  11  20        468.81        432.89       118.16 o                         
   3  11  20         37.07        -49.69        99.19 o                         
   5  11  20        131.10        123.20       122.44 o                         
   7  11  20        558.74        644.14       199.18 o                         
   0  12  20        377.75        223.75       160.76 o                         
   2  12  20       2868.97       2726.42       221.30 o                         
   4  12  20       4064.71       3883.86       301.45 o                         
   6  12  20       1310.87       1262.47       193.46 o                         
   8  12  20       1586.40       1742.44       279.91 o                         
   1  13  20       2199.65       2167.15       192.76 o                         
   3  13  20       2584.67       3052.54       245.73 o                         
   5  13  20        934.75        524.45       165.03 o                         
   7  13  20       1104.46       1047.95       214.56 o                         
   0  14  20        597.59        649.36       186.51 o                         
   2  14  20        571.70        607.97       147.25 o                         
   4  14  20        384.24        311.12       148.68 o                         
   6  14  20        930.80        914.65       196.62 o                         
   8  14  20          7.51        -39.41       160.00 o                         
   1  15  20       1922.41       2090.20       202.22 o                         
   3  15  20       3326.27       3088.41       256.15 o                         
   5  15  20       2844.94       2802.42       283.50 o                         
   7  15  20       1577.92       1730.67       281.29 o                         
   0  16  20         66.89         26.39       146.44 o                         
   2  16  20         41.85         65.86       113.76 o                         
   4  16  20        356.23        441.60       165.38 o                         
   6  16  20         67.11         27.19       146.61 o                         
   1  17  20       1789.34       1989.43       204.34 o                         
   3  17  20       1760.61       1999.76       218.75 o                         
   5  17  20       1546.14       1609.57       243.12 o                         
   0  18  20        398.22        588.25       204.22 o                         
   2  18  20       1017.60       1028.87       185.77 o                         
   4  18  20        949.35        793.67       198.88 o                         
   6  18  20        940.47       1125.90       225.56 o                         
   1  19  20        332.58        463.22       143.47 o                         
   3  19  20         77.11         70.16       140.58 o                         
   5  19  20        766.56        920.72       214.84 o                         
   0  20  20       1531.64       1881.51       309.20 o                         
   2  20  20       2166.35       2323.40       247.18 o                         
   4  20  20       1456.31       1557.12       248.84 o                         
   1  21  20         22.42        108.94       137.86 o                         
   3  21  20         15.96         37.02       149.00 o                         
   0  22  20        119.47        305.00       203.58 o                         
   2  22  20       1586.06       1673.97       258.50 o                         
   1   1  21       1201.98       1443.94       122.80 o                         
   3   1  21        728.10        784.76       131.41 o                         
   5   1  21       1488.39       1737.35       214.16 o                         
   7   1  21       1050.97        695.74       180.26 o                         
   9   1  21        130.42         44.40       186.87 o                         
   0   2  21       1197.33       1223.98       171.17 o                         
   2   2  21        308.66        234.10        83.03 o                         
   4   2  21        392.99        218.83       111.49 o                         
   6   2  21        459.22        368.39       150.82 o                         
   8   2  21        649.26        747.01       217.16 o                         
   1   3  21        538.47        327.73        83.12 o                         
   3   3  21       2899.19       2888.69       206.10 o                         
   5   3  21       1120.62        920.92       159.99 o                         
   7   3  21        127.91         31.71       161.06 o                         
   9   3  21         29.33       -142.00       178.56 o                         
   0   4  21       2791.73       1838.71       205.15 o                         
   2   4  21        702.58        772.04       102.16 o                         
   4   4  21       1225.60       1103.91       162.80 o                         
   6   4  21       1251.28       1191.93       219.56 o                         
   8   4  21        747.37        917.86       236.36 o                         
   1   5  21        415.44        628.63       103.76 o                         
   3   5  21        336.15        169.94        97.84 o                         
   5   5  21         57.91         32.43       131.01 o                         
   7   5  21          4.34         -0.56       152.12 o                         
   9   5  21          9.85       -130.17       167.85 o                         
   0   6  21        650.26        820.28       160.85 o                         
   2   6  21       1238.88       1200.34       132.82 o                         
   4   6  21       1410.48       1449.87       180.05 o                         
   6   6  21        329.39        173.78       154.84 o                         
   8   6  21        593.64        300.06       196.64 o                         
   1   7  21        262.10        207.60        89.96 o                         
   3   7  21        489.11        429.53       130.40 o                         
   5   7  21        213.70        310.89       150.92 o                         
   7   7  21          9.77       -128.66       131.00 o                         
   9   7  21         82.04         25.86       190.61 o                         
   0   8  21        429.01        258.17       122.15 o                         
   2   8  21        449.59        268.30       109.83 o                         
   4   8  21        369.77        350.78       125.06 o                         
   6   8  21        689.12        546.27       175.41 o                         
   8   8  21          7.88        -37.08       168.04 o                         
   1   9  21        319.30        358.00       110.74 o                         
   3   9  21       1774.45       1993.84       220.20 o                         
   5   9  21        490.10        395.56       134.73 o                         
   7   9  21        196.26         73.30       161.94 o                         
   0  10  21          8.27        178.74       145.65 o                         
   2  10  21         44.66         82.92       108.01 o                         
   4  10  21          8.92        -48.06       113.66 o                         
   6  10  21        381.50        364.57       161.18 o                         
   8  10  21        108.98        -24.29       182.96 o                         
   1  11  21        564.74        635.80       131.54 o                         
   3  11  21       1073.55       1177.79       188.61 o                         
   5  11  21       1273.61       1245.37       207.86 o                         
   7  11  21        713.36        689.76       216.41 o                         
   0  12  21        192.06        183.14       152.81 o                         
   2  12  21        688.14        664.23       146.82 o                         
   4  12  21       1311.72       1246.05       202.83 o                         
   6  12  21        121.38        -38.68       118.73 o                         
   8  12  21        183.05         46.08       180.48 o                         
   1  13  21         36.77        -34.65       101.08 o                         
   3  13  21        583.20        720.75       176.11 o                         
   5  13  21        627.85        443.60       159.30 o                         
   7  13  21        662.85        482.93       184.45 o                         
   0  14  21         68.69        177.70       145.01 o                         
   2  14  21       1670.64       1364.22       188.99 o                         
   4  14  21       1219.67       1240.91       213.12 o                         
   6  14  21        683.96        876.37       197.49 o                         
   1  15  21        482.23        387.84       136.20 o                         
   3  15  21        313.76        305.01       151.49 o                         
   5  15  21         71.15        -88.31       130.57 o                         
   7  15  21         45.08         80.06       175.43 o                         
   0  16  21        207.87        194.81       177.24 o                         
   2  16  21        981.63        940.41       177.07 o                         
   4  16  21        372.57        470.80       169.45 o                         
   6  16  21        763.72        683.87       196.11 o                         
   1  17  21        560.80        676.80       155.74 o                         
   3  17  21        205.51        304.17       161.22 o                         
   5  17  21         29.67         22.51       149.76 o                         
   0  18  21        232.53        282.16       193.09 o                         
   2  18  21        188.83        336.45       156.18 o                         
   4  18  21        874.90       1020.27       211.65 o                         
   1  19  21        354.96        211.45       140.21 o                         
   3  19  21        756.15        723.65       200.63 o                         
   0  20  21          0.39        105.72       187.00 o                         
   2  20  21         79.71         71.70       145.47 o                         
   4  20  21        108.71        154.56       165.75 o                         
   1  21  21        314.00        249.61       159.83 o                         
   0   0  22       2222.96       2727.34       301.94 o                         
   2   0  22      10552.15      10406.65       457.14 o                         
   4   0  22       6047.21       5950.03       380.82 o                         
   6   0  22       4873.32       4975.04       474.84 o                         
   8   0  22       2500.53       1826.04       350.38 o                         
   1   1  22        146.83         89.50        82.54 o                         
   3   1  22        758.86        845.84       138.36 o                         
   5   1  22        455.59        551.74       161.10 o                         
   7   1  22        533.55        274.88       167.65 o                         
   9   1  22         70.03         57.46       197.89 o                         
   0   2  22       3568.69       3060.51       252.81 o                         
   2   2  22       3613.94       4047.22       199.93 o                         
   4   2  22       5020.00       4718.79       264.99 o                         
   6   2  22       5624.83       5289.20       336.27 o                         
   8   2  22       1422.18       1463.41       269.64 o                         
   1   3  22       3063.74       3941.34       198.95 o                         
   3   3  22       4475.30       4433.46       251.09 o                         
   5   3  22       4139.09       4470.21       290.45 o                         
   7   3  22       1520.92       1104.03       241.14 o                         
   9   3  22        340.38        145.07       203.06 o                         
   0   4  22       1757.16       2103.09       220.34 o                         
   2   4  22        374.74        391.99        94.11 o                         
   4   4  22       1392.44       1307.80       180.08 o                         
   6   4  22        614.46        444.63       179.44 o                         
   8   4  22        306.24        275.39       195.85 o                         
   1   5  22       5910.57       6804.26       224.65 o                         
   3   5  22       6667.55       6492.75       283.15 o                         
   5   5  22       6044.04       7003.68       364.68 o                         
   7   5  22       3626.00       3372.33       336.88 o                         
   9   5  22        823.05        645.14       235.47 o                         
   0   6  22         11.05         60.74       113.63 o                         
   2   6  22       1469.32       1416.20       146.31 o                         
   4   6  22        188.71        196.27       136.33 o                         
   6   6  22        903.18        662.39       215.31 o                         
   8   6  22         52.70         35.79       182.67 o                         
   1   7  22       5832.09       6351.73       224.92 o                         
   3   7  22       4099.55       4265.15       297.10 o                         
   5   7  22       3332.89       3558.65       299.29 o                         
   7   7  22       1421.81       1182.44       245.15 o                         
   0   8  22       1742.14       1752.69       214.77 o                         
   2   8  22       3814.28       3751.65       255.71 o                         
   4   8  22       4400.62       4061.72       301.10 o                         
   6   8  22       3928.17       3442.81       311.64 o                         
   8   8  22       1990.23       1655.73       282.03 o                         
   1   9  22        441.85        534.63       123.90 o                         
   3   9  22        448.38        497.34       149.48 o                         
   5   9  22        735.14        552.89       165.41 o                         
   7   9  22        199.70         60.46       172.81 o                         
   0  10  22       4796.45       4428.52       369.66 o                         
   2  10  22       5456.05       5332.79       298.15 o                         
   4  10  22       7435.94       7169.44       353.81 o                         
   6  10  22       1821.59       1650.06       238.69 o                         
   8  10  22       2824.77       3194.30       362.80 o                         
   1  11  22          4.56          4.13        97.71 o                         
   3  11  22       1200.84       1233.73       190.31 o                         
   5  11  22        135.14        140.72       139.05 o                         
   7  11  22        316.43        203.34       190.71 o                         
   0  12  22       1855.78       2243.60       284.43 o                         
   2  12  22       2939.92       3301.87       263.29 o                         
   4  12  22       4186.46       4350.23       332.21 o                         
   6  12  22       1045.08       1055.84       220.11 o                         
   1  13  22        946.83       1013.70       162.92 o                         
   3  13  22       5937.73       5728.32       357.12 o                         
   5  13  22       1096.85       1210.12       213.53 o                         
   7  13  22       1042.34        914.60       261.23 o                         
   0  14  22       2525.59       2152.56       288.71 o                         
   2  14  22        470.46        433.09       147.96 o                         
   4  14  22        182.13        374.94       158.48 o                         
   6  14  22        670.28        631.47       182.88 o                         
   1  15  22       2353.67       2817.12       234.24 o                         
   3  15  22       4579.12       4751.79       346.97 o                         
   5  15  22       2873.39       2347.78       273.92 o                         
   0  16  22        168.97        -10.99       163.75 o                         
   2  16  22        124.38          9.18       131.65 o                         
   4  16  22        593.98        467.10       173.78 o                         
   6  16  22         21.21        184.41       164.68 o                         
   1  17  22       3708.22       3539.70       286.98 o                         
   3  17  22       2318.05       2290.60       269.52 o                         
   5  17  22       1441.47       1285.98       236.49 o                         
   0  18  22       1447.12       1318.20       272.76 o                         
   2  18  22       1483.38       1558.40       217.44 o                         
   4  18  22       1519.61       1706.76       246.36 o                         
   1  19  22        588.72        633.28       182.74 o                         
   3  19  22        265.23        430.27       183.48 o                         
   0  20  22       3087.15       2940.98       364.72 o                         
   2  20  22       2907.15       2940.25       287.66 o                         
   1   1  23        680.76        838.68       120.32 o                         
   3   1  23        132.32         95.56       103.45 o                         
   5   1  23          3.33       -100.89       121.60 o                         
   7   1  23        229.47        218.73       162.84 o                         
   0   2  23          5.80         47.53       116.69 o                         
   2   2  23        103.12         75.85        97.90 o                         
   4   2  23        239.85        208.65       113.48 o                         
   6   2  23         41.79        -31.45       134.01 o                         
   8   2  23         72.20        -42.97       184.98 o                         
   1   3  23       1024.72       1165.38       128.08 o                         
   3   3  23        814.85        998.47       145.57 o                         
   5   3  23          5.08         32.43       118.95 o                         
   7   3  23         11.34       -161.44       161.44 o                         
   0   4  23        147.35        133.48       121.21 o                         
   2   4  23        195.84        121.39        98.46 o                         
   4   4  23        118.47         40.85       111.56 o                         
   6   4  23          6.95       -150.00       150.00 o                         
   8   4  23        164.59        353.56       213.16 o                         
   1   5  23        115.69         45.87        78.58 o                         
   3   5  23        362.30        184.58       122.57 o                         
   5   5  23         16.84        -65.86       120.44 o                         
   7   5  23         28.57         -2.24       175.64 o                         
   0   6  23        152.22        367.29       139.32 o                         
   2   6  23         43.31         72.66        88.12 o                         
   4   6  23          2.07        -96.10       124.76 o                         
   6   6  23         71.46       -128.42       149.01 o                         
   8   6  23        108.53        -68.85       199.01 o                         
   1   7  23          4.05        100.91        81.80 o                         
   3   7  23         18.51         94.18       120.90 o                         
   5   7  23         32.17          1.45       137.16 o                         
   7   7  23         18.13       -146.99       156.25 o                         
   0   8  23        314.98        173.91       128.72 o                         
   2   8  23          4.29         26.06       101.28 o                         
   4   8  23         36.38        -55.81       136.42 o                         
   6   8  23        171.49        -48.17       141.34 o                         
   8   8  23          5.66       -173.52       173.52 o                         
   1   9  23         66.79        170.13       107.72 o                         
   3   9  23          9.69         73.71       121.70 o                         
   5   9  23          5.87       -127.63       135.20 o                         
   7   9  23         59.71         34.09       175.67 o                         
   0  10  23          0.15        127.13       154.18 o                         
   2  10  23         21.41        157.65       116.27 o                         
   4  10  23         68.65        183.44       142.77 o                         
   6  10  23         26.22       -134.81       134.81 o                         
   1  11  23        218.44        232.20       129.71 o                         
   3  11  23        405.73        448.31       150.28 o                         
   5  11  23         41.70         88.61       156.45 o                         
   7  11  23          3.57        -46.56       189.87 o                         
   0  12  23        167.74        163.54       167.63 o                         
   2  12  23         39.09         18.22       118.84 o                         
   4  12  23        122.62         65.88       135.80 o                         
   6  12  23         23.43        136.97       157.73 o                         
   1  13  23        194.34        251.55       137.99 o                         
   3  13  23         83.33        129.80       145.48 o                         
   5  13  23         15.38         43.96       148.36 o                         
   0  14  23         62.09         35.63       163.10 o                         
   2  14  23        174.42        124.86       127.64 o                         
   4  14  23         25.47         26.83       137.86 o                         
   6  14  23        116.90         97.27       169.65 o                         
   1  15  23        161.24        128.57       132.17 o                         
   3  15  23        116.60        181.64       154.79 o                         
   5  15  23         10.18         91.07       163.45 o                         
   0  16  23        106.02        193.56       191.55 o                         
   2  16  23        373.17        294.68       154.18 o                         
   4  16  23        124.13        225.30       163.58 o                         
   1  17  23         49.67         76.44       142.18 o                         
   3  17  23         66.30         83.01       146.57 o                         
   0  18  23        103.18         -7.00       191.67 o                         
   2  18  23        161.10        204.96       154.67 o                         
   1  19  23         23.38        121.62       149.99 o                         
   0   0  24       3860.83       4129.32       646.53 o                         
   2   0  24       8271.15       8880.38       434.14 o                         
   4   0  24       3334.59       4446.10       387.54 o                         
   6   0  24       1823.32       1765.55       334.80 o                         
   8   0  24       2236.39       1504.51       460.35 o                         
   1   1  24        590.42        706.56       120.17 o                         
   3   1  24        575.78        336.02       117.16 o                         
   5   1  24         44.92         86.72       140.35 o                         
   7   1  24        584.20        284.18       203.34 o                         
   0   2  24       1564.47       2193.13       264.70 o                         
   2   2  24       3464.17       3812.18       263.55 o                         
   4   2  24       2788.57       2764.17       238.45 o                         
   6   2  24       1541.09       1657.46       246.32 o                         
   8   2  24       1752.55       1257.42       270.21 o                         
   1   3  24       5011.41       4729.16       240.26 o                         
   3   3  24       2275.60       2487.77       209.66 o                         
   5   3  24       1272.91       1050.04       188.07 o                         
   7   3  24       1658.58       1700.20       283.37 o                         
   0   4  24         87.01        -45.95       114.32 o                         
   2   4  24        611.42        698.55       145.61 o                         
   4   4  24        750.28        651.42       156.48 o                         
   6   4  24          5.63        -69.01       153.85 o                         
   8   4  24        381.80        371.21       215.02 o                         
   1   5  24       5217.97       5938.01       314.99 o                         
   3   5  24       2343.04       2381.02       244.12 o                         
   5   5  24       2951.70       2618.19       272.49 o                         
   7   5  24       3083.50       2877.36       337.99 o                         
   0   6  24       1355.74       1509.81       284.34 o                         
   2   6  24        439.21        591.53       140.23 o                         
   4   6  24          4.56         73.30       140.91 o                         
   6   6  24        415.23        470.95       199.05 o                         
   1   7  24       4250.35       4143.98       250.50 o                         
   3   7  24       2070.35       2158.50       265.68 o                         
   5   7  24       1179.80        968.10       222.60 o                         
   7   7  24       1124.52        902.00       246.50 o                         
   0   8  24       4368.42       4591.77       329.98 o                         
   2   8  24       1578.07       1655.99       216.60 o                         
   4   8  24       1317.10       1294.49       230.92 o                         
   6   8  24        986.74        906.02       252.67 o                         
   1   9  24        434.86        422.20       133.98 o                         
   3   9  24        894.18        978.29       186.89 o                         
   5   9  24         88.21        -12.71       148.99 o                         
   7   9  24        134.33         13.04       172.06 o                         
   0  10  24       5795.90       6780.31       429.90 o                         
   2  10  24       2718.23       2881.77       271.48 o                         
   4  10  24       4341.66       4171.59       365.94 o                         
   6  10  24        896.81        742.24       217.43 o                         
   1  11  24          7.59        142.03       119.47 o                         
   3  11  24        259.54        296.60       148.58 o                         
   5  11  24        251.01         59.10       156.57 o                         
   0  12  24       2045.75       2317.68       305.89 o                         
   2  12  24       1910.29       1932.73       238.79 o                         
   4  12  24       3396.16       3677.65       314.15 o                         
   6  12  24       1100.32        768.91       226.57 o                         
   1  13  24       1084.80       1007.86       181.94 o                         
   3  13  24       3716.46       3470.15       308.72 o                         
   5  13  24        992.70        957.25       233.83 o                         
   0  14  24        585.99        661.02       231.10 o                         
   2  14  24        525.27        499.27       172.94 o                         
   4  14  24        207.44        422.33       169.85 o                         
   1  15  24       2500.93       2668.86       255.00 o                         
   3  15  24       2334.98       2727.92       292.95 o                         
   0  16  24        945.03       1028.29       265.39 o                         
   2  16  24         43.75        275.26       165.82 o                         
   4  16  24        263.59        268.60       171.46 o                         
   1  17  24       2212.87       2163.17       249.44 o                         
   3  17  24        936.22        948.47       214.44 o                         
   0  18  24       2478.67       2732.40       427.58 o                         
   2  18  24        797.62        619.02       202.80 o                         
   1   1  25       1572.61       1629.41       170.17 o                         
   3   1  25       2661.19       2788.19       223.12 o                         
   5   1  25        758.69        486.63       171.66 o                         
   7   1  25        231.43        272.19       197.57 o                         
   0   2  25        827.43       1086.49       214.06 o                         
   2   2  25        519.51        461.89       139.69 o                         
   4   2  25        934.58        911.28       171.95 o                         
   6   2  25          6.05         31.03       168.18 o                         
   1   3  25       1482.73       1681.70       168.01 o                         
   3   3  25        400.47        465.11       138.24 o                         
   5   3  25         95.99        -87.05       130.12 o                         
   7   3  25        647.64        280.02       198.90 o                         
   0   4  25       3168.02       3925.55       315.67 o                         
   2   4  25       1197.59       1242.16       177.83 o                         
   4   4  25       2482.28       2519.03       285.52 o                         
   6   4  25         53.33         94.61       214.65 o                         
   1   5  25         64.20        120.74       110.27 o                         
   3   5  25         22.73         41.71       130.94 o                         
   5   5  25        119.87        109.88       143.32 o                         
   7   5  25        230.82        -43.79       190.18 o                         
   0   6  25       4743.28       5011.36       376.35 o                         
   2   6  25       1162.69       1391.04       202.18 o                         
   4   6  25       1369.63       1722.50       259.39 o                         
   6   6  25        790.08        932.71       240.31 o                         
   1   7  25        538.83        626.85       132.96 o                         
   3   7  25        580.30        671.23       195.92 o                         
   5   7  25        280.90        328.54       171.25 o                         
   7   7  25        223.13        164.85       194.99 o                         
   0   8  25       1878.80       2374.26       291.86 o                         
   2   8  25        613.18        668.95       172.96 o                         
   4   8  25        196.53         93.89       147.19 o                         
   6   8  25        603.79        625.92       204.73 o                         
   1   9  25       2009.18       1971.73       209.90 o                         
   3   9  25        733.64        732.78       197.00 o                         
   5   9  25       1031.33        925.07       224.92 o                         
   0  10  25          4.48        178.02       160.45 o                         
   2  10  25         95.07         18.16       126.62 o                         
   4  10  25        152.11        252.38       176.31 o                         
   6  10  25         89.05         36.97       168.82 o                         
   1  11  25       1898.72       1935.07       215.92 o                         
   3  11  25       1127.86        980.29       194.23 o                         
   5  11  25        505.16        327.12       191.79 o                         
   0  12  25        743.08        657.56       209.03 o                         
   2  12  25        307.54        397.78       161.55 o                         
   4  12  25        281.58        523.98       199.59 o                         
   1  13  25        847.70        965.83       183.13 o                         
   3  13  25        456.23        483.76       168.48 o                         
   5  13  25        190.22        162.31       178.07 o                         
   0  14  25       1396.07       1453.10       331.88 o                         
   2  14  25       1015.18       1016.84       208.32 o                         
   4  14  25        647.24        384.68       176.52 o                         
   1  15  25        126.96        276.86       158.01 o                         
   3  15  25          8.58        122.15       158.10 o                         
   0  16  25        716.19        889.63       307.39 o                         
   2  16  25       1395.79       1356.96       235.93 o                         
   1  17  25        117.80         93.36       150.17 o                         
   0   0  26        556.20         58.04       220.95 o                         
   2   0  26       2542.11       2564.80       380.32 o                         
   4   0  26        694.25        539.30       205.30 o                         
   6   0  26        591.88        703.53       273.93 o                         
   1   1  26        204.66        199.32       128.94 o                         
   3   1  26        103.16         73.64       119.49 o                         
   5   1  26          1.96       -117.87       137.63 o                         
   7   1  26         58.07        -26.18       169.15 o                         
   0   2  26        304.80        243.02       163.01 o                         
   2   2  26        885.33        832.52       161.97 o                         
   4   2  26        699.85        942.77       194.12 o                         
   6   2  26        888.56        620.08       222.75 o                         
   1   3  26       1846.97       1865.53       217.30 o                         
   3   3  26        809.91       1040.55       176.49 o                         
   5   3  26        174.84        187.06       158.70 o                         
   0   4  26         13.00         57.59       148.53 o                         
   2   4  26        232.11        284.02       128.65 o                         
   4   4  26        272.14        281.15       169.98 o                         
   6   4  26         67.47         76.66       191.28 o                         
   1   5  26       1787.54       2065.32       203.98 o                         
   3   5  26        879.70        934.32       211.82 o                         
   5   5  26        566.43        657.93       214.57 o                         
   0   6  26        453.35        300.31       149.91 o                         
   2   6  26         89.08         68.67       125.42 o                         
   4   6  26          3.00        -54.18       155.88 o                         
   6   6  26         99.27         32.41       204.84 o                         
   1   7  26       1694.50       1753.86       209.68 o                         
   3   7  26        851.10        947.56       216.48 o                         
   5   7  26         55.48          0.66       161.60 o                         
   0   8  26       1024.92       1614.60       261.69 o                         
   2   8  26        552.67        785.35       203.18 o                         
   4   8  26        331.52        438.35       189.03 o                         
   6   8  26        594.27        400.80       190.28 o                         
   1   9  26        119.69        114.72       129.89 o                         
   3   9  26        387.96        354.98       172.59 o                         
   5   9  26         26.00        -52.76       151.28 o                         
   0  10  26       1040.27       1019.35       266.54 o                         
   2  10  26       1307.00       1377.47       220.48 o                         
   4  10  26        784.83        751.49       216.51 o                         
   1  11  26          5.28         -3.90       131.75 o                         
   3  11  26        123.36        217.43       173.85 o                         
   5  11  26        248.19        215.92       180.18 o                         
   0  12  26        106.23        264.69       221.22 o                         
   2  12  26        983.05       1010.18       204.48 o                         
   4  12  26        458.74        415.29       194.26 o                         
   1  13  26        341.17        619.29       169.42 o                         
   3  13  26       1131.40       1054.77       211.11 o                         
   0  14  26        317.81        195.09       244.81 o                         
   2  14  26        212.16        437.15       183.18 o                         
   1  15  26        746.37       1054.35       206.94 o                         
   1   1  27       1390.70       1933.65       231.92 o                         
   3   1  27       6236.92       6065.53       368.73 o                         
   5   1  27       1476.14       1176.44       224.98 o                         
   0   2  27        199.66        -43.32       159.01 o                         
   2   2  27       1589.53       1600.96       214.93 o                         
   4   2  27        887.87       1049.49       197.64 o                         
   6   2  27        466.44        309.09       198.39 o                         
   1   3  27       1015.68       1116.53       185.01 o                         
   3   3  27       2234.50       2422.46       239.53 o                         
   5   3  27        312.25        123.21       169.86 o                         
   0   4  27       1398.98       1211.18       236.35 o                         
   2   4  27       3162.12       3713.93       275.11 o                         
   4   4  27       2717.52       3404.76       339.26 o                         
   6   4  27       1613.93       1540.32       688.83 o                         
   1   5  27          3.84        -42.17       118.37 o                         
   3   5  27         76.82        -16.97       147.16 o                         
   5   5  27        123.92        121.74       177.90 o                         
   0   6  27       2925.16       2919.87       476.59 o                         
   2   6  27       2812.31       2890.65       279.67 o                         
   4   6  27       1836.48       2084.98       289.99 o                         
   1   7  27        704.14        885.58       181.41 o                         
   3   7  27       1690.22       1508.46       248.73 o                         
   5   7  27        493.37        533.55       209.47 o                         
   0   8  27       2706.36       2682.27       378.86 o                         
   2   8  27       1020.41       1116.50       228.72 o                         
   4   8  27        352.95        293.17       193.88 o                         
   1   9  27       2721.02       2763.13       301.89 o                         
   3   9  27       2245.52       2207.25       303.59 o                         
   0  10  27        271.84        421.36       233.86 o                         
   2  10  27         65.09        173.01       150.17 o                         
   4  10  27        120.35        180.87       165.16 o                         
   1  11  27       2487.22       2675.27       278.57 o                         
   3  11  27       1927.30       1685.43       267.78 o                         
   0  12  27        200.42        304.05       236.37 o                         
   2  12  27        488.80        424.63       172.84 o                         
   1  13  27       1155.24       1264.98       229.45 o                         
   0  14  27       1686.94       1496.09       406.94 o                         
   0   0  28        212.06        536.12       272.01 o                         
   2   0  28          3.51       -117.79       181.58 o                         
   4   0  28         57.53       -113.80       187.81 o                         
   1   1  28          0.16         64.83       120.19 o                         
   3   1  28         51.29        139.91       138.98 o                         
   5   1  28         12.15        -67.80       179.77 o                         
   0   2  28        216.12        596.54       222.75 o                         
   2   2  28         78.19        -39.59       124.98 o                         
   4   2  28         44.06        124.50       161.58 o                         
   1   3  28          2.43        -81.56       110.92 o                         
   3   3  28          5.55        -31.33       139.96 o                         
   5   3  28         39.92         83.69       166.84 o                         
   0   4  28        563.77        731.56       248.03 o                         
   2   4  28         64.39        205.02       160.30 o                         
   4   4  28          0.02         44.04       166.70 o                         
   1   5  28         27.07        -38.46       150.70 o                         
   3   5  28          6.92       -132.90       145.33 o                         
   0   6  28         13.93        -46.41       213.40 o                         
   2   6  28         29.70         92.19       153.84 o                         
   4   6  28         91.79        154.91       186.89 o                         
   1   7  28        284.09        227.10       164.98 o                         
   3   7  28         21.14        227.22       178.52 o                         
   0   8  28         40.78        408.08       274.03 o                         
   2   8  28          7.80         14.15       157.59 o                         
   1   9  28         41.38         80.98       158.81 o                         
   3   9  28         33.59         95.50       180.41 o                         
   0  10  28         45.46        205.07       205.96 o                         
   2  10  28         93.68        311.59       187.19 o                         
   1  11  28        104.20        163.69       191.05 o                         
   1   1  29       2224.24       1899.94       241.70 o                         
   3   1  29       1601.45       1646.93       237.73 o                         
   0   2  29       1234.37       1450.37       358.18 o                         
   2   2  29       1507.88       1543.78       227.19 o                         
   4   2  29        259.44        150.97       233.23 o                         
   1   3  29        610.91        642.65       170.91 o                         
   3   3  29        449.42        518.74       192.70 o                         
   0   4  29       2197.69       3129.49       504.72 o                         
   2   4  29       3231.86       3525.56       345.52 o                         
   1   5  29         15.51         25.36       148.71 o                         
   3   5  29          2.40        -44.11       169.88 o                         
   0   6  29       3170.71       2889.71       712.59 o                         
   2   6  29       2340.29       2286.98       332.96 o                         
   1   7  29        609.80        234.63       230.46 o                         
   0   8  29       2092.66       2842.20       732.27 o                         
   2   8  29        415.16        551.06       206.74 o                         
   1   9  29       1753.72       1739.57       457.01 o                         
   0   0  30        464.34        367.60       377.56 o                         
   2   0  30        257.10        348.05       231.93 o                         
   1   1  30          2.38        174.83       148.95 o                         
   0   2  30         69.74        196.29       229.58 o                         
   2   2  30        461.88        369.65       166.64 o                         
   1   3  30         71.24        107.53       140.25 o                         
   0   4  30         57.55        129.82       232.49 o                         
                                                                                
