# Supplementary material for: Exploitation of knowledge databases in the synthesis of zinc(II) malonates with photo-sensitive and photo-insensitive N,N′-containing linkers
Source: IUCrJ. 2018 Mar 27;5(Pt 3):293–303. doi: 10.1107/S2052252518001641 (PMC5929375; doi:10.1107/S2052252518001641)
Supplement: Supplementary file 9 [file m-05-00293-7asup9.hkl]

data_7a                                                                         
_shelx_title ' ort_a.res in Pbcn'                                               
_shelx_refln_list_code          4                                               
_shelx_F_calc_maximum      355.46                                               
_exptl_crystal_F_000      1872.00                                               
_reflns_d_resolution_high  0.6952                                               
                                                                                
loop_                                                                           
 _space_group_symop_operation_xyz                                               
 'x, y, z'                                                                      
 '-x+1/2, -y+1/2, z+1/2'                                                        
 '-x, y, -z+1/2'                                                                
 'x+1/2, -y+1/2, -z'                                                            
 '-x, -y, -z'                                                                   
 'x-1/2, y-1/2, -z-1/2'                                                         
 'x, -y, z-1/2'                                                                 
 '-x-1/2, y-1/2, z'                                                             
                                                                                
_cell_length_a     9.8454                                                       
_cell_length_b    22.0820                                                       
_cell_length_c    21.9051                                                       
_cell_angle_alpha  90.000                                                       
_cell_angle_beta   90.000                                                       
_cell_angle_gamma  90.000                                                       
                                                                                
_shelx_F_squared_multiplier     1.000                                           
                                                                                
loop_                                                                           
 _refln_index_h                                                                 
 _refln_index_k                                                                 
 _refln_index_l                                                                 
 _refln_F_squared_calc                                                          
 _refln_F_squared_meas                                                          
 _refln_F_squared_sigma                                                         
 _refln_observed_status                                                         
   2   0   0        500.57        656.29       112.76 o                         
   4   0   0       1607.25       1928.74        83.00 o                         
   6   0   0      19409.89      18898.45       399.31 o                         
   8   0   0       8072.93       7897.54       237.92 o                         
  10   0   0       2895.60       4249.14       211.70 o                         
  12   0   0        479.64       1700.31       408.77 o                         
   1   1   0       9477.50       6860.75       153.33 o                         
   3   1   0       1020.12       1030.83        45.60 o                         
   5   1   0       2839.53       2971.84        78.14 o                         
   7   1   0       2037.84       2133.79        95.55 o                         
   9   1   0        834.26        652.16       100.04 o                         
  11   1   0        173.72         66.00       221.46 o                         
  13   1   0          9.58        179.16       320.53 o                         
   2   2   0      13583.20      13271.38       574.66 o                         
   4   2   0       5484.70       4508.76       111.78 o                         
   6   2   0       7401.91       6778.29       131.82 o                         
   8   2   0       6061.77       6748.51       151.37 o                         
  10   2   0       2189.77       3301.97       261.84 o                         
  12   2   0        505.46       1294.97       281.76 o                         
   1   3   0      59031.23      62448.76      1162.05 o                         
   3   3   0      11302.84      10229.83       182.16 o                         
   5   3   0       7716.83       7528.14       164.89 o                         
   7   3   0      12169.53      12040.33       250.74 o                         
   9   3   0        916.29        894.80       129.28 o                         
  11   3   0        771.34       1124.24       223.78 o                         
  13   3   0        418.22       1070.73       486.46 o                         
   0   4   0         89.02        109.94        27.13 o                         
   2   4   0       5550.39       5967.70       188.97 o                         
   4   4   0       5287.20       5489.40       145.96 o                         
   6   4   0        111.72        -67.83        69.16 o                         
   8   4   0        241.70        100.10        97.60 o                         
  10   4   0       1242.36       1955.26       162.33 o                         
  12   4   0        203.41        -51.55       385.79 o                         
   1   5   0      59668.55      55235.94       849.74 o                         
   3   5   0      12541.98      11437.69       551.95 o                         
   5   5   0      16105.80      15104.41       274.50 o                         
   7   5   0       6717.17       6430.40       179.27 o                         
   9   5   0       4430.16       3903.26       224.83 o                         
  11   5   0        922.23       1687.43       209.82 o                         
  13   5   0        296.94        270.69       443.84 o                         
   0   6   0      52999.19      53461.26      1002.95 o                         
   2   6   0          5.49        -26.02        47.39 o                         
   4   6   0       1951.58       1879.04       321.50 o                         
   6   6   0         24.61        -91.63        91.63 o                         
   8   6   0        485.14        509.27       109.47 o                         
  10   6   0         20.15       -130.01       130.01 o                         
  12   6   0          5.14       -147.51       262.55 o                         
   1   7   0      31615.59      30851.07       484.98 o                         
   3   7   0      29099.99      27796.91       564.18 o                         
   5   7   0       5908.89       5315.29       388.77 o                         
   7   7   0       1601.41       1409.83       143.00 o                         
   9   7   0       2982.95       3364.50       216.61 o                         
  11   7   0        776.03       1231.86       209.44 o                         
  13   7   0        204.12        538.62       482.54 o                         
   0   8   0      30926.59      29608.83       608.90 o                         
   2   8   0       6540.24       5487.75       135.99 o                         
   4   8   0       7154.08       5924.67       192.08 o                         
   6   8   0       2064.80       1747.60       143.23 o                         
   8   8   0       4027.19       4091.38       217.83 o                         
  10   8   0       1000.21       1286.48       195.29 o                         
  12   8   0        168.09        129.60       211.99 o                         
   1   9   0       4464.62       4109.15       120.14 o                         
   3   9   0       5506.07       4940.51       169.41 o                         
   5   9   0       6301.95       5101.24       368.25 o                         
   7   9   0       1740.01       1499.55       152.60 o                         
   9   9   0        103.95         13.98       258.63 o                         
  11   9   0        224.01       -192.64       192.64 o                         
  13   9   0        167.12          1.26       243.99 o                         
   0  10   0      67756.56      59763.07      1132.60 o                         
   2  10   0      32080.19      31649.92       445.51 o                         
   4  10   0       3337.25       2814.04       153.92 o                         
   6  10   0       4267.28       3360.75       183.80 o                         
   8  10   0       3702.02       3971.65       229.78 o                         
  10  10   0       1448.87       2048.91       216.76 o                         
  12  10   0        296.47        236.06       236.71 o                         
   1  11   0        224.23        258.98        96.84 o                         
   3  11   0        189.25        163.02        87.38 o                         
   5  11   0         35.52       -100.70       100.70 o                         
   7  11   0         87.14         63.93       128.02 o                         
   9  11   0        138.55       -176.54       176.54 o                         
  11  11   0         65.36       -310.73       310.73 o                         
  13  11   0          0.31       -245.51       245.51 o                         
   0  12   0      32746.06      31995.61       634.08 o                         
   2  12   0      12051.43      10437.73       182.79 o                         
   4  12   0       4228.00       3445.41       172.61 o                         
   6  12   0       8330.21       7850.60       403.85 o                         
   8  12   0       2185.16       2535.46       209.87 o                         
  10  12   0       1178.79       1087.13       205.36 o                         
  12  12   0        406.24         41.87       234.57 o                         
   1  13   0       5840.90       4734.95       127.56 o                         
   3  13   0       8015.25       7194.27       250.35 o                         
   5  13   0       2332.90       2084.05       157.64 o                         
   7  13   0        749.76       1038.28       163.73 o                         
   9  13   0        472.28        228.39       168.16 o                         
  11  13   0        248.30       -100.31       217.67 o                         
   0  14   0       1419.27       1493.87       117.54 o                         
   2  14   0      12013.29      11324.59       202.26 o                         
   4  14   0       3057.53       2853.65       174.77 o                         
   6  14   0         21.63        -89.78       120.40 o                         
   8  14   0        604.77        771.05       279.11 o                         
  10  14   0        470.19        280.31       196.26 o                         
  12  14   0        199.54       -162.35       240.16 o                         
   1  15   0      17685.09      17855.29       319.27 o                         
   3  15   0       5802.13       5226.24       209.99 o                         
   5  15   0       1635.58       1467.92       155.20 o                         
   7  15   0       5219.84       5442.50       257.88 o                         
   9  15   0       1184.65       1397.99       485.77 o                         
  11  15   0        432.76        428.68       420.30 o                         
   0  16   0         60.38        128.15       196.31 o                         
   2  16   0         98.99         60.42        66.72 o                         
   4  16   0        157.98         11.04       120.81 o                         
   6  16   0        115.03         13.19       129.60 o                         
   8  16   0         56.30       -234.42       234.42 o                         
  10  16   0         73.21       -190.56       190.56 o                         
  12  16   0          1.40       -241.00       241.00 o                         
   1  17   0      12962.34      13365.85       263.27 o                         
   3  17   0       5146.12       5172.46       221.63 o                         
   5  17   0       1414.54       1357.50       155.11 o                         
   7  17   0       1281.34       1446.60       323.61 o                         
   9  17   0        748.12        627.85       181.13 o                         
  11  17   0        345.47         98.91       228.90 o                         
   0  18   0         44.93         54.85       108.10 o                         
   2  18   0       1586.15       1645.18       134.48 o                         
   4  18   0       2653.45       2968.54       202.09 o                         
   6  18   0        575.62        399.07       217.69 o                         
   8  18   0        749.49       1006.80       194.39 o                         
  10  18   0        180.21        -72.92       204.64 o                         
   1  19   0        632.88        584.74       123.57 o                         
   3  19   0       3387.07       3755.37       347.36 o                         
   5  19   0        828.69       1191.49       167.47 o                         
   7  19   0        442.71        413.40       217.01 o                         
   9  19   0        128.19       -117.18       179.49 o                         
  11  19   0        123.18       -128.23       231.86 o                         
   0  20   0        888.48       1452.45       324.24 o                         
   2  20   0       3565.94       3822.02       141.14 o                         
   4  20   0       3225.77       3992.02       232.18 o                         
   6  20   0       1026.46       1145.61       185.97 o                         
   8  20   0        667.68        791.77       193.51 o                         
  10  20   0         33.11       -199.81       199.81 o                         
   1  21   0        493.98        548.23       103.03 o                         
   3  21   0         42.75         86.58       387.46 o                         
   5  21   0         26.77        -67.60       160.44 o                         
   7  21   0          2.67        -83.60       165.63 o                         
   9  21   0          1.54       -185.13       185.13 o                         
   0  22   0       1594.93       1995.32       173.96 o                         
   2  22   0       1737.36       1945.34       125.22 o                         
   4  22   0       1689.84       1913.63       203.08 o                         
   6  22   0        813.29        841.95       426.42 o                         
   8  22   0        653.48        823.69       194.01 o                         
  10  22   0        194.37        492.03       254.19 o                         
   1  23   0        661.55        887.04       121.77 o                         
   3  23   0        207.43        185.75       168.95 o                         
   5  23   0        241.89         23.24       168.08 o                         
   7  23   0        181.22         -4.80       171.44 o                         
   9  23   0          5.73       -129.06       196.74 o                         
   0  24   0        961.59        891.65       200.85 o                         
   2  24   0       1345.29       1750.63       210.94 o                         
   4  24   0        307.89        542.67       342.42 o                         
   6  24   0        202.89        313.28       213.74 o                         
   8  24   0         83.50         38.08       196.93 o                         
   1  25   0       1236.53       2153.37       151.80 o                         
   3  25   0        144.01        355.22       186.52 o                         
   5  25   0        502.79        771.81       193.20 o                         
   7  25   0        506.56        735.77       209.18 o                         
   0  26   0        159.56        528.46       214.31 o                         
   2  26   0        260.07        246.13       167.17 o                         
   4  26   0         31.83       -154.47       183.79 o                         
   6  26   0          1.01       -150.81       187.25 o                         
   1  27   0       1293.16       2328.58       291.15 o                         
   3  27   0        169.47       -191.42       191.42 o                         
   5  27   0        503.68        801.98       287.51 o                         
   7  27   0        150.23        608.88       225.40 o                         
   0  28   0         14.79          9.20       212.55 o                         
   2  28   0         23.27       -210.62       210.62 o                         
   4  28   0         95.80        287.30       216.89 o                         
   6  28   0        151.38        367.10       226.52 o                         
   1  29   0        333.15        651.87       229.42 o                         
   3  29   0         47.16       -107.33       247.38 o                         
   5  29   0        227.03        351.67       234.71 o                         
   0  30   0        119.35        423.73       582.75 o                         
   2  30   0        219.11         45.91       269.35 o                         
   4  30   0        168.36        211.22       279.10 o                         
   1  31   0         41.70        -69.56       236.30 o                         
   1   1   1        557.26        492.38        18.12 o                         
   2   1   1        106.69        153.07        31.95 o                         
   3   1   1       1068.84       1154.11        38.02 o                         
   4   1   1         81.87         65.31        23.60 o                         
   5   1   1       3294.61       3175.98        57.34 o                         
   6   1   1        618.10        521.09        39.31 o                         
   7   1   1        666.65        678.79        46.68 o                         
   8   1   1          4.74        -32.81        47.36 o                         
   9   1   1        163.36        -55.06        55.06 o                         
  10   1   1         17.17        -63.64        63.64 o                         
  11   1   1        264.24        139.97       159.50 o                         
  12   1   1        227.10        636.65       192.70 o                         
  13   1   1          1.46        102.36       236.93 o                         
  14   1   1          0.34        -34.53       476.34 o                         
   0   2   1      11483.05      10686.85       146.34 o                         
   1   2   1      11165.54      12100.88       169.55 o                         
   2   2   1        135.70         18.95        52.10 o                         
   3   2   1        455.38        584.66        32.83 o                         
   4   2   1         33.52        -26.50        26.50 o                         
   5   2   1        622.54        598.65        45.77 o                         
   6   2   1        363.36        405.86        42.37 o                         
   7   2   1          0.43        -38.80        38.80 o                         
   8   2   1        134.71         73.34        47.38 o                         
   9   2   1        114.72        -45.19        56.94 o                         
  10   2   1          2.79        -84.22        84.22 o                         
  11   2   1         56.46        -67.24        96.24 o                         
  12   2   1          1.66         38.18       181.87 o                         
  13   2   1          0.61         24.07       288.04 o                         
  14   2   1          9.19        265.10       458.50 o                         
   1   3   1       3818.99       4044.85       122.91 o                         
   2   3   1        383.47        598.91        53.08 o                         
   3   3   1        275.05        326.83        33.71 o                         
   4   3   1       3313.97       2870.71        65.72 o                         
   5   3   1       3337.98       3112.32        75.77 o                         
   6   3   1        128.93        205.31        51.30 o                         
   7   3   1        452.39        500.30        63.41 o                         
   8   3   1        647.80        687.71        75.43 o                         
   9   3   1         55.36        -94.34        94.34 o                         
  10   3   1          1.08        -88.28        88.28 o                         
  11   3   1         88.08         36.70       102.34 o                         
  12   3   1          0.52          7.52       213.73 o                         
  13   3   1          7.19       -163.93       307.92 o                         
   0   4   1      18856.52      20407.76       276.41 o                         
   1   4   1      59318.93      61880.56       617.34 o                         
   2   4   1        412.48        299.12        36.88 o                         
   3   4   1       8085.80       8401.47       125.19 o                         
   4   4   1        742.41        681.83        49.55 o                         
   5   4   1       2566.17       2391.34        70.75 o                         
   6   4   1       1906.69       1782.68       106.37 o                         
   7   4   1       1179.83       1237.09        72.85 o                         
   8   4   1        491.44        641.46        76.77 o                         
   9   4   1         38.51        -92.61        92.61 o                         
  10   4   1         23.61        -89.45        89.45 o                         
  11   4   1          5.10       -100.94       100.94 o                         
  12   4   1         17.67       -260.00       260.00 o                         
  13   4   1          9.77        -58.07       308.12 o                         
   1   5   1      11621.77      11220.13       127.28 o                         
   2   5   1       6314.56       5665.57       105.69 o                         
   3   5   1        346.51        364.01        76.96 o                         
   4   5   1       1484.50       1445.23       112.08 o                         
   5   5   1        524.66        515.64        71.26 o                         
   6   5   1        376.74        505.41        62.87 o                         
   7   5   1          4.15        144.42        60.96 o                         
   8   5   1        260.10        287.98        74.16 o                         
   9   5   1         38.89        -52.81        80.19 o                         
  10   5   1         67.33        -91.56        91.56 o                         
  11   5   1          3.08       -111.64       111.64 o                         
  12   5   1         16.62       -138.37       138.37 o                         
  13   5   1          0.07         28.50       316.07 o                         
   0   6   1      78373.13      72017.09       949.46 o                         
   1   6   1       3750.07       3780.13        55.78 o                         
   2   6   1        131.92        236.46        39.73 o                         
   3   6   1       8358.06       9559.03       165.71 o                         
   4   6   1       1991.43       1928.29       105.25 o                         
   5   6   1         30.44        -24.31        56.26 o                         
   6   6   1       3114.69       2852.47       110.24 o                         
   7   6   1       3516.02       3306.77       111.39 o                         
   8   6   1        454.00        396.02        76.17 o                         
   9   6   1          2.03        -60.73        92.18 o                         
  10   6   1        122.33        129.41        95.23 o                         
  11   6   1          3.94       -122.22       122.22 o                         
  12   6   1         18.58       -136.79       136.79 o                         
  13   6   1         26.28         10.32       320.90 o                         
   1   7   1       1851.83       1898.04        76.30 o                         
   2   7   1       1934.61       1725.00       121.09 o                         
   3   7   1      10894.73      10585.28       182.29 o                         
   4   7   1        349.42        373.96        60.46 o                         
   5   7   1         99.97         31.95        62.37 o                         
   6   7   1         49.01        -64.40        70.42 o                         
   7   7   1        327.07        269.65        84.20 o                         
   8   7   1          4.77        -88.06        88.06 o                         
   9   7   1         27.08         39.62        91.44 o                         
  10   7   1         68.42       -110.73       110.73 o                         
  11   7   1         19.19       -128.56       128.56 o                         
  12   7   1          1.26       -138.56       138.56 o                         
  13   7   1          6.64       -320.07       320.07 o                         
   0   8   1         12.17         99.68        36.88 o                         
   1   8   1       7405.39       6921.65        90.58 o                         
   2   8   1        603.05        601.35        49.00 o                         
   3   8   1        108.19        301.86       106.66 o                         
   4   8   1       1878.71       1580.09        84.90 o                         
   5   8   1          0.38        -80.62        80.62 o                         
   6   8   1        695.71        565.71        84.45 o                         
   7   8   1         57.83       -110.20       110.20 o                         
   8   8   1        412.79        335.82        96.51 o                         
   9   8   1        382.34        235.47       110.26 o                         
  10   8   1         41.33        -95.66       131.19 o                         
  11   8   1         28.45       -130.87       130.87 o                         
  12   8   1          8.45       -146.24       146.24 o                         
  13   8   1          2.81       -169.27       169.27 o                         
   1   9   1        548.22        470.46        41.07 o                         
   2   9   1       2018.87       2255.85        99.21 o                         
   3   9   1       2714.16       2349.84        92.07 o                         
   4   9   1         32.87        -27.45        59.21 o                         
   5   9   1        961.32       1052.14        83.54 o                         
   6   9   1         85.42        -76.29        76.29 o                         
   7   9   1        824.99        594.17        96.13 o                         
   8   9   1          3.11        -95.99        95.99 o                         
   9   9   1        204.49         -0.48       108.56 o                         
  10   9   1         52.58       -119.10       119.10 o                         
  11   9   1         51.00       -147.82       147.82 o                         
  12   9   1          9.63       -148.87       148.87 o                         
  13   9   1         18.66       -163.11       163.11 o                         
   0  10   1       5406.76       5130.12       114.57 o                         
   1  10   1        650.23        823.51        56.03 o                         
   2  10   1        117.29        259.11        49.17 o                         
   3  10   1       3267.40       3081.35       102.02 o                         
   4  10   1        565.05        613.29        73.60 o                         
   5  10   1         22.34        -31.48        67.54 o                         
   6  10   1         11.81        -77.30        77.30 o                         
   7  10   1        168.56         76.58        89.43 o                         
   8  10   1          3.19        -94.52        94.52 o                         
   9  10   1        287.78        190.60       113.06 o                         
  10  10   1          0.17       -118.64       118.64 o                         
  11  10   1          9.08       -134.15       134.15 o                         
  12  10   1          0.07       -145.57       145.57 o                         
  13  10   1         40.41       -171.95       171.95 o                         
   1  11   1       4804.55       4253.72        77.47 o                         
   2  11   1       1186.31       1247.77        45.96 o                         
   3  11   1         82.23          9.82        60.07 o                         
   4  11   1        466.82        396.25        70.72 o                         
   5  11   1        870.15        672.45        83.88 o                         
   6  11   1       1704.19       1406.88       120.23 o                         
   7  11   1        326.49        252.80        94.10 o                         
   8  11   1         36.66        -94.39        94.39 o                         
   9  11   1        213.64       -120.19       120.19 o                         
  10  11   1         49.96       -123.61       123.61 o                         
  11  11   1         19.44       -139.80       139.80 o                         
  12  11   1          0.42       -152.82       152.82 o                         
  13  11   1         19.10       -171.92       171.92 o                         
   0  12   1       2771.71       2811.61       115.21 o                         
   1  12   1       4182.98       4348.72       142.20 o                         
   2  12   1        697.59        846.60        41.56 o                         
   3  12   1        216.01        171.22        67.45 o                         
   4  12   1          4.25          4.01        68.54 o                         
   5  12   1        141.12         -1.85        73.73 o                         
   6  12   1         68.57        116.56       134.42 o                         
   7  12   1          1.27        -84.24       103.70 o                         
   8  12   1         93.69         65.20       100.98 o                         
   9  12   1        158.79       -112.85       112.85 o                         
  10  12   1          2.38       -124.77       124.77 o                         
  11  12   1         14.50       -141.85       141.85 o                         
  12  12   1          2.83       -158.25       158.25 o                         
  13  12   1          0.55       -366.57       366.57 o                         
   1  13   1       3059.15       3032.67       112.25 o                         
   2  13   1        163.00        251.19        37.95 o                         
   3  13   1         21.17         68.33       107.27 o                         
   4  13   1         22.66         10.11        72.14 o                         
   5  13   1        175.99         46.39        81.30 o                         
   6  13   1         84.54        164.60        90.25 o                         
   7  13   1        181.26         22.34        96.87 o                         
   8  13   1        175.32        -60.28       104.95 o                         
   9  13   1        115.47       -116.63       116.63 o                         
  10  13   1        132.57       -125.86       125.86 o                         
  11  13   1          2.02       -142.60       142.60 o                         
  12  13   1          4.54       -166.67       166.67 o                         
   0  14   1       1426.75       1468.20        79.74 o                         
   1  14   1        277.24        377.27        45.53 o                         
   2  14   1        112.60        159.27        40.36 o                         
   3  14   1        274.37        187.16        76.37 o                         
   4  14   1        197.58        120.60        80.22 o                         
   5  14   1          0.82        -95.56        95.56 o                         
   6  14   1        244.15        228.96        95.34 o                         
   7  14   1         36.59         24.31        96.17 o                         
   8  14   1        262.11        101.96       108.55 o                         
   9  14   1          8.09       -115.32       115.32 o                         
  10  14   1          8.60       -126.08       126.08 o                         
  11  14   1          1.64       -146.38       146.38 o                         
  12  14   1          9.43       -162.31       162.31 o                         
   1  15   1        549.33        900.63        55.24 o                         
   2  15   1       1766.72       1609.95        96.09 o                         
   3  15   1          9.10         -1.07        75.39 o                         
   4  15   1         51.76        -43.25       180.26 o                         
   5  15   1         14.38        -45.33        87.32 o                         
   6  15   1        229.37          2.01       153.91 o                         
   7  15   1         50.49        205.32       103.41 o                         
   8  15   1        285.67        -28.99       106.49 o                         
   9  15   1         19.62        -89.42       120.92 o                         
  10  15   1          1.83       -140.20       140.20 o                         
  11  15   1          3.27       -150.57       150.57 o                         
  12  15   1         31.49       -168.18       168.18 o                         
   0  16   1       1391.70       1615.71        87.25 o                         
   1  16   1        789.19        691.70        53.92 o                         
   2  16   1        212.00        167.29        54.05 o                         
   3  16   1          3.57         -7.30        74.03 o                         
   4  16   1        195.38        105.53        85.73 o                         
   5  16   1          1.14         27.01        90.78 o                         
   6  16   1        212.19        247.58       155.06 o                         
   7  16   1          3.03        -48.04       122.04 o                         
   8  16   1        242.59         64.34       124.58 o                         
   9  16   1         54.82       -126.14       126.14 o                         
  10  16   1         45.42       -146.24       146.24 o                         
  11  16   1         33.37       -149.54       149.54 o                         
  12  16   1          8.54       -169.14       169.14 o                         
   1  17   1         48.94        278.63        67.69 o                         
   2  17   1        850.96        828.34        86.20 o                         
   3  17   1         30.46        153.28        78.94 o                         
   4  17   1         21.73       -100.12       100.12 o                         
   5  17   1          9.53        -43.96        94.85 o                         
   6  17   1        123.57         34.20        99.28 o                         
   7  17   1         39.24        -75.43       103.66 o                         
   8  17   1          5.44       -115.11       115.11 o                         
   9  17   1          1.88       -123.88       123.88 o                         
  10  17   1         17.04       -132.79       132.79 o                         
  11  17   1          4.60       -153.46       153.46 o                         
   0  18   1         35.42         98.91        77.76 o                         
   1  18   1        549.42        702.91        65.14 o                         
   2  18   1        407.92        567.25        74.11 o                         
   3  18   1        254.15        158.18        99.92 o                         
   4  18   1        419.99        659.28       101.41 o                         
   5  18   1          8.75        -55.14        93.76 o                         
   6  18   1         53.85         42.71       113.70 o                         
   7  18   1         93.92       -108.59       108.59 o                         
   8  18   1         92.87        -22.23       117.79 o                         
   9  18   1         86.49       -126.00       126.00 o                         
  10  18   1         32.18       -141.20       141.20 o                         
  11  18   1          0.20       -157.04       157.04 o                         
   1  19   1        283.46        272.32        63.39 o                         
   2  19   1         28.64         63.05        66.82 o                         
   3  19   1        188.16        246.10        62.55 o                         
   4  19   1          1.02         95.53       106.94 o                         
   5  19   1         42.88         30.72       101.90 o                         
   6  19   1          2.47       -131.51       131.51 o                         
   7  19   1        134.79        -56.93       109.03 o                         
   8  19   1         28.14       -118.02       118.02 o                         
   9  19   1         27.05       -127.78       127.78 o                         
  10  19   1         16.43       -119.21       141.60 o                         
  11  19   1          0.35       -160.16       160.16 o                         
   0  20   1        638.82        774.32        98.53 o                         
   1  20   1       1243.94       1425.01        81.87 o                         
   2  20   1        480.63        587.97        73.27 o                         
   3  20   1         50.57         39.43        73.41 o                         
   4  20   1        175.90        513.94       123.35 o                         
   5  20   1        165.25         92.29       141.02 o                         
   6  20   1          0.22        -19.00       117.17 o                         
   7  20   1         17.95        -71.69       115.51 o                         
   8  20   1         15.51         61.77       122.56 o                         
   9  20   1         69.46         -7.51       132.83 o                         
  10  20   1          5.38       -143.98       143.98 o                         
   1  21   1        329.60        626.26        80.66 o                         
   2  21   1        973.46       1227.34        77.92 o                         
   3  21   1        246.46         88.13       119.95 o                         
   4  21   1        229.28        204.55       106.64 o                         
   5  21   1        102.99         19.66       138.97 o                         
   6  21   1         87.87        -90.69       113.51 o                         
   7  21   1        115.09        -81.14       119.86 o                         
   8  21   1         23.75       -133.97       133.97 o                         
   9  21   1         35.67        -94.67       134.99 o                         
  10  21   1          8.03       -149.57       149.57 o                         
   0  22   1        325.58        602.80       105.46 o                         
   1  22   1        224.96        323.58        74.26 o                         
   2  22   1         36.80         36.84        75.84 o                         
   3  22   1          0.12        -32.93       107.79 o                         
   4  22   1          0.06        129.10       114.32 o                         
   5  22   1          7.84       -112.79       112.79 o                         
   6  22   1          8.28        -49.72       115.27 o                         
   7  22   1         27.26        -71.99       134.56 o                         
   8  22   1          5.07       -124.51       124.51 o                         
   9  22   1          2.80       -107.59       135.09 o                         
  10  22   1          0.16        -96.87       172.96 o                         
   1  23   1        122.53        300.43        79.19 o                         
   2  23   1        214.09        320.68        77.66 o                         
   3  23   1        136.68        160.38       154.12 o                         
   4  23   1         19.50       -115.97       115.97 o                         
   5  23   1         32.24        -20.58       143.49 o                         
   6  23   1         24.79        -27.61       119.85 o                         
   7  23   1         38.97        113.89       134.11 o                         
   8  23   1          2.94        -82.80       134.65 o                         
   9  23   1         34.24        -91.34       141.12 o                         
   0  24   1         96.05        255.73       135.89 o                         
   1  24   1         56.96         38.15        90.60 o                         
   2  24   1         33.90         61.61        98.83 o                         
   3  24   1          6.54        -71.57       118.72 o                         
   4  24   1         45.42         34.21       121.33 o                         
   5  24   1        169.38        202.59       153.70 o                         
   6  24   1          8.83        -83.90       126.09 o                         
   7  24   1         65.09        205.32       132.82 o                         
   8  24   1         13.06        -55.07       135.23 o                         
   9  24   1         48.42        111.83       164.48 o                         
   1  25   1          2.25         87.63        90.02 o                         
   2  25   1         54.62         71.57       115.87 o                         
   3  25   1        116.79        136.42       131.16 o                         
   4  25   1         51.53        -71.77       128.96 o                         
   5  25   1          0.29         30.28       131.98 o                         
   6  25   1          4.67         14.69       180.45 o                         
   7  25   1         15.29        -12.35       137.90 o                         
   8  25   1         31.38        119.41       142.60 o                         
   0  26   1         48.14        107.27       137.40 o                         
   1  26   1         22.75         94.80        97.34 o                         
   2  26   1         87.80         56.26       121.33 o                         
   3  26   1         16.03        -90.22       133.29 o                         
   4  26   1         31.12        -49.37       136.30 o                         
   5  26   1          0.28        100.51       138.86 o                         
   6  26   1         28.82        -19.96       137.83 o                         
   7  26   1          4.77       -105.20       141.50 o                         
   1  27   1         19.66        163.35       142.32 o                         
   2  27   1         22.98       -140.90       212.72 o                         
   3  27   1          6.51       -128.61       140.52 o                         
   4  27   1        116.08        -92.21       141.40 o                         
   5  27   1          0.14         29.81       142.72 o                         
   6  27   1          0.07        203.40       146.93 o                         
   7  27   1          0.14        -25.65       149.67 o                         
   0  28   1         51.32          2.13       144.69 o                         
   1  28   1         10.76        125.68       148.52 o                         
   2  28   1         41.20        -91.68       148.00 o                         
   3  28   1         25.35          3.13       157.33 o                         
   4  28   1         11.75        -60.73       152.82 o                         
   5  28   1          7.41         -2.42       152.35 o                         
   6  28   1         27.97        121.99       155.64 o                         
   1  29   1         18.10        -56.44       151.29 o                         
   2  29   1          1.45         98.23       168.65 o                         
   3  29   1          3.07       -141.03       179.63 o                         
   4  29   1         16.78        127.72       167.31 o                         
   5  29   1          7.82        188.93       162.72 o                         
   0  30   1         16.24        -11.06       376.45 o                         
   1  30   1         27.23        -95.81       152.91 o                         
   2  30   1         11.63        315.87       181.80 o                         
   3  30   1         11.73        -40.48       189.97 o                         
   4  30   1          0.67       -185.72       185.72 o                         
   1  31   1         17.86       -161.69       171.31 o                         
   2  31   1          4.14        -33.21       195.64 o                         
   0   0   2     126348.55     116246.41      3091.55 o                         
   1   0   2      36435.44      40428.78       892.74 o                         
   2   0   2       8612.48       9984.52       267.09 o                         
   3   0   2        807.47        872.99       112.73 o                         
   4   0   2       1805.96       1316.33        72.26 o                         
   5   0   2          0.25        -41.67        41.67 o                         
   6   0   2       9453.66       9433.08       166.56 o                         
   7   0   2        283.18        240.41        61.43 o                         
   8   0   2       6306.50       6592.30       150.82 o                         
   9   0   2        406.53        245.12        82.30 o                         
  10   0   2       1052.96       1428.14       111.17 o                         
  11   0   2         73.44        -73.37       219.13 o                         
  12   0   2        546.58        934.85       271.69 o                         
  13   0   2         54.90        222.59       302.64 o                         
   1   1   2       3601.42       5323.07        90.43 o                         
   2   1   2        213.77        442.05        39.55 o                         
   3   1   2        271.94        337.92        22.68 o                         
   4   1   2        177.95        280.77        34.42 o                         
   5   1   2       1348.14       1223.61        54.90 o                         
   6   1   2          3.38        141.91        36.00 o                         
   7   1   2       1450.69       1579.16        65.43 o                         
   8   1   2          5.85        437.10        56.93 o                         
   9   1   2        230.32         81.99        56.85 o                         
  10   1   2         41.95        283.46        73.61 o                         
  11   1   2        124.00        190.54       132.42 o                         
  12   1   2          0.01        508.36       188.66 o                         
  13   1   2          5.14         63.86       234.17 o                         
   0   2   2      16872.89      18366.03       448.47 o                         
   1   2   2       1312.57       1523.79        64.44 o                         
   2   2   2      24189.52      25696.00       285.93 o                         
   3   2   2         74.86         91.09        25.48 o                         
   4   2   2      12664.20      13269.87       152.75 o                         
   5   2   2        141.80        251.09        42.23 o                         
   6   2   2       2752.37       2243.31        65.03 o                         
   7   2   2        233.50        359.65        43.46 o                         
   8   2   2       4344.08       3899.35        96.08 o                         
   9   2   2        281.51        118.66        67.19 o                         
  10   2   2       1145.90       1765.45       108.64 o                         
  11   2   2         12.48         35.99       112.12 o                         
  12   2   2        497.66        850.52       195.57 o                         
  13   2   2         49.45        534.72       316.55 o                         
   1   3   2      74811.69      78189.96       790.33 o                         
   2   3   2       1110.69       1091.36       164.05 o                         
   3   3   2       9024.78       9245.23       133.84 o                         
   4   3   2        173.91        216.98        38.45 o                         
   5   3   2       1355.04       1315.06        58.01 o                         
   6   3   2          5.93        -37.98        37.98 o                         
   7   3   2       7341.71       7606.70       136.96 o                         
   8   3   2          0.12        110.73        62.73 o                         
   9   3   2         27.58        -77.37        77.37 o                         
  10   3   2         76.16        238.32        91.00 o                         
  11   3   2        532.78       1006.11       141.34 o                         
  12   3   2          9.28        124.96       208.27 o                         
  13   3   2        344.42        991.24       326.88 o                         
   0   4   2       2286.11       2640.81        96.29 o                         
   1   4   2       2440.47       1949.58        75.78 o                         
   2   4   2      26375.12      26461.28       328.82 o                         
   3   4   2          2.49         31.69        33.48 o                         
   4   4   2       6212.97       5540.93       103.62 o                         
   5   4   2        165.00        276.52        50.76 o                         
   6   4   2         12.12        105.93        50.63 o                         
   7   4   2        189.51        710.11       106.48 o                         
   8   4   2          8.71        -52.10        68.94 o                         
   9   4   2        205.76        243.90        98.43 o                         
  10   4   2        883.43       1341.15       127.17 o                         
  11   4   2         14.22        270.39       105.97 o                         
  12   4   2        142.67         24.44       176.45 o                         
  13   4   2         21.32        604.40       396.28 o                         
   1   5   2       9073.22       9626.58       116.35 o                         
   2   5   2        828.75        929.98        48.01 o                         
   3   5   2      35522.38      33676.68       468.86 o                         
   4   5   2        236.22        239.23        45.81 o                         
   5   5   2      14001.54      13074.67       193.91 o                         
   6   5   2        865.46       1151.53        71.46 o                         
   7   5   2       6995.12       6748.62       129.99 o                         
   8   5   2        120.83        -33.52        71.54 o                         
   9   5   2       1881.04       2580.08       114.95 o                         
  10   5   2         55.23         84.56        93.54 o                         
  11   5   2        622.28       1063.59       128.33 o                         
  12   5   2          0.35       -185.17       185.17 o                         
  13   5   2        265.45        622.99       325.78 o                         
   0   6   2        411.03        358.62        44.91 o                         
   1   6   2      15219.78      14882.99       194.29 o                         
   2   6   2        553.12        690.87        93.74 o                         
   3   6   2       1036.35       1370.05       118.02 o                         
   4   6   2       7646.69       6682.92       139.08 o                         
   5   6   2        669.73        803.12        77.93 o                         
   6   6   2        278.35        408.25        81.53 o                         
   7   6   2         52.01        333.03       135.90 o                         
   8   6   2          3.76        -48.16        73.27 o                         
   9   6   2         10.71        322.84       186.89 o                         
  10   6   2          2.29        -99.65        99.65 o                         
  11   6   2         14.66         59.43       130.11 o                         
  12   6   2         27.79       -138.11       138.11 o                         
  13   6   2          2.54       -160.51       308.85 o                         
   1   7   2      23219.91      21722.31       217.08 o                         
   2   7   2        429.24        570.15        45.84 o                         
   3   7   2      40865.95      41656.87       578.01 o                         
   4   7   2        563.79        746.94        67.44 o                         
   5   7   2       4841.52       4371.10       164.48 o                         
   6   7   2        854.48        773.47        82.23 o                         
   7   7   2       1156.96        968.30        82.32 o                         
   8   7   2         54.92         72.13        95.62 o                         
   9   7   2       2129.72       2537.53       127.41 o                         
  10   7   2         12.62       -103.70       103.70 o                         
  11   7   2        605.61        906.79       166.52 o                         
  12   7   2         16.41       -143.11       143.11 o                         
  13   7   2        169.94        108.85       333.86 o                         
   0   8   2        126.83         63.06        33.42 o                         
   1   8   2      11775.16      10813.85       121.50 o                         
   2   8   2      12442.54      12014.52       157.26 o                         
   3   8   2          0.31         77.63       107.32 o                         
   4   8   2      10834.35      10556.47       213.98 o                         
   5   8   2       1718.21       1805.79        96.18 o                         
   6   8   2       2329.61       2053.40       106.22 o                         
   7   8   2         31.43        -80.30        80.30 o                         
   8   8   2       1788.02       1855.99       123.00 o                         
   9   8   2         21.66       -108.50       124.75 o                         
  10   8   2       1011.32       1036.06       136.97 o                         
  11   8   2          5.13       -129.93       129.93 o                         
  12   8   2        236.31         64.85       151.40 o                         
  13   8   2         12.79       -171.88       171.88 o                         
   1   9   2        584.56        631.51        58.08 o                         
   2   9   2       6296.57       5736.11        96.34 o                         
   3   9   2       1577.61       1498.53        79.80 o                         
   4   9   2        543.75        513.74        68.62 o                         
   5   9   2       3478.73       3250.14       116.01 o                         
   6   9   2        179.34        -42.96        76.42 o                         
   7   9   2        968.21        843.05        98.59 o                         
   8   9   2        209.07        307.75        99.72 o                         
   9   9   2        266.80        125.65       112.79 o                         
  10   9   2         18.97        -81.51       136.76 o                         
  11   9   2        196.03        -39.99       139.29 o                         
  12   9   2          0.32       -153.33       153.33 o                         
  13   9   2        102.65       -172.47       172.47 o                         
   0  10   2      13941.17      13359.12       207.72 o                         
   1  10   2       3084.01       2874.63        61.65 o                         
   2  10   2      26867.55      25073.88       276.59 o                         
   3  10   2        721.61        716.24        80.06 o                         
   4  10   2       7273.47       6593.36       152.03 o                         
   5  10   2        480.81        415.80        76.39 o                         
   6  10   2       3322.48       2866.23       128.44 o                         
   7  10   2         11.89        -83.93        83.93 o                         
   8  10   2       1885.56       1831.14       137.03 o                         
   9  10   2         40.00       -109.31       109.31 o                         
  10  10   2        985.66       1391.56       148.11 o                         
  11  10   2         24.38       -133.98       133.98 o                         
  12  10   2        272.18         52.17       161.72 o                         
  13  10   2         20.98       -169.97       169.97 o                         
   1  11   2        159.00        236.02        41.00 o                         
   2  11   2        479.72        527.40        51.73 o                         
   3  11   2        132.96        128.79       105.30 o                         
   4  11   2         10.70         19.58        65.20 o                         
   5  11   2        243.92         27.16        77.51 o                         
   6  11   2         37.62        -32.99        82.44 o                         
   7  11   2        182.75         12.62       120.04 o                         
   8  11   2        160.61        229.41       127.56 o                         
   9  11   2          5.43       -108.07       108.07 o                         
  10  11   2         24.64       -125.82       125.82 o                         
  11  11   2         43.39       -139.83       139.83 o                         
  12  11   2          1.84       -188.74       189.20 o                         
  13  11   2          1.12       -176.71       176.71 o                         
   0  12   2      26712.13      26904.54       384.99 o                         
   1  12   2         54.22          1.86        95.61 o                         
   2  12   2       7798.48       7107.56       101.27 o                         
   3  12   2        525.99        477.22        73.21 o                         
   4  12   2       2461.78       1934.46       102.48 o                         
   5  12   2          0.21          4.32        76.77 o                         
   6  12   2       5292.80       4490.72       208.33 o                         
   7  12   2         72.85        -88.91        88.91 o                         
   8  12   2       1160.09        925.67       117.46 o                         
   9  12   2         11.57       -112.83       112.83 o                         
  10  12   2        635.60        510.70       141.21 o                         
  11  12   2         11.39       -143.34       143.34 o                         
  12  12   2        268.62         95.77       170.03 o                         
   1  13   2       5813.93       4941.15       108.92 o                         
   2  13   2        302.79        372.41        61.40 o                         
   3  13   2       2130.88       2195.48       104.75 o                         
   4  13   2        259.17         95.93        73.07 o                         
   5  13   2       3256.61       2557.61       124.39 o                         
   6  13   2         70.47        163.52       121.94 o                         
   7  13   2        308.79        432.95       110.49 o                         
   8  13   2         28.24        -92.74       106.59 o                         
   9  13   2        225.07         17.08       120.17 o                         
  10  13   2          3.21       -128.64       128.64 o                         
  11  13   2        161.08       -145.38       145.38 o                         
  12  13   2          2.38       -165.19       165.19 o                         
   0  14   2      10548.00      10285.20       182.30 o                         
   1  14   2        194.92        294.42        41.07 o                         
   2  14   2       6504.94       6243.51        98.51 o                         
   3  14   2        405.20        400.38        70.67 o                         
   4  14   2        556.36        464.00        82.51 o                         
   5  14   2          1.46       -107.99       132.59 o                         
   6  14   2         16.81        -87.46        91.00 o                         
   7  14   2         46.25         -7.30        96.05 o                         
   8  14   2        470.05        505.39       117.04 o                         
   9  14   2         10.20       -116.88       116.88 o                         
  10  14   2        281.90         56.06       136.33 o                         
  11  14   2          4.01       -146.93       146.93 o                         
  12  14   2        103.41       -167.74       167.74 o                         
   1  15   2       7231.85       6874.10       154.16 o                         
   2  15   2        165.52        193.84        42.91 o                         
   3  15   2       3265.30       2967.24        87.54 o                         
   4  15   2        424.00        184.41       144.32 o                         
   5  15   2       1537.98       1499.29       111.21 o                         
   6  15   2          9.72        -83.74        92.36 o                         
   7  15   2       3226.13       3712.83       160.86 o                         
   8  15   2          0.43       -107.40       107.40 o                         
   9  15   2        909.14       1054.46       141.15 o                         
  10  15   2          0.60       -133.85       133.85 o                         
  11  15   2        272.16        141.70       154.57 o                         
  12  15   2         15.95       -161.49       161.49 o                         
   0  16   2       1505.39       1555.68        87.91 o                         
   1  16   2       1756.05       1898.05        70.24 o                         
   2  16   2        272.29        194.05        70.13 o                         
   3  16   2          5.31         20.26        62.08 o                         
   4  16   2         14.53         69.80        87.38 o                         
   5  16   2         18.89         71.22       201.28 o                         
   6  16   2         31.32        -33.60        95.61 o                         
   7  16   2          1.25          6.03       102.44 o                         
   8  16   2          1.00       -109.73       109.73 o                         
   9  16   2          0.05       -125.48       125.48 o                         
  10  16   2         54.92       -133.07       133.07 o                         
  11  16   2          2.43       -147.99       147.99 o                         
  12  16   2          0.01       -170.24       170.24 o                         
   1  17   2       6163.96       6259.96       139.33 o                         
   2  17   2         52.14        -24.58        69.36 o                         
   3  17   2       4327.35       4073.74       168.12 o                         
   4  17   2        173.32         99.66       110.47 o                         
   5  17   2       1332.41       1463.35       116.70 o                         
   6  17   2          9.72       -107.34       107.34 o                         
   7  17   2        587.73        438.16       136.39 o                         
   8  17   2          0.08       -115.93       115.93 o                         
   9  17   2        629.70        650.40       139.29 o                         
  10  17   2          5.25       -134.86       134.86 o                         
  11  17   2        278.94        160.09       160.21 o                         
   0  18   2         99.71        191.10        76.22 o                         
   1  18   2       1884.09       2310.10        79.48 o                         
   2  18   2        508.49        524.91        58.79 o                         
   3  18   2          0.51         43.89       108.30 o                         
   4  18   2       2181.38       2445.39       136.77 o                         
   5  18   2         71.29        169.39       100.84 o                         
   6  18   2        353.70        381.77       106.85 o                         
   7  18   2         11.38        -24.81       135.26 o                         
   8  18   2        236.84        -13.37       121.03 o                         
   9  18   2          0.10       -128.04       128.04 o                         
  10  18   2        197.25         73.06       142.98 o                         
  11  18   2          0.14       -153.98       153.98 o                         
   1  19   2        471.36        545.26        62.94 o                         
   2  19   2        322.23        502.28        63.03 o                         
   3  19   2       2289.20       2525.13       133.48 o                         
   4  19   2        201.19        261.58       124.44 o                         
   5  19   2        657.07        577.15       109.67 o                         
   6  19   2          2.08        -63.66       112.71 o                         
   7  19   2        261.00        208.56       113.05 o                         
   8  19   2         30.37        -87.87       121.37 o                         
   9  19   2        113.85        -16.30       133.12 o                         
  10  19   2          0.90       -139.36       139.36 o                         
  11  19   2        155.20         47.64       163.20 o                         
   0  20   2       2930.57       3229.92       225.09 o                         
   1  20   2        523.59        727.67        76.97 o                         
   2  20   2       1953.76       2500.13       104.30 o                         
   3  20   2          4.40        193.68        76.92 o                         
   4  20   2       2062.88       2611.59       148.83 o                         
   5  20   2         29.21        -41.60       102.78 o                         
   6  20   2        827.14        734.18       117.66 o                         
   7  20   2          0.29        -99.90       111.18 o                         
   8  20   2        364.84        473.05       132.35 o                         
   9  20   2         17.72       -133.83       133.83 o                         
  10  20   2         37.02       -129.85       143.58 o                         
   1  21   2       1020.98       1013.22        79.18 o                         
   2  21   2         19.07        141.56        68.38 o                         
   3  21   2        218.88        172.60       121.97 o                         
   4  21   2         11.32         83.82       105.89 o                         
   5  21   2         12.90        -53.26       113.07 o                         
   6  21   2          1.91        -80.80       110.77 o                         
   7  21   2          6.01        -16.70       121.06 o                         
   8  21   2          9.89         21.80       129.18 o                         
   9  21   2          0.58       -133.96       133.96 o                         
  10  21   2          7.97       -133.82       146.22 o                         
   0  22   2       2263.27       3115.04       140.74 o                         
   1  22   2         18.03         38.20        71.62 o                         
   2  22   2        982.49       1391.11        86.49 o                         
   3  22   2          0.09         39.68       102.67 o                         
   4  22   2        973.12       1114.53       128.50 o                         
   5  22   2          6.83        -33.82       130.72 o                         
   6  22   2        781.54        743.86       125.77 o                         
   7  22   2          0.39       -125.76       125.76 o                         
   8  22   2        450.93        332.16       138.22 o                         
   9  22   2         17.93       -137.69       137.69 o                         
   1  23   2        277.57        422.18        80.15 o                         
   2  23   2         36.99        -18.96        75.71 o                         
   3  23   2        262.98        357.63       113.30 o                         
   4  23   2          0.30        -12.91       116.01 o                         
   5  23   2        220.58        172.09       121.76 o                         
   6  23   2          3.83         30.43       126.94 o                         
   7  23   2         91.62        -22.81       129.81 o                         
   8  23   2          0.38        112.09       138.21 o                         
   9  23   2          0.69        -67.09       139.24 o                         
   0  24   2       1183.59       1957.08       154.60 o                         
   1  24   2         25.52         -2.45        81.44 o                         
   2  24   2        694.51        927.61       104.15 o                         
   3  24   2         14.32       -119.90       119.90 o                         
   4  24   2         94.98        138.63       124.39 o                         
   5  24   2          2.71        -78.97       123.46 o                         
   6  24   2        271.05        256.40       160.53 o                         
   7  24   2          3.65        -33.95       131.21 o                         
   8  24   2         28.69         86.26       143.64 o                         
   9  24   2         22.02        124.56       174.88 o                         
   1  25   2        647.28        847.71        97.39 o                         
   2  25   2          5.82         15.31       135.22 o                         
   3  25   2        227.15        400.50       153.91 o                         
   4  25   2          1.98        -43.21       129.28 o                         
   5  25   2        268.86        255.80       137.33 o                         
   6  25   2          1.78        -96.93       134.53 o                         
   7  25   2        328.01        448.89       186.66 o                         
   8  25   2          0.35        132.27       159.97 o                         
   0  26   2         60.26         61.72       139.02 o                         
   1  26   2         10.99        112.46        99.62 o                         
   2  26   2         95.28        -80.05       123.74 o                         
   3  26   2          8.04       -134.71       134.71 o                         
   4  26   2          5.65        -51.70       138.27 o                         
   5  26   2          4.74         81.32       139.93 o                         
   6  26   2          7.94          0.38       140.97 o                         
   7  26   2          3.78        189.27       142.26 o                         
   1  27   2        745.48       1108.54       163.19 o                         
   2  27   2         45.11         58.03       135.02 o                         
   3  27   2        304.70        124.55       143.17 o                         
   4  27   2         18.05         48.79       170.89 o                         
   5  27   2        203.02        306.55       151.04 o                         
   6  27   2          9.59        147.26       148.53 o                         
   7  27   2         99.45        231.60       153.37 o                         
   0  28   2         13.03        -58.72       152.17 o                         
   1  28   2          0.81        -83.14       147.85 o                         
   2  28   2         23.37         12.47       157.65 o                         
   3  28   2          6.61        -29.00       159.76 o                         
   4  28   2         60.09        136.42       154.53 o                         
   5  28   2          1.87         50.99       154.70 o                         
   6  28   2        115.10        382.68       174.86 o                         
   1  29   2        202.39        225.54       150.02 o                         
   2  29   2         52.51        103.82       166.99 o                         
   3  29   2         63.79         -1.76       178.27 o                         
   4  29   2          7.84        -87.24       166.69 o                         
   5  29   2        113.38        229.46       161.48 o                         
   0  30   2        101.96        242.48       440.95 o                         
   1  30   2          1.93        -24.92       154.15 o                         
   2  30   2        173.35        298.71       176.79 o                         
   3  30   2          4.17        -27.19       193.77 o                         
   1  31   2         47.69         87.30       198.75 o                         
   1   1   3      50698.48      63151.10       589.26 o                         
   2   1   3       6634.19       6696.06       102.33 o                         
   3   1   3      10752.54      10640.84       115.09 o                         
   4   1   3       5767.21       5095.68        70.96 o                         
   5   1   3       6683.90       5889.88        83.00 o                         
   6   1   3        299.72        371.39        39.57 o                         
   7   1   3       8132.96       7832.49       111.68 o                         
   8   1   3         87.07         96.40        58.49 o                         
   9   1   3        770.33       1215.94        67.94 o                         
  10   1   3        182.64          3.91        73.19 o                         
  11   1   3       1229.03       1991.49       149.84 o                         
  12   1   3         35.19         -7.04       180.85 o                         
  13   1   3         77.35        157.36       236.79 o                         
   0   2   3         39.09        316.12        31.07 o                         
   1   2   3      53899.59      65559.03       801.67 o                         
   2   2   3       7703.84       6300.40       109.38 o                         
   3   2   3        692.17        938.41        44.23 o                         
   4   2   3       2960.31       2578.30        57.09 o                         
   5   2   3        418.28        634.86        36.11 o                         
   6   2   3       2245.76       2121.16        56.98 o                         
   7   2   3        696.41        789.33        59.55 o                         
   8   2   3       3086.17       3402.68        82.69 o                         
   9   2   3        242.03        257.82        67.46 o                         
  10   2   3        239.20        112.01        89.97 o                         
  11   2   3        155.69        650.89       109.08 o                         
  12   2   3         37.51        174.05       182.21 o                         
  13   2   3         16.91         98.67       250.15 o                         
   1   3   3      14559.77      16336.15       216.14 o                         
   2   3   3       4635.47       4178.11        98.92 o                         
   3   3   3       2833.84       2624.30        56.51 o                         
   4   3   3        122.49        337.82        48.35 o                         
   5   3   3       4686.79       4116.24        75.50 o                         
   6   3   3        408.61        456.36        71.66 o                         
   7   3   3       3664.86       3551.72        84.67 o                         
   8   3   3        295.37        705.55        68.26 o                         
   9   3   3        291.87        475.82        71.46 o                         
  10   3   3         55.29          1.10        88.72 o                         
  11   3   3        379.13        540.90       110.81 o                         
  12   3   3         18.50          6.44       213.52 o                         
  13   3   3         88.29         13.58       309.85 o                         
   0   4   3       5310.58       4915.93       162.77 o                         
   1   4   3       3239.35       3556.66       115.61 o                         
   2   4   3      10394.86      10305.18       133.04 o                         
   3   4   3        317.40        370.27        63.49 o                         
   4   4   3      19619.69      18438.10       248.33 o                         
   5   4   3          5.23         22.23        49.56 o                         
   6   4   3       8616.75       8107.50       132.58 o                         
   7   4   3        108.48        172.02        72.73 o                         
   8   4   3       3968.22       3544.58       114.97 o                         
   9   4   3        261.73        178.12        88.01 o                         
  10   4   3        340.96        387.46        95.82 o                         
  11   4   3         10.28       -103.19       103.19 o                         
  12   4   3        252.30        236.21       164.85 o                         
  13   4   3          1.92        -64.33       302.22 o                         
   1   5   3       2677.48       2686.52        56.60 o                         
   2   5   3        111.60        177.89        37.48 o                         
   3   5   3       2824.31       2664.43        74.12 o                         
   4   5   3        670.95       1074.56        94.06 o                         
   5   5   3       1386.78       1567.03        72.80 o                         
   6   5   3          9.89        246.16        79.13 o                         
   7   5   3         27.98         41.08        62.49 o                         
   8   5   3         40.30        409.70        97.73 o                         
   9   5   3        364.13        424.15        87.11 o                         
  10   5   3        120.42        101.03        93.69 o                         
  11   5   3          7.94       -130.09       130.09 o                         
  12   5   3          0.64       -138.99       138.99 o                         
  13   5   3          0.22        -26.96       314.04 o                         
   0   6   3       6580.65       7450.07       144.27 o                         
   1   6   3        797.97        773.91        46.45 o                         
   2   6   3      10162.55       9644.86       120.86 o                         
   3   6   3        890.55       1098.83        66.95 o                         
   4   6   3      18444.63      16933.19       265.61 o                         
   5   6   3       1039.55        906.53        65.77 o                         
   6   6   3      11025.05      10268.60       174.88 o                         
   7   6   3        773.66        930.90        93.56 o                         
   8   6   3       2750.19       2793.56       186.01 o                         
   9   6   3         68.49        -20.22        91.76 o                         
  10   6   3        567.54        521.78       110.39 o                         
  11   6   3          1.61       -128.83       128.83 o                         
  12   6   3        247.91         42.40       146.04 o                         
  13   6   3          7.75        -97.31       317.58 o                         
   1   7   3       1637.23       1549.22        40.97 o                         
   2   7   3       6562.80       6657.98        96.31 o                         
   3   7   3       8215.72       7743.51       151.10 o                         
   4   7   3        908.43       1120.62        65.87 o                         
   5   7   3        536.05        481.39        78.06 o                         
   6   7   3         48.27        181.32       109.95 o                         
   7   7   3       2397.48       2426.71       108.00 o                         
   8   7   3         86.10        282.46        87.12 o                         
   9   7   3         30.83         33.19        94.17 o                         
  10   7   3         19.82       -126.31       126.31 o                         
  11   7   3        131.37         15.94       129.31 o                         
  12   7   3          6.70       -145.62       145.62 o                         
  13   7   3         31.63       -322.71       322.71 o                         
   0   8   3       2751.04       2132.39        90.23 o                         
   1   8   3       6329.06       6629.35        85.66 o                         
   2   8   3       8258.55       7323.62       106.07 o                         
   3   8   3        689.46        717.57        60.12 o                         
   4   8   3       7262.88       6722.51       155.33 o                         
   5   8   3          4.74        -61.34        61.34 o                         
   6   8   3       3976.25       3421.06       135.94 o                         
   7   8   3         19.75         12.08        84.31 o                         
   8   8   3       1613.18       1734.38       107.12 o                         
   9   8   3        225.16        -15.79        96.70 o                         
  10   8   3        137.72        -54.31       119.87 o                         
  11   8   3         14.06       -127.25       127.25 o                         
  12   8   3        103.85       -127.85       151.11 o                         
  13   8   3          0.14       -207.60       207.60 o                         
   1   9   3      14492.21      14051.97       153.75 o                         
   2   9   3       1545.16       1533.14        89.39 o                         
   3   9   3      12112.69      11541.91       201.62 o                         
   4   9   3         36.69         31.83        61.22 o                         
   5   9   3       2824.09       2358.14       105.55 o                         
   6   9   3         15.14        -75.49        75.49 o                         
   7   9   3       4619.29       4238.37       149.51 o                         
   8   9   3          0.14        -14.84        99.69 o                         
   9   9   3        621.08        566.23       151.66 o                         
  10   9   3         14.96       -119.64       119.64 o                         
  11   9   3        371.32        338.58       195.55 o                         
  12   9   3         19.33       -152.97       152.97 o                         
  13   9   3        118.38         76.33       198.30 o                         
   0  10   3         20.52        -28.93        74.42 o                         
   1  10   3       2649.46       1970.75        69.31 o                         
   2  10   3          2.12         18.26        36.31 o                         
   3  10   3       1411.33       1383.69        77.02 o                         
   4  10   3       2094.57       1814.27       122.23 o                         
   5  10   3         73.19         21.98       100.74 o                         
   6  10   3        847.35        662.68       108.82 o                         
   7  10   3        496.24        622.93       114.55 o                         
   8  10   3          6.27        -98.82        98.82 o                         
   9  10   3         23.80       -110.64       110.64 o                         
  10  10   3          6.65       -119.13       119.13 o                         
  11  10   3          0.38       -138.15       138.15 o                         
  12  10   3          1.76       -150.61       150.61 o                         
  13  10   3          5.21       -176.87       176.87 o                         
   1  11   3       9048.48       8322.91       108.12 o                         
   2  11   3       1100.32       1241.99        45.50 o                         
   3  11   3       4694.29       4265.55       163.42 o                         
   4  11   3          1.25        -45.79        64.65 o                         
   5  11   3       8554.32       7710.50       181.83 o                         
   6  11   3        523.62        450.10        88.92 o                         
   7  11   3       2871.28       2741.18       137.78 o                         
   8  11   3         15.89       -101.21       101.21 o                         
   9  11   3        972.45        952.86       145.78 o                         
  10  11   3         17.85       -123.53       123.53 o                         
  11  11   3        261.15        -59.04       144.76 o                         
  12  11   3          0.07       -159.68       159.68 o                         
  13  11   3        152.61       -211.36       211.36 o                         
   0  12   3       2204.13       1789.89       158.18 o                         
   1  12   3       3159.05       3059.91        65.96 o                         
   2  12   3       1136.17        943.79        44.62 o                         
   3  12   3        553.29        486.86        72.40 o                         
   4  12   3        302.45        138.59        70.14 o                         
   5  12   3        255.41        324.59        78.77 o                         
   6  12   3        195.72        128.88        84.26 o                         
   7  12   3          7.78         76.99        95.59 o                         
   8  12   3        372.09        339.42       112.44 o                         
   9  12   3         18.15       -115.27       115.27 o                         
  10  12   3        135.31       -131.32       131.32 o                         
  11  12   3         61.35       -142.84       142.84 o                         
  12  12   3         23.41       -157.51       157.51 o                         
   1  13   3       5906.69       5486.90        89.83 o                         
   2  13   3         96.35         50.32        35.41 o                         
   3  13   3       1419.18       1255.90        81.48 o                         
   4  13   3         69.13        -31.50       118.68 o                         
   5  13   3       2648.58       2409.22       121.04 o                         
   6  13   3        391.54        403.21        93.14 o                         
   7  13   3       1872.03       1939.11       126.88 o                         
   8  13   3        307.22        306.62       112.33 o                         
   9  13   3        801.01        732.36       131.86 o                         
  10  13   3         61.90       -146.72       146.72 o                         
  11  13   3         85.77       -145.00       145.00 o                         
  12  13   3          0.15       -160.17       160.17 o                         
   0  14   3      11800.73      11179.11       193.71 o                         
   1  14   3        775.59        933.76        49.23 o                         
   2  14   3       3941.52       3702.00       107.70 o                         
   3  14   3        570.54        601.77        57.07 o                         
   4  14   3       1367.14       1195.76        95.00 o                         
   5  14   3        225.10        161.28        86.28 o                         
   6  14   3       1867.46       1941.75       119.91 o                         
   7  14   3         26.36        -28.06       100.71 o                         
   8  14   3       1116.72       1186.61       128.40 o                         
   9  14   3         13.45       -118.53       118.53 o                         
  10  14   3        143.24       -134.30       134.30 o                         
  11  14   3          0.02       -142.70       142.70 o                         
  12  14   3        120.54       -164.34       164.34 o                         
   1  15   3       1251.60       1224.74        90.42 o                         
   2  15   3       1484.66       1432.88        58.22 o                         
   3  15   3         21.77         18.81        74.79 o                         
   4  15   3        259.82        136.52       122.78 o                         
   5  15   3        162.45         65.09        83.81 o                         
   6  15   3        193.95        184.39        98.32 o                         
   7  15   3        160.40        -57.88       178.80 o                         
   8  15   3        223.05         72.67       112.71 o                         
   9  15   3        209.82        -68.14       122.20 o                         
  10  15   3          0.87       -176.60       176.60 o                         
  11  15   3         29.02       -145.02       145.02 o                         
  12  15   3          1.07       -166.31       166.31 o                         
   0  16   3      12784.71      12460.45       308.01 o                         
   1  16   3         17.21         81.27        45.86 o                         
   2  16   3       2788.50       2581.08        86.35 o                         
   3  16   3         40.31        -72.51        72.51 o                         
   4  16   3       2067.25       2047.26       116.89 o                         
   5  16   3          6.81       -109.36       109.36 o                         
   6  16   3       2081.02       2174.20       138.58 o                         
   7  16   3          4.67        -31.76       105.21 o                         
   8  16   3       1006.27       1050.32       173.50 o                         
   9  16   3         18.45       -119.35       119.35 o                         
  10  16   3        252.31        146.35       142.36 o                         
  11  16   3          1.99       -145.07       145.07 o                         
  12  16   3        108.39       -189.92       189.92 o                         
   1  17   3        561.20        611.82        70.69 o                         
   2  17   3       2030.53       1869.82        78.57 o                         
   3  17   3         41.31         42.86        58.84 o                         
   4  17   3        116.59        191.66       160.08 o                         
   5  17   3         24.04        -73.39        92.18 o                         
   6  17   3        146.60         99.81       102.27 o                         
   7  17   3        497.53        503.62       143.92 o                         
   8  17   3         21.42       -132.99       132.99 o                         
   9  17   3         14.21       -125.61       125.61 o                         
  10  17   3          0.59       -137.06       137.06 o                         
  11  17   3          2.04       -149.45       149.45 o                         
   0  18   3       1847.81       1907.34       102.01 o                         
   1  18   3         54.47         75.00        54.57 o                         
   2  18   3       1466.42       1548.87        67.93 o                         
   3  18   3        549.52        626.94       103.02 o                         
   4  18   3       2422.17       2701.02       139.27 o                         
   5  18   3          4.61       -107.63       110.63 o                         
   6  18   3       1208.55       1281.84       123.52 o                         
   7  18   3        218.89        320.80       115.77 o                         
   8  18   3        266.88        182.10       123.38 o                         
   9  18   3         10.46       -124.92       124.92 o                         
  10  18   3        118.87        -36.74       143.91 o                         
  11  18   3          7.11       -149.54       149.54 o                         
   1  19   3       1297.74       1422.10        86.26 o                         
   2  19   3        411.89        395.18        60.70 o                         
   3  19   3        964.16       1198.24       126.69 o                         
   4  19   3        196.35        464.54       106.15 o                         
   5  19   3        686.11        787.30       113.68 o                         
   6  19   3         35.69         66.28       108.94 o                         
   7  19   3        830.11        734.79       125.75 o                         
   8  19   3         37.87        -21.87       121.89 o                         
   9  19   3        162.49         41.14       137.14 o                         
  10  19   3          0.99        -87.36       141.31 o                         
  11  19   3         14.17        -60.91       158.47 o                         
   0  20   3        678.81        771.50        96.65 o                         
   1  20   3        427.92        648.66        83.33 o                         
   2  20   3       1017.93       1305.03        75.04 o                         
   3  20   3        210.28        292.23        68.90 o                         
   4  20   3        729.92        785.31       121.27 o                         
   5  20   3        146.94        107.99       109.51 o                         
   6  20   3         79.94         58.10       111.99 o                         
   7  20   3          6.99        -71.68       123.82 o                         
   8  20   3         55.18        -34.80       125.10 o                         
   9  20   3          3.10       -131.02       131.02 o                         
  10  20   3         27.17       -108.19       145.73 o                         
   1  21   3        677.25        799.49        74.35 o                         
   2  21   3        184.43        182.31       110.63 o                         
   3  21   3       2481.66       2950.17       169.07 o                         
   4  21   3         16.39         53.03       109.32 o                         
   5  21   3        894.99       1160.63       131.37 o                         
   6  21   3         41.51       -113.11       113.11 o                         
   7  21   3        485.13        615.31       131.82 o                         
   8  21   3         35.27        -95.92       128.40 o                         
   9  21   3        194.21         92.28       140.18 o                         
  10  21   3         24.00       -127.28       146.06 o                         
   0  22   3        929.10       1106.57       131.92 o                         
   1  22   3         11.42          6.04        88.09 o                         
   2  22   3          1.28         -4.66        72.04 o                         
   3  22   3         30.60         55.51       105.45 o                         
   4  22   3          2.88       -137.19       137.19 o                         
   5  22   3         22.90         92.44       120.61 o                         
   6  22   3          7.30         -0.62       134.20 o                         
   7  22   3         50.92         88.75       124.88 o                         
   8  22   3         20.61         42.52       133.65 o                         
   9  22   3         24.54        -57.58       139.01 o                         
   1  23   3        398.36        491.64        81.20 o                         
   2  23   3         23.31         36.78        87.45 o                         
   3  23   3       1253.87       1692.72       132.63 o                         
   4  23   3         46.21        -53.51       119.69 o                         
   5  23   3        467.84        539.11       128.54 o                         
   6  23   3         62.17         54.48       124.59 o                         
   7  23   3        125.57        150.44       132.10 o                         
   8  23   3          1.45       -132.12       136.42 o                         
   9  23   3        212.76        222.03       146.77 o                         
   0  24   3       1082.72       1773.68       138.51 o                         
   1  24   3          2.89         26.37        83.15 o                         
   2  24   3        302.41        451.83        99.43 o                         
   3  24   3          4.29         62.61       117.75 o                         
   4  24   3        233.49        275.04       128.55 o                         
   5  24   3        174.18        125.24       129.67 o                         
   6  24   3         53.26         82.51       128.05 o                         
   7  24   3         54.41         90.74       135.70 o                         
   8  24   3         67.57        -73.02       137.41 o                         
   1  25   3         29.12         91.15        90.81 o                         
   2  25   3          6.12        -62.05       113.86 o                         
   3  25   3        411.58        544.46       136.41 o                         
   4  25   3         16.75        139.78       132.40 o                         
   5  25   3         51.03         -6.60       133.80 o                         
   6  25   3         24.11         -5.52       133.46 o                         
   7  25   3         59.86        105.03       143.69 o                         
   8  25   3          3.41        -40.32       209.37 o                         
   0  26   3        442.27        877.96       151.86 o                         
   1  26   3        133.18        184.60       111.55 o                         
   2  26   3        563.26        682.11       136.73 o                         
   3  26   3          1.48        113.82       136.61 o                         
   4  26   3        213.06        200.30       138.29 o                         
   5  26   3         10.34        -43.39       144.49 o                         
   6  26   3        213.32        343.82       173.44 o                         
   7  26   3          0.12        -21.81       141.41 o                         
   1  27   3          2.80         96.56       140.02 o                         
   2  27   3         31.47        137.59       147.04 o                         
   3  27   3          9.73        -79.57       145.56 o                         
   4  27   3        172.46        299.15       149.19 o                         
   5  27   3          3.76       -144.20       144.20 o                         
   6  27   3         18.30        193.41       147.36 o                         
   7  27   3          0.99         12.62       240.74 o                         
   0  28   3        244.29        260.05       150.42 o                         
   1  28   3          9.51       -118.01       148.22 o                         
   2  28   3        242.58        428.32       164.83 o                         
   3  28   3          6.59        -47.69       162.75 o                         
   4  28   3        114.91        131.75       200.27 o                         
   5  28   3          0.62         91.45       157.14 o                         
   6  28   3        203.08        330.56       183.76 o                         
   1  29   3         70.34        168.28       169.12 o                         
   2  29   3         31.97        -37.09       164.86 o                         
   3  29   3         75.70         80.32       190.40 o                         
   4  29   3         36.08       -168.73       168.73 o                         
   5  29   3         54.87        102.55       162.43 o                         
   0  30   3         91.38        309.91       390.26 o                         
   1  30   3         10.91        -97.57       156.39 o                         
   2  30   3         53.86        168.94       180.76 o                         
   3  30   3          1.59         -1.35       189.22 o                         
   1  31   3        122.46        145.89       215.21 o                         
   0   0   4      59232.38      65796.48      1234.02 o                         
   1   0   4      61104.52      77219.95      1582.79 o                         
   2   0   4      20299.45      19762.86       585.89 o                         
   3   0   4       6782.06       7729.37       133.13 o                         
   4   0   4         23.17        110.17        46.91 o                         
   5   0   4       2507.49       2303.91       120.66 o                         
   6   0   4        838.88        698.87        63.02 o                         
   7   0   4         42.35        -61.18        61.18 o                         
   8   0   4        482.19        296.97        77.51 o                         
   9   0   4         50.87        -23.56        82.36 o                         
  10   0   4         76.45        -89.26        89.26 o                         
  11   0   4         73.90       -126.67       234.22 o                         
  12   0   4        202.99        852.02       275.95 o                         
  13   0   4         27.74         63.42       298.79 o                         
   1   1   4        222.08        446.83        41.90 o                         
   2   1   4       6944.73       7488.41       109.03 o                         
   3   1   4        412.08        545.11        34.91 o                         
   4   1   4          2.82        -29.44        29.44 o                         
   5   1   4        606.80        739.70        42.85 o                         
   6   1   4          1.91        -36.36        36.36 o                         
   7   1   4        149.65        180.52        46.11 o                         
   8   1   4         17.61        -54.88        54.88 o                         
   9   1   4        166.11         49.64        58.53 o                         
  10   1   4         32.27        -71.62        71.62 o                         
  11   1   4         75.28        124.27       122.63 o                         
  12   1   4          4.40        171.54       190.53 o                         
  13   1   4          2.53         92.02       235.51 o                         
   0   2   4      40115.64      50314.92       693.33 o                         
   1   2   4        487.69        791.40        66.73 o                         
   2   2   4      18292.24      19360.78       205.56 o                         
   3   2   4       4724.36       5280.75        71.83 o                         
   4   2   4       8478.30       8400.51       102.27 o                         
   5   2   4         56.41         79.16        31.97 o                         
   6   2   4        104.62         -4.20        37.15 o                         
   7   2   4        160.60         94.48        44.25 o                         
   8   2   4        936.02       1301.13        62.66 o                         
   9   2   4         16.27        -56.04        56.04 o                         
  10   2   4        245.24        193.04        91.38 o                         
  11   2   4         15.69         34.05       103.81 o                         
  12   2   4        153.39        256.54       193.08 o                         
  13   2   4         37.31        420.72       251.26 o                         
   1   3   4       2678.45       3141.68       124.40 o                         
   2   3   4       1396.18       1372.17        76.87 o                         
   3   3   4        501.95        692.83        39.08 o                         
   4   3   4        172.36        141.79        40.69 o                         
   5   3   4       1108.52        889.65        50.19 o                         
   6   3   4        103.32         11.41        42.27 o                         
   7   3   4       1311.04       1455.77        71.71 o                         
   8   3   4         75.71         30.43        56.93 o                         
   9   3   4          9.87        -64.66        64.66 o                         
  10   3   4         36.72         -2.57        92.41 o                         
  11   3   4        241.66        388.63       106.34 o                         
  12   3   4          5.30        -23.07       216.89 o                         
  13   3   4         52.40       -251.94       296.50 o                         
   0   4   4         53.38         67.28       105.48 o                         
   1   4   4        296.37        189.90        72.36 o                         
   2   4   4      10299.04      10006.27       131.58 o                         
   3   4   4       2663.51       2353.88       126.01 o                         
   4   4   4       5256.56       5227.56        90.73 o                         
   5   4   4       1353.09       1594.28        60.39 o                         
   6   4   4        501.88        509.45        49.00 o                         
   7   4   4         34.09         32.83        62.89 o                         
   8   4   4          2.73        -58.60        58.60 o                         
   9   4   4        215.71        207.06        85.63 o                         
  10   4   4        292.77        303.41       109.53 o                         
  11   4   4         66.18         13.09       113.94 o                         
  12   4   4         26.96        -20.62       219.01 o                         
  13   4   4         24.16         -6.72       308.21 o                         
   1   5   4       1782.99       1674.08        49.42 o                         
   2   5   4       4224.61       4515.59        80.18 o                         
   3   5   4      13928.16      13246.45       178.00 o                         
   4   5   4        264.16        161.46        42.74 o                         
   5   5   4       2645.47       2482.44        85.64 o                         
   6   5   4       2335.94       2224.30        92.90 o                         
   7   5   4        868.43        793.57        94.48 o                         
   8   5   4         35.47        -70.85        70.85 o                         
   9   5   4       1326.97       1482.34       101.67 o                         
  10   5   4        102.89          5.81        95.52 o                         
  11   5   4        159.33        -12.51       131.31 o                         
  12   5   4          0.98       -166.06       166.06 o                         
  13   5   4         27.41       -155.51       320.29 o                         
   0   6   4       1268.82       1152.82        54.15 o                         
   1   6   4       4905.09       4448.21        99.93 o                         
   2   6   4          2.41        -19.64        32.96 o                         
   3   6   4       1420.55       1516.60        80.33 o                         
   4   6   4       2205.85       2866.78        90.20 o                         
   5   6   4         87.48         36.60        61.04 o                         
   6   6   4        235.59        349.37        66.94 o                         
   7   6   4        485.64        498.24        78.25 o                         
   8   6   4        970.54        942.31        94.84 o                         
   9   6   4         18.21        134.07       123.28 o                         
  10   6   4         14.09       -102.64       102.64 o                         
  11   6   4         26.36       -115.84       115.84 o                         
  12   6   4         48.62        -66.08       143.95 o                         
  13   6   4          7.80       -312.42       312.42 o                         
   1   7   4       6769.09       6355.56       112.02 o                         
   2   7   4       3932.67       4095.76        82.19 o                         
   3   7   4      12103.37      11828.72       182.12 o                         
   4   7   4       2120.51       2076.39        86.05 o                         
   5   7   4       1130.02       1131.17        75.28 o                         
   6   7   4        405.31        363.74        78.61 o                         
   7   7   4         29.00        -50.06        73.94 o                         
   8   7   4        146.69        104.85        84.35 o                         
   9   7   4        921.28       1082.56       110.35 o                         
  10   7   4        115.38        108.96       108.05 o                         
  11   7   4        179.25         51.97       134.24 o                         
  12   7   4         24.30       -127.06       152.21 o                         
  13   7   4         35.50       -225.11       225.11 o                         
   0   8   4         17.20         52.13        37.28 o                         
   1   8   4          0.57        -16.04        28.66 o                         
   2   8   4       2102.33       1771.95        49.90 o                         
   3   8   4        217.75        129.85        43.66 o                         
   4   8   4       6954.88       6393.03       130.61 o                         
   5   8   4         10.91        -59.34        61.28 o                         
   6   8   4       1858.64       1612.54       100.88 o                         
   7   8   4          2.06        -83.39        83.39 o                         
   8   8   4         59.39        -31.47        95.32 o                         
   9   8   4          5.62       -108.14       108.14 o                         
  10   8   4        610.67        422.65       126.53 o                         
  11   8   4         37.08       -132.61       132.61 o                         
  12   8   4        128.74       -147.39       151.27 o                         
  13   8   4         11.20       -126.97       214.04 o                         
   1   9   4       2144.20       2169.08        68.44 o                         
   2   9   4         80.27          1.64        56.42 o                         
   3   9   4        460.72        641.07        52.66 o                         
   4   9   4         26.86         27.60        59.80 o                         
   5   9   4       1690.58       1723.16        96.69 o                         
   6   9   4          0.92        -77.56        77.56 o                         
   7   9   4         34.40         -9.72        79.77 o                         
   8   9   4         69.51         12.29        98.69 o                         
   9   9   4         13.07       -106.29       106.29 o                         
  10   9   4          0.94       -121.40       121.40 o                         
  11   9   4        108.64        -94.82       139.62 o                         
  12   9   4          0.45       -151.34       151.34 o                         
  13   9   4         37.08       -169.98       169.98 o                         
   0  10   4       1785.25       1574.66        94.05 o                         
   1  10   4         39.72         24.66        57.48 o                         
   2  10   4      10497.46       9735.61       133.04 o                         
   3  10   4        885.45        785.24        66.18 o                         
   4  10   4       2142.23       1862.50        97.22 o                         
   5  10   4         46.66        -73.00        73.82 o                         
   6  10   4        581.26        241.61        84.75 o                         
   7  10   4          2.64        -87.09        87.09 o                         
   8  10   4        152.98         46.93       102.60 o                         
   9  10   4         14.48       -109.64       109.64 o                         
  10  10   4        318.33         73.97       130.78 o                         
  11  10   4         47.72       -139.70       139.70 o                         
  12  10   4         62.54       -152.77       152.77 o                         
  13  10   4         16.21       -173.59       173.59 o                         
   1  11   4        524.77        825.17        72.06 o                         
   2  11   4          7.68         -7.33        41.92 o                         
   3  11   4         44.56        103.70        41.62 o                         
   4  11   4         20.59        -56.42        66.08 o                         
   5  11   4        562.46        645.57        85.25 o                         
   6  11   4        201.55         -4.41        83.31 o                         
   7  11   4         69.12         22.11        91.78 o                         
   8  11   4        264.10        237.81       108.47 o                         
   9  11   4         65.46       -112.17       112.17 o                         
  10  11   4          0.31       -125.88       125.88 o                         
  11  11   4          8.86       -139.38       139.38 o                         
  12  11   4          6.58       -157.89       157.89 o                         
  13  11   4          0.20       -176.79       176.79 o                         
   0  12   4       6797.35       6578.60       133.04 o                         
   1  12   4        186.15        320.88        38.70 o                         
   2  12   4        117.99         37.93        36.31 o                         
   3  12   4        339.46        330.78        47.63 o                         
   4  12   4        455.37        386.88        77.58 o                         
   5  12   4         24.39        -53.01        76.35 o                         
   6  12   4       1327.01       1440.87       108.61 o                         
   7  12   4         46.80         -5.19        97.23 o                         
   8  12   4        548.42        245.51       112.10 o                         
   9  12   4          2.08       -112.71       112.71 o                         
  10  12   4        160.66       -109.80       132.40 o                         
  11  12   4         27.00       -141.96       141.96 o                         
  12  12   4         44.73       -162.64       162.64 o                         
   1  13   4       1185.03       1167.18        60.46 o                         
   2  13   4         49.12        -39.56        39.56 o                         
   3  13   4        438.01        326.34       100.64 o                         
   4  13   4        100.85         98.02        84.99 o                         
   5  13   4       2637.76       2282.22       132.66 o                         
   6  13   4        342.23        198.59        90.94 o                         
   7  13   4        168.14        315.53       104.86 o                         
   8  13   4        161.05         46.97       110.56 o                         
   9  13   4        158.70         39.60       138.25 o                         
  10  13   4          1.02       -129.99       129.99 o                         
  11  13   4         17.32       -168.93       168.93 o                         
  12  13   4          1.61       -161.29       161.29 o                         
   0  14   4       2633.09       2808.73        97.32 o                         
   1  14   4        526.81        439.35        45.42 o                         
   2  14   4        841.78        778.86        46.76 o                         
   3  14   4       1777.94       1952.67        75.33 o                         
   4  14   4        315.31         77.63       142.04 o                         
   5  14   4        274.29        131.84        85.60 o                         
   6  14   4        337.82        218.63        94.05 o                         
   7  14   4        221.41        201.35       106.63 o                         
   8  14   4        310.04        269.50       130.63 o                         
   9  14   4          3.75        -66.16       118.99 o                         
  10  14   4         72.47       -130.68       130.68 o                         
  11  14   4         42.07       -147.90       147.90 o                         
  12  14   4         10.06       -165.13       165.13 o                         
   1  15   4       2015.53       2059.45        67.20 o                         
   2  15   4        852.98        728.70        49.49 o                         
   3  15   4        399.46        368.76        85.88 o                         
   4  15   4        110.86        -80.40        80.40 o                         
   5  15   4        584.17        416.79        93.87 o                         
   6  15   4         36.44         62.58        93.92 o                         
   7  15   4        414.28        280.21       110.47 o                         
   8  15   4          2.10       -109.41       109.41 o                         
   9  15   4        349.33        263.51       129.07 o                         
  10  15   4         17.46       -131.89       131.89 o                         
  11  15   4         33.93       -150.94       150.94 o                         
  12  15   4         23.42       -167.33       167.33 o                         
   0  16   4        185.64        326.16        69.13 o                         
   1  16   4       1021.16       1065.78        58.32 o                         
   2  16   4         77.86         91.75        47.41 o                         
   3  16   4         83.32         24.85        54.58 o                         
   4  16   4          0.02         35.81        88.58 o                         
   5  16   4         80.07        -48.35        89.53 o                         
   6  16   4        105.95        185.85       102.51 o                         
   7  16   4         29.69        -75.45       105.75 o                         
   8  16   4         97.56         36.98       142.03 o                         
   9  16   4          9.33       -119.83       119.83 o                         
  10  16   4          4.40       -132.78       132.78 o                         
  11  16   4         16.35       -152.85       152.85 o                         
   1  17   4       2332.54       2284.96        76.81 o                         
   2  17   4        363.36        188.75        50.71 o                         
   3  17   4       1093.71        846.65        69.48 o                         
   4  17   4         55.43        -91.36       142.53 o                         
   5  17   4        229.11        246.88        96.45 o                         
   6  17   4          3.89        -97.30        97.30 o                         
   7  17   4         24.87         36.54       110.15 o                         
   8  17   4          5.71       -116.60       116.60 o                         
   9  17   4        131.06        -67.90       125.41 o                         
  10  17   4          4.10       -133.76       133.76 o                         
  11  17   4         70.30       -156.30       156.30 o                         
   0  18   4        105.39         15.30       112.42 o                         
   1  18   4        149.59        133.97        55.91 o                         
   2  18   4         91.63         31.98        53.92 o                         
   3  18   4         85.13         56.62        63.07 o                         
   4  18   4       1292.93       1197.71       112.36 o                         
   5  18   4         35.79         37.53        97.75 o                         
   6  18   4        153.08        184.58       109.24 o                         
   7  18   4          0.50        -31.12       110.33 o                         
   8  18   4          2.13       -118.43       118.43 o                         
   9  18   4          0.21       -123.92       123.92 o                         
  10  18   4        202.02         66.69       143.02 o                         
  11  18   4         15.64       -157.78       157.78 o                         
   1  19   4         98.60         81.72        59.86 o                         
   2  19   4         25.69          9.12        58.58 o                         
   3  19   4        412.62        552.76        62.72 o                         
   4  19   4         31.95        162.46        99.17 o                         
   5  19   4        241.12        524.91       111.73 o                         
   6  19   4          6.05        -74.97       109.01 o                         
   7  19   4         79.18        145.76       120.49 o                         
   8  19   4         73.95       -121.59       121.59 o                         
   9  19   4          2.34       -128.75       128.75 o                         
  10  19   4          5.75       -142.73       142.73 o                         
  11  19   4         95.12        -30.91       163.20 o                         
   0  20   4       1866.67       1929.22       123.86 o                         
   1  20   4        101.81         54.65        63.69 o                         
   2  20   4        100.53        128.40        79.30 o                         
   3  20   4         57.70        165.02        88.91 o                         
   4  20   4        708.58        512.13       112.20 o                         
   5  20   4        110.08         90.65       111.98 o                         
   6  20   4        153.94        101.81       114.10 o                         
   7  20   4         17.27       -105.11       152.94 o                         
   8  20   4         54.82          0.17       121.77 o                         
   9  20   4         16.38       -130.82       130.82 o                         
  10  20   4         23.72         24.65       151.49 o                         
   1  21   4        649.92        754.34        75.26 o                         
   2  21   4        450.54        447.05        70.96 o                         
   3  21   4        443.51        671.07        90.03 o                         
   4  21   4         12.29        122.82       111.25 o                         
   5  21   4          7.07        -51.87       113.66 o                         
   6  21   4          0.07        -18.00       118.07 o                         
   7  21   4          2.83         29.10       122.41 o                         
   8  21   4         10.69        -54.51       122.95 o                         
   9  21   4         33.64          0.01       134.22 o                         
  10  21   4          0.25        -39.85       152.72 o                         
   0  22   4        854.67        911.46       122.41 o                         
   1  22   4          4.97        -56.69        71.38 o                         
   2  22   4        105.04        152.83        91.12 o                         
   3  22   4          3.89         45.97       107.80 o                         
   4  22   4        139.81        138.17       117.63 o                         
   5  22   4         32.67         39.14       119.97 o                         
   6  22   4        177.23        141.76       124.68 o                         
   7  22   4          2.10         -8.67       123.75 o                         
   8  22   4        154.68        -84.05       127.25 o                         
   9  22   4          6.71          4.35       140.74 o                         
   1  23   4         93.96        189.22        77.97 o                         
   2  23   4          0.22          8.94        79.00 o                         
   3  23   4        132.09        263.04       115.60 o                         
   4  23   4          1.20       -102.27       123.12 o                         
   5  23   4        128.97        253.72       126.70 o                         
   6  23   4          0.92        -74.10       126.04 o                         
   7  23   4          0.36       -136.78       177.36 o                         
   8  23   4          0.76         91.90       140.09 o                         
   9  23   4          0.65        157.38       148.16 o                         
   0  24   4        703.31        814.71       146.94 o                         
   1  24   4         43.71         78.21        85.96 o                         
   2  24   4        196.93        338.80       101.87 o                         
   3  24   4         32.05        130.78       121.72 o                         
   4  24   4          4.70          7.43       149.31 o                         
   5  24   4          0.12        -55.54       126.58 o                         
   6  24   4        100.23        -13.82       128.41 o                         
   7  24   4          3.84         34.03       135.34 o                         
   8  24   4          3.49         32.09       189.99 o                         
   1  25   4         66.03         89.98        91.64 o                         
   2  25   4        153.06        207.69       123.22 o                         
   3  25   4        120.98         82.62       124.19 o                         
   4  25   4          3.73          2.10       138.83 o                         
   5  25   4         68.29          0.07       133.03 o                         
   6  25   4         15.09        -47.60       133.13 o                         
   7  25   4         96.09         61.57       137.75 o                         
   8  25   4          0.05        -62.18       184.14 o                         
   0  26   4          6.17         30.35       142.03 o                         
   1  26   4          0.02        -64.41        99.78 o                         
   2  26   4         13.96        142.07       160.05 o                         
   3  26   4         20.08         85.98       137.91 o                         
   4  26   4          3.18         76.16       138.97 o                         
   5  26   4          0.66          8.33       139.52 o                         
   6  26   4         14.68         65.68       145.82 o                         
   7  26   4          1.99         59.18       163.07 o                         
   1  27   4        113.90        176.13       130.77 o                         
   2  27   4         54.42        154.35       144.55 o                         
   3  27   4        208.12        361.89       154.28 o                         
   4  27   4          0.22        -23.15       144.24 o                         
   5  27   4          6.82         28.46       149.29 o                         
   6  27   4          0.07         99.57       145.61 o                         
   0  28   4         69.40        339.39       156.30 o                         
   1  28   4         28.16         -3.37       145.60 o                         
   2  28   4         11.58         90.69       163.73 o                         
   3  28   4         11.23         -5.97       161.23 o                         
   4  28   4         29.50        113.30       154.94 o                         
   5  28   4          2.61         -8.08       153.83 o                         
   6  28   4         29.77        258.40       174.30 o                         
   1  29   4         13.71       -139.05       151.30 o                         
   2  29   4         48.63         75.59       170.20 o                         
   3  29   4         33.84       -183.96       183.96 o                         
   4  29   4          0.08        -72.26       176.64 o                         
   5  29   4          7.75         85.16       189.89 o                         
   0  30   4          8.13        226.79       389.18 o                         
   1  30   4          0.88       -157.39       157.39 o                         
   2  30   4         92.48         25.94       183.13 o                         
   3  30   4          1.43         40.77       235.11 o                         
   1  31   4         12.51         -3.80       222.88 o                         
   1   1   5      34875.13      43632.72       418.33 o                         
   2   1   5       8006.13       9105.19       106.09 o                         
   3   1   5      51290.56      51520.42       492.64 o                         
   4   1   5        208.50        352.68        37.98 o                         
   5   1   5       8194.38       7557.52       100.47 o                         
   6   1   5        525.84        518.99        43.68 o                         
   7   1   5      11053.26      11320.21       145.41 o                         
   8   1   5        293.67        410.89        56.37 o                         
   9   1   5       5365.05       6251.23       117.73 o                         
  10   1   5          1.31        -35.99        95.21 o                         
  11   1   5        983.69       1609.17       143.66 o                         
  12   1   5         20.93         86.44       182.76 o                         
  13   1   5        186.82        168.42       242.09 o                         
   0   2   5      80483.84     103079.02      1360.96 o                         
   1   2   5       9047.17       9881.18       118.11 o                         
   2   2   5      10429.49      11422.96       128.13 o                         
   3   2   5       2269.25       2171.12        71.84 o                         
   4   2   5      18761.53      18544.65       195.15 o                         
   5   2   5        212.77        191.42        34.70 o                         
   6   2   5       2680.49       2713.17        64.98 o                         
   7   2   5        146.14        554.13        74.11 o                         
   8   2   5       1675.52       1938.22        70.64 o                         
   9   2   5        124.56        742.04       116.21 o                         
  10   2   5       1035.42       1532.39        93.62 o                         
  11   2   5          9.59        205.30       124.89 o                         
  12   2   5         89.86        309.24       222.16 o                         
  13   2   5         24.53         78.19       244.51 o                         
   1   3   5       9401.53      10666.45       121.75 o                         
   2   3   5        722.35        743.94        38.67 o                         
   3   3   5      10339.18      10498.39       130.24 o                         
   4   3   5        510.83        585.86        46.77 o                         
   5   3   5       4319.98       4082.51        70.87 o                         
   6   3   5        255.60        426.03        51.73 o                         
   7   3   5       3863.00       3268.62        90.14 o                         
   8   3   5        887.97       1235.80        71.20 o                         
   9   3   5       1035.93       1306.61        81.46 o                         
  10   3   5          0.16        257.72        96.03 o                         
  11   3   5        320.00        319.76       110.14 o                         
  12   3   5         64.36        598.39       230.01 o                         
  13   3   5        190.23        414.25       321.44 o                         
   0   4   5        987.46       1377.55        65.07 o                         
   1   4   5          0.50        -23.30        30.90 o                         
   2   4   5      24925.89      24785.84       266.19 o                         
   3   4   5       1481.65       1242.68        49.62 o                         
   4   4   5      48747.07      49021.07       546.90 o                         
   5   4   5        535.60        525.90        50.82 o                         
   6   4   5       9930.25       9354.02       132.81 o                         
   7   4   5         51.42         60.92        51.89 o                         
   8   4   5       2674.76       3105.79       101.43 o                         
   9   4   5        112.69        151.64        80.47 o                         
  10   4   5       1125.83       1659.63       115.98 o                         
  11   4   5          7.44       -111.63       111.63 o                         
  12   4   5        557.28       1129.60       172.81 o                         
  13   4   5          6.24       -102.29       376.79 o                         
   1   5   5        610.22        535.02        36.18 o                         
   2   5   5        539.55        591.47        50.20 o                         
   3   5   5        457.71        715.54        81.39 o                         
   4   5   5        163.19        381.65       105.35 o                         
   5   5   5         75.47        -22.53        44.76 o                         
   6   5   5        133.39        582.55       143.59 o                         
   7   5   5         61.03        -70.45        70.45 o                         
   8   5   5        161.23        444.96        82.10 o                         
   9   5   5        129.75        -22.76        84.83 o                         
  10   5   5         91.24        455.68       147.98 o                         
  11   5   5          2.86       -112.91       112.91 o                         
  12   5   5          1.06        327.18       156.97 o                         
  13   5   5          2.51       -334.27       505.66 o                         
   0   6   5       4628.01       4213.01        93.87 o                         
   1   6   5       1740.56       1564.93        58.23 o                         
   2   6   5      14358.69      13396.86       192.33 o                         
   3   6   5        253.26        270.27        74.59 o                         
   4   6   5      33372.08      33096.16       427.51 o                         
   5   6   5        727.12        776.55        55.79 o                         
   6   6   5      14186.54      13466.40       214.13 o                         
   7   6   5        284.98        167.48        76.58 o                         
   8   6   5       2153.32       2389.10       114.86 o                         
   9   6   5          2.69       -129.24       129.24 o                         
  10   6   5       1227.09       1695.24       147.13 o                         
  11   6   5         18.48       -117.71       117.71 o                         
  12   6   5        517.06        902.52       161.51 o                         
  13   6   5          2.86        -23.19       327.17 o                         
   1   7   5       8070.53       8326.86       113.26 o                         
   2   7   5       3917.82       4018.17        69.58 o                         
   3   7   5        433.16        399.24        51.08 o                         
   4   7   5       1874.89       1752.49       130.74 o                         
   5   7   5       5803.35       5075.96       122.21 o                         
   6   7   5          2.74        147.80        73.53 o                         
   7   7   5        748.08        638.24        93.93 o                         
   8   7   5        203.38        435.66       100.50 o                         
   9   7   5        823.41        804.72       106.56 o                         
  10   7   5          7.30        -10.95       132.53 o                         
  11   7   5        222.44         49.24       139.02 o                         
  12   7   5          5.07        -94.24       258.87 o                         
  13   7   5         12.37       -214.26       214.26 o                         
   0   8   5        119.19        178.07        49.80 o                         
   1   8   5        780.15        993.36        41.92 o                         
   2   8   5      15066.43      14875.82       189.31 o                         
   3   8   5        539.36        572.93        50.95 o                         
   4   8   5      10067.94       8948.57       162.19 o                         
   5   8   5        637.31        474.20        68.59 o                         
   6   8   5       6776.47       6299.68       146.49 o                         
   7   8   5         20.75         82.17        79.46 o                         
   8   8   5       2435.49       2441.05       133.37 o                         
   9   8   5          1.45        113.12       108.64 o                         
  10   8   5        334.18         68.63       127.04 o                         
  11   8   5          0.54         -2.78       139.31 o                         
  12   8   5        178.71       -114.38       152.09 o                         
  13   8   5          0.07       -199.39       208.08 o                         
   1   9   5      13209.79      12418.15       158.41 o                         
   2   9   5        117.34         64.41        36.48 o                         
   3   9   5       9328.36       8776.89       137.03 o                         
   4   9   5        534.24        409.28        67.42 o                         
   5   9   5       7932.16       7231.75       151.11 o                         
   6   9   5         91.25         51.20        74.13 o                         
   7   9   5       3823.59       3737.27       132.21 o                         
   8   9   5        370.39        511.89        98.23 o                         
   9   9   5       1854.91       2191.80       133.71 o                         
  10   9   5         40.97       -120.93       120.93 o                         
  11   9   5        665.23        791.93       154.74 o                         
  12   9   5          3.00       -155.53       155.53 o                         
  13   9   5        135.26       -176.78       176.78 o                         
   0  10   5        434.55        551.29        53.56 o                         
   1  10   5        141.84        233.23        40.35 o                         
   2  10   5        445.13        387.25        47.69 o                         
   3  10   5         38.81         26.86        49.97 o                         
   4  10   5       1642.26       1596.87        86.25 o                         
   5  10   5        306.85        263.81        70.03 o                         
   6  10   5       2079.56       2025.71       157.30 o                         
   7  10   5        158.08        167.65        96.95 o                         
   8  10   5        299.15        235.15        97.25 o                         
   9  10   5         41.04        206.93       111.07 o                         
  10  10   5         11.88       -125.46       125.46 o                         
  11  10   5          6.65       -142.15       142.15 o                         
  12  10   5          0.56       -153.26       153.26 o                         
  13  10   5          0.66       -173.25       178.00 o                         
   1  11   5      12847.36      11687.58       140.28 o                         
   2  11   5       1623.96       1657.72        62.09 o                         
   3  11   5      15533.51      14304.12       199.51 o                         
   4  11   5         33.33        -61.78        61.78 o                         
   5  11   5      13370.06      12444.79       380.45 o                         
   6  11   5          5.29        -83.39        83.39 o                         
   7  11   5       3590.20       3562.45       151.36 o                         
   8  11   5          5.84        -99.53        99.53 o                         
   9  11   5       1329.75       1551.97       140.06 o                         
  10  11   5          4.34       -129.07       129.07 o                         
  11  11   5        553.24        587.92       157.85 o                         
  12  11   5          5.31       -160.56       160.56 o                         
   0  12   5       5302.46       4348.32       110.38 o                         
   1  12   5        178.30        167.32        39.92 o                         
   2  12   5       1357.44       1315.32        77.07 o                         
   3  12   5         28.17         39.15        50.44 o                         
   4  12   5       1436.47       1408.71        93.79 o                         
   5  12   5         34.15         68.14        79.06 o                         
   6  12   5        285.15        275.50        92.25 o                         
   7  12   5         37.63        182.97        96.99 o                         
   8  12   5          5.95       -127.83       127.83 o                         
   9  12   5         11.32       -116.53       116.53 o                         
  10  12   5        508.34        492.88       166.31 o                         
  11  12   5          7.47       -150.38       150.38 o                         
  12  12   5         50.52       -164.60       164.60 o                         
   1  13   5      10164.72       9484.01       124.81 o                         
   2  13   5        237.40        163.48        41.53 o                         
   3  13   5       6285.85       5671.40       121.30 o                         
   4  13   5         90.49         50.98        93.79 o                         
   5  13   5       4070.40       3665.57       140.08 o                         
   6  13   5        173.29        135.93        94.61 o                         
   7  13   5       3410.95       3445.03       154.42 o                         
   8  13   5         42.88       -104.05       104.05 o                         
   9  13   5        571.39        565.03       131.72 o                         
  10  13   5         27.34       -134.80       134.80 o                         
  11  13   5        237.46        -15.07       151.58 o                         
  12  13   5          1.13       -169.49       169.49 o                         
   0  14   5      12960.10      12415.35       212.99 o                         
   1  14   5        159.08         66.96        42.96 o                         
   2  14   5       5683.47       4753.31        89.04 o                         
   3  14   5         27.78        -16.61        47.45 o                         
   4  14   5       3759.42       3761.85       137.65 o                         
   5  14   5         50.53         14.18        86.81 o                         
   6  14   5       4391.73       4789.79       169.19 o                         
   7  14   5          6.64         -5.64       101.13 o                         
   8  14   5        994.21        952.45       124.87 o                         
   9  14   5         18.39        -87.14       121.50 o                         
  10  14   5        506.85        573.56       147.94 o                         
  11  14   5         10.89       -150.55       150.55 o                         
  12  14   5        231.97         -0.81       172.23 o                         
   1  15   5       1967.51       1918.61        67.15 o                         
   2  15   5         75.18        -15.84        44.59 o                         
   3  15   5         77.37         41.65        81.96 o                         
   4  15   5         37.14        137.67        88.12 o                         
   5  15   5        287.37        248.39       122.55 o                         
   6  15   5          4.22         97.21        95.98 o                         
   7  15   5        464.48        251.41       107.42 o                         
   8  15   5         32.02         33.10       113.38 o                         
   9  15   5         57.62       -122.14       122.14 o                         
  10  15   5          5.63       -137.51       137.51 o                         
  11  15   5         48.09       -151.88       151.88 o                         
  12  15   5          0.30       -193.18       193.18 o                         
   0  16   5      11646.49      10946.08       305.18 o                         
   1  16   5         32.76          7.39        50.88 o                         
   2  16   5       5435.49       5216.01        97.85 o                         
   3  16   5          0.90        -64.11        64.11 o                         
   4  16   5       3715.30       3827.73       167.02 o                         
   5  16   5         58.54        -92.00        92.00 o                         
   6  16   5       3981.76       4073.73       163.29 o                         
   7  16   5          4.20       -104.02       104.02 o                         
   8  16   5       1887.60       2000.63       147.52 o                         
   9  16   5         13.47         17.99       125.92 o                         
  10  16   5        473.40        544.93       149.38 o                         
  11  16   5          1.29       -154.93       154.93 o                         
   1  17   5       2268.67       2210.03        78.14 o                         
   2  17   5       1725.30       1706.45        73.43 o                         
   3  17   5          5.55        -72.84        72.84 o                         
   4  17   5        114.74        -41.21       104.60 o                         
   5  17   5        196.22        156.98        98.92 o                         
   6  17   5        160.84         98.76       102.77 o                         
   7  17   5        428.86        180.52       112.97 o                         
   8  17   5        107.24         64.65       119.98 o                         
   9  17   5         40.42       -125.33       125.33 o                         
  10  17   5         21.43        -43.84       142.37 o                         
  11  17   5         15.40       -158.47       158.47 o                         
   0  18   5       3382.43       3077.48       121.44 o                         
   1  18   5        277.22        251.29        57.99 o                         
   2  18   5       1469.70       1492.25        67.66 o                         
   3  18   5         11.79        -70.54        70.54 o                         
   4  18   5       3263.73       3520.67       152.77 o                         
   5  18   5         98.56         44.87       102.15 o                         
   6  18   5       2192.14       2305.27       192.89 o                         
   7  18   5         67.84        127.09       115.48 o                         
   8  18   5        534.22        469.31       128.68 o                         
   9  18   5          7.96        -79.84       131.55 o                         
  10  18   5        161.20         54.02       148.94 o                         
  11  18   5         16.39         64.62       164.22 o                         
   1  19   5       2888.88       2886.66        90.81 o                         
   2  19   5        153.58        109.69        58.57 o                         
   3  19   5       1122.61       1129.79        69.93 o                         
   4  19   5         47.67         90.69       102.66 o                         
   5  19   5       2019.84       2148.47       136.73 o                         
   6  19   5         29.23         32.38       110.16 o                         
   7  19   5        767.00        657.31       143.24 o                         
   8  19   5         49.84       -119.86       119.86 o                         
   9  19   5        125.69       -130.03       130.03 o                         
  10  19   5          8.56        -80.30       152.43 o                         
   0  20   5          4.41        -95.81        95.81 o                         
   1  20   5         71.50        154.75        64.77 o                         
   2  20   5        370.52        235.72        74.47 o                         
   3  20   5         68.63        181.12        83.90 o                         
   4  20   5       1073.03        943.80       123.75 o                         
   5  20   5          5.69        109.39       105.74 o                         
   6  20   5        172.00        249.09       115.30 o                         
   7  20   5          0.68         45.99       118.06 o                         
   8  20   5         68.37        -35.50       127.46 o                         
   9  20   5          0.06       -138.78       138.78 o                         
  10  20   5         45.72        -35.99       149.66 o                         
   1  21   5        991.37       1075.87        77.71 o                         
   2  21   5         32.88        -29.21        65.53 o                         
   3  21   5       4038.69       5018.44       222.22 o                         
   4  21   5         25.12         43.80       106.32 o                         
   5  21   5       2023.82       2296.96       176.74 o                         
   6  21   5          8.14        -25.16       118.12 o                         
   7  21   5        591.19        585.40       134.90 o                         
   8  21   5          1.52       -122.24       122.24 o                         
   9  21   5        136.25         94.91       156.18 o                         
  10  21   5         25.65        -78.99       155.94 o                         
   0  22   5        123.77        270.31       113.42 o                         
   1  22   5          8.52        -73.56        92.32 o                         
   2  22   5        118.59         69.77        72.04 o                         
   3  22   5         15.65        143.70       118.31 o                         
   4  22   5          3.65       -123.90       123.90 o                         
   5  22   5         25.54        108.33       119.03 o                         
   6  22   5          3.20         27.70       121.88 o                         
   7  22   5         19.18        -80.07       125.20 o                         
   8  22   5         49.45        -33.15       125.45 o                         
   9  22   5         37.20        -38.64       141.54 o                         
   1  23   5        716.84        937.60        84.79 o                         
   2  23   5          0.43        -56.20        81.69 o                         
   3  23   5       1333.68       1644.53       131.88 o                         
   4  23   5         37.24         41.37       140.59 o                         
   5  23   5       1272.14       1440.34       146.14 o                         
   6  23   5         15.85        170.99       125.31 o                         
   7  23   5        175.10        -63.01       129.90 o                         
   8  23   5         23.22         -9.47       134.59 o                         
   9  23   5        255.95        404.60       159.42 o                         
   0  24   5        930.01       1246.85       186.89 o                         
   1  24   5          0.54       -111.62       111.62 o                         
   2  24   5        605.75       1018.64       107.10 o                         
   3  24   5          0.02         91.35       129.26 o                         
   4  24   5        507.66        493.62       133.98 o                         
   5  24   5         42.75        149.02       200.88 o                         
   6  24   5         25.01       -108.84       182.72 o                         
   7  24   5         15.37         -0.67       131.22 o                         
   8  24   5        148.08        183.88       144.22 o                         
   1  25   5        133.25        151.92        92.89 o                         
   2  25   5         14.13        231.48       128.50 o                         
   3  25   5        132.39         60.47       124.80 o                         
   4  25   5         20.15        -10.57       132.92 o                         
   5  25   5        350.59        571.56       141.12 o                         
   6  25   5         15.44       -133.34       133.34 o                         
   7  25   5         82.17         63.11       192.69 o                         
   8  25   5          4.24        133.28       149.13 o                         
   0  26   5        425.98        634.31       151.06 o                         
   1  26   5         59.60        181.75       110.85 o                         
   2  26   5       1066.77       1586.81       171.52 o                         
   3  26   5          0.65        192.70       177.96 o                         
   4  26   5        485.08        827.54       152.91 o                         
   5  26   5          1.44         19.03       139.55 o                         
   6  26   5        179.18        166.29       143.58 o                         
   7  26   5          0.69         -1.66       145.88 o                         
   1  27   5          1.40       -124.36       124.36 o                         
   2  27   5          9.24        292.53       231.11 o                         
   3  27   5        172.75        392.57       165.05 o                         
   4  27   5        114.49        278.81       151.54 o                         
   5  27   5         41.77       -145.65       145.65 o                         
   6  27   5         13.47        -44.14       151.22 o                         
   0  28   5        366.43       1015.24       248.25 o                         
   1  28   5          4.71         14.74       145.80 o                         
   2  28   5        435.48        815.76       176.53 o                         
   3  28   5          5.70         -0.27       166.77 o                         
   4  28   5        228.78        399.17       166.83 o                         
   5  28   5          0.11        174.51       161.18 o                         
   1  29   5        115.83        116.84       156.37 o                         
   2  29   5         43.70        246.45       174.72 o                         
   3  29   5        121.62        204.62       221.35 o                         
   4  29   5         37.90        -24.72       178.27 o                         
   0  30   5        216.50        301.24       378.83 o                         
   1  30   5          0.26        -11.91       168.83 o                         
   2  30   5         67.52        347.06       188.16 o                         
   3  30   5          0.18        180.78       202.54 o                         
   0   0   6      35740.85      48957.64       943.89 o                         
   1   0   6      19103.14      26702.07       379.66 o                         
   2   0   6          6.94         17.88        46.50 o                         
   3   0   6      37077.99      42882.07       588.49 o                         
   4   0   6       7010.92       7639.84       147.11 o                         
   5   0   6       1412.50       1768.32       118.68 o                         
   6   0   6          3.27        -55.27        55.27 o                         
   7   0   6       1557.99       1681.21        96.35 o                         
   8   0   6          4.22        -64.71        76.06 o                         
   9   0   6       1137.49       1388.25       105.68 o                         
  10   0   6         48.11        -40.33        95.67 o                         
  11   0   6         16.24       -267.86       282.70 o                         
  12   0   6         32.60       -143.82       267.58 o                         
  13   0   6          1.22       -104.29       445.85 o                         
   1   1   6         98.12        170.82        33.13 o                         
   2   1   6       4869.56       4908.53        77.86 o                         
   3   1   6          0.99        145.28        72.61 o                         
   4   1   6       1985.82       1947.30        71.49 o                         
   5   1   6        185.54        159.59        37.36 o                         
   6   1   6         78.96        -21.79        39.35 o                         
   7   1   6         22.48        -46.74        46.74 o                         
   8   1   6        156.08        158.30        55.63 o                         
   9   1   6         32.43        311.99        62.93 o                         
  10   1   6          6.35        -87.67        87.67 o                         
  11   1   6         16.79       -119.49       119.49 o                         
  12   1   6         13.53       -148.60       183.06 o                         
  13   1   6         11.20        176.96       243.61 o                         
   0   2   6      12813.69      15153.85       232.88 o                         
   1   2   6       2124.26       2397.30        54.30 o                         
   2   2   6        174.66         49.80        39.43 o                         
   3   2   6      11001.06      11595.03       134.47 o                         
   4   2   6        568.33        557.17        40.57 o                         
   5   2   6        256.68        301.43        38.50 o                         
   6   2   6        358.15        340.86        43.33 o                         
   7   2   6       1013.53       1046.52        56.68 o                         
   8   2   6         17.11        151.44        73.47 o                         
   9   2   6        408.71        508.51        64.10 o                         
  10   2   6          0.52        -63.54       103.28 o                         
  11   2   6          0.95       -119.15       119.15 o                         
  12   2   6         24.22        -94.66       212.31 o                         
  13   2   6          9.44       -236.56       236.56 o                         
   1   3   6       9729.75      10738.81       124.84 o                         
   2   3   6       2042.86       2001.41        54.43 o                         
   3   3   6          9.16        -13.85        47.87 o                         
   4   3   6         23.24        -36.30        36.30 o                         
   5   3   6       1872.99       1770.98        56.96 o                         
   6   3   6       1277.70       1090.24        51.13 o                         
   7   3   6        484.09        387.31        57.40 o                         
   8   3   6       2373.84       2909.38        96.00 o                         
   9   3   6         65.38         72.40        68.31 o                         
  10   3   6        170.89         -1.91        93.84 o                         
  11   3   6         25.08       -106.93       106.93 o                         
  12   3   6          1.96        -76.60       219.37 o                         
  13   3   6          5.64       -171.56       305.49 o                         
   0   4   6       5291.55       6183.72       137.05 o                         
   1   4   6       5435.58       6019.05        84.72 o                         
   2   4   6        681.26        577.64        52.14 o                         
   3   4   6         28.84        -19.45        59.71 o                         
   4   4   6        244.89        281.06        72.59 o                         
   5   4   6       2553.74       2547.80        73.07 o                         
   6   4   6        473.74        551.07        53.28 o                         
   7   4   6         70.20        -28.91        53.13 o                         
   8   4   6        901.07       1362.92        90.95 o                         
   9   4   6        204.13        220.34        70.68 o                         
  10   4   6          1.15        -69.93        93.84 o                         
  11   4   6         36.31        -82.16       114.58 o                         
  12   4   6          0.15       -154.32       154.32 o                         
  13   4   6         11.56        -67.66       312.40 o                         
   1   5   6          4.77        -27.22        49.36 o                         
   2   5   6        507.40        536.33        76.68 o                         
   3   5   6       1950.55       1812.74        90.74 o                         
   4   5   6        255.20        380.95        49.37 o                         
   5   5   6       1965.37       1765.69       156.33 o                         
   6   5   6         12.97        -53.71        53.71 o                         
   7   5   6        958.39        841.20        66.08 o                         
   8   5   6        472.49        527.74        64.84 o                         
   9   5   6        168.02         26.20        87.32 o                         
  10   5   6         10.64       -105.69       105.69 o                         
  11   5   6          5.60       -115.16       115.16 o                         
  12   5   6          1.07       -166.15       166.15 o                         
  13   5   6         50.48       -243.02       320.20 o                         
   0   6   6         67.35         -8.73        65.32 o                         
   1   6   6        543.20        717.38        55.50 o                         
   2   6   6        622.28        833.31        43.07 o                         
   3   6   6       1171.13       1156.69        69.84 o                         
   4   6   6        132.78        340.64        50.13 o                         
   5   6   6        210.14        341.54        54.10 o                         
   6   6   6        221.32        289.91        59.81 o                         
   7   6   6        382.01        408.23        81.28 o                         
   8   6   6          0.07         64.39        85.16 o                         
   9   6   6         57.77        -94.31        94.31 o                         
  10   6   6         17.40       -105.55       105.55 o                         
  11   6   6         27.55       -121.22       121.22 o                         
  12   6   6          0.07       -143.16       143.16 o                         
  13   6   6          9.01       -268.40       326.36 o                         
   1   7   6        661.05        916.09        56.68 o                         
   2   7   6         12.41          7.42        38.55 o                         
   3   7   6       1563.39       1716.98        83.57 o                         
   4   7   6       1716.83       1527.82        68.78 o                         
   5   7   6       1452.65       1394.30        68.37 o                         
   6   7   6        219.04        197.90        73.35 o                         
   7   7   6       1620.85       1872.53       114.13 o                         
   8   7   6         68.53          9.94        96.95 o                         
   9   7   6          1.44        -93.26       105.77 o                         
  10   7   6         36.16        -92.45       119.34 o                         
  11   7   6          3.31       -135.29       135.29 o                         
  12   7   6         28.67       -145.53       145.53 o                         
  13   7   6         10.48       -293.96       293.96 o                         
   0   8   6      13892.80      14688.38       232.31 o                         
   1   8   6         92.70         21.07        39.11 o                         
   2   8   6         15.16         -2.99        36.89 o                         
   3   8   6        380.92        499.75        53.80 o                         
   4   8   6       1528.82       1567.11        69.91 o                         
   5   8   6         29.65        -45.83        65.58 o                         
   6   8   6        303.97        363.92        77.85 o                         
   7   8   6         11.22        -23.78        81.00 o                         
   8   8   6          0.79        -53.90        90.31 o                         
   9   8   6          0.58       -108.05       108.05 o                         
  10   8   6         10.61       -114.92       114.92 o                         
  11   8   6         23.52       -138.05       138.05 o                         
  12   8   6          2.38       -152.02       152.02 o                         
  13   8   6          6.53       -191.55       213.48 o                         
   1   9   6         15.48         50.05        55.90 o                         
   2   9   6          0.05        -43.35        43.35 o                         
   3   9   6       4422.29       4401.46        98.23 o                         
   4   9   6        151.84        192.84        53.79 o                         
   5   9   6        360.32        408.61        76.92 o                         
   6   9   6        758.04        597.30        83.76 o                         
   7   9   6         19.78        -10.73        84.34 o                         
   8   9   6          0.44        -90.32       119.81 o                         
   9   9   6         65.58         -3.44       105.39 o                         
  10   9   6          6.22       -124.71       124.71 o                         
  11   9   6         11.80       -137.62       137.62 o                         
  12   9   6          0.12       -181.55       181.55 o                         
  13   9   6          0.41       -179.17       179.17 o                         
   0  10   6         30.36         82.69        63.83 o                         
   1  10   6         56.22         -0.78        39.65 o                         
   2  10   6        228.97        128.58        41.93 o                         
   3  10   6       1841.31       1806.60        77.23 o                         
   4  10   6       2158.09       2102.71        80.62 o                         
   5  10   6          9.98        -16.71        70.12 o                         
   6  10   6        579.69        486.88        85.83 o                         
   7  10   6         46.13          6.75        88.49 o                         
   8  10   6         55.45        -33.17        95.96 o                         
   9  10   6         24.22        -36.90       106.64 o                         
  10  10   6         22.85       -130.13       130.13 o                         
  11  10   6         19.87       -140.20       140.20 o                         
  12  10   6         25.79       -159.56       159.56 o                         
  13  10   6          6.42       -171.29       171.29 o                         
   1  11   6       1101.20       1123.37       108.62 o                         
   2  11   6          1.74        -43.10        43.10 o                         
   3  11   6        371.28        339.41        56.93 o                         
   4  11   6         78.75        -65.31        65.31 o                         
   5  11   6          1.64         -8.64        76.53 o                         
   6  11   6        229.64         95.35        82.09 o                         
   7  11   6         55.94         46.62        90.06 o                         
   8  11   6         19.10        -31.52        98.72 o                         
   9  11   6         18.53        -80.20       185.81 o                         
  10  11   6         36.42       -130.08       130.08 o                         
  11  11   6          1.93       -144.79       144.79 o                         
  12  11   6          0.61       -158.81       158.81 o                         
   0  12   6        273.75        363.14        62.02 o                         
   1  12   6       2176.50       1839.24        75.94 o                         
   2  12   6        393.56        534.05        52.51 o                         
   3  12   6        513.20        365.29        58.72 o                         
   4  12   6        320.56        320.59        82.07 o                         
   5  12   6          8.02        -74.11        74.11 o                         
   6  12   6          1.31        -38.35        85.62 o                         
   7  12   6         14.15        -50.46        97.83 o                         
   8  12   6         18.30       -106.12       106.12 o                         
   9  12   6          5.99       -115.34       115.34 o                         
  10  12   6         21.78        -61.58       134.70 o                         
  11  12   6          3.19       -141.78       148.36 o                         
  12  12   6          2.24       -161.38       161.38 o                         
   1  13   6        298.32        289.70        44.12 o                         
   2  13   6        283.54        160.93        45.94 o                         
   3  13   6        167.87        204.33        50.62 o                         
   4  13   6        541.07        409.51        89.54 o                         
   5  13   6         10.05        -82.58        82.58 o                         
   6  13   6        425.79        285.30       112.81 o                         
   7  13   6        328.85        217.92       102.16 o                         
   8  13   6          0.05       -105.93       105.93 o                         
   9  13   6          1.53       -118.28       118.28 o                         
  10  13   6          2.03       -137.27       137.27 o                         
  11  13   6         30.89       -151.48       151.48 o                         
  12  13   6          5.19       -168.29       168.29 o                         
   0  14   6        511.81        699.82        90.10 o                         
   1  14   6        577.07        579.65        49.63 o                         
   2  14   6         14.22         77.42        49.78 o                         
   3  14   6        505.12        383.67        76.28 o                         
   4  14   6        598.39        614.10        91.42 o                         
   5  14   6        183.29         77.24        87.06 o                         
   6  14   6        706.85        628.44       103.58 o                         
   7  14   6        100.67        119.08       106.11 o                         
   8  14   6         80.74         32.86       114.81 o                         
   9  14   6          0.81        -84.31       125.59 o                         
  10  14   6         18.97       -135.86       135.86 o                         
  11  14   6         16.59       -155.63       155.63 o                         
  12  14   6          0.05       -172.76       172.76 o                         
   1  15   6        351.60        254.41        50.44 o                         
   2  15   6        781.27        656.84        56.84 o                         
   3  15   6        166.48        237.87        56.21 o                         
   4  15   6         84.40         11.64        57.05 o                         
   5  15   6        119.48       -105.50       182.73 o                         
   6  15   6         84.24        108.61       107.06 o                         
   7  15   6         36.83        -93.77       105.88 o                         
   8  15   6          3.37       -112.76       112.76 o                         
   9  15   6          9.31       -126.78       126.78 o                         
  10  15   6         57.09          3.41       140.27 o                         
  11  15   6         34.49       -130.66       154.67 o                         
  12  15   6          1.67        -43.67       174.46 o                         
   0  16   6        693.06        904.80        83.23 o                         
   1  16   6        110.95        -25.56        50.43 o                         
   2  16   6        420.25        634.12        67.60 o                         
   3  16   6         27.15         38.43        56.11 o                         
   4  16   6        424.51        533.83        70.79 o                         
   5  16   6        213.33        301.08       100.51 o                         
   6  16   6          7.32        -96.97        97.34 o                         
   7  16   6          4.65       -145.26       145.26 o                         
   8  16   6          0.23         51.59       175.27 o                         
   9  16   6         43.17       -124.88       124.88 o                         
  10  16   6          2.26        -66.87       143.32 o                         
  11  16   6          9.06       -156.09       156.09 o                         
   1  17   6         51.18          5.71        54.39 o                         
   2  17   6        467.29        380.56        63.66 o                         
   3  17   6          0.93          9.20        62.48 o                         
   4  17   6        195.63        109.96        88.86 o                         
   5  17   6        377.53        342.02       100.37 o                         
   6  17   6          6.05        -99.68        99.68 o                         
   7  17   6         66.57         15.51       107.08 o                         
   8  17   6         20.98       -102.30       121.66 o                         
   9  17   6          6.41       -128.12       128.12 o                         
  10  17   6         28.83       -142.16       142.16 o                         
  11  17   6         15.49        -56.83       162.50 o                         
   0  18   6         90.61         86.34        81.03 o                         
   1  18   6        294.97        206.32        61.01 o                         
   2  18   6         61.06        -19.41        56.90 o                         
   3  18   6        506.19        399.90        72.53 o                         
   4  18   6         29.39        117.30        70.55 o                         
   5  18   6          3.23         71.33       102.82 o                         
   6  18   6         22.08         65.81       102.96 o                         
   7  18   6         16.71         -6.31       112.73 o                         
   8  18   6          5.12       -117.71       121.82 o                         
   9  18   6          6.57       -129.02       129.02 o                         
  10  18   6         25.39       -144.84       144.84 o                         
  11  18   6         18.03       -126.62       164.80 o                         
   1  19   6        484.15        617.10        67.32 o                         
   2  19   6          7.83         -1.75        60.33 o                         
   3  19   6          5.23        -12.73        81.57 o                         
   4  19   6         72.79        -35.79       100.02 o                         
   5  19   6        117.94        304.90       108.74 o                         
   6  19   6         71.19         38.43       108.11 o                         
   7  19   6          0.87         61.81       118.02 o                         
   8  19   6         10.91       -135.71       135.71 o                         
   9  19   6         18.98        -99.42       139.19 o                         
  10  19   6          5.69       -147.33       147.33 o                         
   0  20   6         73.90         -9.93        93.23 o                         
   1  20   6         80.58         27.37        65.68 o                         
   2  20   6         47.65         -4.86        64.77 o                         
   3  20   6        339.19        306.98        79.70 o                         
   4  20   6         30.32         79.72       105.26 o                         
   5  20   6         18.13        -67.55       105.62 o                         
   6  20   6        103.01         53.45       113.68 o                         
   7  20   6        101.49          4.77       122.19 o                         
   8  20   6         27.56       -126.89       126.89 o                         
   9  20   6          6.09       -136.84       136.84 o                         
  10  20   6         19.26        -52.46       152.00 o                         
   1  21   6        134.88        117.29        69.54 o                         
   2  21   6        430.88        453.18        75.59 o                         
   3  21   6        120.20        236.06        83.14 o                         
   4  21   6         25.52         37.74       109.23 o                         
   5  21   6         20.54        224.05       113.88 o                         
   6  21   6         25.07        -89.56       115.70 o                         
   7  21   6          0.09         70.26       128.77 o                         
   8  21   6          1.01       -142.06       142.06 o                         
   9  21   6         36.89         28.70       141.47 o                         
  10  21   6          1.74        117.06       155.85 o                         
   0  22   6         18.04         19.37       105.74 o                         
   1  22   6        111.12         43.02        72.47 o                         
   2  22   6        142.46        125.08        75.44 o                         
   3  22   6          0.38          0.74       108.76 o                         
   4  22   6         40.35         32.82       112.86 o                         
   5  22   6          2.44        149.07       119.22 o                         
   6  22   6         34.12        -93.32       124.20 o                         
   7  22   6         36.00          1.37       128.96 o                         
   8  22   6          1.18        -48.59       139.43 o                         
   9  22   6          0.22        117.91       150.36 o                         
   1  23   6          7.01         43.60        77.44 o                         
   2  23   6          1.57        -59.48        83.52 o                         
   3  23   6          2.38        118.86       114.85 o                         
   4  23   6          5.09         77.26       123.71 o                         
   5  23   6          9.71         70.45       126.51 o                         
   6  23   6          0.01         28.53       134.12 o                         
   7  23   6          9.89        -23.53       133.28 o                         
   8  23   6          1.96       -156.61       156.61 o                         
   9  23   6         25.76         15.94       146.67 o                         
   0  24   6          2.87         44.55       121.07 o                         
   1  24   6         50.84         99.03        87.73 o                         
   2  24   6          0.37        -38.13        98.79 o                         
   3  24   6        110.13         92.05       147.27 o                         
   4  24   6         41.29        -67.31       128.73 o                         
   5  24   6         27.80        127.64       133.73 o                         
   6  24   6          4.31       -135.64       135.64 o                         
   7  24   6         61.37       -129.43       139.44 o                         
   8  24   6         51.31        192.71       147.89 o                         
   1  25   6        127.09        291.56        94.48 o                         
   2  25   6         32.06         65.99       134.71 o                         
   3  25   6          5.71        -83.27       125.21 o                         
   4  25   6          2.38       -107.47       158.10 o                         
   5  25   6          1.67        182.57       141.22 o                         
   6  25   6         16.90       -118.68       169.92 o                         
   7  25   6          5.65         90.64       144.83 o                         
   8  25   6          0.10        -27.05       144.73 o                         
   0  26   6        174.52        298.74       144.73 o                         
   1  26   6         15.14       -104.99       104.99 o                         
   2  26   6          1.11         82.08       144.02 o                         
   3  26   6         29.46         95.57       143.06 o                         
   4  26   6          5.56        151.97       146.83 o                         
   5  26   6          0.49        130.42       149.01 o                         
   6  26   6          0.09          7.05       150.69 o                         
   7  26   6         18.11         86.72       148.55 o                         
   1  27   6          7.17         39.38       117.23 o                         
   2  27   6          0.04         87.38       150.93 o                         
   3  27   6          0.17       -158.82       158.82 o                         
   4  27   6         38.90       -118.37       164.83 o                         
   5  27   6         19.73        -20.50       148.91 o                         
   6  27   6          7.27        180.00       157.19 o                         
   0  28   6         71.47        263.67       165.75 o                         
   1  28   6         15.40        188.75       145.84 o                         
   2  28   6          1.17         77.12       158.30 o                         
   3  28   6         11.77        107.52       226.61 o                         
   4  28   6          6.60         46.33       169.24 o                         
   5  28   6         17.03        104.97       168.93 o                         
   1  29   6         34.02         86.87       162.46 o                         
   2  29   6         15.00        154.11       177.32 o                         
   3  29   6          0.92       -159.49       174.41 o                         
   4  29   6         10.54        -32.57       229.31 o                         
   0  30   6         20.48       -241.79       363.47 o                         
   1  30   6          3.66         85.72       174.89 o                         
   2  30   6          3.93       -172.40       172.40 o                         
   3  30   6          0.08         72.67       193.23 o                         
   1   1   7      18000.40      21527.15       225.93 o                         
   2   1   7       3607.23       3963.36        72.24 o                         
   3   1   7      43487.47      47453.32       460.85 o                         
   4   1   7       1160.44       1439.81        58.69 o                         
   5   1   7       6930.55       6693.39       112.41 o                         
   6   1   7        854.42        604.14        48.62 o                         
   7   1   7       2745.53       2900.82        83.01 o                         
   8   1   7          7.36        -15.13        55.78 o                         
   9   1   7       4877.68       4917.19       111.43 o                         
  10   1   7         72.52        263.20        80.94 o                         
  11   1   7        535.20       1051.21       140.94 o                         
  12   1   7          2.63       -123.55       190.19 o                         
  13   1   7        152.97        632.46       310.59 o                         
   0   2   7       5362.41       6215.27       127.71 o                         
   1   2   7       1136.88       1518.63        55.00 o                         
   2   2   7         30.32         28.27        36.18 o                         
   3   2   7       1297.32       1951.04       116.30 o                         
   4   2   7       9048.92       8787.06       117.26 o                         
   5   2   7         91.69        165.03        46.70 o                         
   6   2   7       2900.10       2973.15        72.65 o                         
   7   2   7          0.61        130.39        53.34 o                         
   8   2   7       1584.60       2019.35        76.20 o                         
   9   2   7          0.06        456.59        71.70 o                         
  10   2   7        681.40        953.25        90.44 o                         
  11   2   7         14.19        -75.32       124.22 o                         
  12   2   7         34.80        -87.86       215.72 o                         
  13   2   7          4.00         92.29       254.50 o                         
   1   3   7       4729.32       5277.46        82.22 o                         
   2   3   7       1417.88       1495.16        53.46 o                         
   3   3   7      14530.27      14071.17       161.86 o                         
   4   3   7       3704.36       4318.96       126.98 o                         
   5   3   7       8093.26       7725.39       112.64 o                         
   6   3   7          0.11        221.21        65.61 o                         
   7   3   7       3155.61       3105.07        80.99 o                         
   8   3   7        225.63        434.73        83.10 o                         
   9   3   7        944.78       1171.62        84.39 o                         
  10   3   7          7.66        277.57        98.34 o                         
  11   3   7        182.04        249.92       118.87 o                         
  12   3   7         25.16        109.80       222.82 o                         
  13   3   7        167.90        444.40       260.04 o                         
   0   4   7       1167.65       1504.49        81.02 o                         
   1   4   7       2873.89       3002.03        65.78 o                         
   2   4   7      12718.85      12898.72       150.94 o                         
   3   4   7       2851.70       3054.78        70.45 o                         
   4   4   7      30809.89      29685.84       303.14 o                         
   5   4   7         47.00        207.74        49.37 o                         
   6   4   7       9590.28       9121.88       147.20 o                         
   7   4   7         26.60        169.51        57.86 o                         
   8   4   7       2575.07       2927.50        98.46 o                         
   9   4   7        201.79        315.60        74.70 o                         
  10   4   7        955.62       1282.60       111.67 o                         
  11   4   7         20.72       -115.50       115.50 o                         
  12   4   7        391.92        490.02       166.25 o                         
  13   4   7          0.29       -264.85       448.26 o                         
   1   5   7        517.88        520.38        52.98 o                         
   2   5   7         52.48         48.07        39.10 o                         
   3   5   7         38.87        102.88        43.76 o                         
   4   5   7        911.94        894.26        51.40 o                         
   5   5   7        357.91        344.62        54.42 o                         
   6   5   7        174.84        650.79        88.26 o                         
   7   5   7        295.08        173.85        58.37 o                         
   8   5   7         43.32        272.87        68.56 o                         
   9   5   7        165.48        140.76        78.95 o                         
  10   5   7          0.45        336.26       110.34 o                         
  11   5   7          3.24       -117.91       117.91 o                         
  12   5   7          3.29         70.05       168.49 o                         
  13   5   7          0.05       -278.17       310.03 o                         
   0   6   7      16337.33      17126.93       263.22 o                         
   1   6   7       4682.74       4775.56        81.14 o                         
   2   6   7      17910.71      17981.53       196.65 o                         
   3   6   7       2123.07       1959.28       121.39 o                         
   4   6   7      21297.38      20259.85       257.73 o                         
   5   6   7        527.78        382.05        58.10 o                         
   6   6   7      14824.95      13342.86       195.20 o                         
   7   6   7        369.63        391.61       109.89 o                         
   8   6   7       1859.16       2209.25        92.83 o                         
   9   6   7        331.81        364.55       103.22 o                         
  10   6   7       1497.69       2039.69       134.71 o                         
  11   6   7         30.64        -94.76       121.04 o                         
  12   6   7        421.01        798.94       162.18 o                         
  13   6   7          2.86         42.32       334.15 o                         
   1   7   7       4375.11       4061.94        76.83 o                         
   2   7   7        137.30        114.63        44.94 o                         
   3   7   7       4689.22       4342.74        84.41 o                         
   4   7   7        742.98        711.05        61.09 o                         
   5   7   7       7625.57       7009.47       128.64 o                         
   6   7   7        694.95       1184.65       106.17 o                         
   7   7   7         35.06         35.36        81.20 o                         
   8   7   7         49.02        282.54        94.17 o                         
   9   7   7        868.41        860.40       123.55 o                         
  10   7   7         42.52        233.66       125.10 o                         
  11   7   7        152.46        162.38       139.71 o                         
  12   7   7         12.63         45.70       156.10 o                         
  13   7   7         21.74       -163.10       211.15 o                         
   0   8   7       1550.97       1325.67        75.88 o                         
   1   8   7          6.49        -20.41        40.59 o                         
   2   8   7      14843.01      14149.68       177.82 o                         
   3   8   7        615.32        615.74        56.11 o                         
   4   8   7       5608.09       5644.68       211.30 o                         
   5   8   7         45.70        208.31        83.59 o                         
   6   8   7       5840.70       5603.16       146.68 o                         
   7   8   7        271.13        274.03        89.34 o                         
   8   8   7       1417.89       1675.91       117.01 o                         
   9   8   7         37.57        220.41       108.41 o                         
  10   8   7        484.61        517.52       124.31 o                         
  11   8   7          6.78         74.06       141.52 o                         
  12   8   7        139.80         82.13       159.87 o                         
  13   8   7          8.04        -95.78       216.45 o                         
   1   9   7      12020.92      11750.14       155.47 o                         
   2   9   7        266.86        231.38        43.04 o                         
   3   9   7      17894.89      16708.56       204.13 o                         
   4   9   7          0.17        -52.84        52.84 o                         
   5   9   7       8205.62       7728.88       140.57 o                         
   6   9   7         42.06         11.97        91.42 o                         
   7   9   7       1937.42       2108.70       118.31 o                         
   8   9   7          1.04        -95.38        95.38 o                         
   9   9   7       2153.05       2483.10       142.27 o                         
  10   9   7          6.96       -120.18       120.18 o                         
  11   9   7        506.17        620.71       151.93 o                         
  12   9   7         11.46       -155.69       155.69 o                         
  13   9   7        127.52         78.60       231.16 o                         
   0  10   7        389.63        464.49        65.90 o                         
   1  10   7        590.64        647.01        56.69 o                         
   2  10   7        103.52         60.04        44.08 o                         
   3  10   7        566.91        706.50        53.54 o                         
   4  10   7        730.74        677.88        64.47 o                         
   5  10   7         14.38         51.31        73.53 o                         
   6  10   7       1546.34       1846.13       108.70 o                         
   7  10   7        258.26        381.75        95.32 o                         
   8  10   7          1.32        -88.50        99.43 o                         
   9  10   7          7.88        203.94       111.80 o                         
  10  10   7          0.48       -130.00       130.00 o                         
  11  10   7         48.68       -140.03       201.34 o                         
  12  10   7          0.32       -159.92       159.92 o                         
   1  11   7       5750.88       5104.11        91.38 o                         
   2  11   7       1822.56       1795.81        65.13 o                         
   3  11   7      14438.68      13428.11       187.95 o                         
   4  11   7          3.94        -38.31        59.57 o                         
   5  11   7       7787.28       7017.19       198.42 o                         
   6  11   7        290.34        168.22        85.26 o                         
   7  11   7       2800.53       3239.07       140.24 o                         
   8  11   7        257.29        147.30       103.64 o                         
   9  11   7       1511.41       1898.96       176.50 o                         
  10  11   7         15.68        -65.09       132.17 o                         
  11  11   7        349.25        260.21       155.27 o                         
  12  11   7          3.82       -166.14       166.14 o                         
   0  12   7         37.87         60.35        57.06 o                         
   1  12   7        944.44        864.65        56.10 o                         
   2  12   7       3338.86       2749.80        86.00 o                         
   3  12   7        463.64        439.11        51.92 o                         
   4  12   7       1777.05       1646.22        81.60 o                         
   5  12   7          8.20        -78.85        78.85 o                         
   6  12   7        398.23        260.42        91.43 o                         
   7  12   7         13.50        150.98        94.94 o                         
   8  12   7         87.81         23.72       106.74 o                         
   9  12   7          4.15        -23.73       143.58 o                         
  10  12   7        351.30        235.61       140.62 o                         
  11  12   7          0.78       -147.63       147.63 o                         
  12  12   7         30.54       -163.10       163.10 o                         
   1  13   7       4795.57       4304.39        85.82 o                         
   2  13   7        628.38        717.45        60.19 o                         
   3  13   7       2887.56       2404.74        86.41 o                         
   4  13   7         49.95         14.09        78.82 o                         
   5  13   7       1427.24       1622.20       126.02 o                         
   6  13   7         10.17        -64.51        97.29 o                         
   7  13   7       4108.20       4246.22       157.51 o                         
   8  13   7         21.87       -111.00       111.00 o                         
   9  13   7        472.95        584.33       133.02 o                         
  10  13   7          0.43       -133.91       136.03 o                         
  11  13   7        110.55        -52.07       152.07 o                         
  12  13   7          4.23       -168.80       168.80 o                         
   0  14   7       2731.39       2276.74        99.32 o                         
   1  14   7        748.96        523.75        51.01 o                         
   2  14   7       8973.64       8262.38       123.93 o                         
   3  14   7         16.79        -28.24        62.67 o                         
   4  14   7       2351.96       2159.10       113.18 o                         
   5  14   7         75.95         70.14        85.02 o                         
   6  14   7       2307.21       2210.74       211.20 o                         
   7  14   7         17.10        157.55       112.43 o                         
   8  14   7        915.39       1045.95       130.56 o                         
   9  14   7          1.06       -132.88       132.88 o                         
  10  14   7        296.33         47.39       143.47 o                         
  11  14   7          3.93       -152.53       152.53 o                         
  12  14   7        150.39        237.15       177.91 o                         
   1  15   7       1006.44        902.04        57.80 o                         
   2  15   7         65.97         38.03        50.29 o                         
   3  15   7          3.28        -10.76        48.84 o                         
   4  15   7        244.67        176.72        72.41 o                         
   5  15   7         93.27         -2.11        94.23 o                         
   6  15   7          1.78       -102.06       102.06 o                         
   7  15   7       1185.34       1006.66       125.70 o                         
   8  15   7         77.56         -1.39       124.58 o                         
   9  15   7         15.18        -19.42       130.98 o                         
  10  15   7         14.54        -43.98       144.18 o                         
  11  15   7         16.49       -154.24       154.24 o                         
   0  16   7       7326.25       6737.09       156.79 o                         
   1  16   7        192.62        130.12        52.98 o                         
   2  16   7       6523.54       6136.05       162.11 o                         
   3  16   7        170.81        -12.73        68.45 o                         
   4  16   7       1976.90       1961.82        99.58 o                         
   5  16   7        156.58         61.32        99.07 o                         
   6  16   7       1839.59       1826.52       135.40 o                         
   7  16   7         35.56         47.78       111.83 o                         
   8  16   7       1604.77       1722.63       145.36 o                         
   9  16   7          7.55       -129.37       129.37 o                         
  10  16   7        359.44        416.22       150.68 o                         
  11  16   7          0.15       -106.26       159.41 o                         
   1  17   7       1596.48       1618.96        71.00 o                         
   2  17   7        201.83        167.81        63.11 o                         
   3  17   7         35.55        -33.51        54.69 o                         
   4  17   7         33.58        103.63        88.71 o                         
   5  17   7        138.95        155.60       106.58 o                         
   6  17   7         33.95        -84.88       112.61 o                         
   7  17   7        209.49        148.68       122.39 o                         
   8  17   7          0.00       -135.92       135.92 o                         
   9  17   7         37.02       -133.42       133.42 o                         
  10  17   7          0.25        -94.58       147.02 o                         
  11  17   7         23.48       -161.10       161.10 o                         
   0  18   7       3213.63       3208.39       118.29 o                         
   1  18   7         67.59         80.45        59.46 o                         
   2  18   7       1398.93       1480.73        73.38 o                         
   3  18   7         11.96        -19.98        74.58 o                         
   4  18   7       2872.63       3093.96       116.01 o                         
   5  18   7         22.12       -101.26       101.26 o                         
   6  18   7       1231.81       1327.58       131.29 o                         
   7  18   7         34.95        -63.99       115.32 o                         
   8  18   7        533.95        549.29       137.35 o                         
   9  18   7          8.35       -136.58       136.58 o                         
  10  18   7        134.85        120.17       152.02 o                         
  11  18   7          8.89       -154.02       164.29 o                         
   1  19   7       2056.50       2149.14        84.18 o                         
   2  19   7          2.25        -61.30        75.35 o                         
   3  19   7        686.55        904.21        70.75 o                         
   4  19   7         32.17         36.48       106.72 o                         
   5  19   7       1446.28       1417.71       128.99 o                         
   6  19   7         73.99         81.49       114.59 o                         
   7  19   7        835.72        828.20       130.03 o                         
   8  19   7          3.50         -3.82       126.39 o                         
   9  19   7        101.18        -45.39       140.17 o                         
  10  19   7          0.01       -129.74       152.43 o                         
   0  20   7         19.23        -23.99        95.46 o                         
   1  20   7        139.91        228.54        68.88 o                         
   2  20   7        228.22        274.72        69.42 o                         
   3  20   7        105.65        185.46       111.34 o                         
   4  20   7       1227.82       1211.12       128.97 o                         
   5  20   7         21.51       -112.00       112.00 o                         
   6  20   7         84.37        -33.06       113.26 o                         
   7  20   7        160.39         97.53       148.32 o                         
   8  20   7        109.69        -14.17       132.32 o                         
   9  20   7         15.14        -62.47       141.69 o                         
  10  20   7         35.68        -24.50       152.02 o                         
   1  21   7       1001.77       1372.11        81.93 o                         
   2  21   7          4.69         -2.21        69.71 o                         
   3  21   7       2847.77       3478.92       126.82 o                         
   4  21   7          9.62        -18.30       113.14 o                         
   5  21   7       1264.79       1366.70       172.64 o                         
   6  21   7          0.73       -127.73       127.73 o                         
   7  21   7        692.50        856.48       142.68 o                         
   8  21   7          9.44       -132.14       132.14 o                         
   9  21   7        116.12        -17.75       148.07 o                         
   0  22   7        102.89        188.21       109.06 o                         
   1  22   7         40.62         71.97        73.75 o                         
   2  22   7        299.00        324.28        76.64 o                         
   3  22   7         42.81        164.70        99.58 o                         
   4  22   7          1.70        136.32       119.86 o                         
   5  22   7          1.16         62.95       119.88 o                         
   6  22   7          1.03         26.22       128.20 o                         
   7  22   7          0.74        -37.63       133.93 o                         
   8  22   7         33.96       -185.74       185.74 o                         
   9  22   7          7.65        -66.10       146.67 o                         
   1  23   7        878.51        760.89        88.22 o                         
   2  23   7          0.14          2.23        91.09 o                         
   3  23   7        702.18        774.94       150.66 o                         
   4  23   7         17.26        -13.94       121.05 o                         
   5  23   7        825.92        918.24       139.79 o                         
   6  23   7          8.68        -57.82       131.96 o                         
   7  23   7        162.45        222.56       141.09 o                         
   8  23   7          4.29        -33.31       140.16 o                         
   9  23   7        222.87        655.50       183.61 o                         
   0  24   7        574.34        769.77       130.90 o                         
   1  24   7          0.87         84.21        85.96 o                         
   2  24   7        652.25       1099.86       115.95 o                         
   3  24   7          2.53       -112.47       120.08 o                         
   4  24   7        619.94        711.43       139.01 o                         
   5  24   7         25.79        -46.87       134.87 o                         
   6  24   7          4.44        -54.99       135.33 o                         
   7  24   7          3.74         84.68       144.34 o                         
   8  24   7        113.58        194.27       195.01 o                         
   1  25   7        129.15        217.24        90.91 o                         
   2  25   7          2.18         27.87       152.42 o                         
   3  25   7         57.03         23.51       169.04 o                         
   4  25   7         13.94         81.97       138.84 o                         
   5  25   7        240.51        236.22       144.81 o                         
   6  25   7         20.71       -177.37       177.37 o                         
   7  25   7         70.06        172.63       154.42 o                         
   0  26   7        214.88        182.11       144.03 o                         
   1  26   7         11.33        -25.20       106.61 o                         
   2  26   7        872.50       1113.01       158.76 o                         
   3  26   7          3.44         23.62       138.44 o                         
   4  26   7        475.84        474.08       151.47 o                         
   5  26   7         21.26       -132.59       144.93 o                         
   6  26   7        102.21        222.17       154.40 o                         
   7  26   7          4.67          1.88       154.05 o                         
   1  27   7          0.08         17.39       119.38 o                         
   2  27   7          0.28         95.53       164.69 o                         
   3  27   7        162.28        -50.54       190.39 o                         
   4  27   7          4.11         57.59       155.01 o                         
   5  27   7         46.22        162.05       157.57 o                         
   6  27   7          2.82       -123.32       156.60 o                         
   0  28   7        280.38        457.77       177.75 o                         
   1  28   7          0.11         41.52       159.13 o                         
   2  28   7        284.10        300.60       163.54 o                         
   3  28   7          2.12       -116.56       328.19 o                         
   4  28   7        189.02        514.99       182.04 o                         
   5  28   7          4.84         39.09       168.09 o                         
   1  29   7        153.65        330.80       168.92 o                         
   2  29   7         53.99        131.12       170.75 o                         
   3  29   7         39.25        -85.83       176.32 o                         
   4  29   7         34.46       -188.04       188.04 o                         
   0  30   7        134.85         44.17       421.89 o                         
   1  30   7          3.41         81.17       182.89 o                         
   2  30   7         43.65        131.48       176.93 o                         
   0   0   8       1476.89       2287.20       166.45 o                         
   1   0   8      59534.72      67971.49       923.01 o                         
   2   0   8      37395.28      44223.42       618.20 o                         
   3   0   8       1679.25       1450.53        80.30 o                         
   4   0   8       3999.90       3549.19       168.21 o                         
   5   0   8       1176.42        882.31        90.20 o                         
   6   0   8       2307.04       2331.29       115.37 o                         
   7   0   8         29.78        -43.00        71.69 o                         
   8   0   8       4441.98       5278.53       153.55 o                         
   9   0   8          3.69          7.08        90.82 o                         
  10   0   8       1429.55       1979.09       133.04 o                         
  11   0   8          8.29       -103.47       178.94 o                         
  12   0   8        320.16        411.99       278.54 o                         
  13   0   8          0.24        195.48       432.17 o                         
   1   1   8      10250.15      11842.41       144.20 o                         
   2   1   8       6835.48       8330.02       120.84 o                         
   3   1   8        409.42        368.30        46.62 o                         
   4   1   8         35.64         12.55        42.74 o                         
   5   1   8        444.64        461.38        54.87 o                         
   6   1   8        291.30        333.56        48.36 o                         
   7   1   8        221.43        175.48        52.64 o                         
   8   1   8         52.72        464.38        66.23 o                         
   9   1   8         51.77        -64.44        64.44 o                         
  10   1   8          0.33        267.65        83.83 o                         
  11   1   8         21.43       -126.39       126.39 o                         
  12   1   8         17.12        247.68       223.35 o                         
  13   1   8          9.84         17.86       315.34 o                         
   0   2   8      18097.65      23222.68       346.61 o                         
   1   2   8       2179.97       2561.82        67.33 o                         
   2   2   8      19978.53      21398.44       235.72 o                         
   3   2   8         39.53        180.97        43.78 o                         
   4   2   8       1734.49       1991.94        65.52 o                         
   5   2   8        195.14        337.96        47.44 o                         
   6   2   8       1531.78       1640.72        63.07 o                         
   7   2   8         58.98        -49.88        49.88 o                         
   8   2   8       1679.01       1999.16        78.30 o                         
   9   2   8          0.45        -48.12        68.42 o                         
  10   2   8        506.76        741.26        90.24 o                         
  11   2   8          3.33        -87.55       129.00 o                         
  12   2   8        258.02        579.72       236.14 o                         
  13   2   8          5.66        -58.68       244.63 o                         
   1   3   8       7120.97       7876.02       116.10 o                         
   2   3   8      11005.82      11823.76       144.51 o                         
   3   3   8      10672.70      10826.82       137.90 o                         
   4   3   8          6.88         17.11        45.09 o                         
   5   3   8       3507.82       3421.64        78.25 o                         
   6   3   8       1290.89       1452.05        60.72 o                         
   7   3   8       2121.41       2128.15        75.33 o                         
   8   3   8        979.27       1015.19        66.43 o                         
   9   3   8       1221.98       1318.59        87.70 o                         
  10   3   8         69.11         41.84       101.68 o                         
  11   3   8        181.26        303.95       119.78 o                         
  12   3   8          1.09       -105.50       222.69 o                         
  13   3   8         38.58        252.44       257.85 o                         
   0   4   8       3010.54       2992.36        98.88 o                         
   1   4   8        701.79        682.85        45.94 o                         
   2   4   8        640.86        900.24        50.12 o                         
   3   4   8          1.36         24.81        44.29 o                         
   4   4   8       1145.03       1314.90        95.96 o                         
   5   4   8       1616.15       1594.14        62.79 o                         
   6   4   8        122.52        132.68        46.99 o                         
   7   4   8         65.27         80.61        59.43 o                         
   8   4   8        905.69        806.14        73.19 o                         
   9   4   8        278.70        381.44        78.07 o                         
  10   4   8        163.95         21.18        98.49 o                         
  11   4   8         17.18        -28.22       122.73 o                         
  12   4   8         12.36       -143.77       165.55 o                         
  13   4   8          4.08       -260.02       530.12 o                         
   1   5   8      12878.61      12794.77       153.16 o                         
   2   5   8       1270.26       1212.86        80.26 o                         
   3   5   8      18124.44      18324.89       205.68 o                         
   4   5   8        110.56         32.72        50.42 o                         
   5   5   8       3662.64       3321.26        95.39 o                         
   6   5   8         85.87          7.21        70.71 o                         
   7   5   8       1919.24       2125.25        96.83 o                         
   8   5   8          0.65         40.32        69.52 o                         
   9   5   8        666.77        746.86        85.76 o                         
  10   5   8          5.99         11.75       111.39 o                         
  11   5   8        472.66        744.57       133.98 o                         
  12   5   8         20.21         43.64       164.01 o                         
  13   5   8        128.99         91.41       330.78 o                         
   0   6   8        301.45        265.17        99.37 o                         
   1   6   8       1083.72       1136.90        51.97 o                         
   2   6   8        751.84        668.50        51.82 o                         
   3   6   8        962.86       1418.17        61.92 o                         
   4   6   8         13.19        -14.47        46.84 o                         
   5   6   8         16.11        -47.15        54.34 o                         
   6   6   8       3311.97       3356.18       101.86 o                         
   7   6   8         41.88        212.87        66.87 o                         
   8   6   8          7.77          3.97        72.34 o                         
   9   6   8          0.15        -49.72       193.14 o                         
  10   6   8          1.75       -117.67       117.67 o                         
  11   6   8         29.33       -101.15       135.73 o                         
  12   6   8         16.85        -71.01       152.95 o                         
  13   6   8          1.45       -169.45       324.30 o                         
   1   7   8       2912.69       3144.44        74.92 o                         
   2   7   8        646.08        733.37        89.57 o                         
   3   7   8       7969.94       7237.53       125.18 o                         
   4   7   8        268.69        234.70        49.44 o                         
   5   7   8       5523.26       5139.99       194.45 o                         
   6   7   8        589.12        716.46        70.34 o                         
   7   7   8       2185.93       2280.61        95.69 o                         
   8   7   8        284.82        296.84        74.35 o                         
   9   7   8        906.82       1029.31       120.20 o                         
  10   7   8          0.32         40.12       118.74 o                         
  11   7   8        309.32        413.43       145.10 o                         
  12   7   8         46.98        -40.47       156.38 o                         
  13   7   8         48.29          6.57       215.98 o                         
   0   8   8       9054.78      10223.45       185.16 o                         
   1   8   8          2.18          6.00        43.52 o                         
   2   8   8       2769.62       2821.97        75.72 o                         
   3   8   8         56.06         37.86        53.82 o                         
   4   8   8       2679.05       2489.15        88.04 o                         
   5   8   8         70.17        175.09        60.38 o                         
   6   8   8       2172.54       2049.89        92.01 o                         
   7   8   8         29.80        -49.47        65.87 o                         
   8   8   8        242.22        276.50       163.19 o                         
   9   8   8         34.86        133.36       121.81 o                         
  10   8   8        312.99        421.78       125.47 o                         
  11   8   8          4.20       -138.44       138.44 o                         
  12   8   8         89.86       -197.98       206.75 o                         
  13   8   8         12.85       -164.09       219.05 o                         
   1   9   8        127.04        193.85        49.15 o                         
   2   9   8       1992.39       1940.49        68.65 o                         
   3   9   8       4452.42       4511.85        93.12 o                         
   4   9   8       1092.78        999.72       111.82 o                         
   5   9   8       3023.56       2655.72        95.21 o                         
   6   9   8        792.80        921.76        76.15 o                         
   7   9   8         85.29         28.28        90.01 o                         
   8   9   8          9.97         66.42       100.75 o                         
   9   9   8        174.99        232.66       115.06 o                         
  10   9   8         47.78         60.97       124.64 o                         
  11   9   8         22.29       -152.46       152.46 o                         
  12   9   8          0.22       -165.44       165.44 o                         
  13   9   8         16.55         38.10       290.46 o                         
   0  10   8       5850.20       5529.34       135.80 o                         
   1  10   8         25.18         -8.15        47.60 o                         
   2  10   8       4887.14       4269.67        89.24 o                         
   3  10   8        625.80        498.48        53.12 o                         
   4  10   8       6205.89       5696.07       122.30 o                         
   5  10   8        266.30        220.37        65.51 o                         
   6  10   8       1657.73       1815.00       111.65 o                         
   7  10   8          9.11        -87.93        87.93 o                         
   8  10   8       1080.94       1249.08       120.06 o                         
   9  10   8          0.93       -107.01       111.66 o                         
  10  10   8        776.15        867.41       146.85 o                         
  11  10   8          6.07        -91.53       224.64 o                         
  12  10   8        206.05        119.44       169.66 o                         
   1  11   8       1906.10       1641.73        76.94 o                         
   2  11   8        319.92        247.42        49.49 o                         
   3  11   8        128.03        144.70        50.89 o                         
   4  11   8        646.16        620.02        78.26 o                         
   5  11   8        878.60        899.16        75.90 o                         
   6  11   8        252.31        206.00        86.96 o                         
   7  11   8         51.47        -90.91        90.91 o                         
   8  11   8          2.35        -38.70       101.72 o                         
   9  11   8         66.68          7.68       116.74 o                         
  10  11   8          7.93       -132.57       132.57 o                         
  11  11   8          6.10       -146.63       146.63 o                         
  12  11   8          0.11       -164.76       164.76 o                         
   0  12   8       5982.74       5361.54       139.85 o                         
   1  12   8        957.26       1133.38        61.83 o                         
   2  12   8       8291.65       7669.37       135.85 o                         
   3  12   8        111.47         10.76        50.12 o                         
   4  12   8       5038.72       4511.63       177.28 o                         
   5  12   8          8.81        -66.12        66.12 o                         
   6  12   8        128.59         97.68       106.76 o                         
   7  12   8         46.28        -54.45       119.34 o                         
   8  12   8        804.01        958.27       118.86 o                         
   9  12   8          7.19        -31.78       155.51 o                         
  10  12   8        503.82        702.30       149.40 o                         
  11  12   8          0.08        -98.43       151.05 o                         
  12  12   8         85.32        -61.42       192.12 o                         
   1  13   8       1462.47       1402.38        67.21 o                         
   2  13   8         67.35        -47.84        69.32 o                         
   3  13   8       1336.44       1495.37        68.67 o                         
   4  13   8          0.20        -38.32        74.58 o                         
   5  13   8        960.78        960.91        99.92 o                         
   6  13   8         31.62        -87.70       122.14 o                         
   7  13   8        303.63        423.08       106.93 o                         
   8  13   8          2.09        -74.87       113.94 o                         
   9  13   8        462.05        573.57       133.71 o                         
  10  13   8         14.06         23.34       204.96 o                         
  11  13   8        130.43         26.84       157.51 o                         
  12  13   8         16.98       -169.30       169.30 o                         
   0  14   8       6162.77       5522.56       131.58 o                         
   1  14   8         44.76         33.08        47.59 o                         
   2  14   8       1062.42       1348.52        73.45 o                         
   3  14   8        815.10        789.91        67.95 o                         
   4  14   8        143.98        -70.16        70.16 o                         
   5  14   8        400.67        257.72       109.57 o                         
   6  14   8        658.75        683.68       105.26 o                         
   7  14   8        310.63        449.85       138.00 o                         
   8  14   8        544.93        385.65       122.98 o                         
   9  14   8         15.92        -80.05       127.01 o                         
  10  14   8        156.57         40.49       163.90 o                         
  11  14   8          2.51       -152.70       152.70 o                         
  12  14   8         14.04       -172.04       172.04 o                         
   1  15   8       3690.88       3632.32        87.84 o                         
   2  15   8        106.91         81.72        52.46 o                         
   3  15   8       3433.08       2953.00        83.03 o                         
   4  15   8        233.98        172.66        83.22 o                         
   5  15   8       1715.22       1822.56       123.79 o                         
   6  15   8        254.27        269.33       101.75 o                         
   7  15   8        183.64        135.99       116.05 o                         
   8  15   8          1.23        -70.45       169.42 o                         
   9  15   8        574.13        744.79       182.65 o                         
  10  15   8         27.65         38.90       145.58 o                         
  11  15   8        184.75         59.59       161.28 o                         
   0  16   8        409.57        420.64        74.32 o                         
   1  16   8         16.13        -62.26        62.26 o                         
   2  16   8        232.72        226.67        57.04 o                         
   3  16   8          3.05        -52.16        75.88 o                         
   4  16   8        201.92        257.93        68.97 o                         
   5  16   8        162.41          6.80       100.27 o                         
   6  16   8         14.35       -102.87       105.48 o                         
   7  16   8         26.04        -53.70       113.23 o                         
   8  16   8          8.34       -118.63       118.63 o                         
   9  16   8         11.51        -18.70       230.23 o                         
  10  16   8          1.13       -142.95       142.95 o                         
  11  16   8         10.72        -23.74       167.13 o                         
   1  17   8       1942.05       1863.44        76.16 o                         
   2  17   8          3.17          8.61        80.55 o                         
   3  17   8       1057.93       1271.61        89.66 o                         
   4  17   8        102.40        136.75        79.32 o                         
   5  17   8       1525.05       1262.04       125.81 o                         
   6  17   8         18.04       -108.19       108.19 o                         
   7  17   8        745.32        936.99       130.77 o                         
   8  17   8         38.41       -135.37       135.37 o                         
   9  17   8        338.00        532.30       145.35 o                         
  10  17   8          0.85       -145.71       145.71 o                         
  11  17   8        126.46        -75.33       165.03 o                         
   0  18   8       1858.37       2116.40       108.58 o                         
   1  18   8        156.70        154.24        77.96 o                         
   2  18   8        201.55         63.85        61.26 o                         
   3  18   8        324.89        311.17        73.99 o                         
   4  18   8        571.72        707.17        83.94 o                         
   5  18   8          6.35         84.38       106.90 o                         
   6  18   8        318.33        409.05       122.04 o                         
   7  18   8          0.13         -7.16       117.97 o                         
   8  18   8          6.70       -123.18       123.18 o                         
   9  18   8          3.27       -145.12       186.96 o                         
  10  18   8         46.08       -149.22       149.22 o                         
   1  19   8       1511.96       1520.58        77.54 o                         
   2  19   8        217.25        179.09        68.44 o                         
   3  19   8        109.85        -18.31        63.57 o                         
   4  19   8        173.03        290.71       118.50 o                         
   5  19   8        668.76        819.88       122.68 o                         
   6  19   8         36.31       -115.60       115.60 o                         
   7  19   8        211.82        198.50       122.29 o                         
   8  19   8          5.27       -117.49       131.88 o                         
   9  19   8         12.79        -65.10       139.68 o                         
  10  19   8         17.63        -99.16       152.22 o                         
   0  20   8        412.65        439.33       106.05 o                         
   1  20   8          8.33        -49.70        66.33 o                         
   2  20   8        524.54        620.46        73.36 o                         
   3  20   8         87.22         73.63        89.00 o                         
   4  20   8       1634.51       1721.22       153.48 o                         
   5  20   8         18.29        -60.38       115.38 o                         
   6  20   8        565.55        498.76       180.64 o                         
   7  20   8         11.18        -90.71       122.28 o                         
   8  20   8         90.20        -37.65       133.17 o                         
   9  20   8         15.65       -108.78       143.10 o                         
  10  20   8        162.03        -20.84       151.39 o                         
   1  21   8          2.94         53.33        71.15 o                         
   2  21   8        334.63        377.45       102.58 o                         
   3  21   8         25.27        104.05        98.58 o                         
   4  21   8          0.02         26.60       117.43 o                         
   5  21   8         42.11        -27.90       121.09 o                         
   6  21   8          5.35         42.82       121.92 o                         
   7  21   8         42.30        107.49       130.82 o                         
   8  21   8          0.26         43.95       140.23 o                         
   9  21   8          0.74       -114.69       147.28 o                         
   0  22   8        954.85       1145.04       122.25 o                         
   1  22   8         31.79         21.89        74.31 o                         
   2  22   8        926.58       1135.19        86.36 o                         
   3  22   8         10.55       -121.88       121.88 o                         
   4  22   8        587.82        558.46       131.56 o                         
   5  22   8          0.41        -62.60       124.63 o                         
   6  22   8        353.55        326.57       131.75 o                         
   7  22   8          1.72       -122.92       129.48 o                         
   8  22   8         74.92        -10.62       141.43 o                         
   9  22   8          0.41        -93.41       147.92 o                         
   1  23   8         26.52         29.43        95.76 o                         
   2  23   8         19.72         78.38        94.91 o                         
   3  23   8        122.66         44.03       120.80 o                         
   4  23   8         35.74         -7.23       141.26 o                         
   5  23   8         49.73        243.00       132.11 o                         
   6  23   8          2.00        -24.21       134.63 o                         
   7  23   8         20.76        -95.40       140.82 o                         
   8  23   8         16.07        -80.33       144.95 o                         
   0  24   8        408.72        591.80       129.98 o                         
   1  24   8          0.28         52.42        83.58 o                         
   2  24   8        129.91        176.51       103.81 o                         
   3  24   8        151.02         36.21       182.75 o                         
   4  24   8        112.50        226.80       136.14 o                         
   5  24   8         15.29         51.93       132.09 o                         
   6  24   8        211.43        268.95       146.89 o                         
   7  24   8         16.99        -94.08       144.49 o                         
   8  24   8        134.50        222.59       153.28 o                         
   1  25   8        492.33        731.00       100.41 o                         
   2  25   8          3.69         53.22       122.76 o                         
   3  25   8        226.09        376.70       142.75 o                         
   4  25   8          4.14        -59.61       174.67 o                         
   5  25   8         92.38        164.39       144.44 o                         
   6  25   8          3.47         14.13       148.67 o                         
   7  25   8         42.80         70.76       192.43 o                         
   0  26   8        249.98        377.56       143.60 o                         
   1  26   8         95.30         94.04       111.46 o                         
   2  26   8          2.54         42.93       145.62 o                         
   3  26   8         61.97         -8.45       173.43 o                         
   4  26   8          1.50        -46.54       144.84 o                         
   5  26   8          0.02       -147.85       147.85 o                         
   6  26   8         46.68        130.50       152.43 o                         
   7  26   8          0.77        -35.55       174.43 o                         
   1  27   8        209.28        405.32       125.33 o                         
   2  27   8          0.68       -153.98       153.98 o                         
   3  27   8        211.61        306.07       175.18 o                         
   4  27   8          4.65         84.39       157.71 o                         
   5  27   8         55.80         58.38       158.63 o                         
   6  27   8          0.69         19.43       161.28 o                         
   0  28   8         60.08         95.11       405.08 o                         
   1  28   8         16.15        238.87       159.01 o                         
   2  28   8         26.82        120.01       155.22 o                         
   3  28   8         15.97        143.72       177.56 o                         
   4  28   8         10.76         51.99       247.15 o                         
   5  28   8          9.84         61.87       169.92 o                         
   1  29   8        223.79        412.71       204.65 o                         
   2  29   8          6.56        144.94       175.48 o                         
   3  29   8         69.58         18.82       258.80 o                         
   0  30   8         67.59        127.84       368.31 o                         
   1  30   8          6.43        -75.24       224.11 o                         
   2  30   8         19.46       -108.84       379.26 o                         
   1   1   9        187.22        430.46        48.30 o                         
   2   1   9       1619.66       2211.63        68.84 o                         
   3   1   9       4604.68       4274.36        92.80 o                         
   4   1   9         36.21          8.66        44.61 o                         
   5   1   9      11878.89      11267.71       147.87 o                         
   6   1   9         16.15        -46.35        47.79 o                         
   7   1   9       1841.29       2098.33        77.82 o                         
   8   1   9         82.64         21.92        60.18 o                         
   9   1   9        487.06        655.99        74.35 o                         
  10   1   9        206.25        428.56        92.19 o                         
  11   1   9        245.85         47.31       127.91 o                         
  12   1   9          2.43       -173.96       216.44 o                         
  13   1   9         45.85         66.39       322.78 o                         
   0   2   9       9617.74       9785.30       184.07 o                         
   1   2   9       1116.24       1787.12        63.06 o                         
   2   2   9       3992.74       3952.06       106.86 o                         
   3   2   9       4958.16       4855.16        90.20 o                         
   4   2   9        159.32        152.99        49.31 o                         
   5   2   9          0.79        296.56        78.12 o                         
   6   2   9        292.17        332.61        58.99 o                         
   7   2   9        449.88        671.65        66.36 o                         
   8   2   9       1293.78       1092.90        76.55 o                         
   9   2   9          1.20        -66.37        76.66 o                         
  10   2   9        137.02        158.31        92.76 o                         
  11   2   9          4.15        -34.81       157.84 o                         
  12   2   9          0.78         41.57       217.95 o                         
  13   2   9          2.21       -150.19       247.76 o                         
   1   3   9       2348.61       2859.63       110.53 o                         
   2   3   9        911.50        993.66        53.95 o                         
   3   3   9        269.16        115.14        47.03 o                         
   4   3   9        170.25        130.07        48.33 o                         
   5   3   9       5484.55       5080.24       108.74 o                         
   6   3   9        248.06        211.87        58.31 o                         
   7   3   9       1762.27       1925.61        76.15 o                         
   8   3   9          0.33        -29.56        60.27 o                         
   9   3   9         35.32         73.23        77.01 o                         
  10   3   9         16.57        -98.85        98.85 o                         
  11   3   9         38.00        -77.69       118.49 o                         
  12   3   9          6.62        -58.44       168.84 o                         
  13   3   9         72.11        -47.95       246.38 o                         
   0   4   9        771.48        705.04        73.11 o                         
   1   4   9       1223.42       1528.80        84.88 o                         
   2   4   9       5862.04       5833.71        98.35 o                         
   3   4   9       5604.99       5067.85        94.26 o                         
   4   4   9       6756.88       6255.80       114.08 o                         
   5   4   9         30.40         18.29        47.66 o                         
   6   4   9       3003.76       2742.77       102.42 o                         
   7   4   9       1169.09       1618.60        70.03 o                         
   8   4   9        961.78        926.95        77.51 o                         
   9   4   9         86.71         45.20        77.18 o                         
  10   4   9        174.80        265.64       111.88 o                         
  11   4   9          1.78       -118.43       118.43 o                         
  12   4   9        100.99       -129.08       166.15 o                         
  13   4   9          0.22       -258.18       309.80 o                         
   1   5   9       1063.40       1154.06        66.94 o                         
   2   5   9        202.58        227.12        63.27 o                         
   3   5   9        106.01         43.45        51.97 o                         
   4   5   9        102.25        156.48        52.04 o                         
   5   5   9        345.36        262.39        50.92 o                         
   6   5   9        320.90        351.68        64.30 o                         
   7   5   9        100.13         99.79        66.31 o                         
   8   5   9          0.04        -70.00        70.00 o                         
   9   5   9        161.79         37.89        80.80 o                         
  10   5   9          0.57         31.44       122.51 o                         
  11   5   9          0.06        221.71       137.02 o                         
  12   5   9         26.61        100.98       280.50 o                         
  13   5   9          4.84       -316.94       316.94 o                         
   0   6   9       6054.29       6402.83       147.59 o                         
   1   6   9         32.33        -38.38        44.50 o                         
   2   6   9       1959.60       1803.33        74.76 o                         
   3   6   9       1425.55       1221.25        63.50 o                         
   4   6   9       5290.56       5106.71       109.97 o                         
   5   6   9        408.17        505.56        57.35 o                         
   6   6   9       7552.83       7014.59       175.03 o                         
   7   6   9        374.38        406.71        75.73 o                         
   8   6   9        203.11        228.85        76.29 o                         
   9   6   9        119.58         85.59       107.64 o                         
  10   6   9        468.49        698.41       149.28 o                         
  11   6   9         17.96       -135.98       135.98 o                         
  12   6   9        124.97        -43.23       159.18 o                         
  13   6   9          0.62        -84.78       327.58 o                         
   1   7   9        858.56       1361.72        60.91 o                         
   2   7   9       1518.68       1635.83        69.59 o                         
   3   7   9        932.82       1031.80        63.01 o                         
   4   7   9        915.60        840.79        83.58 o                         
   5   7   9        856.98        967.90        61.77 o                         
   6   7   9       1426.61       1407.83        98.72 o                         
   7   7   9        620.25        540.27        85.22 o                         
   8   7   9         95.44         52.81        79.55 o                         
   9   7   9        170.59        171.87       122.81 o                         
  10   7   9          5.24         83.03       121.26 o                         
  11   7   9         23.40        -80.66       131.57 o                         
  12   7   9          0.08        -65.66       156.59 o                         
  13   7   9         24.22       -104.29       227.20 o                         
   0   8   9         89.19         49.57       116.14 o                         
   1   8   9        103.65         73.73        49.76 o                         
   2   8   9       2938.89       3060.40        81.11 o                         
   3   8   9        761.73        703.25        60.12 o                         
   4   8   9       1062.88        984.31        59.72 o                         
   5   8   9        257.78        209.61        64.36 o                         
   6   8   9       2276.94       2182.05        96.83 o                         
   7   8   9        904.41        940.98        81.93 o                         
   8   8   9        558.24        578.20       108.72 o                         
   9   8   9         46.17        -31.38       119.21 o                         
  10   8   9        170.16        206.59       124.63 o                         
  11   8   9          2.06       -140.90       140.90 o                         
  12   8   9         32.57       -132.10       200.27 o                         
  13   8   9         15.20       -102.77       305.52 o                         
   1   9   9       1589.33       1641.55        65.25 o                         
   2   9   9          0.05        -48.37        52.69 o                         
   3   9   9       5090.78       4662.74        96.99 o                         
   4   9   9          0.25        -13.57        51.04 o                         
   5   9   9       2228.19       2096.53        95.20 o                         
   6   9   9         28.07         17.49        67.92 o                         
   7   9   9       1221.56       1129.18        86.74 o                         
   8   9   9         94.39         34.80       101.81 o                         
   9   9   9        438.02        586.05       122.33 o                         
  10   9   9         24.04       -123.49       123.49 o                         
  11   9   9        115.98        -65.29       144.62 o                         
  12   9   9          0.68        -69.87       179.71 o                         
   0  10   9        712.22        898.22       112.16 o                         
   1  10   9         60.17        -51.43        51.43 o                         
   2  10   9       1108.47       1229.61        83.04 o                         
   3  10   9         69.32         78.16        51.89 o                         
   4  10   9        166.18        201.46        65.98 o                         
   5  10   9        304.84        271.49        69.25 o                         
   6  10   9        621.74        549.93        76.21 o                         
   7  10   9        743.50        499.44       102.70 o                         
   8  10   9          0.17        -45.42       104.67 o                         
   9  10   9         22.05         94.53       115.69 o                         
  10  10   9          7.85        -68.51       184.55 o                         
  11  10   9          9.88          4.74       151.67 o                         
  12  10   9          0.16       -171.81       171.81 o                         
   1  11   9        870.03        808.67        60.24 o                         
   2  11   9        461.47        413.00        54.65 o                         
   3  11   9       4462.23       3749.55        92.90 o                         
   4  11   9         18.73        -56.98        66.37 o                         
   5  11   9       5507.64       5243.97       127.81 o                         
   6  11   9        218.30         83.83        72.66 o                         
   7  11   9        248.05        173.67        99.10 o                         
   8  11   9        378.31        437.07       112.19 o                         
   9  11   9        461.79        530.65       127.31 o                         
  10  11   9         15.71       -129.80       129.80 o                         
  11  11   9         61.08       -148.44       148.44 o                         
  12  11   9          0.18       -167.10       167.10 o                         
   0  12   9       1007.33       1145.31        80.14 o                         
   1  12   9        251.44        189.92        63.89 o                         
   2  12   9       4129.61       3979.18        93.81 o                         
   3  12   9        125.07        244.79        55.81 o                         
   4  12   9        345.18        333.28        73.32 o                         
   5  12   9         24.17         47.07        71.28 o                         
   6  12   9          5.39        -71.98        71.98 o                         
   7  12   9          3.96       -101.43       101.43 o                         
   8  12   9        150.18        143.79       140.60 o                         
   9  12   9          1.96        -77.77       126.80 o                         
  10  12   9         79.66       -137.51       137.51 o                         
  11  12   9         15.91       -127.65       241.39 o                         
  12  12   9          0.31       -197.31       220.79 o                         
   1  13   9       1114.38       1065.20        66.78 o                         
   2  13   9        468.86        429.37        65.36 o                         
   3  13   9       1696.40       1789.89        74.10 o                         
   4  13   9         46.52        -69.65        69.65 o                         
   5  13   9        353.48        170.05        75.04 o                         
   6  13   9         74.72          8.75        93.41 o                         
   7  13   9       1086.34       1110.07       122.21 o                         
   8  13   9         82.06         -5.89       109.24 o                         
   9  13   9        219.60        248.82       131.80 o                         
  10  13   9          9.77       -137.20       137.20 o                         
  11  13   9          4.99       -163.53       163.53 o                         
  12  13   9          7.36       -236.33       236.33 o                         
   0  14   9         59.64         49.00        69.86 o                         
   1  14   9        119.31        157.69        61.47 o                         
   2  14   9       3747.14       3326.59        92.65 o                         
   3  14   9         58.45        -42.87        58.22 o                         
   4  14   9        476.35        425.23        94.98 o                         
   5  14   9        155.53        175.01        77.97 o                         
   6  14   9        791.49        978.28       110.51 o                         
   7  14   9          5.90        237.93       140.36 o                         
   8  14   9        587.88        517.97       174.83 o                         
   9  14   9        105.21         25.16       131.13 o                         
  10  14   9         47.72       -167.21       167.21 o                         
  11  14   9          3.59       -214.61       214.61 o                         
   1  15   9        406.60        542.02        61.17 o                         
   2  15   9         19.13         -9.88        54.57 o                         
   3  15   9          4.92        163.20        66.65 o                         
   4  15   9        355.09        284.66        92.83 o                         
   5  15   9          2.51         41.13        93.38 o                         
   6  15   9          0.13         71.86       197.45 o                         
   7  15   9        508.32        364.56       147.32 o                         
   8  15   9         80.35        -41.42       122.25 o                         
   9  15   9          3.27         86.68       136.12 o                         
  10  15   9         57.34        -61.73       147.89 o                         
  11  15   9          1.33          8.74       161.64 o                         
   0  16   9       1522.92       1288.51        87.30 o                         
   1  16   9         32.94        -52.05        58.27 o                         
   2  16   9        975.06        939.67        66.73 o                         
   3  16   9       1045.56        949.88        92.26 o                         
   4  16   9       1181.16       1323.57       137.72 o                         
   5  16   9         94.97         98.29       118.92 o                         
   6  16   9        768.32        935.76       178.67 o                         
   7  16   9          0.20       -110.93       110.93 o                         
   8  16   9        567.99        616.50       141.15 o                         
   9  16   9        168.58         29.06       132.89 o                         
  10  16   9        100.79        -91.52       149.17 o                         
  11  16   9          2.35       -132.45       201.53 o                         
   1  17   9       1498.40       1486.88        73.38 o                         
   2  17   9          1.35          3.36        59.83 o                         
   3  17   9        103.03        163.84        65.97 o                         
   4  17   9        168.29        190.31        74.51 o                         
   5  17   9          2.99        124.31       101.51 o                         
   6  17   9          5.86        -18.67       112.09 o                         
   7  17   9        158.60         33.28       118.42 o                         
   8  17   9         80.16        -87.22       129.78 o                         
   9  17   9         28.09        178.20       138.23 o                         
  10  17   9         10.21        -43.07       187.97 o                         
  11  17   9          2.00        -92.92       168.17 o                         
   0  18   9        692.10        883.94        91.12 o                         
   1  18   9        404.54        453.41        83.95 o                         
   2  18   9         67.81         58.94       104.21 o                         
   3  18   9         14.22         66.83        88.66 o                         
   4  18   9       1319.21       1420.34       189.40 o                         
   5  18   9         94.89        -58.27       110.84 o                         
   6  18   9        580.69        485.10       122.63 o                         
   7  18   9          7.30       -122.42       122.42 o                         
   8  18   9        138.21        250.86       133.28 o                         
   9  18   9          9.44       -137.27       139.78 o                         
  10  18   9         12.94       -154.03       154.03 o                         
   1  19   9       1314.52       1269.02        79.34 o                         
   2  19   9         68.00        -14.63        66.97 o                         
   3  19   9        248.69        159.65        94.34 o                         
   4  19   9        168.99        363.15       121.06 o                         
   5  19   9        115.55          5.33       113.71 o                         
   6  19   9         11.00       -114.40       114.40 o                         
   7  19   9        332.68        271.61       129.76 o                         
   8  19   9        121.13         22.37       128.29 o                         
   9  19   9         62.35         36.61       149.35 o                         
  10  19   9          7.30       -153.21       153.21 o                         
   0  20   9        390.71        325.04        92.23 o                         
   1  20   9         49.58         29.94        68.59 o                         
   2  20   9        240.00        182.47       106.28 o                         
   3  20   9         86.60         92.89        78.85 o                         
   4  20   9        317.79        296.42       119.59 o                         
   5  20   9        131.29        130.73       117.12 o                         
   6  20   9          0.51         37.65       120.71 o                         
   7  20   9         60.11         -7.55       125.49 o                         
   8  20   9         72.46        -19.64       135.21 o                         
   9  20   9          5.25         34.95       150.29 o                         
  10  20   9          3.69        118.14       157.84 o                         
   1  21   9        278.64        191.46        82.59 o                         
   2  21   9         10.63          7.57        72.79 o                         
   3  21   9       1386.99       1676.54       102.04 o                         
   4  21   9         10.35        -55.24       117.15 o                         
   5  21   9        202.99         -5.50       118.70 o                         
   6  21   9          5.90        160.93       127.73 o                         
   7  21   9        183.51        206.49       133.28 o                         
   8  21   9         29.94         -7.73       141.36 o                         
   9  21   9         39.19         34.98       151.03 o                         
   0  22   9        152.08        252.34       113.68 o                         
   1  22   9          3.40        -24.92        77.10 o                         
   2  22   9         11.80         78.09        79.36 o                         
   3  22   9         89.81        177.41        93.00 o                         
   4  22   9         16.18        160.44       124.74 o                         
   5  22   9          6.98        -95.32       125.90 o                         
   6  22   9          8.37         84.95       129.83 o                         
   7  22   9          0.02       -141.99       141.99 o                         
   8  22   9         20.05         -7.93       172.52 o                         
   9  22   9          0.17        -41.68       151.59 o                         
   1  23   9        146.67        128.10        87.05 o                         
   2  23   9          0.02          4.95        96.37 o                         
   3  23   9        336.83        376.87       123.26 o                         
   4  23   9          2.66       -100.21       126.44 o                         
   5  23   9        202.50         56.16       130.91 o                         
   6  23   9         67.93         -2.68       150.51 o                         
   7  23   9         35.77        -30.63       139.93 o                         
   8  23   9          2.41         87.56       151.49 o                         
   0  24   9        253.13        377.65       127.53 o                         
   1  24   9          1.08         11.32       100.75 o                         
   2  24   9        147.81        291.97       106.57 o                         
   3  24   9         24.59         16.03       125.99 o                         
   4  24   9        270.43        287.13       136.64 o                         
   5  24   9          7.84         21.21       136.31 o                         
   6  24   9          1.16        -53.87       137.61 o                         
   7  24   9          4.15       -108.50       146.94 o                         
   8  24   9         35.51         57.77       156.80 o                         
   1  25   9          1.06        137.20       104.51 o                         
   2  25   9         17.06         -6.51       122.98 o                         
   3  25   9         79.73         53.62       133.30 o                         
   4  25   9         14.70        -78.67       136.50 o                         
   5  25   9         10.68        109.37       142.53 o                         
   6  25   9         60.61        316.95       150.10 o                         
   7  25   9         64.23         91.26       152.10 o                         
   0  26   9         59.04         86.58       137.99 o                         
   1  26   9          0.73        -59.48       111.42 o                         
   2  26   9        265.96        347.36       151.63 o                         
   3  26   9         24.25         -9.77       193.72 o                         
   4  26   9        125.93         80.88       225.47 o                         
   5  26   9         43.15        -57.66       216.23 o                         
   6  26   9         91.39        171.78       155.44 o                         
   1  27   9          4.15         88.32       119.58 o                         
   2  27   9          0.29       -138.31       148.71 o                         
   3  27   9         74.83         96.17       234.36 o                         
   4  27   9          1.62         29.93       381.35 o                         
   5  27   9         10.81         18.87       161.31 o                         
   0  28   9         93.29        101.54       208.37 o                         
   1  28   9          1.77         50.98       157.49 o                         
   2  28   9         67.97         74.40       156.50 o                         
   3  28   9          0.81        -20.21       177.18 o                         
   4  28   9         45.32        -30.67       179.01 o                         
   1  29   9        110.73        121.17       165.34 o                         
   2  29   9         17.42         71.24       168.79 o                         
   3  29   9          1.38       -134.34       335.54 o                         
   0  30   9         16.43         22.07       626.53 o                         
   1  30   9          0.12       -119.26       373.92 o                         
   0   0  10      33632.47      38310.60       781.48 o                         
   1   0  10      28255.02      30828.62       457.94 o                         
   2   0  10      52281.58      58785.21       818.06 o                         
   3   0  10        501.10        373.84        74.97 o                         
   4   0  10       6426.87       6216.86       150.82 o                         
   5   0  10        185.01        240.07        92.42 o                         
   6   0  10       5346.71       4814.17       170.26 o                         
   7   0  10        153.15         42.55        80.06 o                         
   8   0  10       5266.15       5247.35       177.65 o                         
   9   0  10         16.62         72.84        99.34 o                         
  10   0  10       3012.03       3750.96       176.64 o                         
  11   0  10          0.82        -29.50       157.12 o                         
  12   0  10        355.48        571.73       303.71 o                         
  13   0  10          5.60         31.49       426.62 o                         
   1   1  10      13035.68      14700.62       178.71 o                         
   2   1  10       1358.09       1537.85        65.10 o                         
   3   1  10        101.87         97.41        57.16 o                         
   4   1  10          0.62         65.53        54.76 o                         
   5   1  10        500.68        505.67        57.95 o                         
   6   1  10        217.57        384.83        61.51 o                         
   7   1  10       1084.85       1094.88        68.83 o                         
   8   1  10         54.86        479.29       108.04 o                         
   9   1  10        172.30        268.05        71.00 o                         
  10   1  10          0.58        662.24        93.30 o                         
  11   1  10         66.80       -130.98       130.98 o                         
  12   1  10         10.77        161.91       231.17 o                         
  13   1  10         21.40        102.60       312.85 o                         
   0   2  10      43550.29      45171.55       642.22 o                         
   1   2  10        541.91        542.99        54.07 o                         
   2   2  10      32042.44      35497.55       366.82 o                         
   3   2  10          9.06        -47.95        47.95 o                         
   4   2  10       2895.24       2817.37        82.81 o                         
   5   2  10        578.00        656.17        63.17 o                         
   6   2  10       3300.09       3094.06        94.43 o                         
   7   2  10          2.51        239.25        58.86 o                         
   8   2  10       2276.43       2345.65        89.03 o                         
   9   2  10         17.34        199.68        70.25 o                         
  10   2  10       1190.76       1508.31       102.84 o                         
  11   2  10          8.06        223.47       148.17 o                         
  12   2  10        357.13        715.33       241.73 o                         
  13   2  10          0.46        322.54       328.13 o                         
   1   3  10      17854.42      19399.65       220.57 o                         
   2   3  10       1755.26       1781.63        94.63 o                         
   3   3  10       6916.59       7051.09       112.79 o                         
   4   3  10        894.57        919.04        61.04 o                         
   5   3  10       7756.84       7576.22       123.56 o                         
   6   3  10       1079.58        874.84        67.04 o                         
   7   3  10       5868.75       5512.25       131.04 o                         
   8   3  10         14.15        239.82        63.67 o                         
   9   3  10       1499.11       2020.77       100.86 o                         
  10   3  10         49.94        286.92        90.93 o                         
  11   3  10        524.07       1002.55       139.80 o                         
  12   3  10          1.91        208.10       182.04 o                         
  13   3  10        151.73        311.22       263.46 o                         
   0   4  10       4523.20       4949.10       136.86 o                         
   1   4  10       1102.48       1570.37        81.44 o                         
   2   4  10       1111.40       1469.63        93.22 o                         
   3   4  10         15.79        122.24        49.43 o                         
   4   4  10       1244.73       1402.50        66.01 o                         
   5   4  10        412.05        715.12        64.73 o                         
   6   4  10        553.92        446.70        61.02 o                         
   7   4  10         58.71        278.90        60.38 o                         
   8   4  10        723.08        713.07        89.39 o                         
   9   4  10        290.38        517.42        82.88 o                         
  10   4  10        411.19        513.21       119.13 o                         
  11   4  10          3.70        648.96       177.61 o                         
  12   4  10         38.83         -7.20       195.78 o                         
  13   4  10          3.86        -18.08       568.43 o                         
   1   5  10      19315.92      21906.47       244.21 o                         
   2   5  10        106.51        180.56        49.70 o                         
   3   5  10      14845.25      15397.11       187.27 o                         
   4   5  10        216.33        403.77        54.86 o                         
   5   5  10      16144.43      15132.41       208.96 o                         
   6   5  10         20.91         21.95        57.03 o                         
   7   5  10       2428.63       2368.82        84.51 o                         
   8   5  10        362.42        177.96        74.55 o                         
   9   5  10       1080.54       1461.23       123.54 o                         
  10   5  10          0.17       -121.61       121.61 o                         
  11   5  10       1194.06       1868.02       164.95 o                         
  12   5  10         23.30       -111.39       192.69 o                         
  13   5  10        264.01        293.46       342.03 o                         
   0   6  10        103.16        217.81        96.47 o                         
   1   6  10         59.48        125.30        60.43 o                         
   2   6  10       2325.83       2070.53        72.45 o                         
   3   6  10        529.37        663.37        60.25 o                         
   4   6  10         54.30        -38.93        52.27 o                         
   5   6  10        896.06       1037.11        65.75 o                         
   6   6  10       1307.07       1198.61        71.30 o                         
   7   6  10         11.60         90.13        71.48 o                         
   8   6  10        318.97        207.28        91.80 o                         
   9   6  10          2.68         76.82       109.72 o                         
  10   6  10          0.96         23.84       121.14 o                         
  11   6  10          4.53        378.51       174.57 o                         
  12   6  10          7.03        -99.64       184.13 o                         
  13   6  10          2.49       -168.14       331.79 o                         
   1   7  10      10682.62      11020.44       146.84 o                         
   2   7  10        261.75        319.43        57.42 o                         
   3   7  10       9754.42       9578.06       147.17 o                         
   4   7  10       1428.55       1365.79        82.21 o                         
   5   7  10      10116.00       9465.19       247.58 o                         
   6   7  10          3.31        -43.12        66.42 o                         
   7   7  10       1909.11       1782.03        94.81 o                         
   8   7  10        473.82        529.10       105.22 o                         
   9   7  10       1546.66       1827.08       139.29 o                         
  10   7  10          0.00       -129.58       135.24 o                         
  11   7  10        807.65       1004.01       153.17 o                         
  12   7  10         17.75        109.88       267.15 o                         
   0   8  10       8058.70       7171.80       166.47 o                         
   1   8  10       1953.89       1670.86        70.67 o                         
   2   8  10      18762.83      18030.39       212.29 o                         
   3   8  10         79.58         44.68        56.22 o                         
   4   8  10       1572.15       1495.79        69.67 o                         
   5   8  10       1100.69       1095.86        80.23 o                         
   6   8  10       1084.10       1137.62        83.38 o                         
   7   8  10        136.70        243.13        76.73 o                         
   8   8  10       1443.01       1399.09        95.41 o                         
   9   8  10         37.28         78.58       198.19 o                         
  10   8  10        653.67        719.73       170.51 o                         
  11   8  10          1.07        -18.87       155.06 o                         
  12   8  10        110.15        -11.24       159.58 o                         
   1   9  10       5576.27       5334.76       103.18 o                         
   2   9  10       1811.14       1966.75        75.04 o                         
   3   9  10       2818.48       2481.88        86.24 o                         
   4   9  10          9.32         -0.63        53.71 o                         
   5   9  10       3061.89       2776.28       105.42 o                         
   6   9  10        194.74        203.10        73.25 o                         
   7   9  10        235.47        -74.87        74.87 o                         
   8   9  10         11.39        129.81       106.44 o                         
   9   9  10        241.37        236.13       118.99 o                         
  10   9  10         31.30        292.83       198.01 o                         
  11   9  10        102.85        -63.24       215.44 o                         
  12   9  10          3.22       -205.88       205.88 o                         
   0  10  10       4133.18       3913.51       178.24 o                         
   1  10  10        369.58        209.74        55.67 o                         
   2  10  10      15069.50      14542.46       190.65 o                         
   3  10  10        340.45        284.06        56.67 o                         
   4  10  10      10221.05       9432.13       158.71 o                         
   5  10  10          0.03        -68.50        68.50 o                         
   6  10  10       2390.31       2286.49       104.62 o                         
   7  10  10          6.64        -74.24        74.24 o                         
   8  10  10       2189.59       2523.95       142.49 o                         
   9  10  10         40.49         -5.06       118.95 o                         
  10  10  10       1403.85       1774.72       163.55 o                         
  11  10  10          0.05       -164.85       164.85 o                         
  12  10  10        321.76        345.20       173.38 o                         
   1  11  10         17.05         14.04        55.65 o                         
   2  11  10       1415.59       1533.18        78.10 o                         
   3  11  10        812.14        592.71        62.87 o                         
   4  11  10         76.98        133.68        68.86 o                         
   5  11  10        608.67        552.98        79.13 o                         
   6  11  10         39.32         19.86        88.09 o                         
   7  11  10          0.80        -97.55        97.55 o                         
   8  11  10          1.94         63.00       126.36 o                         
   9  11  10        118.94         62.10       120.63 o                         
  10  11  10          0.86         68.25       146.79 o                         
  11  11  10          1.51       -155.39       155.39 o                         
  12  11  10          0.74       -104.18       168.43 o                         
   0  12  10       7354.25       6637.27       163.01 o                         
   1  12  10        643.29        490.75        66.42 o                         
   2  12  10      10665.44      10273.52       148.72 o                         
   3  12  10        146.62        120.27        57.56 o                         
   4  12  10       9359.96       8751.66       145.91 o                         
   5  12  10        442.48        356.36        78.33 o                         
   6  12  10       1437.71       1402.76        94.58 o                         
   7  12  10         29.97         50.59       100.76 o                         
   8  12  10       1237.64       1273.89       130.07 o                         
   9  12  10         11.79        -76.18       125.82 o                         
  10  12  10        800.92        966.38       157.24 o                         
  11  12  10          3.60        -31.50       154.97 o                         
  12  12  10        206.53        105.38       180.26 o                         
   1  13  10       2290.88       2271.10        97.84 o                         
   2  13  10        206.78         70.99        76.41 o                         
   3  13  10       4433.38       4182.75       114.81 o                         
   4  13  10          2.45         -5.55        61.41 o                         
   5  13  10       1035.35       1086.55        90.06 o                         
   6  13  10         32.20        -57.55        78.11 o                         
   7  13  10        704.76        936.34       123.56 o                         
   8  13  10          6.70         31.40       154.69 o                         
   9  13  10        850.20       1202.31       176.63 o                         
  10  13  10          1.43        -55.83       207.36 o                         
  11  13  10        132.39         72.51       160.41 o                         
  12  13  10          7.70       -182.38       281.61 o                         
   0  14  10       6955.39       6587.18       307.19 o                         
   1  14  10          5.15         87.47        81.85 o                         
   2  14  10       1435.75       1319.28        77.15 o                         
   3  14  10        411.80        361.05        64.16 o                         
   4  14  10        594.49        682.70        85.41 o                         
   5  14  10         58.57        -22.55        78.80 o                         
   6  14  10       1071.48       1028.03       114.69 o                         
   7  14  10        226.97        254.57       122.97 o                         
   8  14  10       1018.75        927.61       137.38 o                         
   9  14  10          0.82         58.17       132.09 o                         
  10  14  10        184.20        263.75       185.44 o                         
  11  14  10          0.18       -189.30       189.30 o                         
   1  15  10       6893.14       6569.55       137.45 o                         
   2  15  10         47.26         -6.59        63.03 o                         
   3  15  10       9076.59       9314.67       149.90 o                         
   4  15  10        107.22         12.96        79.88 o                         
   5  15  10       1328.74       1305.23        98.44 o                         
   6  15  10        258.25        126.52       130.29 o                         
   7  15  10        715.79        995.83       124.25 o                         
   8  15  10         21.58        -31.88       123.69 o                         
   9  15  10       1164.34       1526.78       159.05 o                         
  10  15  10          0.01       -159.66       159.66 o                         
  11  15  10        235.69        212.72       169.07 o                         
   0  16  10        992.48        675.47        82.24 o                         
   1  16  10        178.71        181.22        63.53 o                         
   2  16  10         18.09        -47.17        70.00 o                         
   3  16  10         40.04        187.05        72.46 o                         
   4  16  10        118.45        -23.74        94.52 o                         
   5  16  10        125.24        189.37       120.25 o                         
   6  16  10         48.59        150.33       207.35 o                         
   7  16  10          1.02       -110.14       116.30 o                         
   8  16  10          0.27       -125.10       125.10 o                         
   9  16  10         17.72        100.92       140.03 o                         
  10  16  10          1.37        -79.00       149.51 o                         
  11  16  10          5.51       -164.40       164.40 o                         
   1  17  10       3628.08       3493.54       108.05 o                         
   2  17  10         14.13        -17.81        62.11 o                         
   3  17  10       3830.14       3849.99       102.20 o                         
   4  17  10        101.35        175.25        77.47 o                         
   5  17  10       1793.09       2144.63       141.54 o                         
   6  17  10          0.01        -70.76       115.32 o                         
   7  17  10        950.40       1022.18       137.03 o                         
   8  17  10          5.52        -94.39       127.08 o                         
   9  17  10        701.17        871.01       155.04 o                         
  10  17  10          0.92       -152.69       152.69 o                         
   0  18  10       1533.66       1486.46       149.52 o                         
   1  18  10        108.99        104.82        86.13 o                         
   2  18  10        862.47        996.58        90.54 o                         
   3  18  10          3.28         83.84        79.50 o                         
   4  18  10        720.41        869.65       186.84 o                         
   5  18  10         20.73         59.44       134.91 o                         
   6  18  10        581.34        487.43       124.01 o                         
   7  18  10         68.93        -22.26       123.60 o                         
   8  18  10        147.36        230.90       133.91 o                         
   9  18  10          0.61       -151.24       151.24 o                         
  10  18  10         90.63         72.64       207.25 o                         
   1  19  10       1506.32       1375.85        81.49 o                         
   2  19  10        107.22         16.10        71.73 o                         
   3  19  10       1282.17       1514.15        91.87 o                         
   4  19  10        198.60        315.36       150.31 o                         
   5  19  10        380.15        284.68       120.54 o                         
   6  19  10          1.95       -118.13       118.13 o                         
   7  19  10        454.27        312.73       149.53 o                         
   8  19  10          0.49        -34.42       133.47 o                         
   9  19  10         49.41       -110.76       147.52 o                         
  10  19  10          8.83        -81.62       158.49 o                         
   0  20  10        633.88        602.00       109.87 o                         
   1  20  10          8.53        -41.61        70.17 o                         
   2  20  10       1184.38       1448.77        85.85 o                         
   3  20  10         10.00       -105.20       114.25 o                         
   4  20  10       2374.82       2432.93       238.94 o                         
   5  20  10          8.39        -16.48       120.97 o                         
   6  20  10       1193.16       1274.37       143.39 o                         
   7  20  10         25.41       -127.06       127.06 o                         
   8  20  10        249.77        548.48       148.23 o                         
   9  20  10          8.76        -69.33       149.39 o                         
   1  21  10          5.80         82.86        74.53 o                         
   2  21  10        436.39        472.57        80.65 o                         
   3  21  10         41.22        -27.23        92.31 o                         
   4  21  10          2.53        -26.19       129.46 o                         
   5  21  10          3.80       -122.64       122.64 o                         
   6  21  10          1.41         73.94       128.77 o                         
   7  21  10         91.16         26.80       133.61 o                         
   8  21  10         13.24         25.04       139.66 o                         
   9  21  10          5.74        -79.12       150.42 o                         
   0  22  10       1879.05       1670.00       134.67 o                         
   1  22  10         64.05         91.20        81.12 o                         
   2  22  10       1240.51       1683.76        96.94 o                         
   3  22  10          4.25         42.87        94.42 o                         
   4  22  10       1164.78       1430.89       215.46 o                         
   5  22  10          0.06        -40.99       138.23 o                         
   6  22  10        733.22        863.26       145.77 o                         
   7  22  10         25.90         13.75       133.93 o                         
   8  22  10        138.02        272.05       151.01 o                         
   1  23  10         90.36        264.24        89.66 o                         
   2  23  10         42.98        118.73        95.08 o                         
   3  23  10        322.69        494.30       130.54 o                         
   4  23  10          1.77        -31.65       131.93 o                         
   5  23  10        111.28        176.41       141.69 o                         
   6  23  10          0.35         29.49       146.31 o                         
   7  23  10         54.09        -23.51       141.79 o                         
   8  23  10         33.12        158.83       156.20 o                         
   0  24  10        764.95        650.77       132.63 o                         
   1  24  10          2.02         38.45        89.30 o                         
   2  24  10        353.84        458.15       158.47 o                         
   3  24  10         65.10         50.42       130.58 o                         
   4  24  10        179.32        257.67       143.17 o                         
   5  24  10          1.53         33.08       142.47 o                         
   6  24  10        312.78        377.29       148.91 o                         
   7  24  10          0.63        123.55       150.98 o                         
   1  25  10        836.22       1366.84       116.95 o                         
   2  25  10          1.43        111.52       114.01 o                         
   3  25  10        507.20        743.31       148.48 o                         
   4  25  10          5.33        -87.20       167.21 o                         
   5  25  10        148.16        219.17       150.66 o                         
   6  25  10          0.57          7.57       147.29 o                         
   7  25  10        133.47        256.36       159.47 o                         
   0  26  10        174.71        210.11       166.38 o                         
   1  26  10         55.04         54.21       115.69 o                         
   2  26  10         71.10       -102.72       208.76 o                         
   3  26  10         44.87        292.24       168.70 o                         
   4  26  10          0.74        -16.68       150.82 o                         
   5  26  10          2.79       -157.40       252.46 o                         
   6  26  10         21.19        -31.04       156.19 o                         
   1  27  10        364.96        467.56       222.70 o                         
   2  27  10          0.05         49.10       149.47 o                         
   3  27  10        410.78        518.23       174.55 o                         
   4  27  10         11.76       -207.32       320.07 o                         
   5  27  10        160.40        292.05       169.21 o                         
   0  28  10         74.25        342.11       238.00 o                         
   1  28  10         24.98       -124.16       155.91 o                         
   2  28  10         24.68        -19.49       158.67 o                         
   3  28  10         10.61        125.13       288.82 o                         
   4  28  10         37.03       -182.54       263.91 o                         
   1  29  10        310.16        545.80       172.62 o                         
   2  29  10          9.49        -59.44       171.46 o                         
   3  29  10        112.14        324.34       536.89 o                         
   1   1  11        147.62        366.46        53.97 o                         
   2   1  11       2279.35       2551.28       152.78 o                         
   3   1  11        143.78         68.10        50.76 o                         
   4   1  11        101.78        105.03        53.40 o                         
   5   1  11        205.56        198.38        60.42 o                         
   6   1  11        209.57         60.89        66.58 o                         
   7   1  11        240.09        141.05        61.30 o                         
   8   1  11         73.33        251.50        75.94 o                         
   9   1  11         78.30        109.44       101.57 o                         
  10   1  11        100.68         78.48        92.63 o                         
  11   1  11          2.35       -133.67       133.67 o                         
  12   1  11         64.25         53.86       235.73 o                         
  13   1  11          6.81        -11.32       313.75 o                         
   0   2  11       2333.18       2862.97       119.23 o                         
   1   2  11        387.30        527.27        56.77 o                         
   2   2  11          3.91        -50.90        50.90 o                         
   3   2  11        236.18        456.65        58.69 o                         
   4   2  11         47.90         -0.81        52.77 o                         
   5   2  11         68.16         25.33        57.15 o                         
   6   2  11          0.27          5.73        59.96 o                         
   7   2  11          0.31        -40.33        59.07 o                         
   8   2  11        469.72        486.34        69.99 o                         
   9   2  11         39.79        -58.57        95.99 o                         
  10   2  11          0.62         53.38        92.15 o                         
  11   2  11          8.31       -115.91       182.90 o                         
  12   2  11          8.29         -4.84       249.38 o                         
  13   2  11          5.27       -142.02       313.84 o                         
   1   3  11       1239.82       1422.08        84.95 o                         
   2   3  11        198.99         60.91        52.40 o                         
   3   3  11        345.24        266.62        54.94 o                         
   4   3  11        240.14        303.85        57.08 o                         
   5   3  11        286.14        207.50        59.20 o                         
   6   3  11         24.05        -57.42        57.42 o                         
   7   3  11        160.38        165.37        63.34 o                         
   8   3  11          1.39         39.73        65.24 o                         
   9   3  11        201.87        178.51        86.02 o                         
  10   3  11          2.29        -73.34        90.48 o                         
  11   3  11         36.47         18.07       164.35 o                         
  12   3  11         20.48        -25.84       222.81 o                         
  13   3  11          6.10       -257.46       386.61 o                         
   0   4  11         84.65        128.32        81.80 o                         
   1   4  11          0.45          4.54        51.76 o                         
   2   4  11         67.02         47.69        53.96 o                         
   3   4  11       1630.49       1434.76        69.28 o                         
   4   4  11        135.32         25.50        54.24 o                         
   5   4  11         42.19         19.20        59.12 o                         
   6   4  11         51.03         33.43        59.72 o                         
   7   4  11        548.75        308.89        64.24 o                         
   8   4  11        183.27        118.24        70.71 o                         
   9   4  11        160.01        -24.85        84.83 o                         
  10   4  11         49.65         56.39       125.84 o                         
  11   4  11          7.10        -79.98       180.63 o                         
  12   4  11          2.30       -119.94       290.99 o                         
  13   4  11          2.40        -91.51       295.47 o                         
   1   5  11       1635.28       1619.20        71.10 o                         
   2   5  11        663.70        773.54        60.02 o                         
   3   5  11        124.46        131.71        56.34 o                         
   4   5  11        111.77        104.65        55.68 o                         
   5   5  11        988.52       1029.91        73.37 o                         
   6   5  11        129.40        -28.79        58.54 o                         
   7   5  11        398.51        348.03        73.97 o                         
   8   5  11          3.67        -63.17        96.64 o                         
   9   5  11         17.58        -72.61        90.24 o                         
  10   5  11          0.02       -119.81       119.81 o                         
  11   5  11         14.80       -111.08       160.31 o                         
  12   5  11         10.95        -14.60       188.97 o                         
   0   6  11       1152.39       1482.01       138.85 o                         
   1   6  11        133.04        121.56        54.15 o                         
   2   6  11       1685.61       1558.93       108.41 o                         
   3   6  11       1576.41       1546.73        70.52 o                         
   4   6  11        679.66        575.33        62.06 o                         
   5   6  11        133.05         46.97        74.86 o                         
   6   6  11        222.14        233.36        73.06 o                         
   7   6  11        439.19        213.49        76.76 o                         
   8   6  11         19.37        -29.55        80.46 o                         
   9   6  11         33.42        -52.42       115.21 o                         
  10   6  11         13.80         49.06       123.78 o                         
  11   6  11         32.80        -92.20       177.82 o                         
  12   6  11          1.99        -27.45       234.43 o                         
   1   7  11        663.62        585.03        63.81 o                         
   2   7  11        512.71        491.25        60.10 o                         
   3   7  11        226.61        275.65        56.84 o                         
   4   7  11        507.81        499.87        65.38 o                         
   5   7  11        494.70        492.29        65.36 o                         
   6   7  11        135.22        -39.60        62.11 o                         
   7   7  11         50.57        -15.70        76.07 o                         
   8   7  11          0.39        -78.20        80.97 o                         
   9   7  11          1.39       -112.40       112.40 o                         
  10   7  11          1.66        -49.26       124.42 o                         
  11   7  11          8.82       -115.79       191.33 o                         
  12   7  11         18.17       -127.53       164.54 o                         
   0   8  11       3352.29       3627.02       133.93 o                         
   1   8  11         76.80         98.46        56.24 o                         
   2   8  11        891.60       1101.42        84.46 o                         
   3   8  11        151.44         81.01        61.70 o                         
   4   8  11         86.62         95.96        65.34 o                         
   5   8  11        212.72         49.52        62.17 o                         
   6   8  11        475.62        449.75        78.49 o                         
   7   8  11        381.86        316.48        80.99 o                         
   8   8  11        106.07         62.44        81.77 o                         
   9   8  11         50.38        -46.78       117.77 o                         
  10   8  11          3.18        -57.19       130.92 o                         
  11   8  11          2.79        -90.52       150.18 o                         
  12   8  11          9.02        -98.39       165.91 o                         
   1   9  11         42.25        -40.32        54.68 o                         
   2   9  11         46.55        -48.60        58.37 o                         
   3   9  11        166.14        160.72        63.11 o                         
   4   9  11        814.81        653.63        65.96 o                         
   5   9  11          3.86        -59.40        59.40 o                         
   6   9  11        222.85        154.93        76.33 o                         
   7   9  11          1.20        -80.59        80.59 o                         
   8   9  11          6.82        -36.43       104.65 o                         
   9   9  11          7.81       -116.03       116.03 o                         
  10   9  11         31.91       -144.68       144.68 o                         
  11   9  11          7.79       -186.81       225.97 o                         
  12   9  11         24.98       -190.76       216.95 o                         
   0  10  11        565.83        655.83        93.96 o                         
   1  10  11        313.79        362.27        60.68 o                         
   2  10  11        149.57        163.18        68.23 o                         
   3  10  11        129.46        151.35        67.02 o                         
   4  10  11        474.68        380.94        63.74 o                         
   5  10  11        472.00        215.37        76.73 o                         
   6  10  11        312.76        188.72        78.73 o                         
   7  10  11        480.66        569.44        98.61 o                         
   8  10  11         17.87        -31.05       107.79 o                         
   9  10  11         16.70        -50.67       120.38 o                         
  10  10  11          3.61         85.21       133.75 o                         
  11  10  11          1.34       -161.81       161.81 o                         
  12  10  11         17.52       -159.16       230.97 o                         
   1  11  11        753.35        734.84        65.96 o                         
   2  11  11         57.52         38.99        61.81 o                         
   3  11  11          3.94        -59.16        59.16 o                         
   4  11  11        126.14         82.07        63.91 o                         
   5  11  11       1312.48        990.80        89.10 o                         
   6  11  11         17.79        -56.27       102.89 o                         
   7  11  11        162.94         -0.06        93.15 o                         
   8  11  11        281.50        197.98       113.67 o                         
   9  11  11          3.39         10.51       155.76 o                         
  10  11  11         30.95       -134.20       139.07 o                         
  11  11  11         14.30       -154.16       154.16 o                         
  12  11  11          0.46       -178.87       178.87 o                         
   0  12  11         12.50         20.45        99.05 o                         
   1  12  11        159.51        115.03        62.25 o                         
   2  12  11         39.56         69.24        68.36 o                         
   3  12  11        121.87         99.04        63.18 o                         
   4  12  11          0.84         49.08        63.81 o                         
   5  12  11        282.03        210.55        88.91 o                         
   6  12  11         72.16         21.40       104.41 o                         
   7  12  11         97.79        201.80       104.97 o                         
   8  12  11         40.65        -35.93       133.35 o                         
   9  12  11          0.23        -69.37       125.97 o                         
  10  12  11         10.01        -44.45       142.63 o                         
  11  12  11          8.29        -23.14       211.09 o                         
  12  12  11          1.93       -172.39       194.14 o                         
   1  13  11        266.77        169.86        70.76 o                         
   2  13  11        131.84        181.67        72.67 o                         
   3  13  11         31.60         56.57        61.20 o                         
   4  13  11          0.41        -24.90        87.06 o                         
   5  13  11        326.70        484.66        84.31 o                         
   6  13  11          9.61        -24.89        82.94 o                         
   7  13  11         36.98          4.67       142.98 o                         
   8  13  11        143.01        169.61       153.48 o                         
   9  13  11          0.40        -51.79       133.42 o                         
  10  13  11         35.34        -76.68       144.62 o                         
  11  13  11         13.10        -57.87       196.43 o                         
   0  14  11        140.03         62.53        94.19 o                         
   1  14  11          0.41         77.83        64.96 o                         
   2  14  11         17.49        -16.28        64.35 o                         
   3  14  11        172.15         74.84        73.18 o                         
   4  14  11         23.33          8.21        66.43 o                         
   5  14  11         12.45         17.75        79.78 o                         
   6  14  11         58.03        -41.19       109.26 o                         
   7  14  11         30.09         45.81       146.73 o                         
   8  14  11          2.45       -120.16       123.03 o                         
   9  14  11        105.71         47.26       136.64 o                         
  10  14  11          2.13        -56.65       145.49 o                         
  11  14  11          0.65       -183.76       183.76 o                         
   1  15  11         78.58        160.64        69.42 o                         
   2  15  11         64.12         -3.74        67.89 o                         
   3  15  11        290.37        340.99        69.87 o                         
   4  15  11        137.91        159.46        68.53 o                         
   5  15  11        202.69        288.70       117.51 o                         
   6  15  11          0.15         74.73       140.29 o                         
   7  15  11         69.74        118.32       166.94 o                         
   8  15  11         15.54        113.83       127.01 o                         
   9  15  11        111.82        194.10       140.15 o                         
  10  15  11         53.42        -76.22       148.33 o                         
  11  15  11          0.03       -162.58       162.58 o                         
   0  16  11        376.96        203.56        88.25 o                         
   1  16  11        148.87        106.02        75.85 o                         
   2  16  11        403.66        304.94        84.36 o                         
   3  16  11        259.22        115.89        69.91 o                         
   4  16  11         91.47        102.81        76.56 o                         
   5  16  11        119.74         37.55       123.08 o                         
   6  16  11         16.61        -24.40       158.65 o                         
   7  16  11          4.04       -118.03       118.03 o                         
   8  16  11          2.34        -90.20       164.48 o                         
   9  16  11         97.89       -135.53       135.53 o                         
  10  16  11          0.81       -134.88       149.51 o                         
  11  16  11          9.75        -40.18       166.38 o                         
   1  17  11        737.26        660.83        71.23 o                         
   2  17  11        123.33         55.00        66.29 o                         
   3  17  11        101.08        182.36        83.81 o                         
   4  17  11          0.20         79.75        99.68 o                         
   5  17  11        136.01         62.37       120.81 o                         
   6  17  11        149.75        219.60       236.19 o                         
   7  17  11         36.68         17.04       124.90 o                         
   8  17  11         20.13        -41.47       128.95 o                         
   9  17  11         62.30        158.64       144.66 o                         
  10  17  11          1.07       -148.84       153.99 o                         
   0  18  11         28.29         56.32        85.32 o                         
   1  18  11        329.14        321.92        70.74 o                         
   2  18  11        407.81        515.44        84.18 o                         
   3  18  11         66.01         67.32        80.60 o                         
   4  18  11         41.36        103.32        82.26 o                         
   5  18  11         93.83        130.61       107.99 o                         
   6  18  11         23.10        -81.36       114.94 o                         
   7  18  11          7.44       -124.26       124.26 o                         
   8  18  11         12.63        -62.47       132.40 o                         
   9  18  11          8.29       -107.89       144.84 o                         
  10  18  11         19.57        -15.27       159.12 o                         
   1  19  11         56.81         73.16        74.00 o                         
   2  19  11         67.58         75.39        83.15 o                         
   3  19  11         12.72         14.30        71.65 o                         
   4  19  11          1.30        102.45       138.81 o                         
   5  19  11         13.98        -78.07       114.44 o                         
   6  19  11          1.60        -45.83       125.39 o                         
   7  19  11          7.19       -127.75       127.75 o                         
   8  19  11         57.21       -122.09       133.39 o                         
   9  19  11          6.94         14.95       143.96 o                         
  10  19  11          3.70         -6.51       163.64 o                         
   0  20  11       1021.12        926.86       115.04 o                         
   1  20  11        392.45        402.10        76.59 o                         
   2  20  11         41.28        184.40        75.39 o                         
   3  20  11          8.48         81.44       118.32 o                         
   4  20  11          3.24        370.32       137.45 o                         
   5  20  11        123.75         32.42       123.51 o                         
   6  20  11         30.94         49.45       151.15 o                         
   7  20  11         16.26         22.81       131.95 o                         
   8  20  11          2.01        -56.90       140.56 o                         
   9  20  11          2.19       -107.64       145.17 o                         
   1  21  11         44.21         13.99        76.18 o                         
   2  21  11        125.61        340.01        80.33 o                         
   3  21  11         29.52         74.65       149.63 o                         
   4  21  11          0.56         -3.80       121.44 o                         
   5  21  11          2.71        -66.33       128.57 o                         
   6  21  11         19.57        -48.97       163.18 o                         
   7  21  11          0.53        -21.15       137.28 o                         
   8  21  11         28.69         29.94       139.71 o                         
   9  21  11          8.47        -50.17       153.09 o                         
   0  22  11        238.08        296.41       119.66 o                         
   1  22  11         10.41         51.37        86.04 o                         
   2  22  11         14.59        127.21        83.64 o                         
   3  22  11          5.44        -58.91        93.53 o                         
   4  22  11         12.12         -3.66       129.52 o                         
   5  22  11          0.25        147.71       138.57 o                         
   6  22  11          4.66        -30.84       136.33 o                         
   7  22  11          1.16        -28.12       195.25 o                         
   8  22  11         10.51        -95.95       141.25 o                         
   1  23  11         10.50         77.68        90.07 o                         
   2  23  11         22.20        139.84        98.94 o                         
   3  23  11          3.23        122.63       127.61 o                         
   4  23  11          4.58        -44.72       192.95 o                         
   5  23  11          0.03         59.13       139.38 o                         
   6  23  11         72.97        182.41       158.86 o                         
   7  23  11          4.51         67.96       145.68 o                         
   8  23  11          0.82          2.38       152.26 o                         
   0  24  11          8.53         53.31       160.48 o                         
   1  24  11          2.87        -52.56        91.72 o                         
   2  24  11          3.33         96.58       109.25 o                         
   3  24  11         10.53        -89.51       131.56 o                         
   4  24  11         73.14         90.87       158.06 o                         
   5  24  11          1.64         56.16       149.01 o                         
   6  24  11         36.75         38.48       146.88 o                         
   7  24  11         16.22         30.32       145.83 o                         
   1  25  11         18.00          0.36       109.92 o                         
   2  25  11         63.17        171.34       117.77 o                         
   3  25  11          3.42       -147.03       147.03 o                         
   4  25  11          0.19        246.17       151.66 o                         
   5  25  11         15.31         79.67       152.64 o                         
   6  25  11          4.61         14.90       150.19 o                         
   0  26  11         61.11        323.70       160.80 o                         
   1  26  11          4.46        -13.32       116.46 o                         
   2  26  11          5.77        -20.77       148.17 o                         
   3  26  11         19.80        137.39       250.11 o                         
   4  26  11          0.21         88.61       154.80 o                         
   5  26  11         30.65         72.07       156.45 o                         
   6  26  11         27.92         71.23       159.22 o                         
   1  27  11          1.82        -79.93       182.00 o                         
   2  27  11          0.03        -11.83       172.72 o                         
   3  27  11         32.56        103.35       174.84 o                         
   4  27  11          0.51        -49.34       203.26 o                         
   5  27  11          8.92          9.07       199.93 o                         
   0  28  11          7.25        757.86       262.15 o                         
   1  28  11          0.65        188.46       163.58 o                         
   2  28  11          0.32         80.45       161.99 o                         
   3  28  11          1.71          2.60       169.16 o                         
   1  29  11         38.51        -43.04       172.46 o                         
   2  29  11         10.29       -213.60       213.60 o                         
   0   0  12      53526.65      55281.75      1108.50 o                         
   1   0  12       1949.89       2062.60       110.51 o                         
   2   0  12       4162.70       4703.92       141.84 o                         
   3   0  12        391.08        735.84        92.62 o                         
   4   0  12       7853.14       8197.88       200.06 o                         
   5   0  12        273.94         88.63        93.68 o                         
   6   0  12       9395.07       9825.10       217.02 o                         
   7   0  12          0.70        -23.37        89.17 o                         
   8   0  12       2817.43       3049.05       144.53 o                         
   9   0  12         32.83         98.62       106.42 o                         
  10   0  12       1709.56       2308.67       187.71 o                         
  11   0  12          5.74       -165.04       165.04 o                         
  12   0  12        317.00        733.84       419.99 o                         
   1   1  12       7632.39       7339.70       124.95 o                         
   2   1  12         71.75        170.03        55.82 o                         
   3   1  12         33.19         -5.52        55.97 o                         
   4   1  12         60.06        189.18        61.06 o                         
   5   1  12        199.22        253.14        61.98 o                         
   6   1  12        192.02        742.15       124.17 o                         
   7   1  12        245.01         62.33        64.23 o                         
   8   1  12         61.95        247.93        71.78 o                         
   9   1  12        128.25        152.61        76.68 o                         
  10   1  12          1.03        304.46        96.03 o                         
  11   1  12          9.00        -61.59       145.03 o                         
  12   1  12          0.36        401.98       244.41 o                         
   0   2  12      30193.23      33068.26       499.01 o                         
   1   2  12       2678.75       3075.71        90.60 o                         
   2   2  12      10610.86      11191.12       156.73 o                         
   3   2  12        824.89       1092.13        77.82 o                         
   4   2  12       6322.10       5898.57       113.68 o                         
   5   2  12        257.69        189.21        62.88 o                         
   6   2  12       5193.18       5209.48       125.38 o                         
   7   2  12         21.47         47.53        65.76 o                         
   8   2  12       1366.02       1404.54        83.58 o                         
   9   2  12         59.85        194.78        75.03 o                         
  10   2  12        623.71        944.37       102.92 o                         
  11   2  12          7.89        -81.32       153.17 o                         
  12   2  12        387.16        906.89       418.55 o                         
   1   3  12       8326.61       8417.68       132.93 o                         
   2   3  12         62.83        171.23        57.07 o                         
   3   3  12       5790.88       6137.73       120.91 o                         
   4   3  12        168.16        203.78        59.45 o                         
   5   3  12       5973.27       4743.19       121.99 o                         
   6   3  12         46.56        180.97        69.63 o                         
   7   3  12       2678.62       2466.28       104.23 o                         
   8   3  12         29.39        145.38        71.71 o                         
   9   3  12       1016.18       1278.70       103.51 o                         
  10   3  12         47.17        269.42       102.03 o                         
  11   3  12        129.30        136.35       311.98 o                         
  12   3  12          9.88        244.45       205.38 o                         
   0   4  12       2302.23       2374.84       211.48 o                         
   1   4  12       3927.76       3521.15        94.48 o                         
   2   4  12       5853.35       5338.44       110.85 o                         
   3   4  12        294.81        378.72        59.28 o                         
   4   4  12       3004.99       2784.44        90.28 o                         
   5   4  12        362.61        616.07        68.01 o                         
   6   4  12        479.59        554.26        73.30 o                         
   7   4  12        167.55        131.16        74.73 o                         
   8   4  12        428.25        513.49        83.29 o                         
   9   4  12        156.01        292.47        91.02 o                         
  10   4  12        412.18        422.96       127.84 o                         
  11   4  12         10.34        212.77       139.44 o                         
  12   4  12         58.67        -42.61       184.46 o                         
   1   5  12      18413.62      18196.40       220.52 o                         
   2   5  12        271.12        329.19        64.86 o                         
   3   5  12      14624.18      13861.33       180.90 o                         
   4   5  12        858.76        780.89        67.11 o                         
   5   5  12      15896.98      13572.95       219.37 o                         
   6   5  12          0.21          5.57        61.37 o                         
   7   5  12       1541.78       1728.09        92.95 o                         
   8   5  12        762.01       1088.11        83.23 o                         
   9   5  12       1124.03       1333.70       108.57 o                         
  10   5  12          8.53         90.21       124.28 o                         
  11   5  12        618.19       1091.31       169.35 o                         
  12   5  12          2.64        -69.79       192.01 o                         
   0   6  12        312.53        439.46        89.85 o                         
   1   6  12         97.47        207.32        61.37 o                         
   2   6  12         59.28         25.85        56.62 o                         
   3   6  12        820.50        961.16        67.84 o                         
   4   6  12        397.06        453.76        70.86 o                         
   5   6  12        619.72        837.43        81.64 o                         
   6   6  12       1610.37       1759.90        81.74 o                         
   7   6  12         22.14         43.71        77.88 o                         
   8   6  12        211.89        260.86        87.30 o                         
   9   6  12         90.14        279.89        95.18 o                         
  10   6  12          6.21         52.32       128.95 o                         
  11   6  12         22.96        181.93       146.62 o                         
  12   6  12          8.76         10.12       192.92 o                         
   1   7  12      11709.12      12126.63       167.86 o                         
   2   7  12         24.07        -55.89        55.89 o                         
   3   7  12      10010.91       8873.59       139.95 o                         
   4   7  12       1736.55       1596.81        81.14 o                         
   5   7  12       7561.43       7092.19       134.13 o                         
   6   7  12        228.19        280.81        70.41 o                         
   7   7  12       2364.44       2449.62       112.05 o                         
   8   7  12        674.77        616.00        92.61 o                         
   9   7  12       1789.27       2262.97       148.37 o                         
  10   7  12          1.96         -7.11       140.41 o                         
  11   7  12        596.64       1044.02       167.12 o                         
  12   7  12          3.37         69.27       168.30 o                         
   0   8  12      10098.64      10168.65       214.51 o                         
   1   8  12        752.34        770.30        68.94 o                         
   2   8  12       8886.57       8327.74       156.02 o                         
   3   8  12        589.28        530.94        80.80 o                         
   4   8  12       5557.08       5090.12       119.64 o                         
   5   8  12        137.43        141.67        64.82 o                         
   6   8  12       2165.05       2371.70        94.87 o                         
   7   8  12          0.37         -6.72        81.24 o                         
   8   8  12       1202.60       1333.39       103.10 o                         
   9   8  12        256.52        251.92       122.85 o                         
  10   8  12        475.61        326.21       162.37 o                         
  11   8  12          7.88        -29.62       207.58 o                         
  12   8  12        153.10         81.20       265.30 o                         
   1   9  12       3689.71       3507.77       101.78 o                         
   2   9  12        542.55        701.31        67.80 o                         
   3   9  12       3499.90       3438.78       110.24 o                         
   4   9  12        213.73        194.60        73.17 o                         
   5   9  12        144.61        147.35        66.13 o                         
   6   9  12        753.09        673.05        85.97 o                         
   7   9  12        692.60        676.70        92.11 o                         
   8   9  12          5.54         29.92       109.68 o                         
   9   9  12        226.24        131.86       141.85 o                         
  10   9  12         10.00        163.25       157.09 o                         
  11   9  12        106.02         -4.86       232.66 o                         
  12   9  12          7.52         62.99       259.18 o                         
   0  10  12       8107.49       8155.47       194.32 o                         
   1  10  12        157.62        195.18        62.66 o                         
   2  10  12      10247.56       9553.71       180.05 o                         
   3  10  12        228.66        -18.52        67.22 o                         
   4  10  12       7879.12       7570.16       139.65 o                         
   5  10  12        148.47        145.29        67.79 o                         
   6  10  12       3931.89       4194.93       132.12 o                         
   7  10  12          6.32        -56.10        88.99 o                         
   8  10  12       1504.02       1634.01       136.47 o                         
   9  10  12         85.81       -120.66       122.57 o                         
  10  10  12        963.66       1283.53       158.62 o                         
  11  10  12          1.11       -184.09       260.27 o                         
  12  10  12        340.05        509.04       183.40 o                         
   1  11  12         61.36        -62.05        62.05 o                         
   2  11  12        267.04        124.69        66.04 o                         
   3  11  12       1029.11        882.48        82.05 o                         
   4  11  12       1016.00        922.36        74.00 o                         
   5  11  12        129.02          2.79        79.20 o                         
   6  11  12       1052.93        998.02        93.71 o                         
   7  11  12         40.76         23.02        84.77 o                         
   8  11  12         13.47         94.90       112.49 o                         
   9  11  12         69.75        -80.27       123.03 o                         
  10  11  12         27.00         63.18       182.53 o                         
  11  11  12          1.16       -162.13       162.13 o                         
  12  11  12          0.01        -32.10       272.83 o                         
   0  12  12       8660.71       8163.13       208.16 o                         
   1  12  12        526.68        515.27        70.32 o                         
   2  12  12       7901.99       7354.50       136.25 o                         
   3  12  12        121.04        197.24        67.19 o                         
   4  12  12       4145.42       3868.66       159.10 o                         
   5  12  12        670.26        684.83        88.31 o                         
   6  12  12       1446.10       1418.91       102.41 o                         
   7  12  12         83.38        101.43       123.62 o                         
   8  12  12        728.96        673.43       143.65 o                         
   9  12  12         16.20        -11.81       128.31 o                         
  10  12  12        519.62        488.22       153.81 o                         
  11  12  12         26.51        -99.00       161.09 o                         
   1  13  12       1148.95       1124.60        78.61 o                         
   2  13  12         12.59         77.12        72.76 o                         
   3  13  12       3208.70       3202.56       123.73 o                         
   4  13  12       1156.42        984.49        86.13 o                         
   5  13  12       2356.90       2114.67       154.27 o                         
   6  13  12        680.67        638.67        93.01 o                         
   7  13  12        628.93        658.04       118.23 o                         
   8  13  12          0.53        117.97       117.71 o                         
   9  13  12        438.56        439.31       142.43 o                         
  10  13  12         23.57        -18.93       148.46 o                         
  11  13  12         64.04       -113.59       161.64 o                         
   0  14  12       3856.79       3579.20       173.57 o                         
   1  14  12         18.18         62.20        79.28 o                         
   2  14  12       2835.38       2695.28        97.32 o                         
   3  14  12          4.17         69.43        67.70 o                         
   4  14  12         84.19         83.97        69.04 o                         
   5  14  12        129.34        175.59        84.73 o                         
   6  14  12        236.39        113.31       112.95 o                         
   7  14  12          7.54         33.68       157.28 o                         
   8  14  12        788.41        882.59       135.57 o                         
   9  14  12          6.78       -108.70       134.44 o                         
  10  14  12        163.82        -19.06       150.37 o                         
  11  14  12         19.65        -39.34       164.32 o                         
   1  15  12       5560.41       4901.30       125.61 o                         
   2  15  12        145.03         21.40        74.36 o                         
   3  15  12       4234.77       3686.48       119.68 o                         
   4  15  12        169.45        124.25        85.48 o                         
   5  15  12       1406.73       1702.17       121.57 o                         
   6  15  12        100.92         68.17       119.62 o                         
   7  15  12       1126.54       1225.74       212.91 o                         
   8  15  12         13.19        -63.46       160.89 o                         
   9  15  12        619.87        708.13       151.11 o                         
  10  15  12         14.09       -125.76       152.57 o                         
  11  15  12        206.46        272.99       171.27 o                         
   0  16  12        378.26        362.67       109.54 o                         
   1  16  12        125.76        221.17        80.67 o                         
   2  16  12         31.14        -19.96        71.89 o                         
   3  16  12        494.80        486.25        75.71 o                         
   4  16  12          2.56        -58.80        88.77 o                         
   5  16  12         78.08        163.00        94.01 o                         
   6  16  12        140.70        -63.90       187.20 o                         
   7  16  12         10.02          0.86       121.42 o                         
   8  16  12         22.71       -130.01       130.01 o                         
   9  16  12          8.11         68.29       144.34 o                         
  10  16  12         14.73         17.19       154.87 o                         
   1  17  12       3858.20       3629.38       112.17 o                         
   2  17  12         69.81         61.69        93.94 o                         
   3  17  12       1590.01       1721.59       145.22 o                         
   4  17  12          0.59         15.09       116.97 o                         
   5  17  12       1625.68       1601.67       130.18 o                         
   6  17  12         34.39         36.83       193.95 o                         
   7  17  12       1154.47       1318.77       151.29 o                         
   8  17  12         18.67       -134.09       134.09 o                         
   9  17  12        501.30        479.71       153.70 o                         
  10  17  12         15.83        -90.95       157.25 o                         
   0  18  12       1220.85       1385.39       133.08 o                         
   1  18  12        124.72        139.16        75.74 o                         
   2  18  12       1337.35       1260.88       101.14 o                         
   3  18  12          0.34         24.84        99.62 o                         
   4  18  12        202.44        300.30        88.49 o                         
   5  18  12         55.01        113.68       156.05 o                         
   6  18  12        360.58        191.23       124.14 o                         
   7  18  12         19.28       -129.10       129.10 o                         
   8  18  12        264.46        415.66       143.10 o                         
   9  18  12         13.22        -62.39       148.47 o                         
  10  18  12         33.82        -25.25       157.99 o                         
   1  19  12       1685.12       1775.99       101.34 o                         
   2  19  12         10.88         28.39       108.73 o                         
   3  19  12       1001.34       1006.41        97.28 o                         
   4  19  12         37.80        274.03       151.48 o                         
   5  19  12        227.86        303.45       179.00 o                         
   6  19  12         12.68        -11.93       122.57 o                         
   7  19  12        313.52        373.90       139.94 o                         
   8  19  12         18.00        -88.08       142.45 o                         
   9  19  12         59.15         25.47       151.03 o                         
   0  20  12        477.52        623.90       125.75 o                         
   1  20  12          0.08         99.93       102.00 o                         
   2  20  12       1872.43       2155.63        98.83 o                         
   3  20  12          5.98         52.91       113.45 o                         
   4  20  12       1662.02       1835.94       221.37 o                         
   5  20  12         11.71         12.82       121.64 o                         
   6  20  12        760.25        577.16       143.44 o                         
   7  20  12         36.97         91.68       134.39 o                         
   8  20  12        372.62        374.68       151.45 o                         
   9  20  12          0.64       -135.99       152.00 o                         
   1  21  12         47.43         16.65        83.77 o                         
   2  21  12        361.25        482.03        85.38 o                         
   3  21  12         15.82         15.71       119.14 o                         
   4  21  12         54.65        109.29       128.09 o                         
   5  21  12         11.88       -128.83       128.83 o                         
   6  21  12          2.65        -75.48       134.95 o                         
   7  21  12          0.45        -30.21       144.38 o                         
   8  21  12          8.79        101.70       148.08 o                         
   0  22  12       1845.08       2341.55       173.04 o                         
   1  22  12         52.74        119.55        89.29 o                         
   2  22  12       1229.00       1546.23       100.35 o                         
   3  22  12          2.26         44.53       122.07 o                         
   4  22  12        923.51       1173.32       188.16 o                         
   5  22  12          1.66       -134.60       134.60 o                         
   6  22  12        429.47        343.16       144.18 o                         
   7  22  12         65.57        -29.01       143.34 o                         
   8  22  12        184.88        340.19       185.65 o                         
   1  23  12         73.32         78.41       102.38 o                         
   2  23  12         29.25         76.14        98.65 o                         
   3  23  12        282.86        523.90       135.33 o                         
   4  23  12         12.59       -109.99       189.84 o                         
   5  23  12        129.25        121.02       144.74 o                         
   6  23  12          3.54        -76.14       139.81 o                         
   7  23  12        179.15        199.57       152.00 o                         
   0  24  12        565.78        681.89       152.73 o                         
   1  24  12          8.86        150.28        96.49 o                         
   2  24  12        313.37        539.43       139.99 o                         
   3  24  12          7.05       -109.54       134.57 o                         
   4  24  12        174.50         94.75       144.52 o                         
   5  24  12          0.16        -15.94       147.93 o                         
   6  24  12        115.39        -43.68       147.72 o                         
   7  24  12          1.93       -149.54       149.54 o                         
   1  25  12        782.15       1157.72       140.93 o                         
   2  25  12         21.20         73.09       133.86 o                         
   3  25  12        315.84        438.30       170.49 o                         
   4  25  12         21.41        -49.45       147.24 o                         
   5  25  12        219.58        207.06       157.49 o                         
   6  25  12          1.26        -15.91       165.25 o                         
   0  26  12         56.95        172.62       243.64 o                         
   1  26  12          5.67         82.56       137.00 o                         
   2  26  12         53.43         45.90       172.92 o                         
   3  26  12          0.77          0.78       160.16 o                         
   4  26  12          1.66          4.92       272.66 o                         
   5  26  12          0.52        -28.12       159.46 o                         
   1  27  12        359.58        454.43       130.79 o                         
   2  27  12          2.97       -110.24       156.23 o                         
   3  27  12        201.26        219.61       173.14 o                         
   4  27  12          8.63        -29.23       331.81 o                         
   0  28  12         36.74        142.53       225.17 o                         
   1  28  12         39.74        -74.37       221.52 o                         
   2  28  12         48.98        249.42       166.95 o                         
   3  28  12          2.45        -44.17       172.48 o                         
   1   1  13      13175.48      13033.52       179.03 o                         
   2   1  13        181.96        227.24        61.90 o                         
   3   1  13       2302.13       2371.69        88.87 o                         
   4   1  13         20.05        125.22        61.00 o                         
   5   1  13       4226.92       3163.68       106.49 o                         
   6   1  13         47.93          8.87        69.11 o                         
   7   1  13         86.37         -8.60        78.05 o                         
   8   1  13        146.82         18.97        85.09 o                         
   9   1  13       1386.05       1661.70        95.54 o                         
  10   1  13          3.78         -6.30       126.99 o                         
  11   1  13        181.54        371.52       164.77 o                         
  12   1  13         51.95         72.09       425.75 o                         
   0   2  13        954.25       2124.62       238.95 o                         
   1   2  13        759.20       1403.47        74.26 o                         
   2   2  13       3719.33       3555.65       101.29 o                         
   3   2  13         56.28         87.28        59.15 o                         
   4   2  13       1391.39       1275.62        78.50 o                         
   5   2  13          1.68        -22.70        63.60 o                         
   6   2  13       1560.57       1876.05        88.59 o                         
   7   2  13        112.23        -43.24        74.20 o                         
   8   2  13         76.32        144.50        81.33 o                         
   9   2  13          0.19        188.03        81.27 o                         
  10   2  13        203.35        286.57       123.86 o                         
  11   2  13         52.52        -40.04       196.61 o                         
  12   2  13         75.48        -85.33       296.85 o                         
   1   3  13       2243.89       2421.73        88.91 o                         
   2   3  13       4117.27       3792.37       102.64 o                         
   3   3  13       3731.39       3587.34       100.05 o                         
   4   3  13         58.96         41.23        59.88 o                         
   5   3  13        234.71        222.89        66.93 o                         
   6   3  13        316.14        459.25        76.70 o                         
   7   3  13          7.31        -74.97        74.97 o                         
   8   3  13         21.14          7.75        72.33 o                         
   9   3  13        739.12        812.32       119.01 o                         
  10   3  13          5.06         54.65       116.69 o                         
  11   3  13        165.03        199.98       175.18 o                         
  12   3  13          3.86        127.55       190.80 o                         
   0   4  13       5710.44       5600.36       182.70 o                         
   1   4  13       1461.71       1650.55        79.01 o                         
   2   4  13       2195.30       2262.95        85.70 o                         
   3   4  13         24.05          3.71        61.88 o                         
   4   4  13       3625.20       3497.39       118.53 o                         
   5   4  13          6.64        -64.97        64.97 o                         
   6   4  13       3715.66       3814.39       118.09 o                         
   7   4  13          1.27         -0.26        71.42 o                         
   8   4  13        224.50        227.46        74.13 o                         
   9   4  13         20.61         54.66        91.71 o                         
  10   4  13        497.99        681.92       133.06 o                         
  11   4  13          5.89        181.99       142.38 o                         
  12   4  13         73.93       -184.05       215.06 o                         
   1   5  13        870.62       1086.72        71.30 o                         
   2   5  13        250.64        267.30        62.28 o                         
   3   5  13        111.35         98.00        61.16 o                         
   4   5  13        348.91        500.96        67.97 o                         
   5   5  13        249.66        158.52        67.93 o                         
   6   5  13        282.76        369.76        68.80 o                         
   7   5  13        300.32        257.60        74.45 o                         
   8   5  13         23.64          4.42        75.54 o                         
   9   5  13         13.35         27.46        95.34 o                         
  10   5  13         13.22        214.16       136.72 o                         
  11   5  13         40.81          5.90       139.77 o                         
  12   5  13          1.08        -85.64       209.90 o                         
   0   6  13       2573.23       2490.24       126.24 o                         
   1   6  13        598.31        522.75        65.54 o                         
   2   6  13       2314.79       2258.31       131.11 o                         
   3   6  13         23.56        -61.10        61.10 o                         
   4   6  13       5590.49       4978.76       115.41 o                         
   5   6  13        123.53         63.52        67.93 o                         
   6   6  13       1542.85       1617.69        82.80 o                         
   7   6  13          1.00        -47.47        72.33 o                         
   8   6  13        443.50        462.50        93.34 o                         
   9   6  13          1.54        -58.26       135.33 o                         
  10   6  13        382.31        421.77       135.18 o                         
  11   6  13         74.43         18.59       146.53 o                         
  12   6  13         50.14        -50.00       202.57 o                         
   1   7  13         16.15         40.88        61.06 o                         
   2   7  13        443.18        346.18        67.17 o                         
   3   7  13       4473.38       3766.91       103.56 o                         
   4   7  13         59.65        121.68        66.26 o                         
   5   7  13        441.83        368.19        74.75 o                         
   6   7  13         88.54         82.55        70.26 o                         
   7   7  13         36.75         25.92        73.19 o                         
   8   7  13          1.38         28.57       108.56 o                         
   9   7  13        143.19        246.58       123.04 o                         
  10   7  13         41.65          4.87       199.32 o                         
  11   7  13         25.89        -93.15       190.29 o                         
  12   7  13         34.30         18.69       230.90 o                         
   0   8  13       6961.84       6754.25       181.67 o                         
   1   8  13        738.33        681.01        70.19 o                         
   2   8  13        208.58        255.56        63.05 o                         
   3   8  13         66.74        102.47        65.26 o                         
   4   8  13       1937.88       1515.98        81.91 o                         
   5   8  13        138.72         55.51        67.41 o                         
   6   8  13       1803.16       1568.40        90.72 o                         
   7   8  13          4.70        -33.91        83.38 o                         
   8   8  13         25.84        -88.24        88.24 o                         
   9   8  13         86.28        -12.56       121.69 o                         
  10   8  13         71.95        123.93       146.53 o                         
  11   8  13          0.97         39.09       150.61 o                         
  12   8  13        111.05         25.71       193.37 o                         
   1   9  13       1626.94       1783.33        82.31 o                         
   2   9  13        134.99         61.54        65.04 o                         
   3   9  13       3613.03       3355.73       110.18 o                         
   4   9  13        190.79        160.62        73.27 o                         
   5   9  13       1088.82        841.65        78.25 o                         
   6   9  13         28.45         34.62        70.58 o                         
   7   9  13        127.32         53.34        86.72 o                         
   8   9  13          8.28        -50.34       100.91 o                         
   9   9  13        532.40        600.11       143.08 o                         
  10   9  13          1.37         -6.23       185.13 o                         
  11   9  13         78.60         -9.36       266.05 o                         
  12   9  13         31.56        -29.72       244.64 o                         
   0  10  13        763.66        742.99       104.51 o                         
   1  10  13         31.31        -28.33        67.50 o                         
   2  10  13        101.42         84.07        66.35 o                         
   3  10  13        314.49        212.24        73.09 o                         
   4  10  13        260.04        224.38        77.10 o                         
   5  10  13         32.51         88.12        77.40 o                         
   6  10  13        474.87        359.85        86.10 o                         
   7  10  13        105.38        -42.37        86.25 o                         
   8  10  13          7.40        -24.35       147.60 o                         
   9  10  13        153.46        216.72       127.14 o                         
  10  10  13         15.86        -32.45       163.32 o                         
  11  10  13         18.38       -199.15       206.76 o                         
  12  10  13         54.94        347.23       319.50 o                         
   1  11  13       4579.05       4103.24       127.23 o                         
   2  11  13         11.28        -61.15        66.73 o                         
   3  11  13       1249.51       1210.25        84.80 o                         
   4  11  13        710.36        630.37        74.78 o                         
   5  11  13       1028.99        954.50        81.46 o                         
   6  11  13        239.26        231.82        87.93 o                         
   7  11  13       1372.27       1508.83       109.05 o                         
   8  11  13         27.82        -35.71       130.17 o                         
   9  11  13        277.46        334.64       144.50 o                         
  10  11  13         18.21         -0.93       183.31 o                         
  11  11  13        123.69       -117.84       179.08 o                         
   0  12  13        278.35        113.70       101.96 o                         
   1  12  13        114.84        142.09        74.54 o                         
   2  12  13        655.94        607.06        76.29 o                         
   3  12  13         67.69         72.22        91.93 o                         
   4  12  13          2.11         81.82        69.47 o                         
   5  12  13        192.12        199.95        72.64 o                         
   6  12  13          2.08        -26.23        84.90 o                         
   7  12  13         36.71        163.35       168.73 o                         
   8  12  13        235.78        107.60       119.28 o                         
   9  12  13        188.02        158.65       147.54 o                         
  10  12  13         12.62        -32.60       208.32 o                         
  11  12  13          4.99         22.06       174.64 o                         
   1  13  13       2959.78       2769.73       102.20 o                         
   2  13  13          4.38        -73.49        73.49 o                         
   3  13  13        707.77        493.09        75.84 o                         
   4  13  13        241.77        192.86        74.55 o                         
   5  13  13        624.46        881.00       122.41 o                         
   6  13  13         14.04         70.45        87.26 o                         
   7  13  13        487.23        574.29       121.93 o                         
   8  13  13         41.00        124.30       120.18 o                         
   9  13  13        202.69         80.22       136.02 o                         
  10  13  13         23.55         17.49       174.76 o                         
  11  13  13        100.41         92.20       175.17 o                         
   0  14  13       1320.84       1458.64       127.66 o                         
   1  14  13         66.45         64.06        76.16 o                         
   2  14  13       1948.87       1953.60        96.04 o                         
   3  14  13        114.07        198.50        72.56 o                         
   4  14  13        616.25        596.98        78.92 o                         
   5  14  13          0.90         16.98        85.97 o                         
   6  14  13        183.47        114.86       134.22 o                         
   7  14  13         69.05         74.25       136.26 o                         
   8  14  13        347.02        577.45       132.04 o                         
   9  14  13          0.35       -136.31       136.31 o                         
  10  14  13        100.37        169.84       165.44 o                         
  11  14  13          0.66       -157.53       168.31 o                         
   1  15  13        307.90        362.94        83.23 o                         
   2  15  13        162.61        221.11        74.61 o                         
   3  15  13        846.11        780.96        80.47 o                         
   4  15  13         34.18         56.94        83.06 o                         
   5  15  13         74.79         76.29        89.13 o                         
   6  15  13          3.49        -25.10       179.74 o                         
   7  15  13          4.22         51.02       187.09 o                         
   8  15  13          7.90        -96.43       136.88 o                         
   9  15  13        187.40         75.83       142.12 o                         
  10  15  13         14.27        -22.32       155.50 o                         
   0  16  13       1010.47        899.43       218.72 o                         
   1  16  13        893.25        845.37        86.34 o                         
   2  16  13       2327.94       2239.50        97.72 o                         
   3  16  13          1.07         79.46        78.92 o                         
   4  16  13        657.48        723.82       100.79 o                         
   5  16  13         64.36        189.16       120.60 o                         
   6  16  13        413.69        211.19       165.83 o                         
   7  16  13         26.15         46.47       176.67 o                         
   8  16  13        277.47        409.32       142.52 o                         
   9  16  13         15.99         32.25       143.10 o                         
  10  16  13        109.36         88.96       161.11 o                         
   1  17  13         84.85        138.31        85.84 o                         
   2  17  13        134.52        161.51        85.62 o                         
   3  17  13        273.89        350.88        80.42 o                         
   4  17  13         38.53          0.51       124.62 o                         
   5  17  13        283.24        311.39       104.98 o                         
   6  17  13         81.70        165.45       206.82 o                         
   7  17  13         10.49        102.07       223.15 o                         
   8  17  13         41.50          4.11       133.94 o                         
   9  17  13          0.10       -146.66       146.66 o                         
  10  17  13          4.32         15.45       170.34 o                         
   0  18  13         33.63        -33.45       114.31 o                         
   1  18  13          1.25         36.43       104.73 o                         
   2  18  13       1520.40       1379.95        88.27 o                         
   3  18  13        279.79        173.70        94.18 o                         
   4  18  13        690.52        609.32       154.63 o                         
   5  18  13         29.53        106.01       266.09 o                         
   6  18  13         50.41        -52.60       120.21 o                         
   7  18  13         57.48         -3.77       130.87 o                         
   8  18  13        144.46         21.22       143.33 o                         
   9  18  13          2.10       -101.33       144.89 o                         
   1  19  13        152.75        201.08        80.96 o                         
   2  19  13          1.58         62.48        78.66 o                         
   3  19  13        422.22        762.05        90.08 o                         
   4  19  13          3.11        250.09       175.52 o                         
   5  19  13        405.83        523.06       171.73 o                         
   6  19  13          5.30       -123.84       123.84 o                         
   7  19  13        132.49         61.33       136.33 o                         
   8  19  13          3.64       -136.15       140.85 o                         
   9  19  13         28.39       -130.34       148.14 o                         
   0  20  13        146.27        106.19       176.00 o                         
   1  20  13        222.78        154.68        83.62 o                         
   2  20  13        106.85        154.53       100.79 o                         
   3  20  13         25.86         19.18        91.29 o                         
   4  20  13        203.39        299.78       115.39 o                         
   5  20  13         34.87        198.66       127.34 o                         
   6  20  13         33.22          3.60       127.09 o                         
   7  20  13         33.32         34.71       137.89 o                         
   8  20  13         10.28        -20.44       145.42 o                         
   9  20  13          4.81        -77.30       154.69 o                         
   1  21  13        461.89        474.02        92.75 o                         
   2  21  13        193.36        188.67        85.90 o                         
   3  21  13        180.65        213.03       120.58 o                         
   4  21  13         10.58         52.88       128.41 o                         
   5  21  13        513.88        526.09       138.52 o                         
   6  21  13          2.92       -111.73       136.99 o                         
   7  21  13        167.74        -27.88       142.44 o                         
   8  21  13          1.39        -97.86       147.22 o                         
   0  22  13          8.68        -87.59       222.93 o                         
   1  22  13          0.37         -6.71        95.73 o                         
   2  22  13         28.48        158.13        99.21 o                         
   3  22  13          1.57        -31.02        96.82 o                         
   4  22  13          2.00        247.87       134.60 o                         
   5  22  13         53.64         51.29       154.17 o                         
   6  22  13          6.83         84.62       143.86 o                         
   7  22  13          2.02       -145.20       145.20 o                         
   8  22  13          4.06        -16.22       145.44 o                         
   1  23  13        268.27        335.88        99.73 o                         
   2  23  13          8.78         98.06       109.91 o                         
   3  23  13        251.58        289.32       175.70 o                         
   4  23  13         12.24          7.57       135.13 o                         
   5  23  13        149.63        342.35       147.94 o                         
   6  23  13         14.50        -49.68       145.20 o                         
   7  23  13        120.13        169.33       153.69 o                         
   0  24  13         39.69        127.96       147.50 o                         
   1  24  13          0.48        160.55       111.71 o                         
   2  24  13        213.09        312.68       112.79 o                         
   3  24  13         15.08       -121.02       148.16 o                         
   4  24  13          6.61        -38.85       144.79 o                         
   5  24  13         42.61        118.16       155.96 o                         
   6  24  13         54.19         85.54       152.94 o                         
   1  25  13         64.48        266.21       115.74 o                         
   2  25  13         41.01        170.20       121.46 o                         
   3  25  13        107.30        281.97       156.12 o                         
   4  25  13          0.27        -93.16       155.56 o                         
   5  25  13         23.39         44.12       157.14 o                         
   6  25  13          0.55        -94.90       155.39 o                         
   0  26  13        204.59        504.08       195.19 o                         
   1  26  13          8.08        199.94       214.01 o                         
   2  26  13        116.68        216.22       173.02 o                         
   3  26  13          3.45        -52.69       228.99 o                         
   4  26  13        176.22        178.84       196.12 o                         
   5  26  13          5.53       -159.90       175.15 o                         
   1  27  13          0.70        165.67       166.69 o                         
   2  27  13          8.30         71.20       253.23 o                         
   3  27  13         49.24        -11.63       192.01 o                         
   4  27  13         11.03        150.08       257.56 o                         
   0  28  13         89.93        331.46       233.46 o                         
   1  28  13          0.49        -54.34       181.95 o                         
   2  28  13         64.98         17.14       193.96 o                         
   0   0  14      27424.16      27201.44       617.69 o                         
   1   0  14        265.36        353.60        92.00 o                         
   2   0  14       5708.63       6048.11       172.66 o                         
   3   0  14         36.49         -8.33        88.30 o                         
   4   0  14       1467.76       1864.41       181.09 o                         
   5   0  14        196.92        185.72        99.40 o                         
   6   0  14       1549.35       1067.98       119.54 o                         
   7   0  14          0.48         89.26       143.03 o                         
   8   0  14       2298.41       2147.63       137.68 o                         
   9   0  14          5.02        -15.51       113.66 o                         
  10   0  14        419.30        460.94       167.59 o                         
  11   0  14        118.13         31.41       176.92 o                         
   1   1  14       4715.06       5160.89       116.47 o                         
   2   1  14         20.00        151.48        61.54 o                         
   3   1  14        125.50          5.89        63.25 o                         
   4   1  14         19.83        -44.90        64.42 o                         
   5   1  14         58.90         69.31        67.87 o                         
   6   1  14          0.20        -75.18        75.18 o                         
   7   1  14        488.37        552.83        97.85 o                         
   8   1  14         92.55        200.92        80.34 o                         
   9   1  14        100.51        156.36        96.74 o                         
  10   1  14          2.58        185.77       179.42 o                         
  11   1  14          2.67         -1.15       242.04 o                         
  12   1  14          1.47       -193.48       408.78 o                         
   0   2  14       8926.54       9183.61       209.72 o                         
   1   2  14       1065.97       1303.01        75.82 o                         
   2   2  14       7715.97       7586.39       135.29 o                         
   3   2  14         62.04        110.02        63.54 o                         
   4   2  14       1997.27       2134.42        91.10 o                         
   5   2  14          1.04         19.13        71.49 o                         
   6   2  14        747.47        481.05        78.43 o                         
   7   2  14         47.71        299.68        77.69 o                         
   8   2  14        822.36        887.04       121.62 o                         
   9   2  14          4.28         52.56        83.90 o                         
  10   2  14         70.72         29.64       102.02 o                         
  11   2  14         34.14        -65.27       171.57 o                         
  12   2  14        243.93        267.54       385.92 o                         
   1   3  14       8786.03       8189.56       139.80 o                         
   2   3  14         19.15         75.35        63.11 o                         
   3   3  14       1105.40       1422.89        80.00 o                         
   4   3  14         48.31        -28.34        64.11 o                         
   5   3  14        323.32        543.15        74.42 o                         
   6   3  14        187.38        112.95        75.38 o                         
   7   3  14       3908.28       3954.92       135.18 o                         
   8   3  14        173.36         45.21        83.56 o                         
   9   3  14        625.14        826.57       102.13 o                         
  10   3  14         38.74         39.59       108.84 o                         
  11   3  14         45.97         39.43       178.27 o                         
  12   3  14          0.83        -21.32       199.02 o                         
   0   4  14        400.71        147.33        89.58 o                         
   1   4  14         95.37        313.30        64.00 o                         
   2   4  14        884.05        978.26        77.26 o                         
   3   4  14        332.27        450.01        69.75 o                         
   4   4  14       1257.87       1065.28        81.15 o                         
   5   4  14          6.61        -67.97        67.97 o                         
   6   4  14        428.02        498.14        78.94 o                         
   7   4  14         82.92        314.57        77.31 o                         
   8   4  14         62.33         74.11        75.86 o                         
   9   4  14         70.49        237.90        97.03 o                         
  10   4  14        124.90        244.89       132.84 o                         
  11   4  14         13.68         28.61       142.12 o                         
  12   4  14         20.26        130.24       274.77 o                         
   1   5  14      11425.31      11169.09       166.65 o                         
   2   5  14        132.27        138.07        65.06 o                         
   3   5  14       4979.67       4781.59       115.49 o                         
   4   5  14        591.34        565.08        72.18 o                         
   5   5  14        622.08        856.01        78.53 o                         
   6   5  14        268.81        285.47        79.80 o                         
   7   5  14       1467.11       1666.48        93.53 o                         
   8   5  14        828.65        587.60        95.17 o                         
   9   5  14        722.12        961.01       112.18 o                         
  10   5  14         10.64         41.48       138.72 o                         
  11   5  14        272.66        400.24       154.14 o                         
  12   5  14          7.73        -54.43       203.30 o                         
   0   6  14       2062.82       2073.80       121.17 o                         
   1   6  14         76.21         95.02        65.03 o                         
   2   6  14        264.35        145.12        68.04 o                         
   3   6  14        106.18         52.93        68.27 o                         
   4   6  14        435.76        269.11        69.31 o                         
   5   6  14        136.25         42.89        71.34 o                         
   6   6  14        215.99        -30.06        69.09 o                         
   7   6  14         74.09        180.43        82.72 o                         
   8   6  14        132.68        178.90        95.43 o                         
   9   6  14         32.16        152.11       102.13 o                         
  10   6  14          1.68         26.19       181.69 o                         
  11   6  14         11.16        266.74       152.29 o                         
  12   6  14          6.00        -29.27       266.16 o                         
   1   7  14       5573.57       5107.35       118.28 o                         
   2   7  14         28.88        -46.34        63.23 o                         
   3   7  14       5613.22       5241.29       119.86 o                         
   4   7  14        149.21         57.42        69.12 o                         
   5   7  14         14.95        -70.94        70.94 o                         
   6   7  14         12.39         10.99        71.78 o                         
   7   7  14        992.27       1138.80        89.26 o                         
   8   7  14        331.16        256.29        95.28 o                         
   9   7  14       1034.45       1166.31       141.98 o                         
  10   7  14          0.99        103.25       135.95 o                         
  11   7  14        233.37        326.16       154.34 o                         
  12   7  14         27.50        158.44       210.08 o                         
   0   8  14       6334.11       6292.24       182.87 o                         
   1   8  14         21.74         92.92        66.43 o                         
   2   8  14       2747.00       2515.83       106.48 o                         
   3   8  14         71.36         68.13        68.98 o                         
   4   8  14       1590.13       1372.97        83.02 o                         
   5   8  14         54.29        -77.69        77.69 o                         
   6   8  14        233.97         47.72        74.39 o                         
   7   8  14          5.21        -13.22        85.15 o                         
   8   8  14        426.62        332.20        99.24 o                         
   9   8  14         40.13         84.82       161.14 o                         
  10   8  14        178.67        117.75       188.24 o                         
  11   8  14          3.02          4.23       235.17 o                         
  12   8  14         74.99        183.59       180.30 o                         
   1   9  14       1739.21       1943.53        88.85 o                         
   2   9  14       2120.10       1804.45       111.06 o                         
   3   9  14       2484.61       2180.00        94.35 o                         
   4   9  14        418.44        425.36        78.13 o                         
   5   9  14         90.65         19.50        70.78 o                         
   6   9  14          9.04        -11.25        74.38 o                         
   7   9  14        101.50         43.92        88.11 o                         
   8   9  14          0.43         -7.39       133.87 o                         
   9   9  14        118.25         29.38       126.38 o                         
  10   9  14         30.40         29.88       138.14 o                         
  11   9  14         14.45        -21.28       215.11 o                         
   0  10  14       4048.89       3902.97       160.91 o                         
   1  10  14         23.84        -41.71        69.74 o                         
   2  10  14       4091.81       3876.91       110.35 o                         
   3  10  14        334.89        444.16        75.99 o                         
   4  10  14       1393.03       1137.49        88.76 o                         
   5  10  14        243.30        231.60        74.43 o                         
   6  10  14       1467.19       1221.50        89.83 o                         
   7  10  14          8.03         67.49        89.85 o                         
   8  10  14        680.58        815.04       130.57 o                         
   9  10  14          0.92       -112.89       182.00 o                         
  10  10  14        332.19        357.91       167.73 o                         
  11  10  14         18.78        -62.14       235.55 o                         
   1  11  14        136.03        172.68        73.31 o                         
   2  11  14        375.24        445.60        75.67 o                         
   3  11  14         52.20        -14.81        76.48 o                         
   4  11  14        179.31        151.11        71.21 o                         
   5  11  14        404.20        563.37        82.24 o                         
   6  11  14         77.83        130.60        85.78 o                         
   7  11  14         10.36        112.72        91.79 o                         
   8  11  14         20.12         25.88       119.26 o                         
   9  11  14          0.54        -76.83       151.69 o                         
  10  11  14          0.01         55.91       180.81 o                         
  11  11  14          6.07        -72.37       189.29 o                         
   0  12  14       5321.07       4388.86       171.14 o                         
   1  12  14        183.67        125.69        74.96 o                         
   2  12  14       3339.73       3059.37       114.98 o                         
   3  12  14         46.56        -35.66        76.71 o                         
   4  12  14        531.38        491.94        76.35 o                         
   5  12  14        379.91        265.80        76.68 o                         
   6  12  14       1197.85        970.75       100.99 o                         
   7  12  14          4.89         99.63       115.24 o                         
   8  12  14        247.59        338.45       125.45 o                         
   9  12  14          3.13        -87.89       149.74 o                         
  10  12  14        175.50        234.11       152.48 o                         
  11  12  14         44.66         73.97       168.79 o                         
   1  13  14       1332.52       1353.42        94.79 o                         
   2  13  14        127.50         53.22        83.22 o                         
   3  13  14         31.23         87.86        74.07 o                         
   4  13  14        347.36        228.90        76.24 o                         
   5  13  14       2233.47       2052.69       117.04 o                         
   6  13  14         82.98        122.26        91.97 o                         
   7  13  14        540.98        613.26       124.36 o                         
   8  13  14          0.48        158.73       162.98 o                         
   9  13  14         46.24        -50.85       157.02 o                         
  10  13  14          1.38        172.65       155.84 o                         
  11  13  14         56.59        105.76       196.56 o                         
   0  14  14       1900.59       1814.28       215.23 o                         
   1  14  14        155.25        235.98        86.10 o                         
   2  14  14        516.92        485.54        89.02 o                         
   3  14  14        659.23        566.78        81.62 o                         
   4  14  14          3.97         12.90        76.67 o                         
   5  14  14        124.67        173.59        92.01 o                         
   6  14  14        500.64        578.68       101.03 o                         
   7  14  14          9.41         98.65       120.32 o                         
   8  14  14        218.19        304.50       138.18 o                         
   9  14  14         33.21        -77.86       143.00 o                         
  10  14  14         71.33          6.95       153.72 o                         
   1  15  14       4125.49       3746.30       135.69 o                         
   2  15  14         43.80         41.98        75.44 o                         
   3  15  14        753.08        570.54        84.64 o                         
   4  15  14         84.63        105.12        79.72 o                         
   5  15  14        425.62        491.97       128.99 o                         
   6  15  14         50.85        200.04       148.25 o                         
   7  15  14        747.03        854.50       155.04 o                         
   8  15  14          5.01        -60.48       156.40 o                         
   9  15  14        121.97        -59.20       149.25 o                         
  10  15  14          2.07        -49.64       265.49 o                         
   0  16  14        127.77        352.38       124.31 o                         
   1  16  14         22.60         52.58        87.16 o                         
   2  16  14         59.73          6.46        77.85 o                         
   3  16  14        505.23        389.97        81.57 o                         
   4  16  14         44.36         68.59        95.72 o                         
   5  16  14         99.53        175.08       150.91 o                         
   6  16  14         21.25        193.67       116.80 o                         
   7  16  14          0.03        120.22       122.50 o                         
   8  16  14        147.09         23.29       135.77 o                         
   9  16  14         11.29        -61.36       148.26 o                         
  10  16  14         12.24       -157.32       157.32 o                         
   1  17  14       1918.93       1814.90       117.75 o                         
   2  17  14         42.35         88.03        82.27 o                         
   3  17  14        432.26        366.39        93.98 o                         
   4  17  14          3.53         29.68        98.43 o                         
   5  17  14        539.84        741.53       108.64 o                         
   6  17  14          7.24        213.89       208.08 o                         
   7  17  14        317.70        200.91       130.54 o                         
   8  17  14          8.92         31.86       142.43 o                         
   9  17  14        141.37         87.35       151.82 o                         
  10  17  14         16.45        191.93       194.40 o                         
   0  18  14       1093.63       1020.39       123.21 o                         
   1  18  14         40.87         18.65        92.67 o                         
   2  18  14        531.88        467.98        94.44 o                         
   3  18  14         34.70        -66.27       131.53 o                         
   4  18  14         32.78        134.34       146.13 o                         
   5  18  14          2.54        175.21       173.26 o                         
   6  18  14        191.73        165.39       130.96 o                         
   7  18  14          9.80       -120.08       134.40 o                         
   8  18  14        225.27        167.87       144.09 o                         
   9  18  14         18.46       -152.81       152.81 o                         
   1  19  14        459.77        582.04        94.60 o                         
   2  19  14         42.29         92.36        90.53 o                         
   3  19  14        409.52        463.65       103.24 o                         
   4  19  14          2.56        229.15        97.25 o                         
   5  19  14        136.32        176.44       169.48 o                         
   6  19  14         14.10       -109.74       126.58 o                         
   7  19  14          9.47         15.53       137.35 o                         
   8  19  14          6.48         -2.89       154.26 o                         
   9  19  14          8.68        -34.97       154.68 o                         
   0  20  14        266.33        577.03       192.13 o                         
   1  20  14         72.87         22.14        92.24 o                         
   2  20  14        605.96        552.48        89.39 o                         
   3  20  14          0.75         29.49       122.23 o                         
   4  20  14        501.71        709.53       217.43 o                         
   5  20  14          0.05       -146.91       146.91 o                         
   6  20  14        347.55        335.90       135.88 o                         
   7  20  14         59.00         70.09       142.99 o                         
   8  20  14        225.91        272.72       154.03 o                         
   1  21  14          8.88        -24.57       101.18 o                         
   2  21  14        131.51        159.02        87.97 o                         
   3  21  14         11.07         72.01       123.58 o                         
   4  21  14         31.44         46.64       197.84 o                         
   5  21  14          2.80        100.63       134.74 o                         
   6  21  14          1.91        -95.61       138.52 o                         
   7  21  14         35.05        137.93       146.24 o                         
   8  21  14          0.44        -53.15       188.20 o                         
   0  22  14       1045.18       1034.08       154.62 o                         
   1  22  14          0.46        162.61        99.26 o                         
   2  22  14        501.37        526.49       108.98 o                         
   3  22  14          5.29          7.74       109.04 o                         
   4  22  14        223.62        516.69       147.37 o                         
   5  22  14          3.84        -72.20       134.80 o                         
   6  22  14         85.44       -128.23       139.33 o                         
   7  22  14         44.98        102.40       148.78 o                         
   1  23  14         12.06        141.77       112.73 o                         
   2  23  14          9.55        171.11       114.36 o                         
   3  23  14        150.66        188.91       142.99 o                         
   4  23  14         54.07        127.20       143.33 o                         
   5  23  14         96.10        222.53       152.29 o                         
   6  23  14         13.53         -0.12       148.48 o                         
   7  23  14        112.18         23.25       153.69 o                         
   0  24  14        274.46        519.37       179.79 o                         
   1  24  14         25.57         69.46       106.25 o                         
   2  24  14        105.69        116.93       137.05 o                         
   3  24  14          0.09         50.36       169.50 o                         
   4  24  14         48.40        164.73       156.44 o                         
   5  24  14          0.06         -0.73       156.18 o                         
   6  24  14         18.75         44.65       154.01 o                         
   1  25  14        253.47        290.71       153.54 o                         
   2  25  14          8.61        186.30       127.68 o                         
   3  25  14        127.76         75.95       198.60 o                         
   4  25  14         18.35        101.37       272.17 o                         
   5  25  14        191.65        416.06       175.92 o                         
   0  26  14         32.09        390.27       167.40 o                         
   1  26  14         19.83        135.45       135.91 o                         
   2  26  14         12.61        -95.21       165.92 o                         
   3  26  14          0.95       -207.34       373.70 o                         
   4  26  14          0.60       -112.36       202.02 o                         
   1  27  14         79.95        441.42       167.43 o                         
   2  27  14         20.08          6.76       203.90 o                         
   3  27  14         90.66        -45.73       302.03 o                         
   0  28  14          8.43        402.86       237.07 o                         
   1  28  14         12.61        478.21       598.51 o                         
   1   1  15      23134.08      22001.41       266.80 o                         
   2   1  15       4878.97       4514.11       116.59 o                         
   3   1  15       5671.13       5472.57       124.39 o                         
   4   1  15        188.02         70.54        69.50 o                         
   5   1  15       2458.83       3009.25       128.83 o                         
   6   1  15        111.08         41.67        76.78 o                         
   7   1  15       4784.35       5022.57       156.20 o                         
   8   1  15         62.65        188.15        90.88 o                         
   9   1  15       1771.10       2152.15       160.31 o                         
  10   1  15          0.01       -102.23       149.67 o                         
  11   1  15        455.07        476.69       181.62 o                         
  12   1  15         15.16        566.70       630.73 o                         
   0   2  15        927.57       1692.98       118.53 o                         
   1   2  15         75.22        380.12        69.35 o                         
   2   2  15       9674.53       9318.94       154.81 o                         
   3   2  15          6.33         80.09        67.04 o                         
   4   2  15       1152.93       1085.94        82.08 o                         
   5   2  15         30.46        164.70        73.56 o                         
   6   2  15       1683.97       1310.28       101.88 o                         
   7   2  15          0.96        296.86        90.40 o                         
   8   2  15        708.51        646.09        92.88 o                         
   9   2  15          3.03        300.18       105.05 o                         
  10   2  15        162.38         92.82       122.70 o                         
  11   2  15         12.83        167.45       182.44 o                         
  12   2  15        171.25         28.64       297.44 o                         
   1   3  15       3162.87       3518.74       110.43 o                         
   2   3  15       3755.59       3176.15       124.77 o                         
   3   3  15       8393.96       7159.38       138.73 o                         
   4   3  15        274.81        131.43        70.66 o                         
   5   3  15       1315.08       1581.12        94.97 o                         
   6   3  15        559.23        676.90        84.76 o                         
   7   3  15        637.75       1050.08        88.88 o                         
   8   3  15         57.46        216.67        82.30 o                         
   9   3  15        772.32        737.05       108.39 o                         
  10   3  15          9.23         11.48       110.07 o                         
  11   3  15        250.11        191.91       187.18 o                         
  12   3  15          9.96         59.85       206.22 o                         
   0   4  15       6346.13       5793.75       178.81 o                         
   1   4  15       1389.89       1496.07        83.44 o                         
   2   4  15      16475.67      16191.93       216.86 o                         
   3   4  15         45.74        175.82        69.83 o                         
   4   4  15       3369.36       3193.81       107.82 o                         
   5   4  15          5.30         31.72        75.26 o                         
   6   4  15       3845.48       2932.50       164.41 o                         
   7   4  15         71.41        123.42        79.80 o                         
   8   4  15       1985.27       2020.63       101.90 o                         
   9   4  15         61.72        118.42       103.20 o                         
  10   4  15        382.98        643.17       140.80 o                         
  11   4  15         11.72        274.19       156.07 o                         
  12   4  15        307.66        463.80       321.15 o                         
   1   5  15        153.95        315.61        67.75 o                         
   2   5  15          0.22        458.42        73.01 o                         
   3   5  15        186.13        259.00        70.46 o                         
   4   5  15        172.69        186.33        74.23 o                         
   5   5  15          0.46        -70.04        72.49 o                         
   6   5  15         74.38        206.67        82.34 o                         
   7   5  15         10.36          3.44        76.55 o                         
   8   5  15          0.01        168.95       118.71 o                         
   9   5  15          1.36       -115.35       115.35 o                         
  10   5  15          2.51        184.10       154.48 o                         
  11   5  15         23.44        -98.65       154.35 o                         
  12   5  15          2.15          6.53       355.96 o                         
   0   6  15       5462.81       5750.11       178.50 o                         
   1   6  15       1373.79       1452.21        84.70 o                         
   2   6  15      14275.07      13230.17       192.19 o                         
   3   6  15         29.30        -30.80        68.98 o                         
   4   6  15       5657.45       5068.34       125.07 o                         
   5   6  15        112.60          2.45        74.19 o                         
   6   6  15       1996.29       1534.13        98.99 o                         
   7   6  15          3.69        -76.88        85.09 o                         
   8   6  15       2853.60       2919.63       139.52 o                         
   9   6  15          0.23       -110.60       192.08 o                         
  10   6  15        521.09        742.80       189.14 o                         
  11   6  15          7.66        -70.95       213.13 o                         
  12   6  15        188.81        137.91       234.83 o                         
   1   7  15        636.16        826.10        78.62 o                         
   2   7  15        562.82        505.16        75.58 o                         
   3   7  15       3156.39       2922.73       110.08 o                         
   4   7  15        246.43        211.88        73.82 o                         
   5   7  15        994.75        997.52        85.44 o                         
   6   7  15        506.52        437.12        78.05 o                         
   7   7  15        671.83        846.03        89.24 o                         
   8   7  15         68.06        164.14       156.68 o                         
   9   7  15        158.25        291.39       129.88 o                         
  10   7  15          7.87        -22.94       204.85 o                         
  11   7  15        112.00        300.35       191.94 o                         
   0   8  15       5392.26       5607.26       281.20 o                         
   1   8  15       1246.53       1300.70        85.04 o                         
   2   8  15       2353.15       2342.99        99.26 o                         
   3   8  15         28.58        192.16        75.25 o                         
   4   8  15       4127.35       3395.27       125.15 o                         
   5   8  15         27.11         31.00        79.31 o                         
   6   8  15       2241.06       2160.02       102.57 o                         
   7   8  15        175.88        136.56        92.12 o                         
   8   8  15       1009.15       1142.59       111.56 o                         
   9   8  15          6.82        -19.78       180.77 o                         
  10   8  15        108.62         72.62       146.87 o                         
  11   8  15          3.27        -16.62       286.27 o                         
   1   9  15       7403.51       7059.71       159.30 o                         
   2   9  15       1231.65        999.22        82.21 o                         
   3   9  15       3963.21       3557.93       113.40 o                         
   4   9  15          4.99         29.16        74.85 o                         
   5   9  15       2193.19       2225.20       110.76 o                         
   6   9  15        186.08        172.58        79.98 o                         
   7   9  15       1825.71       2043.20       118.33 o                         
   8   9  15         68.03        137.00       101.44 o                         
   9   9  15        904.33        886.39       142.96 o                         
  10   9  15          0.23        -17.45       212.96 o                         
  11   9  15        247.45        238.69       159.55 o                         
   0  10  15         16.88        -54.38       102.37 o                         
   1  10  15          0.32        163.66        74.87 o                         
   2  10  15         32.58          1.95        73.87 o                         
   3  10  15         66.91         60.47        74.81 o                         
   4  10  15        859.13        650.33        86.81 o                         
   5  10  15          5.27        191.97        77.92 o                         
   6  10  15        661.62        708.91        86.63 o                         
   7  10  15        136.02        225.62        96.34 o                         
   8  10  15         83.48         55.55       122.11 o                         
   9  10  15         16.75        122.83       171.01 o                         
  10  10  15         25.40         -0.25       220.34 o                         
  11  10  15          4.08       -118.93       251.95 o                         
   1  11  15      11819.70      10938.80       193.83 o                         
   2  11  15        535.48        271.07        81.99 o                         
   3  11  15       1539.70       1559.29       133.55 o                         
   4  11  15        299.76        152.90        85.21 o                         
   5  11  15       2899.87       2791.90       111.56 o                         
   6  11  15        225.45         67.63        91.55 o                         
   7  11  15       2620.27       2732.25       181.28 o                         
   8  11  15          1.52        102.58       124.35 o                         
   9  11  15        588.11        585.26       142.10 o                         
  10  11  15          1.01        -30.69       174.41 o                         
  11  11  15        254.54        322.67       248.98 o                         
   0  12  15       2133.85       1608.57       137.61 o                         
   1  12  15          9.46        195.93        80.12 o                         
   2  12  15        519.19        337.81        83.45 o                         
   3  12  15        328.24        315.77        83.47 o                         
   4  12  15        171.67         34.13        77.75 o                         
   5  12  15          1.00         34.99        78.82 o                         
   6  12  15        218.68        143.32        93.32 o                         
   7  12  15        382.12        587.99       107.25 o                         
   8  12  15        121.01        379.16       188.36 o                         
   9  12  15        134.35        367.21       178.04 o                         
  10  12  15         43.46        -85.66       176.68 o                         
  11  12  15          2.12        125.75       206.41 o                         
   1  13  15       5056.68       4603.62       129.32 o                         
   2  13  15         12.07         60.99        81.89 o                         
   3  13  15       1298.48       1348.79       102.01 o                         
   4  13  15        145.88         13.82        76.65 o                         
   5  13  15       2063.53       1785.60       169.96 o                         
   6  13  15          1.70        110.75       127.94 o                         
   7  13  15        625.81        768.75       177.06 o                         
   8  13  15        121.76        344.49       229.59 o                         
   9  13  15        337.03        552.76       143.34 o                         
  10  13  15          1.00         38.08       154.50 o                         
   0  14  15       7072.13       6330.04       207.16 o                         
   1  14  15          9.62         72.42        83.95 o                         
   2  14  15       1251.30       1224.25        95.15 o                         
   3  14  15        175.31        173.25        84.89 o                         
   4  14  15       1483.11       1321.25       127.10 o                         
   5  14  15        102.44        141.01        95.47 o                         
   6  14  15       1677.78       1668.33       150.45 o                         
   7  14  15         66.34        272.14       125.53 o                         
   8  14  15        589.64        787.73       181.73 o                         
   9  14  15          1.51         20.20       142.70 o                         
  10  14  15        165.91        201.32       159.89 o                         
   1  15  15        127.02        223.89        87.24 o                         
   2  15  15         62.57         42.71        80.15 o                         
   3  15  15       1092.10        925.83        91.08 o                         
   4  15  15        197.25        129.77        88.79 o                         
   5  15  15        112.09        140.05        95.74 o                         
   6  15  15         18.01        205.24       166.46 o                         
   7  15  15          4.44        -20.13       120.29 o                         
   8  15  15        121.74         83.08       137.15 o                         
   9  15  15        167.84        194.36       149.65 o                         
  10  15  15          0.10         -3.44       169.20 o                         
   0  16  15       7570.45       7541.40       229.74 o                         
   1  16  15        162.00        176.85       112.12 o                         
   2  16  15       1816.14       1797.37       100.22 o                         
   3  16  15          7.52        -82.89        82.89 o                         
   4  16  15       1004.43       1023.50       110.91 o                         
   5  16  15         53.82        171.01        98.55 o                         
   6  16  15       1911.22       2033.06       194.13 o                         
   7  16  15          0.16       -108.38       129.76 o                         
   8  16  15        671.05        853.54       151.02 o                         
   9  16  15          9.59        -30.02       149.05 o                         
  10  16  15        250.33        576.90       215.29 o                         
   1  17  15        137.24         55.66        94.08 o                         
   2  17  15         59.31         91.76        86.76 o                         
   3  17  15        150.45        128.55        90.50 o                         
   4  17  15         47.38        105.44       133.41 o                         
   5  17  15         96.00        218.93       109.46 o                         
   6  17  15          9.86        134.53       147.61 o                         
   7  17  15         91.93        112.58       140.02 o                         
   8  17  15         88.64        234.57       142.71 o                         
   9  17  15         28.75        -56.23       150.45 o                         
   0  18  15        880.83       1060.20       132.94 o                         
   1  18  15         10.05          5.48       103.94 o                         
   2  18  15       1493.67       1401.72       107.95 o                         
   3  18  15        303.66        151.17        90.74 o                         
   4  18  15       1390.53       1250.05       207.84 o                         
   5  18  15         27.64        199.69       200.96 o                         
   6  18  15        548.38        704.29       165.20 o                         
   7  18  15         10.63        -71.67       134.81 o                         
   8  18  15        189.69        211.35       157.26 o                         
   9  18  15          0.01         13.09       157.71 o                         
   1  19  15        860.52        991.63       138.69 o                         
   2  19  15        103.51         85.97        86.49 o                         
   3  19  15        644.18        838.98       216.83 o                         
   4  19  15          0.03        138.76       215.72 o                         
   5  19  15        815.31       1032.61       264.52 o                         
   6  19  15          1.43         -0.64       136.77 o                         
   7  19  15        265.31        108.34       144.80 o                         
   8  19  15          7.45        -64.30       150.12 o                         
   0  20  15         55.56        186.85       188.35 o                         
   1  20  15         34.74        218.86        98.63 o                         
   2  20  15        196.94        205.38       117.41 o                         
   3  20  15         48.68         81.71       122.25 o                         
   4  20  15        449.72        662.78       133.20 o                         
   5  20  15         11.63        -32.17       132.75 o                         
   6  20  15        149.55        188.24       145.07 o                         
   7  20  15          4.54         93.42       171.89 o                         
   8  20  15          1.53       -112.91       156.91 o                         
   1  21  15        973.10       1376.37       115.28 o                         
   2  21  15         40.55         47.73        90.14 o                         
   3  21  15        827.30        928.73       116.20 o                         
   4  21  15         55.15        154.53       231.41 o                         
   5  21  15        816.24        860.78       155.84 o                         
   6  21  15         21.07        162.22       146.28 o                         
   7  21  15        332.07        289.75       157.85 o                         
   0  22  15         27.96        -69.62       143.02 o                         
   1  22  15         11.24        161.62       100.56 o                         
   2  22  15         22.24         67.78       118.37 o
[truncated: 193,026 more chars]
