# Supplementary material for: Exploitation of knowledge databases in the synthesis of zinc(II) malonates with photo-sensitive and photo-insensitive N,N′-containing linkers
Source: IUCrJ. 2018 Mar 27;5(Pt 3):293–303. doi: 10.1107/S2052252518001641 (PMC5929375; doi:10.1107/S2052252518001641)
Supplement: Supplementary file 10 [file m-05-00293-8sup10.hkl]

data_8                                                                          
_shelx_title ' a_a.res in C2/m'                                                 
_shelx_refln_list_code          4                                               
_shelx_F_calc_maximum      249.14                                               
_exptl_crystal_F_000       860.00                                               
_reflns_d_resolution_high  0.6258                                               
                                                                                
loop_                                                                           
 _space_group_symop_operation_xyz                                               
 'x, y, z'                                                                      
 '-x, y, -z'                                                                    
 'x+1/2, y+1/2, z'                                                              
 '-x+1/2, y+1/2, -z'                                                            
 '-x, -y, -z'                                                                   
 'x, -y, z'                                                                     
 '-x+1/2, -y+1/2, -z'                                                           
 'x+1/2, -y+1/2, z'                                                             
                                                                                
_cell_length_a    22.8812                                                       
_cell_length_b     6.8976                                                       
_cell_length_c    14.1573                                                       
_cell_angle_alpha  90.000                                                       
_cell_angle_beta  117.532                                                       
_cell_angle_gamma  90.000                                                       
                                                                                
_shelx_F_squared_multiplier     1.000                                           
                                                                                
loop_                                                                           
 _refln_index_h                                                                 
 _refln_index_k                                                                 
 _refln_index_l                                                                 
 _refln_F_squared_calc                                                          
 _refln_F_squared_meas                                                          
 _refln_F_squared_sigma                                                         
 _refln_observed_status                                                         
   2   0   0        577.72        600.03        59.50 o                         
   4   0   0       2723.92       3477.79        47.15 o                         
   6   0   0       3013.61       3120.38        45.03 o                         
   8   0   0        254.35        342.07        12.19 o                         
  10   0   0        352.59        502.50        28.04 o                         
  12   0   0          9.39         14.42         6.54 o                         
  14   0   0       1494.58       1380.94        32.39 o                         
  16   0   0       3399.03       3245.17        81.84 o                         
  18   0   0        181.35        128.95        14.64 o                         
  20   0   0        982.17        950.66        38.38 o                         
  22   0   0        677.75        689.03        42.88 o                         
  24   0   0        227.47        235.10        30.13 o                         
  26   0   0        643.43        594.72        45.83 o                         
  28   0   0        233.56        296.73        36.53 o                         
  30   0   0        117.43        126.73        31.73 o                         
  32   0   0         23.83        -22.60        50.53 o                         
   1   1   0      10405.40      11575.05       101.86 o                         
   3   1   0       1900.94       2225.57        21.57 o                         
   5   1   0        277.11        347.64        10.23 o                         
   7   1   0        946.41        959.04        14.69 o                         
   9   1   0       1724.32       1651.19        21.36 o                         
  11   1   0       2116.96       2273.22        28.40 o                         
  13   1   0        829.09        890.03        17.07 o                         
  15   1   0       4396.48       4336.62        51.57 o                         
  17   1   0       4430.19       4237.07        50.82 o                         
  19   1   0         55.25         77.29        10.70 o                         
  21   1   0        680.94        697.64        23.60 o                         
  23   1   0        571.44        578.58        27.50 o                         
  25   1   0       1214.20       1277.33        40.40 o                         
  27   1   0         30.22         64.07        17.94 o                         
  29   1   0        172.68        167.82        28.90 o                         
  31   1   0         16.08        -22.26        22.26 o                         
   0   2   0      62073.21      65587.81       824.82 o                         
   2   2   0         58.71         45.61         3.13 o                         
   4   2   0       1456.68       1358.74        16.12 o                         
   6   2   0       1898.90       2332.80        25.57 o                         
   8   2   0       2231.33       1937.45        27.55 o                         
  10   2   0       5508.18       5395.13        55.05 o                         
  12   2   0       3681.42       4048.72        44.77 o                         
  14   2   0       1906.78       1939.59        35.78 o                         
  16   2   0        852.03        729.45        16.78 o                         
  18   2   0        979.28        933.22        24.34 o                         
  20   2   0         43.74         45.50        15.12 o                         
  22   2   0         89.46         89.21        13.15 o                         
  24   2   0         44.95         47.75        20.23 o                         
  26   2   0        824.92        789.27        55.27 o                         
  28   2   0        685.41        694.92        82.37 o                         
  30   2   0        478.11        464.32        40.26 o                         
   1   3   0        482.80        714.98        11.35 o                         
   3   3   0        784.02        770.29        12.05 o                         
   5   3   0       1601.20       1590.10        23.31 o                         
   7   3   0       2778.26       2434.76        27.98 o                         
   9   3   0       1206.41       1359.84        19.04 o                         
  11   3   0       2862.14       2915.82        34.44 o                         
  13   3   0       3544.44       3454.00        40.41 o                         
  15   3   0       1806.40       1887.11        27.80 o                         
  17   3   0        974.90       1052.88        25.18 o                         
  19   3   0         86.70         80.46        14.14 o                         
  21   3   0        296.64        257.63        20.95 o                         
  23   3   0        325.87        371.28        25.95 o                         
  25   3   0        770.89        847.47        68.14 o                         
  27   3   0        156.71        117.61        27.20 o                         
  29   3   0        131.60        103.01        28.54 o                         
  31   3   0         74.76         65.64        26.69 o                         
   0   4   0      31637.49      33765.30       420.88 o                         
   2   4   0       4565.59       4619.72        48.17 o                         
   4   4   0        387.11        300.86         8.51 o                         
   6   4   0       1180.60       1286.99        22.62 o                         
   8   4   0        311.30        295.64        11.51 o                         
  10   4   0          6.07          8.54         5.38 o                         
  12   4   0        297.12        247.55        11.58 o                         
  14   4   0       1959.98       1971.16        33.11 o                         
  16   4   0        531.43        591.42        27.83 o                         
  18   4   0        208.22        197.94        18.45 o                         
  20   4   0        636.23        528.43        27.06 o                         
  22   4   0        647.33        631.76        32.01 o                         
  24   4   0         71.67         63.24        18.15 o                         
  26   4   0        564.43        567.83        40.83 o                         
  28   4   0        197.09        211.93        36.79 o                         
  30   4   0         58.93         -1.11        23.59 o                         
   1   5   0       1717.34       1539.78        37.23 o                         
   3   5   0        841.17        957.45        20.04 o                         
   5   5   0        106.67         95.72         6.11 o                         
   7   5   0        172.41        157.30        10.51 o                         
   9   5   0        544.35        582.91        18.67 o                         
  11   5   0        242.50        172.97        14.68 o                         
  13   5   0        349.62        317.57        18.82 o                         
  15   5   0       2217.78       2305.40        47.66 o                         
  17   5   0       1620.34       1565.90        40.53 o                         
  19   5   0        147.70        158.72        22.84 o                         
  21   5   0        455.58        473.79        38.77 o                         
  23   5   0        640.72        630.55        34.62 o                         
  25   5   0        509.30        511.01        38.58 o                         
  27   5   0         48.57         22.53        24.84 o                         
   0   6   0      14663.46      14822.09       363.35 o                         
   2   6   0        411.23        419.40        13.72 o                         
   4   6   0         23.15         20.52         7.86 o                         
   6   6   0       1021.43        957.73        37.32 o                         
   8   6   0        498.27        518.17        18.25 o                         
  10   6   0        850.85        784.97        21.60 o                         
  12   6   0        445.47        316.39        20.23 o                         
  14   6   0        856.89        949.58        31.94 o                         
  16   6   0        615.42        654.09        29.66 o                         
  18   6   0        332.73        364.57        28.09 o                         
  20   6   0         36.65         58.03        17.23 o                         
  22   6   0         66.24         73.46        18.96 o                         
  24   6   0         17.74        -10.73        16.15 o                         
  26   6   0        515.22        496.31        41.45 o                         
   1   7   0        255.30        212.13        17.32 o                         
   3   7   0         73.77         49.88         9.81 o                         
   5   7   0        469.41        385.83        18.61 o                         
   7   7   0        225.05        198.80        14.90 o                         
   9   7   0        842.86        919.75        27.08 o                         
  11   7   0       1171.53       1020.96        33.03 o                         
  13   7   0        553.74        456.65        25.74 o                         
  15   7   0        754.56        793.33        32.43 o                         
  17   7   0        620.90        499.09        40.78 o                         
  19   7   0          3.79         24.92        15.83 o                         
  21   7   0         24.31         27.20        17.68 o                         
  23   7   0         47.21         31.41        18.53 o                         
  25   7   0        344.14        407.47        64.49 o                         
   0   8   0       5705.85       4717.10       188.81 o                         
   2   8   0        170.45        242.98        20.57 o                         
   4   8   0        165.01        213.54        19.47 o                         
   6   8   0        246.62        112.41        13.69 o                         
   8   8   0         29.16         40.98        11.75 o                         
  10   8   0        250.52        289.82        36.25 o                         
  12   8   0        206.37        156.79        19.39 o                         
  14   8   0        173.01        247.69        22.44 o                         
  16   8   0        439.64        405.55        28.05 o                         
  18   8   0        120.98        178.92        37.45 o                         
  20   8   0        137.40        202.17        27.25 o                         
  22   8   0         86.41        112.75        26.00 o                         
   1   9   0        351.15        293.49        24.60 o                         
   3   9   0        117.29        212.29        25.53 o                         
   5   9   0        209.74        172.57        20.13 o                         
   7   9   0          2.74        -16.00        17.37 o                         
   9   9   0         69.20        125.90        22.62 o                         
  11   9   0         76.70         65.07        16.28 o                         
  13   9   0        118.44        132.42        22.07 o                         
  15   9   0        292.18        338.59        27.15 o                         
  17   9   0        434.52        367.22        28.81 o                         
   0  10   0       2151.69       1796.95        90.08 o                         
   2  10   0        118.87        139.49        20.39 o                         
   4  10   0         20.00         28.06        16.54 o                         
   6  10   0        117.50         64.34        34.44 o                         
   8  10   0         99.91        185.84        33.37 o                         
  10  10   0         17.22         31.12        22.53 o                         
  12  10   0         86.25         88.15        21.78 o                         
   1  11   0          5.69         15.63        22.71 o                         
 -32   0   1         46.36        -43.88        43.88 o                         
 -30   0   1         14.32          8.82        23.43 o                         
 -28   0   1        411.74        470.19        42.33 o                         
 -26   0   1         51.60         76.60        23.10 o                         
 -24   0   1        186.91        236.67        29.39 o                         
 -22   0   1       1607.94       1716.44        73.80 o                         
 -20   0   1        156.79        205.92        17.99 o                         
 -18   0   1       2770.22       2568.11        52.07 o                         
 -16   0   1       2557.43       2560.24        49.40 o                         
 -14   0   1       2327.95       2440.25        45.55 o                         
 -12   0   1        272.54        317.37        24.84 o                         
 -10   0   1         42.84         24.47         6.33 o                         
  -8   0   1       1387.04       1540.08        27.74 o                         
  -6   0   1       3196.70       3572.22        50.49 o                         
  -4   0   1      20901.53      22143.44       441.30 o                         
  -2   0   1      20048.08      18731.56       641.49 o                         
   2   0   1      18503.48      21514.83       235.41 o                         
   4   0   1        148.91        228.31        14.35 o                         
   6   0   1       1293.01       1591.77        26.95 o                         
   8   0   1       8388.14       9219.92       122.52 o                         
  10   0   1        131.68         73.50         9.65 o                         
  12   0   1          7.19         22.17         7.33 o                         
  14   0   1         45.99         52.62         9.38 o                         
  16   0   1        777.92        770.64        26.33 o                         
  18   0   1       3651.30       3517.36        64.97 o                         
  20   0   1       1870.89       1910.88        62.62 o                         
  22   0   1       1246.58       1411.67        57.15 o                         
  24   0   1       2176.92       2436.59        77.60 o                         
  26   0   1        523.87        511.02        43.36 o                         
  28   0   1         42.83         36.15        53.85 o                         
  30   0   1         38.96         29.81        28.49 o                         
 -31   1   1         40.27          7.62        22.22 o                         
 -29   1   1        360.60        340.58        43.28 o                         
 -27   1   1       1471.28       1606.65        50.37 o                         
 -25   1   1        157.74        174.13        19.01 o                         
 -23   1   1        328.31        313.50        18.61 o                         
 -21   1   1        982.99       1000.79        26.76 o                         
 -19   1   1        484.83        464.10        16.12 o                         
 -17   1   1       1681.99       1694.88        27.75 o                         
 -15   1   1       3209.89       3178.42        39.50 o                         
 -13   1   1       1125.32       1153.15        19.51 o                         
 -11   1   1        556.13        547.32        12.29 o                         
  -9   1   1        722.42        995.11        15.16 o                         
  -7   1   1       5048.75       5107.95        49.61 o                         
  -5   1   1         14.29         17.15         7.86 o                         
  -3   1   1          9.41         14.70         3.19 o                         
  -1   1   1       1059.82       1180.63        12.45 o                         
   1   1   1      25007.87      26788.36       321.06 o                         
   3   1   1       4185.80       4593.16        39.25 o                         
   5   1   1         27.32         19.76         3.25 o                         
   7   1   1       7895.38       8398.59        85.60 o                         
   9   1   1       3591.22       4023.55        42.50 o                         
  11   1   1       2462.11       2289.33        28.85 o                         
  13   1   1       4118.38       4139.28        46.91 o                         
  15   1   1       2758.14       2850.72        36.98 o                         
  17   1   1         46.28         77.02        10.30 o                         
  19   1   1        352.17        325.29        17.49 o                         
  21   1   1        542.48        575.14        26.97 o                         
  23   1   1        472.34        483.87        26.82 o                         
  25   1   1        294.25        284.04        24.18 o                         
  27   1   1         27.11          4.09        25.05 o                         
  29   1   1         75.67         86.36        37.28 o                         
  31   1   1         26.59          9.58        38.14 o                         
 -32   2   1        232.68        224.54        32.57 o                         
 -30   2   1        467.51        477.70        38.82 o                         
 -28   2   1        979.92       1004.56        70.94 o                         
 -26   2   1          9.52        -18.77        21.35 o                         
 -24   2   1         13.82         24.37        16.48 o                         
 -22   2   1        548.45        526.48        26.26 o                         
 -20   2   1        139.20        133.87        12.87 o                         
 -18   2   1        529.94        553.45        22.25 o                         
 -16   2   1        974.22        981.78        19.50 o                         
 -14   2   1       2679.68       2500.07        32.38 o                         
 -12   2   1       2139.43       2373.15        29.69 o                         
 -10   2   1       6444.58       6909.76        67.71 o                         
  -8   2   1       7690.01       7885.30        74.67 o                         
  -6   2   1       4468.24       4517.70        50.52 o                         
  -4   2   1       4919.82       5122.80        54.37 o                         
  -2   2   1      50205.78      55876.32       495.32 o                         
   0   2   1       1316.07       1544.98        17.46 o                         
   2   2   1      18432.73      20280.35       178.96 o                         
   4   2   1         58.07         26.51         2.77 o                         
   6   2   1       1395.30       1716.74        24.51 o                         
   8   2   1       2831.12       2747.21        30.74 o                         
  10   2   1       2465.46       2353.68        34.37 o                         
  12   2   1       4280.46       4216.07        46.47 o                         
  14   2   1       2127.98       2183.58        29.06 o                         
  16   2   1        978.17        891.14        23.16 o                         
  18   2   1        838.72        797.44        23.65 o                         
  20   2   1        517.14        500.34        21.39 o                         
  22   2   1        148.89        161.90        17.32 o                         
  24   2   1       1140.30       1159.94        49.32 o                         
  26   2   1        412.73        424.22        35.79 o                         
  28   2   1        305.80        277.08        33.62 o                         
  30   2   1        328.51        307.90        35.82 o                         
 -31   3   1        225.29        192.21        62.19 o                         
 -29   3   1        443.15        426.08        43.40 o                         
 -27   3   1       1334.82       1292.29        53.65 o                         
 -25   3   1        141.86        116.75        19.01 o                         
 -23   3   1         78.56         93.41        16.98 o                         
 -21   3   1        345.34        340.82        22.91 o                         
 -19   3   1        375.67        354.04        21.41 o                         
 -17   3   1       1106.84       1117.73        21.42 o                         
 -15   3   1        659.88        678.63        15.20 o                         
 -13   3   1       1288.65       1336.49        20.70 o                         
 -11   3   1       4712.80       4504.44        48.15 o                         
  -9   3   1        909.21        927.77        17.99 o                         
  -7   3   1        690.24        604.54        24.95 o                         
  -5   3   1       3020.05       3111.03        38.05 o                         
  -3   3   1        558.13        534.57         9.74 o                         
  -1   3   1       8234.24       8866.92        82.64 o                         
   1   3   1          7.41         31.72         3.70 o                         
   3   3   1        678.68        737.08        11.74 o                         
   5   3   1       2104.06       1931.13        23.38 o                         
   7   3   1       4010.19       4014.21        42.56 o                         
   9   3   1       2897.35       3120.79        35.60 o                         
  11   3   1       2496.84       2382.75        29.89 o                         
  13   3   1       4667.29       4650.27        51.46 o                         
  15   3   1       5899.14       5682.03        71.06 o                         
  17   3   1        697.66        656.95        21.40 o                         
  19   3   1         35.27         75.06        14.86 o                         
  21   3   1        259.90        251.73        21.57 o                         
  23   3   1        236.65        276.60        23.81 o                         
  25   3   1         72.06         95.38        24.13 o                         
  27   3   1         64.46         63.88        23.99 o                         
  29   3   1        175.23        177.23        31.45 o                         
 -30   4   1        104.44         51.28        26.55 o                         
 -28   4   1        135.26        118.13        26.58 o                         
 -26   4   1          3.39          1.41        15.25 o                         
 -24   4   1          9.02          4.93        17.37 o                         
 -22   4   1        969.55       1033.57        37.19 o                         
 -20   4   1        138.90        130.56        17.07 o                         
 -18   4   1       2260.91       2123.53        46.44 o                         
 -16   4   1        770.34        849.20        28.26 o                         
 -14   4   1       1155.84       1145.22        23.72 o                         
 -12   4   1       1031.83       1065.78        22.16 o                         
 -10   4   1        327.60        282.92        12.40 o                         
  -8   4   1         76.99         94.86         8.13 o                         
  -6   4   1       2429.26       2609.82        35.74 o                         
  -4   4   1       3038.49       3079.74        34.63 o                         
  -2   4   1      26380.79      28650.93       254.65 o                         
   0   4   1       1008.94        896.10        17.15 o                         
   2   4   1         43.77         99.67         5.99 o                         
   4   4   1       1893.76       1961.85        25.03 o                         
   6   4   1        112.94        122.90         7.84 o                         
   8   4   1        218.73        181.52         7.51 o                         
  10   4   1        385.45        461.11        14.26 o                         
  12   4   1         36.77         47.99         6.70 o                         
  14   4   1        706.82        528.49        22.62 o                         
  16   4   1        168.21        120.87        15.99 o                         
  18   4   1       1011.60       1020.52        33.91 o                         
  20   4   1       1278.95       1164.59        37.58 o                         
  22   4   1        615.68        550.63        31.11 o                         
  24   4   1       1446.51       1519.01        47.03 o                         
  26   4   1        237.06        190.35        33.80 o                         
  28   4   1         92.44        100.34        28.63 o                         
 -29   5   1         77.89         32.52        26.97 o                         
 -27   5   1        681.67        686.14        38.59 o                         
 -25   5   1         69.67         99.17        20.08 o                         
 -23   5   1        189.69        165.82        20.63 o                         
 -21   5   1        901.38        835.27        34.00 o                         
 -19   5   1        649.66        642.84        59.21 o                         
 -17   5   1        862.88        850.33        40.88 o                         
 -15   5   1       1052.05        985.52        30.63 o                         
 -13   5   1        636.49        666.26        19.46 o                         
 -11   5   1         64.73         27.62         7.45 o                         
  -9   5   1        533.20        525.67        16.82 o                         
  -7   5   1        507.81        543.07        16.56 o                         
  -5   5   1        444.46        306.73        12.95 o                         
  -3   5   1         43.82         52.65         7.08 o                         
  -1   5   1       6364.12       6529.33        66.85 o                         
   1   5   1       1766.27       1470.58        22.37 o                         
   3   5   1       2370.66       2388.53        31.28 o                         
   5   5   1        964.71        939.27        21.98 o                         
   7   5   1        733.34        739.66        19.68 o                         
   9   5   1        706.68        851.22        26.76 o                         
  11   5   1        742.95        662.58        19.22 o                         
  13   5   1        650.23        571.00        24.16 o                         
  15   5   1       2004.96       1995.31        49.41 o                         
  17   5   1         41.48         21.23        12.73 o                         
  19   5   1        444.38        373.73        29.74 o                         
  21   5   1        331.19        364.19        26.61 o                         
  23   5   1        529.59        597.44        34.60 o                         
  25   5   1        131.70         94.42        21.13 o                         
  27   5   1         19.91        -23.88        24.14 o                         
 -26   6   1         19.98         33.61        18.39 o                         
 -24   6   1         26.39         53.65        18.98 o                         
 -22   6   1        332.14        322.11        28.01 o                         
 -20   6   1         71.18         72.10        16.64 o                         
 -18   6   1        437.87        412.94        26.20 o                         
 -16   6   1        428.40        360.08        23.17 o                         
 -14   6   1        744.19        817.02        29.45 o                         
 -12   6   1        442.33        445.48        22.88 o                         
 -10   6   1        944.87        780.38        21.47 o                         
  -8   6   1       1518.61       1538.47        29.93 o                         
  -6   6   1       1443.92       1397.15        27.76 o                         
  -4   6   1        856.92        725.16        19.87 o                         
  -2   6   1       4458.41       4705.51        59.72 o                         
   0   6   1          7.38         -5.94         6.04 o                         
   2   6   1         62.54         33.44         6.60 o                         
   4   6   1         10.97         18.28         8.00 o                         
   6   6   1        175.52        161.28        12.63 o                         
   8   6   1       1123.36       1093.91        26.72 o                         
  10   6   1        821.89        840.88        30.59 o                         
  12   6   1        587.07        501.69        24.84 o                         
  14   6   1        325.64        286.01        20.62 o                         
  16   6   1        295.80        234.18        20.87 o                         
  18   6   1        517.38        440.91        27.68 o                         
  20   6   1        368.24        304.94        25.71 o                         
  22   6   1        109.25        148.02        22.27 o                         
  24   6   1        620.82        624.10        40.46 o                         
  26   6   1        222.10        215.56        29.04 o                         
 -25   7   1         87.47         77.80        21.26 o                         
 -23   7   1         53.38         46.63        18.37 o                         
 -21   7   1         38.46         58.41        18.12 o                         
 -19   7   1         17.88         29.32        15.55 o                         
 -17   7   1        250.49        172.20        20.00 o                         
 -15   7   1        390.07        365.16        24.36 o                         
 -13   7   1        368.74        426.11        46.63 o                         
 -11   7   1        472.22        369.77        18.25 o                         
  -9   7   1        219.66        178.53        24.95 o                         
  -7   7   1        643.72        718.23        28.01 o                         
  -5   7   1        330.99        241.61        15.36 o                         
  -3   7   1         26.35         10.27        10.26 o                         
  -1   7   1        192.58        265.19        16.35 o                         
   1   7   1        436.72        365.69        19.40 o                         
   3   7   1        136.05        137.85        12.68 o                         
   5   7   1         52.16         93.79        11.66 o                         
   7   7   1       1393.68       1227.87        30.12 o                         
   9   7   1       1511.32       1544.92        36.23 o                         
  11   7   1        753.67        772.78        33.58 o                         
  13   7   1       1672.10       1527.75        41.76 o                         
  15   7   1        930.97        978.64        35.13 o                         
  17   7   1        144.71        164.03        21.26 o                         
  19   7   1         21.88         15.67        15.24 o                         
  21   7   1         47.18         92.83        20.14 o                         
  23   7   1         70.26         85.94        21.17 o                         
 -22   8   1        157.96        156.08        34.75 o                         
 -20   8   1          2.66         20.92        22.65 o                         
 -18   8   1        327.49        353.80        32.24 o                         
 -16   8   1        456.91        411.84        27.81 o                         
 -14   8   1        257.30        298.55        28.11 o                         
 -12   8   1        173.91        138.68        17.19 o                         
 -10   8   1        168.32        121.20        14.20 o                         
  -8   8   1        600.77        729.74        26.06 o                         
  -6   8   1         73.42         70.64        11.94 o                         
  -4   8   1        612.66        426.34        25.30 o                         
  -2   8   1       3290.88       3568.42        65.78 o                         
   0   8   1         22.96         16.21        12.57 o                         
   2   8   1          5.54          1.30        11.67 o                         
   4   8   1         75.98        175.82        18.29 o                         
   6   8   1        142.77        141.88        14.56 o                         
   8   8   1        164.76        112.60        17.01 o                         
  10   8   1         95.59        138.25        17.60 o                         
  12   8   1        378.10        384.85        26.03 o                         
  14   8   1        164.22        160.68        20.25 o                         
  16   8   1        216.33        184.62        21.79 o                         
  18   8   1        341.98        307.66        27.16 o                         
  20   8   1        309.47        339.63        28.82 o                         
 -19   9   1        251.81        340.34        51.37 o                         
 -17   9   1        300.38        292.51        27.81 o                         
 -15   9   1        221.33        211.48        22.33 o                         
 -13   9   1        101.51        114.13        18.05 o                         
 -11   9   1         29.93         28.20        14.78 o                         
  -9   9   1        137.41         68.00        34.74 o                         
  -7   9   1         24.09         41.22        15.66 o                         
  -5   9   1         58.26         24.82        14.37 o                         
  -3   9   1        204.51        251.02        22.57 o                         
  -1   9   1        830.80       1043.31        37.71 o                         
   1   9   1        457.19        324.57        24.74 o                         
   3   9   1        273.29        284.24        23.75 o                         
   5   9   1        268.22        393.35        39.19 o                         
   7   9   1        117.56         29.28        22.40 o                         
   9   9   1        258.27        248.69        27.21 o                         
  11   9   1         31.98         60.50        19.96 o                         
  13   9   1        419.61        352.76        27.55 o                         
  15   9   1        327.70        370.47        29.42 o                         
  17   9   1         16.32         27.47        24.24 o                         
 -14  10   1         53.55         80.00        29.36 o                         
 -12  10   1        250.61        357.07        99.69 o                         
 -10  10   1         26.80         41.64        19.48 o                         
  -8  10   1         73.14         48.15        51.31 o                         
  -6  10   1        150.40        138.87        24.09 o                         
  -4  10   1        234.35        172.94        22.60 o                         
  -2  10   1       1329.23       1420.89        46.85 o                         
   0  10   1         14.79         16.77        16.27 o                         
   2  10   1          2.29         18.55        16.29 o                         
   4  10   1        120.55        234.97        29.83 o                         
   6  10   1          6.84        -17.38        27.29 o                         
   8  10   1         75.25         65.12        21.90 o                         
  10  10   1        111.53        216.71        28.17 o                         
  12  10   1         68.45        110.32        35.40 o                         
  -1  11   1        252.59        341.61        43.18 o                         
 -32   0   2        179.43         84.43        48.53 o                         
 -30   0   2          7.03        -24.93        24.93 o                         
 -28   0   2         15.13          6.04        21.34 o                         
 -26   0   2         26.16         32.40        20.41 o                         
 -24   0   2        902.40        869.14        49.20 o                         
 -22   0   2       1149.60       1152.69        36.11 o                         
 -20   0   2       2441.43       2558.95        53.36 o                         
 -18   0   2       1065.65       1246.39        33.89 o                         
 -16   0   2       6150.09       5872.00        90.44 o                         
 -14   0   2       4067.11       4415.37        69.86 o                         
 -12   0   2        235.59        238.43        13.38 o                         
 -10   0   2        589.31        714.95        18.78 o                         
  -8   0   2          7.58          8.16         4.93 o                         
  -6   0   2       1615.04       1998.59        31.03 o                         
  -4   0   2      27617.25      30714.36       387.11 o                         
  -2   0   2        107.88         85.47         3.17 o                         
   0   0   2       6176.17       7281.50        93.49 o                         
   2   0   2      14438.08      15778.22       275.79 o                         
   4   0   2      23752.99      24730.57       309.07 o                         
   6   0   2       5180.66       6203.37        84.58 o                         
   8   0   2       1351.37       1546.92        34.94 o                         
  10   0   2       3052.26       2698.21        45.83 o                         
  12   0   2         36.44         37.86         7.83 o                         
  14   0   2          7.85          7.73         7.85 o                         
  16   0   2       1457.36       1370.12        49.19 o                         
  18   0   2       4534.89       4012.97        94.09 o                         
  20   0   2       1380.97       1521.55       111.69 o                         
  22   0   2       1635.34       1721.75        70.47 o                         
  24   0   2        472.36        451.49        43.55 o                         
  26   0   2        316.59        297.18        69.14 o                         
  28   0   2         68.72         39.33        55.51 o                         
  30   0   2          8.70        -47.87        47.87 o                         
 -33   1   2        140.03        127.15        28.15 o                         
 -31   1   2        324.74        302.00        33.38 o                         
 -29   1   2        657.94        711.19        42.65 o                         
 -27   1   2         59.31         42.62        15.54 o                         
 -25   1   2         31.86         16.46        11.83 o                         
 -23   1   2        318.58        292.66        19.22 o                         
 -21   1   2       1169.48       1191.41        24.94 o                         
 -19   1   2       1171.27       1165.92        23.47 o                         
 -17   1   2       1205.05       1204.98        22.70 o                         
 -15   1   2       1919.46       1993.93        28.58 o                         
 -13   1   2        758.28        512.51        13.27 o                         
 -11   1   2       2030.64       2574.27        30.72 o                         
  -9   1   2        383.32        404.62         9.58 o                         
  -7   1   2      17491.69      18831.71       167.06 o                         
  -5   1   2        357.88        382.87        13.52 o                         
  -3   1   2      44518.61      47449.43       421.52 o                         
  -1   1   2         26.21         47.36         2.76 o                         
   1   1   2       6232.07       6655.95        60.69 o                         
   3   1   2      11360.47      12549.02       123.55 o                         
   5   1   2        902.44        982.01        15.80 o                         
   7   1   2       1900.54       1912.89        27.63 o                         
   9   1   2       4629.66       4845.92        56.90 o                         
  11   1   2       3358.39       3085.70        36.24 o                         
  13   1   2       2314.73       2200.73        29.58 o                         
  15   1   2       2240.99       1813.68        51.34 o                         
  17   1   2         55.05         44.77        12.12 o                         
  19   1   2       1448.96       1420.98        41.87 o                         
  21   1   2        444.34        484.14        27.07 o                         
  23   1   2        195.37        218.70        21.77 o                         
  25   1   2        334.71        366.33        27.65 o                         
  27   1   2        171.58        153.39        34.74 o                         
  29   1   2         13.03         12.79        24.66 o                         
 -32   2   2        225.74        206.75        37.29 o                         
 -30   2   2        290.36        233.09        30.44 o                         
 -28   2   2        526.89        569.83        38.70 o                         
 -26   2   2        383.37        357.17        25.34 o                         
 -24   2   2        679.97        726.68        31.14 o                         
 -22   2   2        195.52        234.01        16.08 o                         
 -20   2   2        739.70        712.59        19.17 o                         
 -18   2   2         42.96         69.39         8.49 o                         
 -16   2   2        360.23        422.58        15.56 o                         
 -14   2   2       3389.09       3467.73        40.88 o                         
 -12   2   2       4120.69       4120.23        45.02 o                         
 -10   2   2       4384.87       4406.16        45.90 o                         
  -8   2   2       5821.83       6550.57        73.53 o                         
  -6   2   2       8344.71       8859.42        90.65 o                         
  -4   2   2      12645.20      13362.99       119.64 o                         
  -2   2   2       6503.73       7505.14        69.13 o                         
   0   2   2       2134.33       2343.34        25.03 o                         
   2   2   2        901.57        857.43        14.27 o                         
   4   2   2         63.05        134.79         6.62 o                         
   6   2   2        370.93        387.45        10.06 o                         
   8   2   2       8082.60       8035.94        86.84 o                         
  10   2   2       2219.46       2294.90        33.50 o                         
  12   2   2       2167.99       2057.84        33.45 o                         
  14   2   2        629.07        641.39        19.69 o                         
  16   2   2       2745.94       2797.54        44.58 o                         
  18   2   2       2059.66       2029.75        38.61 o                         
  20   2   2        247.67        258.19        18.92 o                         
  22   2   2        478.75        522.03        38.19 o                         
  24   2   2         87.20         63.41        30.81 o                         
  26   2   2        113.85        137.88        28.16 o                         
  28   2   2        161.84        143.25        33.93 o                         
  30   2   2         80.31         72.52        28.72 o                         
 -31   3   2        245.74        291.12        34.72 o                         
 -29   3   2       1316.18       1337.96        55.45 o                         
 -27   3   2        111.68         98.71        19.79 o                         
 -25   3   2         56.34         41.30        15.90 o                         
 -23   3   2        220.81        219.85        21.05 o                         
 -21   3   2        370.17        391.07        23.76 o                         
 -19   3   2        461.57        460.15        23.65 o                         
 -17   3   2        568.76        536.12        14.67 o                         
 -15   3   2        222.02        237.32         9.88 o                         
 -13   3   2        223.80        174.62         8.97 o                         
 -11   3   2         84.49         35.44         6.20 o                         
  -9   3   2       8469.83       9391.77        99.67 o                         
  -7   3   2       1099.58        892.90        16.79 o                         
  -5   3   2       1181.29       1135.78        18.70 o                         
  -3   3   2      16800.17      19061.39       170.38 o                         
  -1   3   2        493.34        434.79         9.83 o                         
   1   3   2        900.96        707.57        12.04 o                         
   3   3   2        686.92        806.68        14.12 o                         
   5   3   2       2218.61       1932.83        23.97 o                         
   7   3   2       7567.91       7660.15        75.16 o                         
   9   3   2       1702.61       1682.55        23.15 o                         
  11   3   2       4112.67       3892.22        50.96 o                         
  13   3   2       1317.49       1391.20        41.60 o                         
  15   3   2        987.17        904.80        23.42 o                         
  17   3   2        306.11        265.12        17.46 o                         
  19   3   2        426.87        521.75        45.58 o                         
  21   3   2        156.81        186.91        19.76 o                         
  23   3   2        152.37        112.64        24.15 o                         
  25   3   2        130.79        135.23        27.41 o                         
  27   3   2         86.88        127.38        28.39 o                         
  29   3   2         40.62          1.76        56.31 o                         
 -30   4   2         68.04         71.63        59.98 o                         
 -28   4   2         35.61         37.01        20.34 o                         
 -26   4   2         44.59         54.62        18.53 o                         
 -24   4   2        540.34        570.68        31.15 o                         
 -22   4   2        454.63        507.49        28.64 o                         
 -20   4   2       1161.24       1066.24        34.51 o                         
 -18   4   2       1212.24       1224.39        34.82 o                         
 -16   4   2       1302.56       1309.50        27.26 o                         
 -14   4   2       1399.71       1303.68        25.90 o                         
 -12   4   2        826.60        902.74        20.55 o                         
 -10   4   2       1498.84       1519.86        26.10 o                         
  -8   4   2         64.75         21.46         6.17 o                         
  -6   4   2         23.00         13.26         5.43 o                         
  -4   4   2       8269.11       8982.50       105.88 o                         
  -2   4   2         23.16         28.64         5.99 o                         
   0   4   2        512.65        457.64        15.60 o                         
   2   4   2       1062.92        979.65        16.42 o                         
   4   4   2       1645.72       1637.15        22.63 o                         
   6   4   2       1618.29       1677.61        23.87 o                         
   8   4   2       1200.82       1125.66        18.80 o                         
  10   4   2        102.71        125.59         7.65 o                         
  12   4   2        394.43        414.87        15.71 o                         
  14   4   2        192.60        208.71        24.28 o                         
  16   4   2       1995.05       1904.37        54.89 o                         
  18   4   2       2208.72       2295.50        53.89 o                         
  20   4   2        801.10        793.42        51.63 o                         
  22   4   2       1063.17       1083.81        61.12 o                         
  24   4   2        423.26        378.18        50.61 o                         
  26   4   2         98.16         87.06        27.92 o                         
  28   4   2         52.07         39.31        26.00 o                         
 -29   5   2        409.43        450.66        34.04 o                         
 -27   5   2          8.71         -4.18        19.90 o                         
 -25   5   2         33.39         40.15        18.33 o                         
 -23   5   2        203.72        240.96        23.04 o                         
 -21   5   2        563.09        529.33        28.85 o                         
 -19   5   2       1060.05       1123.14        37.71 o                         
 -17   5   2       1121.12       1050.46        32.64 o                         
 -15   5   2        430.06        397.93        16.98 o                         
 -13   5   2        602.21        608.61        18.73 o                         
 -11   5   2        452.83        452.07        16.17 o                         
  -9   5   2        486.94        445.74        16.23 o                         
  -7   5   2        518.16        511.33        26.08 o                         
  -5   5   2        940.64        846.20        32.90 o                         
  -3   5   2       3760.60       3896.22        44.00 o                         
  -1   5   2       1863.10       1977.27        27.06 o                         
   1   5   2       2704.85       2754.59        34.44 o                         
   3   5   2       2034.44       1835.59        26.17 o                         
   5   5   2       1215.17       1162.95        20.33 o                         
   7   5   2       2675.22       2748.60        83.58 o                         
   9   5   2        135.95        136.07        10.79 o                         
  11   5   2       1181.07       1180.35        36.59 o                         
  13   5   2        541.71        479.02        24.06 o                         
  15   5   2       1546.13       1547.25        40.04 o                         
  17   5   2         75.48        112.79        17.34 o                         
  19   5   2        967.14        998.84        37.25 o                         
  21   5   2        382.18        346.37        27.03 o                         
  23   5   2        285.32        266.71        26.49 o                         
  25   5   2        211.40        241.97        40.74 o                         
  27   5   2        119.69         81.14        28.75 o                         
 -28   6   2         98.57        136.72        26.46 o                         
 -26   6   2        110.84        154.19        23.87 o                         
 -24   6   2        304.29        321.42        26.86 o                         
 -22   6   2        199.61        202.86        25.33 o                         
 -20   6   2        298.80        296.87        23.64 o                         
 -18   6   2         54.95         60.87        15.12 o                         
 -16   6   2        554.73        486.96        25.99 o                         
 -14   6   2        951.35        870.47        23.94 o                         
 -12   6   2        662.72        778.98        22.14 o                         
 -10   6   2        269.43        257.59        16.31 o                         
  -8   6   2       1167.40       1047.03        24.56 o                         
  -6   6   2       1438.50       1648.63        30.51 o                         
  -4   6   2       2762.58       2580.00        69.26 o                         
  -2   6   2         55.50         77.69         7.55 o                         
   0   6   2        165.68        129.71         8.88 o                         
   2   6   2        322.02        284.63        12.25 o                         
   4   6   2        389.60        296.21        15.49 o                         
   6   6   2          9.71          4.11         7.89 o                         
   8   6   2       1391.24       1351.25        32.32 o                         
  10   6   2       1176.39       1099.12        32.60 o                         
  12   6   2        719.16        674.73        27.33 o                         
  14   6   2         36.88         41.59        13.40 o                         
  16   6   2        906.12        849.69        40.05 o                         
  18   6   2        800.99        753.70        34.83 o                         
  20   6   2        225.49        241.58        24.13 o                         
  22   6   2        256.06        234.00        25.79 o                         
  24   6   2        100.11        118.86        23.18 o                         
 -25   7   2         46.87        103.35        24.26 o                         
 -23   7   2        130.94        136.47        21.54 o                         
 -21   7   2         79.39         73.67        33.82 o                         
 -19   7   2         55.48        124.28        38.18 o                         
 -17   7   2        113.50        118.21        17.81 o                         
 -15   7   2        225.54        140.98        16.49 o                         
 -13   7   2        205.42        264.91        16.86 o                         
 -11   7   2         30.65          5.58         8.73 o                         
  -9   7   2       1079.58        808.20        24.19 o                         
  -7   7   2       2041.45       2042.58        37.22 o                         
  -5   7   2        456.68        463.11        22.26 o                         
  -3   7   2       2242.14       1877.45        34.61 o                         
  -1   7   2         94.33        117.14        13.51 o                         
   1   7   2          8.84          2.56         7.99 o                         
   3   7   2        670.51        551.17        20.47 o                         
   5   7   2        110.01        157.82        13.87 o                         
   7   7   2        542.36        585.09        22.16 o                         
   9   7   2       1292.39       1081.72        36.75 o                         
  11   7   2       1200.62       1148.79        35.89 o                         
  13   7   2        926.45        939.97        43.75 o                         
  15   7   2        321.15        290.82        23.54 o                         
  17   7   2         30.35         37.30        16.38 o                         
  19   7   2        205.29        180.43        22.80 o                         
  21   7   2         12.14         11.13        17.42 o                         
  23   7   2         29.82         62.10        25.91 o                         
 -22   8   2         82.53         92.92        24.10 o                         
 -20   8   2        387.31        379.16        33.81 o                         
 -18   8   2         94.45        184.68        21.78 o                         
 -16   8   2        326.11        312.53        25.89 o                         
 -14   8   2        331.88        292.37        23.07 o                         
 -12   8   2        395.86        449.00        33.39 o                         
 -10   8   2         23.29         22.06        11.69 o                         
  -8   8   2        396.93        353.66        20.21 o                         
  -6   8   2        451.56        619.19        32.34 o                         
  -4   8   2        692.38        540.27        27.69 o                         
  -2   8   2         17.66          0.57        11.78 o                         
   0   8   2          3.96         18.17        12.41 o                         
   2   8   2        240.61        183.26        18.01 o                         
   4   8   2        171.30        157.20        18.02 o                         
   6   8   2         97.50        178.71        16.30 o                         
   8   8   2        431.95        349.79        26.82 o                         
  10   8   2        225.23        196.13        20.12 o                         
  12   8   2         80.17        132.57        19.27 o                         
  14   8   2         38.85         36.23        15.79 o                         
  16   8   2        389.67        345.24        27.16 o                         
  18   8   2        551.42        517.08        32.94 o                         
  20   8   2        212.46        213.41        25.01 o                         
 -19   9   2        368.22        409.98        36.18 o                         
 -17   9   2        265.06        334.22        43.66 o                         
 -15   9   2        172.69        174.24        24.44 o                         
 -13   9   2         16.29         29.55        21.29 o                         
 -11   9   2         33.58         25.13        15.82 o                         
  -9   9   2        103.67         47.64        19.83 o                         
  -7   9   2        134.66        181.42        20.84 o                         
  -5   9   2         12.80         32.40        16.79 o                         
  -3   9   2       1226.76       1032.89        37.43 o                         
  -1   9   2        338.24        438.98        27.71 o                         
   1   9   2        336.30        351.99        25.65 o                         
   3   9   2        409.26        306.73        24.50 o                         
   5   9   2        502.98        581.44        40.64 o                         
   7   9   2        376.96        371.45        54.63 o                         
   9   9   2         73.15         43.12        18.57 o                         
  11   9   2         66.92        121.78        19.34 o                         
  13   9   2        164.47        223.39        22.96 o                         
  15   9   2        404.47        443.62        30.14 o                         
 -14  10   2         73.40         58.53        27.55 o                         
 -12  10   2        122.83        156.62        31.97 o                         
 -10  10   2        142.37        100.81        29.83 o                         
  -8  10   2         76.03         68.02        23.93 o                         
  -6  10   2         55.59         50.52        18.15 o                         
  -4  10   2        526.57        446.95        30.30 o                         
  -2  10   2          2.93          3.72        15.95 o                         
   0  10   2          2.28         40.89        16.78 o                         
   2  10   2         77.88         58.38        17.79 o                         
   4  10   2         66.98         65.32        35.84 o                         
   6  10   2        166.44        230.01        41.22 o                         
   8  10   2        114.31        145.98        24.69 o                         
  10  10   2        118.84        144.72        37.56 o                         
 -34   0   3        132.90         57.17        48.53 o                         
 -32   0   3        107.61         93.08        45.87 o                         
 -30   0   3        160.09        173.45        34.24 o                         
 -28   0   3         15.13          7.61        24.27 o                         
 -26   0   3        211.38        296.21        71.77 o                         
 -24   0   3        679.60        719.30        30.64 o                         
 -22   0   3        184.09        173.76        17.78 o                         
 -20   0   3       1435.41       1679.86        41.32 o                         
 -18   0   3       3062.50       3080.64        57.30 o                         
 -16   0   3       2246.31       2345.12        45.81 o                         
 -14   0   3      10406.46      10228.19       143.46 o                         
 -12   0   3        120.11        241.97        13.10 o                         
 -10   0   3         13.67          7.62         8.06 o                         
  -8   0   3       2129.98       2492.20        38.77 o                         
  -6   0   3       3522.42       3672.40        64.47 o                         
  -4   0   3       4237.05       4557.07        60.51 o                         
  -2   0   3       2564.25       2667.60        37.94 o                         
   0   0   3       4161.48       4349.02        58.33 o                         
   2   0   3       6630.41       6560.59        86.01 o                         
   4   0   3      24658.98      24535.35       307.14 o                         
   6   0   3      22040.34      23655.51       297.86 o                         
   8   0   3        363.64        365.78        13.68 o                         
  10   0   3       1405.41       1322.29        31.01 o                         
  12   0   3        522.33        437.90        33.73 o                         
  14   0   3        547.61        530.28        26.53 o                         
  16   0   3       1245.72       1435.12        51.27 o                         
  18   0   3        834.66        779.51        64.16 o                         
  20   0   3        728.41        714.56        74.79 o                         
  22   0   3        787.14        868.97        49.40 o                         
  24   0   3         44.64         32.12        23.73 o                         
  26   0   3        335.96        337.24        40.21 o                         
  28   0   3          4.33        -15.46        57.84 o                         
 -33   1   3        132.86        118.63        26.86 o                         
 -31   1   3        576.21        629.12        40.39 o                         
 -29   1   3          4.04          0.70        18.45 o                         
 -27   1   3        115.08        144.11        24.85 o                         
 -25   1   3        817.72        839.92        27.34 o                         
 -23   1   3        626.18        560.42        19.56 o                         
 -21   1   3        841.10        815.57        21.30 o                         
 -19   1   3       1403.27       1434.76        26.20 o                         
 -17   1   3        384.92        396.59        14.14 o                         
 -15   1   3        546.11        506.21        13.93 o                         
 -13   1   3        469.22        332.34        11.97 o                         
 -11   1   3       8981.19       9568.63        91.30 o                         
  -9   1   3       3024.44       3259.62        34.98 o                         
  -7   1   3        867.82        866.91        12.60 o                         
  -5   1   3       8190.23       9427.52        85.40 o                         
  -3   1   3       2667.61       2652.34        24.24 o                         
  -1   1   3         38.26         36.78         5.35 o                         
   1   1   3       3762.56       3925.92        38.42 o                         
   3   1   3       6158.05       6711.25        57.72 o                         
   5   1   3      13661.41      15266.21       152.15 o                         
   7   1   3         12.78         18.39         5.16 o                         
   9   1   3        366.24        390.12        13.61 o                         
  11   1   3       2270.46       2335.24        35.77 o                         
  13   1   3       4243.96       4063.88        54.73 o                         
  15   1   3       1196.19       1217.35        28.41 o                         
  17   1   3       2019.40       2007.40        37.64 o                         
  19   1   3       1049.29       1008.47        33.89 o                         
  21   1   3        703.57        680.34        35.89 o                         
  23   1   3        330.13        301.99        24.95 o                         
  25   1   3        231.28        234.26        25.07 o                         
  27   1   3        146.90        111.24        28.74 o                         
  29   1   3         75.33         45.09        27.00 o                         
 -32   2   3        311.39        292.89        73.09 o                         
 -30   2   3        357.95        377.59        41.68 o                         
 -28   2   3        383.20        376.34        32.10 o                         
 -26   2   3       1261.29       1333.66        40.81 o                         
 -24   2   3        861.42        869.06        32.43 o                         
 -22   2   3         16.13         15.80         8.92 o                         
 -20   2   3         29.62         63.40         8.72 o                         
 -18   2   3       2651.16       2537.30        35.42 o                         
 -16   2   3        230.07        214.81        10.52 o                         
 -14   2   3        442.16        488.19        12.82 o                         
 -12   2   3        228.20        202.66         8.50 o                         
 -10   2   3       8004.21       7881.46        75.95 o                         
  -8   2   3       3413.30       3676.46        38.20 o                         
  -6   2   3       7210.13       7789.86        80.14 o                         
  -4   2   3       3829.21       3545.48        35.66 o                         
  -2   2   3        964.13        831.52        11.83 o                         
   0   2   3       1300.58       1389.15        17.29 o                         
   2   2   3          8.47          6.50         2.91 o                         
   4   2   3        484.06        433.39        11.35 o                         
   6   2   3       2869.24       3366.12        41.22 o                         
   8   2   3       3799.84       3483.33        44.84 o                         
  10   2   3       3964.93       3999.42        51.63 o                         
  12   2   3       2769.32       2814.20        41.81 o                         
  14   2   3       2579.68       2431.55        39.88 o                         
  16   2   3       1929.57       1987.97        37.11 o                         
  18   2   3        490.29        531.84        23.47 o                         
  20   2   3         56.85         63.72        19.67 o                         
  22   2   3         40.60         41.62        16.12 o                         
  24   2   3         23.46         36.95        22.16 o                         
  26   2   3        136.92        145.37        27.70 o                         
  28   2   3         12.25         -0.05        24.98 o                         
 -33   3   3        313.52        244.16        34.08 o                         
 -31   3   3        363.62        480.82        39.75 o                         
 -29   3   3          8.13         -9.47        20.88 o                         
 -27   3   3        463.17        464.82        30.31 o                         
 -25   3   3        818.87        794.88        33.26 o                         
 -23   3   3        240.52        207.22        19.54 o                         
 -21   3   3        646.76        592.83        26.73 o                         
 -19   3   3        534.49        531.43        19.05 o                         
 -17   3   3        868.99        830.48        18.12 o                         
 -15   3   3         23.18         23.64         7.55 o                         
 -13   3   3         58.73         84.22         5.74 o                         
 -11   3   3       3904.91       4156.74        51.14 o                         
  -9   3   3      12248.94      13951.77       142.46 o                         
  -7   3   3       3317.21       3095.18        38.53 o                         
  -5   3   3        922.79        924.28        13.74 o                         
  -3   3   3       5576.46       6090.65        59.48 o                         
  -1   3   3       1883.23       1918.17        23.30 o                         
   1   3   3          6.96         30.90         3.97 o                         
   3   3   3        369.78        475.38        10.53 o                         
   5   3   3       1894.03       1816.46        23.52 o                         
   7   3   3       1023.01        891.44        16.20 o                         
   9   3   3       1801.14       1789.39        30.64 o                         
  11   3   3       1744.93       1738.88        30.84 o                         
  13   3   3        816.23        747.11        21.18 o                         
  15   3   3        695.78        666.90        22.18 o                         
  17   3   3       1916.63       1837.80        36.78 o                         
  19   3   3        722.21        653.44        29.49 o                         
  21   3   3        154.05        225.53        27.21 o                         
  23   3   3        119.35        121.72        26.17 o                         
  25   3   3        207.76        202.89        30.56 o                         
  27   3   3         73.03         57.94        25.89 o                         
 -32   4   3        127.60        126.78        33.37 o                         
 -30   4   3         25.81         16.29        23.01 o                         
 -28   4   3         46.97         44.88        18.08 o                         
 -26   4   3        267.10        226.02        23.67 o                         
 -24   4   3        261.49        279.05        24.04 o                         
 -22   4   3        180.04        186.80        21.78 o                         
 -20   4   3        382.62        362.92        22.72 o                         
 -18   4   3       3279.61       3301.78        49.51 o                         
 -16   4   3       1912.44       1848.12        33.11 o                         
 -14   4   3        715.15        685.23        19.15 o                         
 -12   4   3         14.64         25.17         6.97 o                         
 -10   4   3        496.45        581.84        15.72 o                         
  -8   4   3       1629.88       1591.51        26.52 o                         
  -6   4   3          8.61         10.09         5.32 o                         
  -4   4   3         75.94         49.63         5.13 o                         
  -2   4   3       2520.93       2630.28        31.33 o                         
   0   4   3       1414.97       1501.21        21.43 o                         
   2   4   3       2036.81       1869.38        25.19 o                         
   4   4   3       1971.83       1974.67        30.87 o                         
   6   4   3       3320.86       3410.37        39.40 o                         
   8   4   3       2791.08       2569.36        32.80 o                         
  10   4   3         81.71         91.24         9.12 o                         
  12   4   3        589.50        656.69        19.61 o                         
  14   4   3        638.35        596.64        26.00 o                         
  16   4   3        654.38        563.77        27.06 o                         
  18   4   3        519.52        531.97        38.58 o                         
  20   4   3        433.33        478.81        28.92 o                         
  22   4   3        239.86        236.66        29.59 o                         
  24   4   3         76.71         83.10        25.36 o                         
  26   4   3        193.84        249.39        33.94 o                         
 -29   5   3          5.78         15.00        19.59 o                         
 -27   5   3         16.04         21.88        18.22 o                         
 -25   5   3        314.43        305.30        26.41 o                         
 -23   5   3        320.90        342.57        26.29 o                         
 -21   5   3        800.06        798.90        32.11 o                         
 -19   5   3        600.51        631.19        28.67 o                         
 -17   5   3       1116.65       1080.73        26.73 o                         
 -15   5   3        153.07        160.38        12.27 o                         
 -13   5   3        148.98        132.01        10.76 o                         
 -11   5   3       2042.76       2099.34        34.46 o                         
  -9   5   3       1233.51       1239.94        25.13 o                         
  -7   5   3         57.35         25.66         6.82 o                         
  -5   5   3       1770.55       2144.34        28.18 o                         
  -3   5   3        681.52        615.75        15.84 o                         
  -1   5   3        646.78        484.53        12.87 o                         
   1   5   3       2222.55       2459.64        32.06 o                         
   3   5   3       3248.89       3160.43        38.51 o                         
   5   5   3       1566.79       1438.28        25.05 o                         
   7   5   3        334.73        272.92        11.00 o                         
   9   5   3        377.84        354.17        27.00 o                         
  11   5   3         78.37         93.24        13.03 o                         
  13   5   3       1440.47       1254.81        45.39 o                         
  15   5   3        334.21        238.01        20.08 o                         
  17   5   3       1034.37        968.19        35.39 o                         
  19   5   3        577.56        607.08        32.13 o                         
  21   5   3        533.43        495.62        30.97 o                         
  23   5   3        286.67        266.90        32.53 o                         
  25   5   3        240.70        255.88        35.55 o                         
 -28   6   3        159.73        212.15        31.51 o                         
 -26   6   3        302.55        287.03        30.51 o                         
 -24   6   3        349.70        372.64        28.23 o                         
 -22   6   3         39.70         67.94        17.34 o                         
 -20   6   3         38.78         18.06        14.69 o                         
 -18   6   3        467.19        500.77        29.04 o                         
 -16   6   3        245.24        264.64        15.97 o                         
 -14   6   3        658.23        589.00        20.61 o                         
 -12   6   3        234.12        247.23        14.63 o                         
 -10   6   3        534.67        584.55        19.82 o                         
  -8   6   3        721.08        569.77        19.29 o                         
  -6   6   3       1162.44       1238.85        30.13 o                         
  -4   6   3        414.05        386.77        15.76 o                         
  -2   6   3        127.83         77.69         8.28 o                         
   0   6   3        111.09        131.67         8.98 o                         
   2   6   3        230.33        294.23        12.46 o                         
   4   6   3       1028.54        931.94        33.16 o                         
   6   6   3       1586.40       1498.68        30.91 o                         
   8   6   3        331.86        332.00        20.43 o                         
  10   6   3        817.82        768.26        28.42 o                         
  12   6   3        944.44        880.06        31.67 o                         
  14   6   3        579.96        523.99        28.16 o                         
  16   6   3        839.37        877.36        43.66 o                         
  18   6   3        180.81        174.79        21.73 o                         
  20   6   3        131.12        165.39        22.04 o                         
  22   6   3         27.07          7.32        17.74 o                         
  24   6   3          3.56         24.50        24.86 o                         
 -25   7   3        378.06        365.54        34.16 o                         
 -23   7   3        156.76        196.48        27.35 o                         
 -21   7   3        103.57         85.73        20.02 o                         
 -19   7   3        100.53        100.48        17.59 o                         
 -17   7   3          5.37         18.27        12.64 o                         
 -15   7   3         54.72         56.19        20.54 o                         
 -13   7   3         57.22         25.07         9.57 o                         
 -11   7   3       1755.14       1860.40        36.31 o                         
  -9   7   3       1309.61       1185.05        28.44 o                         
  -7   7   3        641.13        470.16        22.89 o                         
  -5   7   3       2222.90       2594.10        51.94 o                         
  -3   7   3        164.90        134.76        12.50 o                         
  -1   7   3        162.46        117.95        11.60 o                         
   1   7   3         21.98         71.59        10.59 o                         
   3   7   3        151.46        147.55        12.89 o                         
   5   7   3       1220.76       1085.12        27.96 o                         
   7   7   3         10.16         34.45        12.73 o                         
   9   7   3        194.42        206.62        18.78 o                         
  11   7   3       1115.06        947.82        41.21 o                         
  13   7   3        393.10        378.55        25.58 o                         
  15   7   3        426.66        416.57        27.55 o                         
  17   7   3        758.40        716.66        36.54 o                         
  19   7   3        180.06        190.26        23.36 o                         
  21   7   3         73.35        105.31        21.43 o                         
 -24   8   3        204.51        255.29        57.17 o                         
 -22   8   3         17.30         42.49        21.77 o                         
 -20   8   3         31.34          5.04        18.03 o                         
 -18   8   3        718.99        730.14        41.54 o                         
 -16   8   3        286.71        388.17        30.60 o                         
 -14   8   3        175.02        121.36        20.35 o                         
 -12   8   3         33.19         31.25        14.43 o                         
 -10   8   3        332.98        363.33        29.44 o                         
  -8   8   3         61.91         18.98        10.42 o                         
  -6   8   3        408.32        475.59        21.97 o                         
  -4   8   3        111.18        171.14        36.44 o                         
  -2   8   3        150.72         63.42        13.90 o                         
   0   8   3        157.30        195.52        18.91 o                         
   2   8   3        295.73        366.16        23.45 o                         
   4   8   3        256.36        163.45        18.05 o                         
   6   8   3       1260.28       1333.69        39.64 o                         
   8   8   3         92.03        135.56        17.77 o                         
  10   8   3        341.28        226.48        25.94 o                         
  12   8   3        134.98        125.86        19.09 o                         
  14   8   3        204.04        218.38        22.87 o                         
  16   8   3        364.29        323.79        26.72 o                         
  18   8   3        123.32        170.47        23.11 o                         
 -19   9   3        361.26        299.80        32.65 o                         
 -17   9   3        217.45        335.55        32.65 o                         
 -15   9   3        163.51        211.16        26.86 o                         
 -13   9   3          7.87         15.83        17.57 o                         
 -11   9   3        412.65        507.03        28.43 o                         
  -9   9   3        218.24        143.52        19.48 o                         
  -7   9   3         19.01         21.13        13.98 o                         
  -5   9   3        337.48        477.82        37.90 o                         
  -3   9   3         77.19         74.89        16.63 o                         
  -1   9   3        273.24        189.84        28.69 o                         
   1   9   3        413.59        503.44        33.78 o                         
   3   9   3        322.42        277.41        26.30 o                         
   5   9   3        586.57        538.21        37.17 o                         
   7   9   3        102.57        107.17        26.53 o                         
   9   9   3         54.10         33.52        19.05 o                         
  11   9   3         38.43         25.78        15.49 o                         
  13   9   3        519.04        389.65        28.87 o                         
  15   9   3         75.69         96.42        20.22 o                         
 -14  10   3        125.30        139.53        32.66 o                         
 -12  10   3          6.38         31.75        26.93 o                         
 -10  10   3        130.41        107.74        28.91 o                         
  -8  10   3        205.15        199.34        26.54 o                         
  -6  10   3         60.32         71.37        21.47 o                         
  -4  10   3          6.00         32.54        16.87 o                         
  -2  10   3        156.43        119.64        19.68 o                         
   0  10   3         56.71         90.60        22.41 o                         
   2  10   3        131.13        148.39        25.61 o                         
   4  10   3         49.07        -28.26        28.26 o                         
   6  10   3        589.09        605.42        43.08 o                         
   8  10   3        133.29        194.84        27.04 o                         
  10  10   3         74.85         72.00        38.12 o                         
 -34   0   4        347.60        362.93        61.16 o                         
 -32   0   4        115.80        121.00        46.54 o                         
 -30   0   4          4.06         -6.01        19.68 o                         
 -28   0   4        116.43         99.69        23.64 o                         
 -26   0   4         45.99         56.13        22.65 o                         
 -24   0   4         26.13         56.05        14.59 o                         
 -22   0   4        262.47        305.53        21.12 o                         
 -20   0   4       5955.93       5149.97        95.92 o                         
 -18   0   4       5453.64       5433.34        85.80 o                         
 -16   0   4          7.03         15.53        12.91 o                         
 -14   0   4        236.28        192.79        13.49 o                         
 -12   0   4       8597.48       8518.39       116.24 o                         
 -10   0   4        714.41        582.77        21.36 o                         
  -8   0   4       4437.64       4825.24        67.61 o                         
  -6   0   4       5370.28       5876.80        78.63 o                         
  -4   0   4       3847.39       4111.15       113.53 o                         
  -2   0   4         43.67         48.75         6.06 o                         
   0   0   4       1137.74       1182.37        21.45 o                         
   2   0   4      10323.60      10135.02       160.17 o                         
   4   0   4      30520.73      31514.19       394.15 o                         
   6   0   4       8453.55       8713.36       117.39 o                         
   8   0   4        661.34        629.51        18.70 o                         
  10   0   4        114.32        122.81        14.84 o                         
  12   0   4        907.72        976.34        26.10 o                         
  14   0   4         14.62         -8.96        13.62 o                         
  16   0   4         42.04         62.47        20.61 o                         
  18   0   4        353.12        449.81        52.85 o                         
  20   0   4        363.45        240.81        31.31 o                         
  22   0   4        157.15        209.28        59.83 o                         
  24   0   4        478.93        456.40        42.31 o                         
  26   0   4        157.85        122.86        32.84 o                         
  28   0   4          6.25        -10.73        55.85 o                         
 -33   1   4        241.95        227.52        28.96 o                         
 -31   1   4        181.67        170.97        26.55 o                         
 -29   1   4        446.57        402.60        31.64 o                         
 -27   1   4        298.43        310.26        22.10 o                         
 -25   1   4        629.75        649.00        22.59 o                         
 -23   1   4        719.37        749.00        21.38 o                         
 -21   1   4        111.50        124.12        10.89 o                         
 -19   1   4       1501.38       1554.94        26.92 o                         
 -17   1   4       1313.79       1338.43        23.56 o                         
 -15   1   4          9.19         35.12        14.48 o                         
 -13   1   4       7982.09       8501.65        83.04 o                         
 -11   1   4       5391.23       5826.63        58.46 o                         
  -9   1   4        367.24        288.90         8.32 o                         
  -7   1   4         22.96         19.00         3.26 o                         
  -5   1   4       2894.23       2950.47        33.99 o                         
  -3   1   4      15539.32      16719.85       137.30 o                         
  -1   1   4         27.66         42.67         5.65 o                         
   1   1   4        754.44        739.29        11.67 o                         
   3   1   4       2354.11       2260.70        45.97 o                         
   5   1   4       1893.69       1913.29        27.26 o                         
   7   1   4        966.26       1034.00        19.28 o                         
   9   1   4        130.92        168.43        10.40 o                         
  11   1   4         54.11         74.61        10.26 o                         
  13   1   4       2355.21       2236.69        37.59 o                         
  15   1   4       1810.87       1807.38        34.38 o                         
  17   1   4        991.26       1048.49        33.69 o                         
  19   1   4        708.17        744.73        39.29 o                         
  21   1   4        340.74        343.04        27.43 o                         
  23   1   4        325.53        337.08        26.71 o                         
  25   1   4        209.06        219.77        25.53 o                         
  27   1   4        225.25        203.08        37.37 o                         
 -34   2   4         63.55         -4.03        26.65 o                         
 -32   2   4        244.57        232.53        30.72 o                         
 -30   2   4        227.34        214.03        28.07 o                         
 -28   2   4        434.67        412.84        29.76 o                         
 -26   2   4        793.13        835.70        32.98 o                         
 -24   2   4        634.12        746.86        30.27 o                         
 -22   2   4         17.68         32.64         8.72 o                         
 -20   2   4        980.72        868.97        22.25 o                         
 -18   2   4        714.77        744.96        18.38 o                         
 -16   2   4        657.86        585.86        15.33 o                         
 -14   2   4        568.79        688.53        18.15 o                         
 -12   2   4       1018.25       1144.26        18.21 o                         
 -10   2   4       9427.90       9939.61       103.88 o                         
  -8   2   4       6501.17       6668.14        64.31 o                         
  -6   2   4       4915.81       5353.00        52.18 o                         
  -4   2   4       3222.42       3245.36        33.53 o                         
  -2   2   4       3600.43       3423.29        35.39 o                         
   0   2   4       1007.82       1177.85        16.16 o                         
   2   2   4        111.23        191.69         6.96 o                         
   4   2   4      12414.73      13297.46       149.39 o                         
   6   2   4        321.58        409.27        16.00 o                         
   8   2   4        211.47        159.95        10.11 o                         
  10   2   4       2791.05       2686.90        39.93 o                         
  12   2   4       2256.49       2228.53        37.06 o                         
  14   2   4       1101.61       1104.80        27.39 o                         
  16   2   4        695.73        701.43        29.02 o                         
  18   2   4        261.71        299.45        25.14 o                         
  20   2   4         84.26         79.15        21.11 o                         
  22   2   4         50.27         30.08        16.70 o                         
  24   2   4         21.39          9.00        22.62 o                         
  26   2   4         25.75          7.22        31.21 o                         
  28   2   4          3.64        -25.41        25.41 o                         
 -33   3   4        203.30        191.72        35.25 o                         
 -31   3   4        383.93        350.07        51.12 o                         
 -29   3   4        392.62        445.51        30.41 o                         
 -27   3   4        364.90        312.25        25.01 o                         
 -25   3   4       1921.93       1787.58        46.02 o                         
 -23   3   4        163.58        171.74        18.43 o                         
 -21   3   4          8.03         -0.04         8.99 o                         
 -19   3   4        352.39        327.89        16.69 o                         
 -17   3   4       1106.35       1121.67        20.87 o                         
 -15   3   4        214.33        204.49        13.97 o                         
 -13   3   4       2046.85       2099.44        28.29 o                         
 -11   3   4       2154.13       2324.71        40.40 o                         
  -9   3   4       1315.40       1365.17        22.41 o                         
  -7   3   4       4568.19       5024.77        50.97 o                         
  -5   3   4        278.47        164.67         6.63 o                         
  -3   3   4       1316.40       1435.66        20.79 o                         
  -1   3   4       3867.48       4199.36        46.57 o                         
   1   3   4       1999.13       1795.72        23.24 o                         
   3   3   4          8.74         14.28         4.12 o                         
   5   3   4        537.15        506.68        11.34 o                         
   7   3   4         16.37         14.42         5.76 o                         
   9   3   4       1517.70       1468.89        27.29 o                         
  11   3   4          5.94          6.42         7.36 o                         
  13   3   4       2734.17       2723.35        59.29 o                         
  15   3   4       2960.60       2828.41        46.69 o                         
  17   3   4        857.14        870.71        26.40 o                         
  19   3   4        517.13        569.15        40.69 o                         
  21   3   4        277.22        338.13        66.21 o                         
  23   3   4         24.89         34.96        23.55 o                         
  25   3   4        106.75        157.05        29.48 o                         
  27   3   4        142.62        130.78        41.88 o                         
 -32   4   4        210.67        138.78        33.49 o                         
 -30   4   4          7.87          9.32        19.91 o                         
 -28   4   4         20.91         35.14        17.66 o                         
 -26   4   4        232.50        181.25        21.07 o                         
 -24   4   4         66.69         53.95        16.27 o                         
 -22   4   4         15.24         -6.47        12.49 o                         
 -20   4   4       3237.79       3053.87        95.98 o                         
 -18   4   4       1428.33       1408.98        29.78 o                         
 -16   4   4       1952.96       2022.52        34.87 o                         
 -14   4   4         13.55          0.03         7.08 o                         
 -12   4   4       1328.55       1233.09        24.13 o                         
 -10   4   4        717.81        732.07        18.07 o                         
  -8   4   4        409.28        479.45        17.64 o                         
  -6   4   4        728.02        672.58        15.96 o                         
  -4   4   4         91.86         54.09         5.24 o                         
  -2   4   4        325.05        365.96        10.50 o                         
   0   4   4       5367.65       5515.33        57.44 o                         
   2   4   4       2305.59       2214.67        37.31 o                         
   4   4   4      13021.39      13275.25       125.16 o                         
   6   4   4        552.71        585.64        13.60 o                         
   8   4   4        336.80        212.73        12.36 o                         
  10   4   4        941.70        960.49        26.64 o                         
  12   4   4          9.61         10.02         8.27 o                         
  14   4   4        103.35        139.55        16.16 o                         
  16   4   4        242.10        220.67        19.97 o                         
  18   4   4        125.02         95.06        20.44 o                         
  20   4   4        390.02        393.21        27.50 o                         
  22   4   4         34.18         28.06        35.76 o                         
  24   4   4        212.47        188.27        31.76 o                         
  26   4   4        126.81         91.30        29.29 o                         
 -31   5   4         71.66        128.02        36.44 o                         
 -29   5   4        173.43        171.99        32.87 o                         
 -27   5   4         52.73         87.86        22.07 o                         
 -25   5   4        319.91        329.58        26.46 o                         
 -23   5   4         84.64         81.17        17.19 o                         
 -21   5   4        233.22        268.97        21.87 o                         
 -19   5   4        903.16        867.25        24.97 o                         
 -17   5   4        919.20        917.07        29.28 o                         
 -15   5   4        451.88        463.74        18.55 o                         
 -13   5   4       1843.33       1751.34        31.95 o                         
 -11   5   4       1700.11       1720.52        33.58 o                         
  -9   5   4         47.53         76.93        11.59 o                         
  -7   5   4         35.25         15.29         7.91 o                         
  -5   5   4        190.59        141.73         8.37 o                         
  -3   5   4       2011.99       2383.25        32.11 o                         
  -1   5   4        347.73        267.27        10.99 o                         
   1   5   4       1054.92       1037.66        19.35 o                         
   3   5   4       2463.24       2671.82        37.71 o                         
   5   5   4       1667.82       1618.60        25.24 o                         
   7   5   4         10.67          0.72         6.92 o                         
   9   5   4        744.70        734.54        40.89 o                         
  11   5   4         87.50         81.95        13.91 o                         
  13   5   4        511.69        597.31        26.56 o                         
  15   5   4        705.09        749.51        33.11 o                         
  17   5   4        555.64        510.56        29.19 o                         
  19   5   4        327.13        354.23        27.07 o                         
  21   5   4        430.34        509.61        32.53 o                         
  23   5   4        217.97        205.03        31.68 o                         
  25   5   4        247.95        327.93        50.64 o                         
 -28   6   4        237.37        282.56        31.30 o                         
 -26   6   4        235.79        250.25        29.01 o                         
 -24   6   4        100.66         79.81        21.72 o                         
 -22   6   4         30.98         43.90        19.38 o                         
 -20   6   4       1263.20       1317.42        39.88 o                         
 -18   6   4        321.74        298.27        21.83 o                         
 -16   6   4         37.50         66.61        10.88 o                         
 -14   6   4         62.66         73.61        12.78 o                         
 -12   6   4       1509.01       1405.24        29.48 o                         
 -10   6   4       1002.60       1077.07        25.59 o                         
  -8   6   4        514.36        448.55        17.51 o                         
  -6   6   4       1041.61        947.85        22.87 o                         
  -4   6   4       2009.11       2253.53        85.86 o                         
  -2   6   4         95.16         80.49         7.92 o                         
   0   6   4        221.10        144.35        11.10 o                         
   2   6   4        206.01        310.35        13.19 o                         
   4   6   4       3020.81       3061.17        45.72 o                         
   6   6   4        531.78        420.28        22.29 o                         
   8   6   4        164.93        144.51        15.09 o                         
  10   6   4        612.88        622.76        27.51 o                         
  12   6   4        677.01        596.63        28.18 o                         
  14   6   4        248.47        195.28        19.56 o                         
  16   6   4        191.34        192.49        20.45 o                         
  18   6   4         93.68         94.73        18.94 o                         
  20   6   4         72.51         63.93        18.67 o                         
  22   6   4         14.53         31.70        19.42 o                         
 -27   7   4        267.81        278.91        31.69 o                         
 -25   7   4        318.75        356.14        34.07 o                         
 -23   7   4        270.01        319.30        32.00 o                         
 -21   7   4          6.99         27.16        17.38 o                         
 -19   7   4        127.78         92.53        20.36 o                         
 -17   7   4         25.51          8.17        14.49 o                         
 -15   7   4          3.65         13.91        16.16 o                         
 -13   7   4        826.51        789.57        24.96 o                         
 -11   7   4       1050.57        985.82        32.43 o                         
  -9   7   4        393.47        438.68        19.66 o                         
  -7   7   4        593.54        502.86        20.04 o                         
  -5   7   4        836.11        748.29        22.64 o                         
  -3   7   4       1153.74       1253.60        28.50 o                         
  -1   7   4         83.85         44.47         9.72 o                         
   1   7   4         75.00         75.80        13.23 o                         
   3   7   4         24.71         55.33        10.55 o                         
   5   7   4         27.55         14.87        11.21 o                         
   7   7   4        307.87        235.18        19.06 o                         
   9   7   4        120.86        179.83        17.83 o                         
  11   7   4         21.68         10.22        13.30 o                         
  13   7   4       1641.61       1503.41        44.16 o                         
  15   7   4        785.42        841.68        35.87 o                         
  17   7   4        348.29        352.53        44.66 o                         
  19   7   4        153.54        161.40        23.03 o                         
  21   7   4         51.42         37.95        19.75 o                         
 -24   8   4         31.20         68.97        23.15 o                         
 -22   8   4         73.65        164.56        26.63 o                         
 -20   8   4        364.53        362.47        64.59 o                         
 -18   8   4        362.84        245.68        27.59 o                         
 -16   8   4        195.16        297.87        28.25 o                         
 -14   8   4          3.54         26.58        13.16 o                         
 -12   8   4        258.25        175.40        19.00 o                         
 -10   8   4        577.26        745.44        26.58 o                         
  -8   8   4        141.72        131.55        15.43 o                         
  -6   8   4        126.84         55.97        11.72 o                         
  -4   8   4        496.75        596.52        35.48 o                         
  -2   8   4        208.63        266.58        19.92 o                         
   0   8   4        191.61         93.40        15.65 o                         
   2   8   4        491.52        558.59        31.95 o                         
   4   8   4       1192.54       1115.93        44.17 o                         
   6   8   4        272.83        182.09        19.71 o                         
   8   8   4         60.30        126.41        17.82 o                         
  10   8   4        189.04        177.76        24.37 o                         
  12   8   4        123.26        115.09        19.02 o                         
  14   8   4         84.88        138.69        20.48 o                         
  16   8   4        104.52        166.93        22.52 o                         
  18   8   4         76.46        101.34        25.90 o                         
 -19   9   4        268.90        164.83        34.55 o                         
 -17   9   4        246.95        212.65        29.80 o                         
 -15   9   4        187.27        311.84        31.24 o                         
 -13   9   4        437.97        361.13        61.29 o                         
 -11   9   4        184.43        160.36        26.22 o                         
  -9   9   4         15.11         53.19        24.92 o                         
  -7   9   4         18.95         -5.60        12.95 o                         
  -5   9   4         11.94          9.47        13.61 o                         
  -3   9   4        168.14        256.07        22.69 o                         
  -1   9   4        224.54        180.50        20.15 o                         
   1   9   4        321.50        342.25        25.36 o                         
   3   9   4        576.87        618.92        37.93 o                         
   5   9   4         98.00         57.35        21.67 o                         
   7   9   4        121.65        163.34        24.23 o                         
   9   9   4         68.84        114.47        29.43 o                         
  11   9   4         49.27         81.19        19.58 o                         
  13   9   4        156.38        167.19        22.44 o                         
 -14  10   4         16.85         81.37        28.02 o                         
 -12  10   4        207.56        191.16        56.51 o                         
 -10  10   4        109.52        105.76        23.18 o                         
  -8  10   4         44.55         57.13        21.30 o                         
  -6  10   4        174.42        201.03        28.89 o                         
  -4  10   4         72.34        134.77        24.62 o                         
  -2  10   4         32.84         47.11        20.19 o                         
   0  10   4        124.31         77.45        38.31 o                         
   2  10   4        241.26        338.37        32.95 o                         
   4  10   4        615.65        503.39        39.29 o                         
   6  10   4         67.97         81.67        27.09 o                         
   8  10   4         41.52        150.60        24.92 o                         
 -34   0   5        218.20        176.84        50.53 o                         
 -32   0   5        191.16        161.55        46.54 o                         
 -30   0   5        346.16        371.90        35.02 o                         
 -28   0   5         52.91         33.78        19.48 o                         
 -26   0   5        101.75        133.98        18.58 o                         
 -24   0   5         10.22         15.14        16.49 o                         
 -22   0   5       2466.60       2198.44        48.83 o                         
 -20   0   5       1301.42       1187.02        37.09 o                         
 -18   0   5       4270.78       4563.27        74.37 o                         
 -16   0   5       1883.83       1792.39        38.97 o                         
 -14   0   5        724.88        758.48        21.90 o                         
 -12   0   5       6105.37       6897.67        96.54 o                         
 -10   0   5       8475.61       8448.40       113.56 o                         
  -8   0   5       6875.46       8235.90       109.33 o                         
  -6   0   5        943.93        920.36        24.84 o                         
  -4   0   5         13.03         31.11         5.36 o                         
  -2   0   5      10362.29      11339.28       145.71 o                         
   0   0   5       2707.75       2995.91        72.49 o                         
   2   0   5      20235.30      22303.45       280.62 o                         
   4   0   5       4909.25       4134.23        61.38 o                         
   6   0   5        140.57        165.14        17.33 o                         
   8   0   5       3604.46       3624.81        59.11 o                         
  10   0   5         53.92         48.39         8.33 o                         
  12   0   5        225.66        263.41        20.72 o                         
  14   0   5        401.83        324.16        43.18 o                         
  16   0   5         89.75        116.83        23.95 o                         
  18   0   5        206.81        261.23        31.22 o                         
  20   0   5        112.17         82.76        26.34 o                         
  22   0   5        653.06        613.17        53.85 o                         
  24   0   5        773.88        917.07        58.66 o                         
  26   0   5        157.67        174.35        54.52 o                         
 -35   1   5        221.31        142.02        35.22 o                         
 -33   1   5        488.56        574.82        38.11 o                         
 -31   1   5        650.57        720.21        40.39 o                         
 -29   1   5         21.39         20.72        15.68 o                         
 -27   1   5        493.69        496.59        22.75 o                         
 -25   1   5         35.41         39.14        10.18 o                         
 -23   1   5          5.28          6.12         8.31 o                         
 -21   1   5       1851.07       1681.96        28.97 o                         
 -19   1   5        468.15        478.04        19.18 o                         
 -17   1   5       2780.73       2786.45        36.34 o                         
 -15   1   5        986.93       1011.07        18.60 o                         
 -13   1   5       1570.29       1708.68        23.69 o                         
 -11   1   5       2579.14       2658.67        30.93 o                         
  -9   1   5       1629.90       1510.31        19.46 o                         
  -7   1   5        632.79        559.04        11.88 o                         
  -5   1   5       8682.63       9785.55        99.62 o                         
  -3   1   5        689.39        630.45        14.97 o                         
  -1   1   5       4379.04       4551.13        45.54 o                         
   1   1   5        445.47        480.33        14.32 o                         
   3   1   5       1831.24       1987.08        24.20 o                         
   5   1   5       2436.95       2192.18        26.49 o                         
   7   1   5       2855.58       2922.37        39.51 o                         
   9   1   5        417.47        546.18        23.25 o                         
  11   1   5       1485.33       1367.43        28.31 o                         
  13   1   5       1134.56       1122.24        26.33 o                         
  15   1   5       1389.90       1359.40        37.05 o                         
  17   1   5        125.88        160.02        17.89 o                         
  19   1   5        805.72        839.48        47.50 o                         
  21   1   5         21.98         11.13        15.22 o                         
  23   1   5        257.34        262.94        25.96 o                         
  25   1   5        225.78        257.75        27.45 o                         
  27   1   5        328.21        453.57        42.34 o                         
 -34   2   5         43.96         49.86        44.88 o                         
 -32   2   5         69.24         21.80        21.18 o                         
 -30   2   5        724.89        813.12        37.08 o                         
 -28   2   5        686.42        621.91        37.62 o                         
 -26   2   5        348.29        398.36        25.20 o                         
 -24   2   5       1000.30       1083.64        33.29 o                         
 -22   2   5       3278.78       3013.24        42.35 o                         
 -20   2   5        233.69        227.12        15.91 o                         
 -18   2   5         22.41         13.68        10.86 o                         
 -16   2   5         60.91         45.05         6.43 o                         
 -14   2   5       1787.56       1720.36        24.99 o                         
 -12   2   5        239.13        283.79        13.79 o                         
 -10   2   5       2462.40       2559.28        30.00 o                         
  -8   2   5       8182.09       8332.50        79.03 o                         
  -6   2   5      10978.41      11713.27       107.45 o                         
  -4   2   5         92.62         50.47         3.91 o                         
  -2   2   5       3034.65       2799.11        30.88 o                         
   0   2   5       4734.96       5286.56        52.93 o                         
   2   2   5       5076.40       5539.68        55.73 o                         
   4   2   5        853.21        922.04        14.96 o                         
   6   2   5         21.64         21.19         5.88 o                         
   8   2   5       1380.37       1420.47        25.64 o                         
  10   2   5        318.88        320.16        22.30 o                         
  12   2   5       1854.04       1846.72        34.29 o                         
  14   2   5       1216.69       1201.77        28.85 o                         
  16   2   5        783.33        727.40        35.52 o                         
  18   2   5        414.26        453.50        29.84 o                         
  20   2   5          4.31         -7.41        14.61 o                         
  22   2   5        223.38        219.34        25.96 o                         
  24   2   5        129.40        138.35        29.57 o                         
  26   2   5          6.75        -23.63        23.63 o                         
 -33   3   5        268.56        263.27        37.35 o                         
 -31   3   5        542.95        582.60        39.47 o                         
 -29   3   5         33.96         18.26        16.43 o                         
 -27   3   5        195.38        232.80        22.10 o                         
 -25   3   5        366.84        341.14        23.81 o                         
 -23   3   5        551.11        540.72        21.90 o                         
 -21   3   5        392.26        421.48        19.31 o                         
 -19   3   5         88.71         75.16        10.60 o                         
 -17   3   5        729.83        731.39        16.94 o                         
 -15   3   5       1121.10       1219.67        20.49 o                         
 -13   3   5        519.47        503.84        17.00 o                         
 -11   3   5        241.90        195.60        11.91 o                         
  -9   3   5       1329.41       1428.28        19.82 o                         
  -7   3   5       7811.23       7948.98        76.78 o                         
  -5   3   5      11479.50      12370.34       114.62 o                         
  -3   3   5         89.29        139.60         6.84 o                         
  -1   3   5          7.86          7.10         3.96 o                         
   1   3   5       3982.48       4092.59        44.25 o                         
   3   3   5         74.61         67.69         5.98 o                         
   5   3   5        315.34        288.37         9.51 o                         
   7   3   5       1480.31       1626.81        27.71 o                         
   9   3   5        896.18        670.97        19.37 o                         
  11   3   5       2550.32       2486.75        58.09 o                         
  13   3   5        841.48        961.66        25.81 o                         
  15   3   5       1253.40       1109.77        29.06 o                         
  17   3   5        515.80        471.35        23.61 o                         
  19   3   5        339.83        411.15        33.84 o                         
  21   3   5         22.54         -2.13        28.17 o                         
  23   3   5        143.26        154.43        38.35 o                         
  25   3   5         56.82         10.17        25.63 o                         
 -32   4   5         88.85         80.40        25.89 o                         
 -30   4   5        249.13        258.58        29.02 o                         
 -28   4   5         82.89        182.08        25.06 o                         
 -26   4   5          4.89          5.20        14.81 o                         
 -24   4   5        732.46        673.55        31.05 o                         
 -22   4   5       1083.47       1051.78        29.36 o                         
 -20   4   5        500.11        476.77        20.35 o                         
 -18   4   5       1020.17        976.21        25.11 o                         
 -16   4   5        867.54        838.10        22.40 o                         
 -14   4   5       2162.24       2283.13        36.34 o                         
 -12   4   5        757.52        746.36        19.01 o                         
 -10   4   5        694.21        626.26        16.47 o                         
  -8   4   5        483.87        524.60        20.56 o                         
  -6   4   5        653.25        770.06        14.63 o                         
  -4   4   5         24.47          9.30         5.30 o                         
  -2   4   5        224.57        263.93        13.92 o                         
   0   4   5       2747.27       2884.22        40.63 o                         
   2   4   5       9471.23       9290.80        91.25 o                         
   4   4   5        391.66        400.37        12.17 o                         
   6   4   5        703.42        743.79        15.59 o                         
   8   4   5        707.86        592.28        18.41 o                         
  10   4   5        211.93        212.08        13.73 o                         
  12   4   5        325.78        389.07        18.40 o                         
  14   4   5         21.44         32.86        13.04 o                         
  16   4   5        130.34        138.62        17.84 o                         
  18   4   5        226.62        181.62        20.51 o                         
  20   4   5          7.24         14.03        19.24 o                         
  22   4   5        672.64        627.02        43.61 o                         
  24   4   5        396.86        365.86        38.29 o                         
 -31   5   5        285.51        355.79        34.55 o                         
 -29   5   5         26.99         55.49        26.71 o                         
 -27   5   5         87.39         90.53        21.62 o                         
 -25   5   5         18.30         10.39        16.39 o                         
 -23   5   5          4.05         12.20        14.87 o                         
 -21   5   5        442.56        395.92        24.71 o                         
 -19   5   5        896.46        905.51        25.79 o                         
 -17   5   5        924.11        845.59        25.80 o                         
 -15   5   5       1424.72       1551.31        30.81 o                         
 -13   5   5        683.62        683.12        20.16 o                         
 -11   5   5        584.74        359.54        15.51 o                         
  -9   5   5        205.10        236.17        12.50 o                         
  -7   5   5        615.13        653.06        14.98 o                         
  -5   5   5        953.84        924.18        17.67 o                         
  -3   5   5        282.87        308.24        11.42 o                         
  -1   5   5        619.77        597.10        14.90 o                         
   1   5   5       1036.03        848.32        18.22 o                         
   3   5   5        785.66        852.41        18.36 o                         
   5   5   5       2484.80       2576.23        34.78 o                         
   7   5   5       1012.57        926.92        22.74 o                         
   9   5   5        154.48        109.74        14.08 o                         
  11   5   5       1003.35        957.48        32.42 o                         
  13   5   5        370.34        384.22        24.13 o                         
  15   5   5        139.73        159.66        18.92 o                         
  17   5   5        148.89        196.29        21.87 o                         
  19   5   5        256.47        221.21        23.69 o                         
  21   5   5         55.89         42.99        23.23 o                         
  23   5   5        237.22        271.77        34.30 o                         
 -28   6   5        287.30        293.04        32.40 o                         
 -26   6   5        186.99        238.72        48.12 o                         
 -24   6   5        162.66        166.59        24.38 o                         
 -22   6   5        926.96        851.10        40.29 o                         
 -20   6   5        314.71        346.90        37.25 o                         
 -18   6   5        148.08        170.93        14.72 o                         
 -16   6   5         38.07         28.60         9.59 o                         
 -14   6   5        358.20        370.43        17.79 o                         
 -12   6   5        736.72        695.01        21.61 o                         
 -10   6   5        948.26        842.69        22.89 o                         
  -8   6   5        478.85        526.41        19.21 o                         
  -6   6   5        522.07        481.89        17.47 o                         
  -4   6   5        556.20        509.25        14.88 o                         
  -2   6   5       1125.19       1265.03        23.35 o                         
   0   6   5        581.44        518.55        19.58 o                         
   2   6   5       1725.58       1673.38        27.83 o                         
   4   6   5          7.61         15.88         7.79 o                         
   6   6   5          5.94         -8.61         8.61 o                         
   8   6   5        597.90        541.88        25.59 o                         
  10   6   5         89.61         95.00        15.38 o                         
  12   6   5        438.61        397.78        25.48 o                         
  14   6   5        644.00        585.13        30.92 o                         
  16   6   5        205.93        218.70        28.98 o                         
  18   6   5        131.88        117.72        28.69 o                         
  20   6   5          2.72         15.00        17.02 o                         
  22   6   5        120.65        100.27        28.41 o                         
 -27   7   5        357.07        360.77        35.31 o                         
 -25   7   5        103.43        147.87        26.48 o                         
 -23   7   5          8.82        -11.60        17.80 o                         
 -21   7   5        483.57        528.29        35.95 o                         
 -19   7   5         60.52         95.66        22.43 o                         
 -17   7   5         63.52         33.90        12.75 o                         
 -15   7   5        138.24        136.77        15.98 o                         
 -13   7   5         98.74        159.87        14.20 o                         
 -11   7   5        462.37        372.53        26.28 o                         
  -9   7   5        314.49        316.46        17.68 o                         
  -7   7   5        829.66        841.42        24.07 o                         
  -5   7   5       2138.44       1933.84        36.04 o                         
  -3   7   5        340.30        385.93        18.24 o                         
  -1   7   5        311.90        329.93        17.36 o                         
   1   7   5         71.51         44.83         9.75 o                         
   3   7   5        203.24        267.24        18.16 o                         
   5   7   5          5.05          1.14        11.30 o                         
   7   7   5        257.04        181.45        18.03 o                         
   9   7   5        387.23        450.68        26.33 o                         
  11   7   5        467.47        469.54        27.97 o                         
  13   7   5        656.86        553.47        30.93 o                         
  15   7   5        741.96        666.54        44.33 o                         
  17   7   5        196.59        261.34        26.00 o                         
  19   7   5        152.47        123.24        22.35 o                         
 -24   8   5          6.09          8.58        19.07 o                         
 -22   8   5        786.80        754.71        44.69 o                         
 -20   8   5        222.95        296.44        30.83 o                         
 -18   8   5         61.20         51.54        19.87 o                         
 -16   8   5         60.28         20.10        14.96 o                         
 -14   8   5        682.10        952.62        33.79 o                         
 -12   8   5        153.27        128.09        16.44 o                         
 -10   8   5        113.52         65.13        16.02 o                         
  -8   8   5        331.86        481.10        22.52 o                         
  -6   8   5        265.36        212.39        16.55 o                         
  -4   8   5         13.85         11.14        11.17 o                         
  -2   8   5        397.17        568.41        27.19 o                         
   0   8   5        521.79        470.14        39.06 o                         
   2   8   5       1149.17       1024.73        44.40 o                         
   4   8   5         79.60        162.46        22.59 o                         
   6   8   5          4.24        -11.76        11.76 o                         
   8   8   5        390.79        358.51        24.90 o                         
  10   8   5         20.46         56.97        16.50 o                         
  12   8   5         57.71         44.72        16.51 o                         
  14   8   5        152.77        126.32        23.41 o                         
  16   8   5         91.40        170.65        23.55 o                         
 -21   9   5        268.04        253.30        55.85 o                         
 -19   9   5        137.78        134.92        24.89 o                         
 -17   9   5        296.90        212.12        28.97 o                         
 -15   9   5        345.47        446.46        45.97 o                         
 -13   9   5        183.34        224.66        21.48 o                         
 -11   9   5         66.99         29.15        17.74 o                         
  -9   9   5         36.05         67.38        18.93 o                         
  -7   9   5         62.86         99.06        20.20 o                         
  -5   9   5        379.45        305.66        40.52 o                         
  -3   9   5          6.10         19.71        14.62 o                         
  -1   9   5        187.57        263.44        23.04 o                         
   1   9   5        164.75        114.84        22.68 o                         
   3   9   5        544.21        650.86        47.02 o                         
   5   9   5        237.35        255.23        50.00 o                         
   7   9   5        290.61        204.64        26.42 o                         
   9   9   5         82.99        124.27        23.73 o                         
  11   9   5        211.40        274.13        30.08 o                         
  13   9   5         24.88         44.26        23.32 o                         
 -14  10   5        178.30        224.75        37.79 o                         
 -12  10   5        138.18        196.19        35.49 o                         
 -10  10   5         84.29        131.33        25.78 o                         
  -8  10   5         78.97        115.62        23.48 o                         
  -6  10   5        135.15        101.10        22.72 o                         
  -4  10   5         37.40         69.01        21.98 o                         
  -2  10   5         46.36         69.24        41.55 o                         
   0  10   5        165.57        112.45        58.84 o                         
   2  10   5        530.15        509.95        53.36 o                         
   4  10   5         24.27        -21.25        59.83 o                         
   6  10   5         25.68         48.10        27.50 o                         
 -34   0   6        632.64        620.88        68.48 o                         
 -32   0   6        851.48       1017.77       106.01 o                         
 -30   0   6        178.11        198.87        27.55 o                         
 -28   0   6         49.35         45.98        16.14 o                         
 -26   0   6        115.41        145.52        21.76 o                         
 -24   0   6       1031.16        942.08        47.29 o                         
 -22   0   6        231.63        258.26        19.39 o                         
 -20   0   6       1212.93       1339.18        34.95 o                         
 -18   0   6        790.87        787.97        25.72 o                         
 -16   0   6       6027.17       5942.13        88.68 o                         
 -14   0   6        376.23        426.33        16.30 o                         
 -12   0   6        367.62        305.10        17.54 o                         
 -10   0   6       8967.61       9786.73       130.38 o                         
  -8   0   6       2879.89       2690.76        41.99 o                         
  -6   0   6       4167.99       4729.16        66.59 o                         
  -4   0   6        239.59        222.76        11.61 o                         
  -2   0   6       4192.00       4253.37        61.50 o                         
   0   0   6       9181.60      10146.36       165.49 o                         
   2   0   6        102.13         55.50         9.95 o                         
   4   0   6       2294.53       1975.41        35.72 o                         
   6   0   6       6133.20       5861.97        85.70 o                         
   8   0   6       3788.23       3733.94        65.01 o                         
  10   0   6        466.82        526.67        19.63 o                         
  12   0   6         23.13         53.56        18.90 o                         
  14   0   6        107.11         78.69        21.72 o                         
  16   0   6        440.58        330.32        32.19 o                         
  18   0   6         18.98          9.95        21.08 o                         
  20   0   6       1052.37       1118.47        58.29 o                         
  22   0   6       1213.91       1182.05       145.60 o                         
  24   0   6        248.86        169.53        61.83 o                         
  26   0   6       1017.12       1104.62        68.82 o                         
 -35   1   6        298.18        272.74        82.74 o                         
 -33   1   6        131.25        151.87        25.31 o                         
 -31   1   6        168.71        149.62        27.55 o                         
 -29   1   6        194.35        199.78        20.21 o                         
 -27   1   6        212.67        248.60        15.71 o                         
 -25   1   6         79.61        106.12        11.84 o                         
 -23   1   6       1186.82       1150.12        24.95 o                         
 -21   1   6       1072.73        996.90        22.03 o                         
 -19   1   6        818.69        861.24        19.63 o                         
 -17   1   6       1139.30       1143.17        20.93 o                         
 -15   1   6       1526.57       1547.19        23.49 o                         
 -13   1   6       2296.42       2114.24        27.31 o                         
 -11   1   6        680.57        737.78        14.57 o                         
  -9   1   6      14098.56      15010.07       136.57 o                         
  -7   1   6       4853.62       5191.46        57.80 o                         
  -5   1   6       1018.66       1291.03        19.90 o                         
  -3   1   6        106.82         92.90         5.82 o                         
  -1   1   6       2232.04       2044.54        25.00 o                         
   1   1   6       6937.28       7335.20        71.31 o                         
   3   1   6        433.25        553.02        18.83 o                         
   5   1   6       3029.67       2838.41        33.47 o                         
   7   1   6       2524.84       2362.48        35.61 o                         
   9   1   6       1323.90       1484.40        41.82 o                         
  11   1   6         14.87         36.31         8.65 o                         
  13   1   6       1204.93       1096.37        31.24 o                         
  15   1   6        809.33        805.61        31.19 o                         
  17   1   6        278.05        292.61        23.71 o                         
  19   1   6         22.10         14.62        15.29 o                         
  21   1   6        281.26        258.95        26.02 o                         
  23   1   6        370.96        293.66        27.51 o                         
  25   1   6        105.38         95.69        26.20 o                         
 -34   2   6        183.52        169.18        50.53 o                         
 -32   2   6        887.64        953.03        55.81 o                         
 -30   2   6        132.17        152.77        22.74 o                         
 -28   2   6        645.02        696.63        43.66 o                         
 -26   2   6        745.57        735.35        26.33 o                         
 -24   2   6       1844.80       1728.12        31.86 o                         
 -22   2   6       1006.25       1017.61        22.86 o                         
 -20   2   6        614.22        658.45        17.72 o                         
 -18   2   6         50.03         46.88         7.16 o                         
 -16   2   6        320.74        327.12        12.07 o                         
 -14   2   6         32.33         48.91         6.15 o                         
 -12   2   6       1372.67       1290.60        19.46 o                         
 -10   2   6        293.12        305.59         9.13 o                         
  -8   2   6       2783.36       2868.05        36.82 o                         
  -6   2   6       9479.23       9775.63       113.87 o                         
  -4   2   6       5395.94       5612.75        55.78 o                         
  -2   2   6       3122.50       2950.62        33.16 o                         
   0   2   6       4333.31       4557.64        47.81 o                         
   2   2   6         57.43         28.43         5.67 o                         
   4   2   6        713.45        644.14        12.90 o                         
   6   2   6        174.27        153.01        10.15 o                         
   8   2   6       1773.68       1743.32        30.21 o                         
  10   2   6        759.66        815.76        29.33 o                         
  12   2   6        920.93        944.20        25.42 o                         
  14   2   6       1475.67       1412.96        32.13 o                         
  16   2   6        920.75        937.97        34.23 o                         
  18   2   6        112.24        112.85        18.41 o                         
  20   2   6        644.59        697.30        46.24 o                         
  22   2   6        424.21        441.65        38.90 o                         
  24   2   6         16.07          1.81        25.30 o                         
  26   2   6        391.88        448.86        46.27 o                         
 -33   3   6        137.43        226.96        33.76 o                         
 -31   3   6        138.68        181.85        25.85 o                         
 -29   3   6        224.47        245.94        27.10 o                         
 -27   3   6        535.86        626.42        31.59 o                         
 -25   3   6         34.54         19.55        12.33 o                         
 -23   3   6       3098.47       2876.08        48.09 o                         
 -21   3   6       1171.31       1162.81        28.30 o                         
 -19   3   6          9.10         10.15         8.76 o                         
 -17   3   6        505.28        489.43        22.87 o                         
 -15   3   6       1794.79       1854.65        26.93 o                         
 -13   3   6       1402.16       1413.41        30.46 o                         
 -11   3   6        152.42        131.01         7.49 o                         
  -9   3   6       2218.90       2557.99        30.49 o                         
  -7   3   6       8124.45       9079.97        87.11 o                         
  -5   3   6        330.59        245.49         8.26 o                         
  -3   3   6       2363.26       2333.73        28.82 o                         
  -1   3   6        132.34         98.76         8.92 o                         
   1   3   6       2686.13       3034.16        35.89 o                         
   3   3   6       1458.64       1375.17        21.80 o                         
   5   3   6         93.96         56.40         7.67 o                         
   7   3   6        397.24        537.52        16.86 o                         
   9   3   6        953.99        899.61        31.26 o                         
  11   3   6        177.15        136.54        12.52 o                         
  13   3   6       2196.54       2195.08        40.37 o                         
  15   3   6        675.46        734.54        25.61 o                         
  17   3   6        491.06        460.12        31.76 o                         
  19   3   6          5.26        -18.45        18.45 o                         
  21   3   6         59.79         58.53        24.33 o                         
  23   3   6        250.91        215.41        33.17 o                         
  25   3   6         31.08         14.69        25.43 o                         
 -32   4   6       1013.86       1144.06        50.81 o                         
 -30   4   6         17.57         10.92        19.17 o                         
 -28   4   6        157.59        230.78        26.95 o                         
 -26   4   6          3.69          6.53        15.96 o                         
 -24   4   6        564.84        502.99        40.53 o                         
 -22   4   6       1069.38       1012.43        38.29 o                         
 -20   4   6        128.18        141.90        12.97 o                         
 -18   4   6        256.84        232.86        14.77 o                         
 -16   4   6       3221.45       3012.18        48.34 o                         
 -14   4   6        717.41        780.62        20.46 o                         
 -12   4   6        917.94        945.67        23.42 o                         
 -10   4   6        198.67        133.11         7.03 o                         
  -8   4   6        307.42        290.11         9.94 o                         
  -6   4   6        628.51        757.86        15.51 o                         
  -4   4   6        202.69        144.93        12.09 o                         
  -2   4   6       1927.10       2052.76        27.94 o                         
   0   4   6       1774.47       2021.57        28.07 o                         
   2   4   6       1190.81        952.90        18.50 o                         
   4   4   6        295.34        213.10        10.15 o                         
   6   4   6       1743.12       1988.66        33.04 o                         
   8   4   6       1503.89       1447.61        28.68 o                         
  10   4   6        245.29        181.90        13.73 o                         
  12   4   6        140.91        133.17        13.25 o                         
  14   4   6        374.61        394.42        26.65 o                         
  16   4   6         45.60         54.29        15.33 o                         
  18   4   6         54.59         32.13        20.14 o                         
  20   4   6        519.86        474.21        44.28 o                         
  22   4   6        656.02        708.53        47.05 o                         
  24   4   6        194.87        162.26        32.34 o                         
 -31   5   6         81.92        162.38        27.30 o                         
 -29   5   6         16.09         37.76        20.45 o                         
 -27   5   6        103.29        119.07        29.04 o                         
 -25   5   6         48.53         25.59        17.32 o                         
 -23   5   6       1036.45       1057.31        42.75 o                         
 -21   5   6        291.11        246.87        18.63 o                         
 -19   5   6        533.21        538.41        22.64 o                         
 -17   5   6        831.93        794.41        23.75 o                         
 -15   5   6       1361.01       1274.32        31.38 o                         
 -13   5   6       1277.84       1380.34        30.84 o                         
 -11   5   6        694.10        593.62        20.68 o                         
  -9   5   6       1050.63        960.38        22.25 o                         
  -7   5   6       2751.07       3061.77        37.94 o                         
  -5   5   6        494.47        509.34        13.81 o                         
  -3   5   6         37.75          9.81         5.68 o                         
  -1   5   6        645.90        716.63        16.94 o                         
   1   5   6       2799.25       2819.41        37.25 o                         
   3   5   6        845.60        745.05        17.82 o                         
   5   5   6       1253.16       1412.97        27.83 o                         
   7   5   6       1811.78       1764.81        32.36 o                         
   9   5   6        502.57        400.42        23.08 o                         
  11   5   6         35.81         26.62        17.08 o                         
  13   5   6        727.88        708.84        30.93 o                         
  15   5   6        159.48        176.09        28.79 o                         
  17   5   6         72.04         72.16        17.79 o                         
  19   5   6          7.16         32.69        27.08 o                         
  21   5   6        158.56        133.52        29.86 o                         
  23   5   6        327.25        270.78        45.64 o                         
 -30   6   6         54.46        100.91        25.21 o                         
 -28   6   6        203.12        246.08        30.18 o                         
 -26   6   6        338.79        350.57        51.63 o                         
 -24   6   6        749.35        825.92        53.03 o                         
 -22   6   6        272.47        267.50        27.50 o                         
 -20   6   6        170.93        134.32        16.56 o                         
 -18   6   6         80.72        115.63        15.08 o                         
 -16   6   6        230.25        231.68        18.22 o                         
 -14   6   6          5.63         -8.96         8.96 o                         
 -12   6   6        274.84        317.89        16.30 o                         
 -10   6   6        965.04        802.93        24.94 o                         
  -8   6   6       1060.41       1026.13        24.96 o                         
  -6   6   6        424.08        472.09        17.83 o                         
  -4   6   6        471.85        422.87        14.56 o                         
  -2   6   6       1339.01       1489.57        26.03 o                         
   0   6   6       1129.00       1209.63        23.61 o                         
   2   6   6          7.97         17.35         7.25 o                         
   4   6   6         12.06         21.79         9.65 o                         
   6   6   6        601.18        611.96        37.23 o                         
   8   6   6        469.39        429.08        24.38 o                         
  10   6   6        458.19        394.65        24.40 o                         
  12   6   6        110.03        142.31        20.15 o                         
  14   6   6        509.71        454.46        28.86 o                         
  16   6   6        324.30        301.44        25.89 o                         
  18   6   6         32.27         20.46        17.81 o                         
  20   6   6        305.91        335.21        39.98 o                         
 -27   7   6        215.72        223.12        31.44 o                         
 -25   7   6        164.47        231.32        34.62 o                         
 -23   7   6        558.30        599.27        49.59 o                         
 -21   7   6        228.22        211.16        29.09 o                         
 -19   7   6        201.64        261.99        28.02 o                         
 -17   7   6         11.25         22.62        14.11 o                         
 -15   7   6         58.11          4.93        11.20 o                         
 -13   7   6        235.56        282.66        20.53 o                         
 -11   7   6        246.84        288.42        19.98 o                         
  -9   7   6       1620.55       1469.02        43.69 o                         
  -7   7   6       1850.93       1965.90        59.99 o                         
  -5   7   6         34.03         25.46         9.45 o                         
  -3   7   6        439.07        361.02        17.82 o                         
  -1   7   6        441.30        524.19        20.67 o                         
   1   7   6        389.44        368.87        18.24 o                         
   3   7   6         63.22         32.57        12.02 o                         
   5   7   6        189.50        250.40        19.52 o                         
   7   7   6         92.74         73.08        15.22 o                         
   9   7   6        349.47        286.56        25.52 o                         
  11   7   6         97.06        106.24        18.09 o                         
  13   7   6        488.75        528.42        34.93 o                         
  15   7   6        416.09        365.76        28.33 o                         
  17   7   6        308.72        312.43        27.69 o                         
  19   7   6          8.60        -10.64        29.92 o                         
 -24   8   6        272.17        297.56        73.10 o                         
 -22   8   6         69.95         59.34        22.13 o                         
 -20   8   6        162.17        247.12        28.46 o                         
 -18   8   6        131.69        227.17        27.69 o                         
 -16   8   6        123.55         38.35        14.85 o                         
 -14   8   6         81.73         78.32        15.33 o                         
 -12   8   6        310.44        495.89        27.16 o                         
 -10   8   6         77.41         55.90        14.29 o                         
  -8   8   6        232.40        252.39        20.26 o                         
  -6   8   6        197.74        268.92        20.55 o                         
  -4   8   6        231.84        153.40        16.95 o                         
  -2   8   6        242.33        248.10        19.53 o                         
   0   8   6        995.54       1119.56        34.52 o                         
   2   8   6          4.98         12.54        16.68 o                         
   4   8   6         88.62         81.14        20.10 o                         
   6   8   6        322.39        323.36        29.46 o                         
   8   8   6        202.80        166.08        20.42 o                         
  10   8   6        220.49        260.37        24.11 o                         
  12   8   6         60.31         73.44        18.66 o                         
  14   8   6         86.21         91.92        20.01 o                         
  16   8   6        120.60        130.01        35.90 o                         
 -21   9   6        174.32        166.21        49.86 o                         
 -19   9   6        119.14        176.86        27.76 o                         
 -17   9   6        229.12        198.61        33.41 o                         
 -15   9   6        326.61        270.15        27.53 o                         
 -13   9   6        522.09        654.20        41.65 o                         
 -11   9   6         43.79         65.84        19.82 o                         
  -9   9   6        211.33        124.13        21.32 o                         
  -7   9   6        368.94        466.71        51.38 o                         
  -5   9   6         28.50         48.63        18.13 o                         
  -3   9   6          2.61         27.05        21.12 o                         
  -1   9   6        163.79        216.91        35.30 o                         
   1   9   6        488.07        485.85        47.63 o                         
   3   9   6        281.33        280.39        32.49 o                         
   5   9   6        243.01        293.33        30.66 o                         
   7   9   6        362.59        403.58        47.17 o                         
   9   9   6        148.58        137.05        35.55 o                         
  11   9   6          6.15         45.39        21.67 o                         
 -14  10   6         13.08         74.42        27.72 o                         
 -12  10   6         80.19        134.63        25.14 o                         
 -10  10   6         80.18         58.26        22.00 o                         
  -8  10   6        143.55        155.14        31.49 o                         
  -6  10   6         37.83         52.93        20.60 o                         
  -4  10   6         98.54         67.41        21.71 o                         
  -2  10   6        137.25        196.95        36.74 o                         
   0  10   6        277.94        216.09        38.81 o                         
   2  10   6          6.71        -11.97        29.25 o                         
   4  10   6         41.87         71.14        27.47 o                         
   6  10   6        148.99        201.34        35.96 o                         
 -34   0   7       1815.42       1796.16       105.04 o                         
 -32   0   7         79.37         39.01        22.30 o                         
 -30   0   7         38.74         48.73        17.38 o                         
 -28   0   7        396.11        342.00        26.39 o                         
 -26   0   7         47.10         55.58        15.04 o                         
 -24   0   7        139.23        157.55        30.08 o                         
 -22   0   7         15.73         30.72        11.83 o                         
 -20   0   7        854.40        782.68        34.33 o                         
 -18   0   7        794.15        791.36        30.94 o                         
 -16   0   7        966.19       1027.89        27.03 o                         
 -14   0   7       9112.33       9360.87       129.15 o                         
 -12   0   7       2214.79       2261.52        39.60 o                         
 -10   0   7          7.53         11.94         5.16 o                         
  -8   0   7      13548.20      14282.15       184.79 o                         
  -6   0   7          8.36          9.34         5.60 o                         
  -4   0   7        540.57        466.47        17.82 o                         
  -2   0   7       2023.92       2050.61        41.57 o                         
   0   0   7       2039.72       1819.77        33.82 o                         
   2   0   7       3078.47       3603.31        75.13 o                         
   4   0   7       1428.60       1432.20        34.25 o                         
   6   0   7       4699.28       4111.27        65.50 o                         
   8   0   7       2875.35       2638.20        68.89 o                         
  10   0   7          5.87         36.75        25.60 o                         
  12   0   7        887.86        810.81        42.68 o                         
  14   0   7         44.27         53.39        21.21 o                         
  16   0   7        197.28        185.90        28.15 o                         
  18   0   7        379.75        340.27        37.38 o                         
  20   0   7        311.16        368.73        39.85 o                         
  22   0   7        190.70        228.35        36.78 o                         
  24   0   7        362.93        309.44        50.16 o                         
 -35   1   7         63.09         -0.33        23.63 o                         
 -33   1   7         76.58         86.31        37.56 o                         
 -31   1   7        207.85        229.60        22.04 o                         
 -29   1   7        963.31        942.44        29.98 o                         
 -27   1   7        175.13        178.96        16.02 o                         
 -25   1   7       1165.73        994.85        24.04 o                         
 -23   1   7        981.43        983.59        24.92 o                         
 -21   1   7        516.95        551.53        18.53 o                         
 -19   1   7       1348.97       1329.09        23.77 o                         
 -17   1   7       2423.87       2415.06        35.45 o                         
 -15   1   7       1672.33       1666.85        25.66 o                         
 -13   1   7       2185.62       2204.14        27.89 o                         
 -11   1   7        285.08        282.01         8.10 o                         
  -9   1   7       5605.25       6032.97        67.50 o                         
  -7   1   7        362.97        665.48        14.67 o                         
  -5   1   7         21.17         14.62         4.28 o                         
  -3   1   7       1373.03       1510.83        20.80 o                         
  -1   1   7       2860.70       2855.42        33.21 o                         
   1   1   7       3085.29       2888.54        33.92 o                         
   3   1   7        988.12       1092.49        17.99 o                         
   5   1   7        763.59        765.38        15.78 o                         
   7   1   7        781.89        694.25        19.02 o                         
   9   1   7        819.65        897.22        23.21 o                         
  11   1   7       1835.64       1829.41        35.26 o                         
  13   1   7        716.27        688.36        29.48 o                         
  15   1   7        289.22        253.40        21.85 o                         
  17   1   7         10.02         12.83        15.53 o                         
  19   1   7        229.61        252.98        24.41 o                         
  21   1   7        555.37        574.10        34.36 o                         
  23   1   7        205.19        176.36        25.52 o                         
  25   1   7         99.94         85.97        35.05 o                         
 -34   2   7        373.38        440.33        42.53 o                         
 -32   2   7        176.45        183.16        25.18 o                         
 -30   2   7        245.77        255.50        26.25 o                         
 -28   2   7        524.85        541.85        28.08 o                         
 -26   2   7        918.90        874.53        27.21 o                         
 -24   2   7       1176.27       1131.62        25.42 o                         
 -22   2   7        537.49        580.30        17.98 o                         
 -20   2   7        523.58        540.10        16.84 o                         
 -18   2   7        190.52        183.35        11.43 o                         
 -16   2   7        324.95        329.92        14.90 o                         
 -14   2   7       2206.61       2012.73        27.17 o                         
 -12   2   7       1427.74       1371.90        23.88 o                         
 -10   2   7       1469.60       1422.51        24.04 o                         
  -8   2   7       4353.55       4827.99        56.69 o                         
  -6   2   7       4046.06       4159.47        49.93 o                         
  -4   2   7       6471.45       6665.22        65.97 o                         
  -2   2   7       4842.74       4978.75        52.01 o                         
   0   2   7        220.39        211.97        12.29 o                         
   2   2   7       1662.00       1510.34        22.26 o                         
   4   2   7        444.31        525.98        12.24 o                         
   6   2   7        382.49        369.12        17.79 o                         
   8   2   7        309.72        274.80        13.77 o                         
  10   2   7         16.35         42.63         9.72 o                         
  12   2   7       1235.59       1249.44        30.27 o                         
  14   2   7       1066.17       1080.29        35.88 o                         
  16   2   7        933.90        926.78        35.35 o                         
  18   2   7        741.82        761.18        38.33 o                         
  20   2   7        505.06        548.53        32.32 o                         
  22   2   7         22.06         25.16        23.13 o                         
  24   2   7         38.62         15.41        31.68 o                         
 -33   3   7        305.79        329.69        34.60 o                         
 -31   3   7        461.44        500.32        48.99 o                         
 -29   3   7        650.97        642.44        37.52 o                         
 -27   3   7        497.32        540.00        33.64 o                         
 -25   3   7       1229.78       1115.92        33.75 o                         
 -23   3   7        833.01        780.29        25.18 o                         
 -21   3   7       1979.00       1950.27        43.89 o                         
 -19   3   7        402.62        415.01        17.94 o                         
 -17   3   7         38.30         41.44         7.32 o                         
 -15   3   7       2531.59       2502.19        33.08 o                         
 -13   3   7       1968.29       1982.52        31.20 o                         
 -11   3   7        534.73        526.82        12.41 o                         
  -9   3   7       2186.87       2305.87        28.59 o                         
  -7   3   7        132.40        210.13        15.07 o                         
  -5   3   7       1191.23       1215.07        20.61 o                         
  -3   3   7       1539.92       1666.48        23.36 o                         
  -1   3   7       3199.52       3237.91        38.19 o                         
   1   3   7        325.73        354.48        11.83 o                         
   3   3   7        947.39        973.21        18.20 o                         
   5   3   7        914.06        755.21        27.72 o                         
   7   3   7         37.65         45.76         9.44 o                         
   9   3   7        146.83        196.53        24.85 o                         
  11   3   7       1627.22       1363.18        31.16 o                         
  13   3   7        762.04        664.58        25.71 o                         
  15   3   7        730.52        821.95        36.18 o                         
  17   3   7         14.62         42.37        15.59 o                         
  19   3   7        464.02        406.82        45.58 o                         
  21   3   7        499.71        582.91        47.97 o                         
  23   3   7         58.86         67.44        27.58 o                         
 -32   4   7         28.99         53.32        33.88 o                         
 -30   4   7        187.39        188.45        26.69 o                         
 -28   4   7         91.88         67.80        19.61 o                         
 -26   4   7        238.79        273.99        44.47 o                         
 -24   4   7          4.45          0.47        12.61 o                         
 -22   4   7        269.83        264.62        20.54 o                         
 -20   4   7        768.30        741.42        26.62 o                         
 -18   4   7         51.25         35.88         9.97 o                         
 -16   4   7         31.61         25.96         9.01 o                         
 -14   4   7       7644.45       7559.19        87.76 o                         
 -12   4   7       1240.18       1362.38        21.59 o                         
 -10   4   7        981.70        877.20        16.31 o                         
  -8   4   7        599.55        550.37        15.66 o                         
  -6   4   7        708.08        784.25        15.58 o                         
  -4   4   7        247.16        198.54         9.53 o                         
  -2   4   7        855.12        821.33        17.06 o                         
   0   4   7        230.80        220.12        10.59 o                         
   2   4   7       2002.26       1989.47        29.14 o                         
   4   4   7       2106.80       1896.90        32.34 o                         
   6   4   7       2269.28       2227.02        44.66 o                         
   8   4   7        775.32        899.36        28.46 o                         
  10   4   7         43.99         36.28         9.88 o                         
  12   4   7        167.32        104.83        13.09 o                         
  14   4   7        230.62        238.80        21.33 o                         
  16   4   7        104.53        114.29        18.56 o                         
  18   4   7        207.36        168.97        28.28 o                         
  20   4   7        429.60        423.60        38.41 o                         
  22   4   7         95.17         85.25        28.03 o                         
 -31   5   7        335.91        352.20        60.81 o                         
 -29   5   7        307.74        352.18        51.25 o                         
 -27   5   7         52.41         76.46        21.82 o                         
 -25   5   7        382.81        381.08        30.41 o                         
 -23   5   7        265.43        241.74        20.00 o                         
 -21   5   7        333.31        286.08        20.59 o                         
 -19   5   7        631.85        587.00        25.29 o                         
 -17   5   7        774.02        805.33        31.18 o                         
 -15   5   7       1949.02       1857.83        39.90 o                         
 -13   5   7        943.69        836.89        26.22 o                         
 -11   5   7       1068.16       1204.23        25.17 o                         
  -9   5   7       1145.01       1143.32        27.65 o                         
  -7   5   7        403.78        572.91        15.08 o                         
  -5   5   7        162.08        207.07        11.25 o                         
  -3   5   7        161.63        131.04         9.66 o                         
  -1   5   7        810.81        932.79        19.68 o                         
   1   5   7        710.19        746.75        18.36 o                         
   3   5   7       1229.22       1072.45        24.90 o                         
   5   5   7        761.80        775.06        21.65 o                         
   7   5   7        667.39        783.22        22.70 o                         
   9   5   7        454.20        393.40        23.70 o                         
  11   5   7        911.02        768.23        30.94 o                         
  13   5   7        100.88        111.55        18.03 o                         
  15   5   7        146.93        121.65        19.02 o                         
  17   5   7        101.43         81.85        22.02 o                         
  19   5   7        125.86        198.44        29.94 o                         
  21   5   7        371.38        372.42        60.43 o                         
 -30   6   7         60.81         96.57        25.33 o                         
 -28   6   7        222.73        190.38        27.09 o                         
 -26   6   7        350.81        357.26        32.92 o                         
 -24   6   7        324.24        425.95        33.34 o                         
 -22   6   7        154.80        202.83        24.14 o                         
 -20   6   7         84.75         58.65        13.77 o                         
 -18   6   7        105.24        142.28        16.50 o                         
 -16   6   7         65.46         53.78        12.90 o                         
 -14   6   7       1113.51       1038.97        31.58 o                         
 -12   6   7        166.64        158.83        15.55 o                         
 -10   6   7        524.46        554.93        24.31 o                         
  -8   6   7       1805.25       1627.70        31.51 o                         
  -6   6   7        816.01        843.18        22.56 o                         
  -4   6   7        604.28        639.72        24.99 o                         
  -2   6   7       1225.99       1216.65        24.85 o                         
   0   6   7        239.54        234.59        12.80 o                         
   2   6   7        380.83        387.57        17.74 o                         
   4   6   7         70.88         64.66        11.94 o                         
   6   6   7        648.60        715.02        26.76 o                         
   8   6   7        191.90        205.32        18.84 o                         
  10   6   7         36.95         39.25        14.55 o                         
  12   6   7        506.12        576.57        31.40 o                         
  14   6   7        326.84        345.54        35.20 o                         
  16   6   7        234.98        216.57        24.42 o                         
  18   6   7        346.21        363.91        61.49 o                         
 -27   7   7        147.12        202.63        35.22 o                         
 -25   7   7        754.42        752.16        59.50 o                         
 -23   7   7        633.85        707.98        57.98 o                         
 -21   7   7        163.20        132.73        24.16 o                         
 -19   7   7        164.58        143.91        17.67 o                         
 -17   7   7        296.79        365.46        24.11 o                         
 -15   7   7        104.28         88.78        14.84 o                         
 -13   7   7         67.01         31.02        12.42 o                         
 -11   7   7        151.30        193.38        18.41 o                         
  -9   7   7       1003.28        953.04        38.65 o                         
  -7   7   7         72.41         51.59        12.09 o                         
  -5   7   7        194.97        277.01        26.10 o                         
  -3   7   7        752.27        668.91        27.94 o                         
  -1   7   7       1227.03       1247.94        30.09 o                         
   1   7   7        237.90        282.64        18.90 o                         
   3   7   7          9.87         -2.74        11.23 o                         
   5   7   7         80.85         78.19        14.27 o                         
   7   7   7         68.70         68.72        15.50 o                         
   9   7   7          3.16         20.19        22.07 o                         
  11   7   7        781.78        716.71        34.84 o                         
  13   7   7        525.31        548.16        32.65 o                         
  15   7   7        177.42        255.47        25.67 o                         
  17   7   7         21.59         26.43        20.06 o                         
 -24   8   7        186.49        252.29        30.87 o                         
 -22   8   7         57.04         86.01        24.03 o                         
 -20   8   7         21.69          3.43        17.86 o                         
 -18   8   7         99.80        175.14        20.37 o                         
 -16   8   7          3.05         20.68        13.72 o                         
 -14   8   7        555.54        373.26        26.76 o                         
 -12   8   7        418.65        524.27        39.92 o                         
 -10   8   7        148.09        201.73        19.37 o                         
  -8   8   7        475.45        362.59        34.24 o                         
  -6   8   7         84.92        116.67        16.89 o                         
  -4   8   7        384.47        383.03        31.76 o                         
  -2   8   7        230.98        135.14        19.81 o                         
   0   8   7        173.63        204.02        29.39 o                         
   2   8   7        447.04        569.17        73.46 o                         
   4   8   7        185.12        166.41        22.79 o                         
   6   8   7        375.13        441.02        43.08 o                         
   8   8   7        149.81        176.50        20.58 o                         
  10   8   7          3.34          3.95        15.02 o                         
  12   8   7        221.68        277.76        25.70 o                         
  14   8   7         98.55        165.02        28.31 o                         
 -21   9   7        112.35        195.46        54.52 o                         
 -19   9   7        100.24        130.85        25.06 o                         
 -17   9   7        243.40        388.34        34.01 o                         
 -15   9   7        445.95        393.18        27.89 o                         
 -13   9   7        374.21        362.13        36.45 o                         
 -11   9   7        250.78        361.53        32.91 o                         
  -9   9   7        186.06        179.49        34.63 o                         
  -7   9   7         76.98         69.85        19.91 o                         
  -5   9   7          3.04         15.29        16.20 o                         
  -3   9   7         54.65         20.69        24.22 o                         
  -1   9   7        167.08        149.30        34.02 o                         
   1   9   7        182.80        184.43        35.69 o                         
   3   9   7        295.06        211.21        55.85 o                         
   5   9   7        313.20        360.75        85.06 o                         
   7   9   7        176.73        230.64        42.55 o                         
   9   9   7         43.51         29.58        25.86 o                         
 -14  10   7        536.56        506.44        37.39 o                         
 -12  10   7        154.45        211.01        27.56 o                         
 -10  10   7         60.02         82.93        34.59 o                         
  -8  10   7        267.66        204.08        35.11 o                         
  -6  10   7         44.44         78.27        26.52 o                         
  -4  10   7        133.32        190.14        56.51 o                         
  -2  10   7         72.54         30.49        29.39 o                         
   0  10   7         46.16         89.01        33.82 o                         
   2  10   7        127.27        -11.68        96.73 o                         
   4  10   7        130.84         72.47        43.88 o                         
 -32   0   8        419.19        395.54        36.05 o                         
 -30   0   8        315.44        378.99        31.83 o                         
 -28   0   8         91.91         90.71        16.46 o                         
 -26   0   8        402.11        416.84        29.92 o                         
 -24   0   8         38.25         53.59        12.85 o                         
 -22   0   8        104.70         73.29        12.81 o                         
 -20   0   8         10.27         -3.43         8.61 o                         
 -18   0   8        145.49        142.25        18.65 o                         
 -16   0   8      21306.95      20330.14       290.70 o                         
 -14   0   8       3661.95       3547.39        57.82 o                         
 -12   0   8       6316.04       6806.47        96.29 o                         
 -10   0   8       1833.66       2087.30        47.34 o                         
  -8   0   8        269.49        193.61        11.14 o                         
  -6   0   8       2115.80       1944.01        34.82 o                         
  -4   0   8        241.07        198.26        18.99 o                         
  -2   0   8         14.28         22.93         7.80 o                         
   0   0   8       2890.82       2806.11        48.00 o                         
   2   0   8       1341.54       1329.19        48.19 o                         
   4   0   8       2885.57       3248.58        55.24 o                         
   6   0   8        817.29        854.74        24.06 o                         
   8   0   8        145.35        167.46        12.58 o                         
  10   0   8       2451.68       2230.35        82.11 o                         
  12   0   8        538.37        511.78        38.18 o                         
  14   0   8        194.43        176.29        30.01 o                         
  16   0   8         89.95        103.16        27.05 o                         
  18   0   8         96.23        129.52        30.02 o                         
  20   0   8         69.63         53.51        27.87 o                         
  22   0   8         53.96        100.86        46.54 o                         
  24   0   8        274.75        172.94        38.23 o                         
 -35   1   8         35.98         35.90        31.25 o                         
 -33   1   8        431.21        403.48        52.52 o                         
 -31   1   8       1082.67       1185.57        46.93 o                         
 -29   1   8        200.69        228.96        18.09 o                         
 -27   1   8       1140.62       1005.04        25.21 o                         
 -25   1   8        667.76        668.93        21.70 o                         
 -23   1   8        492.05        535.46        19.20 o                         
 -21   1   8        412.15        422.26        15.30 o                         
 -19   1   8        435.31        390.11        16.44 o                         
 -17   1   8        424.97        461.91        15.41 o                         
 -15   1   8       2254.23       2200.74        29.18 o                         
 -13   1   8        582.53        600.86        12.50 o                         
 -11   1   8       1382.97       1379.11        23.57 o                         
  -9   1   8        208.99        393.61        12.71 o                         
  -7   1   8       1278.62       1211.45        21.55 o                         
  -5   1   8       2276.97       2410.93        29.41 o                         
  -3   1   8        799.46        866.55        16.11 o                         
  -1   1   8       1684.36       1403.54        21.42 o                         
   1   1   8       3901.61       3777.06        43.09 o                         
   3   1   8       1050.17       1088.39        18.98 o                         
   5   1   8       1610.71       1637.46        24.38 o                         
   7   1   8        294.29        305.66        14.35 o                         
   9   1   8       3298.22       2946.42        54.96 o                         
  11   1   8        523.17        478.67        31.95 o                         
  13   1   8        211.11        227.09        25.97 o                         
  15   1   8         11.17         16.75        21.88 o                         
  17   1   8        639.67        745.38        48.75 o                         
  19   1   8        565.56        606.20        35.10 o                         
  21   1   8        132.27        133.98        23.98 o                         
  23   1   8         85.77         67.39        32.34 o                         
 -34   2   8        737.13        800.50        51.82 o                         
 -32   2   8         23.47         38.79        19.38 o                         
 -30   2   8        659.46        715.74        38.33 o                         
 -28   2   8        575.96        537.95        29.36 o                         
 -26   2   8        525.84        549.18        31.95 o                         
 -24   2   8        531.42        538.56        18.72 o                         
 -22   2   8        693.27        695.31        21.26 o                         
 -20   2   8        411.88        424.24        15.88 o                         
 -18   2   8         67.41         58.18         7.54 o                         
 -16   2   8       4860.54       4734.25        52.80 o                         
 -14   2   8        935.33        895.67        18.35 o                         
 -12   2   8        483.84        470.68        14.64 o                         
 -10   2   8       1421.12       1470.22        30.67 o                         
  -8   2   8       1295.25       1185.06        22.12 o                         
  -6   2   8       3502.64       3697.74        49.01 o                         
  -4   2   8       4209.05       4150.75        45.15 o                         
  -2   2   8       4553.06       4300.13        47.20 o                         
   0   2   8       2130.38       2285.12        30.07 o                         
   2   2   8         58.53         51.44         6.58 o                         
   4   2   8        573.11        586.36        13.56 o                         
   6   2   8         12.40         10.63         7.62 o                         
   8   2   8        301.89        184.63        12.75 o                         
  10   2   8       1690.57       1555.09        33.23 o                         
  12   2   8       1104.18       1052.54        31.72 o                         
  14   2   8        649.09        607.23        29.75 o                         
  16   2   8        928.29        931.30        39.53 o                         
  18   2   8        340.33        312.52        26.98 o                         
  20   2   8        122.44        118.92        21.77 o                         
  22   2   8         30.20         60.75        28.33 o                         
 -33   3   8         49.29         76.71        30.81 o                         
 -31   3   8        703.20        752.24        42.74 o                         
 -29   3   8        528.67        591.03        36.37 o                         
 -27   3   8        726.84        662.40        32.91 o                         
 -25   3   8        774.92        757.45        29.63 o                         
 -23   3   8        565.80        539.93        24.91 o                         
 -21   3   8        883.67        876.72        28.29 o                         
 -19   3   8       2464.30       2354.56        45.34 o                         
 -17   3   8        200.66        215.38        13.49 o                         
 -15   3   8          9.55          8.38         6.46 o                         
 -13   3   8       2446.15       2430.18        36.36 o                         
 -11   3   8        351.10        360.77        13.37 o                         
  -9   3   8        252.29        333.73        15.02 o                         
  -7   3   8        798.25        708.59        13.18 o                         
  -5   3   8       5040.26       5161.30        54.91 o                         
  -3   3   8       2310.85       2500.69        32.08 o                         
  -1   3   8       1493.17       1323.72        21.93 o                         
   1   3   8       1976.32       1983.91        28.34 o                         
   3   3   8        129.44        121.21         8.33 o                         
   5   3   8        460.72        474.02        17.36 o                         
   7   3   8        305.65        294.81        15.30 o                         
   9   3   8       1284.61       1276.24        34.24 o                         
  11   3   8        719.76        688.11        24.32 o                         
  13   3   8        190.34        162.29        15.73 o                         
  15   3   8         37.00         49.77        15.48 o                         
  17   3   8        796.87        847.56        42.52 o                         
  19   3   8        437.59        438.79        38.49 o                         
  21   3   8        176.48        127.13        30.10 o                         
 -32   4   8         13.24         62.25        24.54 o                         
 -30   4   8        724.62        780.72        43.22 o                         
 -28   4   8         70.11         92.49        20.96 o                         
 -26   4   8         95.83         93.88        16.08 o                         
 -24   4   8         12.03         -0.28        11.86 o                         
 -22   4   8          8.37         -0.28        10.88 o                         
 -20   4   8        223.76        210.21        17.23 o                         
 -18   4   8        487.06        405.48        21.15 o                         
 -16   4   8       3139.75       3245.79        55.33 o                         
 -14   4   8       3494.47       3516.15        77.46 o                         
 -12   4   8       2185.18       2248.57        34.95 o                         
 -10   4   8       1451.64       1520.67        27.31 o                         
  -8   4   8         59.61         52.48         6.12 o                         
  -6   4   8        334.67        334.40        11.78 o                         
  -4   4   8        753.71        715.02        16.14 o                         
  -2   4   8        538.15        497.20        14.42 o                         
   0   4   8        867.35        944.07        24.19 o                         
   2   4   8        252.38        268.78        12.16 o                         
   4   4   8       1354.24       1256.51        31.99 o                         
   6   4   8        785.28        652.10        22.34 o                         
   8   4   8          4.85         13.52         8.97 o                         
  10   4   8       1560.83       1574.18        34.87 o                         
  12   4   8        605.11        478.89        22.28 o                         
  14   4   8         56.33         26.47        15.11 o                         
  16   4   8        198.23        231.65        29.45 o                         
  18   4   8         33.37         19.17        22.96 o                         
  20   4   8         45.44         47.97        42.28 o                         
 -31   5   8        683.43        640.05        66.78 o                         
 -29   5   8        216.71        165.06        35.90 o                         
 -27   5   8        258.89        317.10        29.79 o                         
 -25   5   8        261.78        254.42        27.08 o                         
 -23   5   8        115.00        130.24        19.26 o                         
 -21   5   8        119.09        161.90        17.10 o                         
 -19   5   8        408.48        332.49        28.19 o                         
 -17   5   8        333.80        308.88        20.91 o                         
 -15   5   8        827.90        862.30        27.89 o                         
 -13   5   8       1008.50        870.20        27.26 o                         
 -11   5   8        542.49        517.52        22.39 o                         
  -9   5   8         66.67         96.96         9.57 o                         
  -7   5   8         21.41         16.84         5.83 o                         
  -5   5   8        402.58        400.93        13.58 o                         
  -3   5   8        570.31        593.50        16.22 o                         
  -1   5   8        497.54        522.95        16.00 o                         
   1   5   8        852.12        941.17        20.92 o                         
   3   5   8        867.40        886.25        28.20 o                         
   5   5   8        903.32        705.80        27.97 o                         
   7   5   8        528.41        593.55        21.76 o                         
   9   5   8       1220.33       1309.64        37.36 o                         
  11   5   8        669.11        532.51        31.11 o                         
  13   5   8         24.26          2.97        14.17 o                         
  15   5   8         29.42         18.24        15.91 o                         
  17   5   8        251.40        271.96        31.79 o                         
  19   5   8        188.98        185.85        31.44 o                         
 -30   6   8        240.65        347.92        35.02 o                         
 -28   6   8        101.96        145.68        28.19 o                         
 -26   6   8        396.67        396.51        63.99 o                         
 -24   6   8        170.74        163.92        24.52 o                         
 -22   6   8        188.82        216.38        20.03 o                         
 -20   6   8          6.15          5.82        12.08 o                         
 -18   6   8          6.34         11.83        12.02 o                         
 -16   6   8       3336.66       3461.13        91.64 o                         
 -14   6   8        588.96        594.14        26.75 o                         
 -12   6   8        142.97        102.53        16.94 o                         
 -10   6   8        962.68       1044.18        30.85 o                         
  -8   6   8        267.26        256.29        18.14 o                         
  -6   6   8        951.49        830.25        27.88 o                         
  -4   6   8        458.54        524.49        22.25 o                         
  -2   6   8        627.37        673.38        18.74 o                         
   0   6   8       1129.32       1135.10        24.07 o                         
   2   6   8         92.95         79.81        10.87 o                         
   4   6   8        187.65        171.73        16.27 o                         
   6   6   8         43.98         50.85        12.93 o                         
   8   6   8         51.26         22.23        13.29 o                         
  10   6   8        652.28        573.03        30.24 o                         
  12   6   8        432.04        359.56        26.43 o                         
  14   6   8        332.13        386.55        29.07 o                         
  16   6   8        230.75        209.59        25.06 o                         
  18   6   8        162.10        149.95        37.52 o                         
 -27   7   8        582.40        626.63        52.91 o                         
 -25   7   8        505.12        482.27        37.84 o                         
 -23   7   8        240.75        234.33        43.80 o                         
 -21   7   8        392.35        508.73        29.19 o                         
 -19   7   8         28.44          4.28        12.89 o                         
 -17   7   8         33.87         49.10        14.93 o                         
 -15   7   8        196.87        249.37        20.62 o                         
 -13   7   8          8.03          5.65        11.64 o                         
 -11   7   8        186.25        176.25        18.52 o                         
  -9   7   8         24.81         17.94        12.05 o                         
  -7   7   8        539.50        436.73        24.19 o                         
  -5   7   8       1044.07       1069.57        32.88 o                         
  -3   7   8        504.61        617.48        26.94 o                         
  -1   7   8        481.95        391.01        24.59 o                         
   1   7   8       1011.54       1006.22        31.35 o                         
   3   7   8        104.96        124.11        14.97 o                         
   5   7   8         14.07          7.90        12.23 o                         
   7   7   8         54.53         42.61        15.03 o                         
   9   7   8        450.00        461.25        35.50 o                         
  11   7   8        120.55        122.55        20.12 o                         
  13   7   8        157.19        229.51        24.21 o                         
  15   7   8         42.54         43.78        22.62 o                         
 -24   8   8          6.25         46.83        23.28 o                         
 -22   8   8        106.30        169.53        29.93 o                         
 -20   8   8         22.88         30.89        20.17 o                         
 -18   8   8         18.20         53.26        16.68 o                         
 -16   8   8       2419.33       2859.25        61.15 o                         
 -14   8   8        364.15        367.64        25.39 o                         
 -12   8   8        125.14         67.57        15.53 o                         
 -10   8   8        523.97        666.34        30.30 o                         
  -8   8   8         47.90         34.41        15.21 o                         
  -6   8   8        166.20        146.17        18.99 o                         
  -4   8   8        224.88        328.02        27.60 o                         
  -2   8   8        183.98        165.20        44.88 o                         
   0   8   8        425.70        339.47        37.69 o                         
   2   8   8         59.95        106.70        27.54 o                         
   4   8   8        307.54        283.46        37.74 o                         
   6   8   8         76.36         63.25        19.66 o                         
   8   8   8          4.31         38.44        17.69 o                         
  10   8   8        397.81        403.25        29.68 o                         
  12   8   8        108.67        132.69        23.05 o                         
 -19   9   8        119.19         95.00        29.36 o                         
 -17   9   8         76.66        120.38        30.72 o                         
 -15   9   8        310.23        410.75        28.58 o                         
 -13   9   8        164.46        112.82        19.27 o                         
 -11   9   8        351.89        330.04        29.74 o                         
  -9   9   8         16.87         26.72        17.72 o                         
  -7   9   8         20.76         16.18        17.32 o                         
  -5   9   8         70.73        146.46        30.92 o                         
  -3   9   8        162.86        214.38        33.89 o                         
  -1   9   8         24.27        -35.90        35.90 o                         
   1   9   8        264.09        294.93        45.21 o                         
   3   9   8        182.47        184.56        33.76 o                         
   5   9   8        307.95        295.07        40.89 o                         
   7   9   8        133.09        170.78        68.81 o                         
 -12  10   8        143.48        137.95        24.91 o                         
 -10  10   8        196.06        322.87        40.36 o                         
  -8  10   8         28.23         76.69        22.07 o                         
  -6  10   8         74.12         63.16        49.20 o                         
  -4  10   8        131.57        210.46        39.28 o                         
  -2  10   8         72.43          0.83        46.54 o                         
   0  10   8        191.83        228.57        54.18 o                         
 -32   0   9       1283.23       1099.84        54.14 o                         
 -30   0   9        692.71        639.46        42.01 o                         
 -28   0   9          5.60         12.26        13.14 o                         
 -26   0   9         41.40         35.95        13.24 o                         
 -24   0   9        710.64        659.63        27.29 o                         
 -22   0   9         14.59         15.71        10.28 o                         
 -20   0   9        267.43        233.59        16.44 o                         
 -18   0   9       9550.06       9029.91       129.03 o                         
 -16   0   9       4962.56       5143.24        89.61 o                         
 -14   0   9        874.90        792.23        21.77 o                         
 -12   0   9       2094.90       2075.52        38.04 o                         
 -10   0   9        717.41        625.16        23.75 o                         
  -8   0   9        534.79        477.02        15.99 o                         
  -6   0   9       1058.48        988.35        23.77 o                         
  -4   0   9        923.47        934.80        24.37 o                         
  -2   0   9         14.85         19.19         8.44 o                         
   0   0   9        830.42        738.40        26.98 o                         
   2   0   9       1764.25       1541.10        61.78 o                         
   4   0   9       1035.44       1148.83        34.38 o                         
   6   0   9        865.96       1225.64        52.14 o                         
   8   0   9       3556.01       2955.55        79.22 o                         
  10   0   9       2550.20       2028.45        66.26 o                         
  12   0   9        412.00        477.14        57.51 o                         
  14   0   9         37.64         18.13        22.49 o                         
  16   0   9         25.32         -7.98        22.60 o                         
  18   0   9         38.75         27.81        26.37 o                         
  20   0   9        111.99        151.55        34.11 o                         
  22   0   9        256.55        246.93        92.08 o                         
 -35   1   9        222.19        238.67        43.88 o                         
 -33   1   9        696.52        736.62        49.59 o                         
 -31   1   9        334.27        337.48        24.35 o                         
 -29   1   9        206.52        233.70        18.34 o                         
 -27   1   9        490.37        482.61        21.67 o                         
 -25   1   9        106.74         92.09        13.03 o                         
 -23   1   9        426.31        405.23        15.97 o                         
 -21   1   9          5.48          1.95         6.63 o                         
 -19   1   9         15.98         19.62         6.30 o                         
 -17   1   9       1018.38       1013.75        18.97 o                         
 -15   1   9       2205.05       2240.54        29.29 o                         
 -13   1   9        827.94        710.32        19.73 o                         
 -11   1   9        314.95        281.73        12.00 o                         
  -9   1   9       1170.76       1201.71        22.43 o                         
  -7   1   9       3196.22       3188.84        45.94 o                         
  -5   1   9       4147.34       4369.74        47.80 o                         
  -3   1   9       1969.82       1986.27        27.36 o                         
  -1   1   9       4959.93       4701.78        51.78 o                         
   1   1   9        120.43         94.60         7.92 o                         
   3   1   9        670.97        692.83        15.96 o                         
   5   1   9       1615.17       1678.37        26.20 o                         
   7   1   9        797.97        760.78        23.63 o                         
   9   1   9        699.85        674.86        34.22 o                         
  11   1   9        299.04        250.92        20.89 o                         
  13   1   9         82.03        112.62        18.47 o                         
  15   1   9        358.05        361.94        27.28 o                         
  17   1   9        121.05        121.95        22.04 o                         
  19   1   9        252.76        209.10        28.69 o                         
  21   1   9         28.39          1.83        20.37 o                         
 -34   2   9        145.30        175.81        33.93 o                         
 -32   2   9        211.94        186.50        24.59 o                         
 -30   2   9         80.01         75.83        17.15 o                         
 -28   2   9        649.03        615.24        29.17 o                         
 -26   2   9       1055.02       1023.63        32.87 o                         
 -24   2   9        363.06        348.95        17.52 o                         
 -22   2   9        501.40        510.46        23.79 o                         
 -20   2   9       1641.83       1584.48        52.34 o                         
 -18   2   9       9699.22       9240.01       104.74 o                         
 -16   2   9        175.14        205.87        12.28 o                         
 -14   2   9        437.18        405.56        15.17 o                         
 -12   2   9       1738.73       1743.93        29.29 o                         
 -10   2   9         17.27         47.46        12.19 o                         
  -8   2   9        219.11        158.92        10.27 o                         
  -6   2   9       2923.69       3082.87        35.91 o                         
  -4   2   9       3398.54       3535.32        40.90 o                         
  -2   2   9       3236.36       3254.41        39.17 o                         
   0   2   9         38.45         42.48         6.74 o                         
   2   2   9        704.03        726.85        16.63 o                         
   4   2   9        151.09        164.94        12.08 o                         
   6   2   9         17.09         10.11         7.69 o                         
   8   2   9       1139.36       1018.58        25.80 o                         
  10   2   9        855.00        719.81        27.38 o                         
  12   2   9        721.46        730.70        32.33 o                         
  14   2   9        314.82        274.14        28.21 o                         
  16   2   9        403.82        392.39        28.99 o                         
  18   2   9        483.29        402.59        40.06 o                         
  20   2   9        219.19        195.22        25.80 o                         
  22   2   9        170.15        189.23        34.39 o                         
 -35   3   9        108.34        143.21        32.06 o                         
 -33   3   9        441.58        504.18        35.97 o                         
 -31   3   9         12.41         23.09        18.63 o                         
 -29   3   9        443.58        472.47        30.35 o                         
 -27   3   9       1143.80       1207.73        37.34 o                         
 -25   3   9         38.19         37.63        13.44 o                         
 -23   3   9        192.64        178.25        16.93 o                         
 -21   3   9         61.56         39.44        12.05 o                         
 -19   3   9         66.17         80.07         9.88 o                         
 -17   3   9       3360.33       3126.62        45.61 o                         
 -15   3   9        235.71        202.80        12.14 o                         
 -13   3   9        520.09        490.62        16.02 o                         
 -11   3   9       2172.32       2078.84        33.28 o                         
  -9   3   9        199.40        244.26        12.72 o                         
  -7   3   9        643.93        628.36        17.66 o                         
  -5   3   9       3847.68       4023.80        45.97 o                         
  -3   3   9       3731.23       3654.03        45.79 o                         
  -1   3   9       6070.47       6158.44        65.81 o                         
   1   3   9         45.87         65.38         7.69 o                         
   3   3   9        771.61        702.54        20.55 o                         
   5   3   9        341.20        356.89        18.75 o                         
   7   3   9        276.94        268.42        15.51 o                         
   9   3   9        223.88        214.40        18.82 o                         
  11   3   9         95.41        115.09        13.88 o                         
  13   3   9        166.43        167.38        19.81 o                         
  15   3   9        431.63        412.17        40.96 o                         
  17   3   9        299.12        305.58        50.07 o                         
  19   3   9        354.89        381.46        37.84 o                         
  21   3   9         21.93        -34.32        34.32 o                         
 -34   4   9        424.02        515.84        74.46 o                         
 -32   4   9        543.14        602.80        40.30 o                         
 -30   4   9        246.00        238.61        27.57 o                         
 -28   4   9        311.70        309.30        28.96 o                         
 -26   4   9        120.70        124.78        21.02 o                         
 -24   4   9          4.15        -10.21        11.44 o                         
 -22   4   9         86.72         84.31        14.30 o                         
 -20   4   9         95.47        128.33        15.10 o                         
 -18   4   9       9361.68       8957.85       119.52 o                         
 -16   4   9       1682.63       1536.82        35.89 o                         
 -14   4   9         57.03         50.52         8.94 o                         
 -12   4   9       3805.54       3821.93        57.42 o                         
 -10   4   9        440.55        424.46        16.52 o                         
  -8   4   9         54.52         71.25         8.81 o                         
  -6   4   9        179.85        169.27         8.98 o                         
  -4   4   9        319.11        262.12        11.25 o                         
  -2   4   9        577.13        565.26        15.83 o                         
   0   4   9         41.64         32.83         7.68 o                         
   2   4   9        486.17        514.04        17.70 o                         
   4   4   9        936.82        938.65        23.96 o                         
   6   4   9        200.15        202.68        14.16 o                         
   8   4   9       2541.26       2303.53        41.36 o                         
  10   4   9        754.66        741.08        26.52 o                         
  12   4   9        440.70        474.85        24.24 o                         
  14   4   9         35.12         25.96        20.09 o                         
  16   4   9         23.14        -10.05        20.49 o                         
  18   4   9        107.43         81.37        25.96 o                         
  20   4   9         67.73         40.23        26.97 o                         
 -31   5   9        184.77        244.71        29.97 o                         
 -29   5   9        271.88        262.78        30.43 o                         
 -27   5   9        204.53        227.68        26.80 o                         
 -25   5   9          4.87         -3.85        13.24 o                         
 -23   5   9         18.01         27.95        13.47 o                         
 -21   5   9         47.24         72.87        16.60 o                         
 -19   5   9        135.11        124.86        16.38 o                         
 -17   5   9       1862.16       1693.41        40.62 o                         
 -15   5   9        567.85        638.57        26.00 o                         
 -13   5   9       1074.60       1092.63        40.21 o                         
 -11   5   9        284.18        224.15        16.80 o                         
  -9   5   9        762.73        798.02        21.39 o                         
  -7   5   9       1133.40       1115.65        25.74 o                         
  -5   5   9        501.53        471.99        25.06 o                         
  -3   5   9        229.89        225.72        11.97 o                         
  -1   5   9       2888.82       2957.11        40.56 o                         
   1   5   9          5.29          8.39         8.32 o                         
   3   5   9        471.86        570.45        23.21 o                         
   5   5   9        897.10        808.44        24.20 o                         
   7   5   9       1056.78        953.71        26.68 o                         
   9   5   9        399.68        425.37        25.79 o                         
  11   5   9        130.76        166.35        19.91 o                         
  13   5   9         48.42         18.99        15.65 o                         
  15   5   9        111.57        122.25        25.95 o                         
  17   5   9         15.49         58.09        24.35 o                         
  19   5   9        117.54        113.96        38.49 o                         
 -30   6   9        127.01        227.10        38.61 o                         
 -28   6   9         76.79         82.73        22.84 o                         
 -26   6   9        229.24        259.79        28.86 o                         
 -24   6   9        357.22        375.50        25.48 o                         
 -22   6   9        252.59        258.75        21.75 o                         
 -20   6   9        270.73        307.20        30.40 o                         
 -18   6   9       3048.53       2882.59        57.49 o                         
 -16   6   9        394.27        373.04        23.32 o                         
 -14   6   9          4.95          0.02        11.12 o                         
 -12   6   9        206.81        140.49        15.60 o                         
 -10   6   9         41.51         29.76        11.74 o                         
  -8   6   9        366.96        443.78        24.47 o                         
  -6   6   9        872.44        810.66        28.28 o                         
  -4   6   9        912.81        886.65        30.97 o                         
  -2   6   9        419.89        497.31        19.88 o                         
   0   6   9         10.47         -2.20         8.34 o                         
   2   6   9        255.55        273.77        16.44 o                         
   4   6   9        158.53        175.84        16.67 o                         
   6   6   9         10.30          9.35        11.71 o                         
   8   6   9        976.94       1003.06        43.45 o                         
  10   6   9        513.04        491.29        29.50 o                         
  12   6   9        214.99        183.23        22.23 o                         
  14   6   9        126.64        128.21        21.67 o                         
  16   6   9        129.60        179.20        30.05 o                         
 -27   7   9        204.17        281.01        32.44 o                         
 -25   7   9        241.68        265.49        40.55 o                         
 -23   7   9        151.92        156.41        25.28 o                         
 -21   7   9        119.56        159.05        19.83 o                         
 -19   7   9          7.79         15.56        14.41 o                         
 -17   7   9        228.57        183.12        19.58 o                         
 -15   7   9         93.86        159.24        23.70 o                         
 -13   7   9         34.28         31.28        14.12 o                         
 -11   7   9          9.04          2.16        11.83 o                         
  -9   7   9        218.44        280.72        26.76 o                         
  -7   7   9        625.98        631.88        28.56 o                         
  -5   7   9       1306.15       1207.86        35.88 o                         
  -3   7   9       1175.46       1331.16        37.01 o                         
  -1   7   9       1390.36       1523.52        73.80 o                         
   1   7   9         24.07          3.51        14.46 o                         
   3   7   9        224.96        247.01        24.15 o                         
   5   7   9         56.13         60.22        21.64 o                         
   7   7   9         44.36         76.15        22.26 o                         
   9   7   9        112.87        135.82        20.82 o                         
  11   7   9         67.29         40.15        17.46 o                         
  13   7   9         21.00         36.33        27.76 o                         
 -24   8   9         64.10        101.35        28.90 o                         
 -22   8   9          3.45         14.67        20.21 o                         
 -20   8   9        298.93        434.24        29.52 o                         
 -18   8   9       1836.46       1633.75        48.19 o                         
 -16   8   9        149.45        131.56        22.14 o                         
 -14   8   9         85.22        193.48        20.62 o                         
 -12   8   9        205.43        168.99        19.89 o                         
 -10   8   9         27.60         32.59        14.23 o                         
  -8   8   9         78.14        114.81        17.77 o                         
  -6   8   9        135.82         69.19        18.50 o                         
  -4   8   9        264.80        257.10        32.89 o                         
  -2   8   9        302.29        416.40        39.74 o                         
   0   8   9         23.49         20.22        37.90 o                         
   2   8   9        149.77        220.61        32.18 o                         
   4   8   9        203.32        310.53        40.09 o                         
   6   8   9         16.11          4.20        17.55 o                         
   8   8   9        469.99        458.01        36.34 o                         
  10   8   9        373.75        414.73        43.53 o                         
 -19   9   9          3.94         -0.81        33.10 o                         
 -17   9   9        377.52        336.32        27.07 o                         
 -15   9   9        250.06        347.68        27.26 o                         
 -13   9   9        179.57        214.01        23.13 o                         
 -11   9   9        185.84        124.81        23.66 o                         
  -9   9   9         92.89        143.92        23.70 o                         
  -7   9   9        207.88        280.38        29.48 o                         
  -5   9   9         40.38         44.00        25.06 o                         
  -3   9   9        162.88        226.18        46.87 o                         
  -1   9   9        487.88        510.82        51.19 o                         
   1   9   9          3.88         19.94        35.24 o                         
   3   9   9         90.06        163.64        33.57 o                         
   5   9   9        279.77        302.78        86.06 o                         
 -10  10   9         43.39         67.22        22.74 o                         
  -8  10   9         30.43         65.14        29.04 o                         
  -6  10   9         77.95         38.41        27.54 o                         
  -4  10   9         97.60         77.43        32.10 o                         
 -34   0  10       1169.57       1424.59       146.26 o                         
 -32   0  10        630.60        619.80        44.56 o                         
 -30   0  10        683.64        621.93        42.94 o                         
 -28   0  10        758.36        783.67        77.12 o                         
 -26   0  10         16.44         22.22        15.96 o                         
 -24   0  10         31.25         17.07        11.04 o                         
 -22   0  10       1630.31       1679.63        39.78 o                         
 -20   0  10       2080.39       2101.39        43.89 o                         
 -18   0  10        257.05        235.52        15.10 o                         
 -16   0  10          6.02          8.97         7.23 o                         
 -14   0  10       3899.97       4075.14        65.12 o                         
 -12   0  10       2314.09       2043.65        44.39 o                         
 -10   0  10        171.73        194.31        12.23 o                         
  -8   0  10       1555.61       1496.97        31.62 o                         
  -6   0  10        576.98        616.87        20.73 o                         
  -4   0  10        218.82        239.86        19.31 o                         
  -2   0  10         16.37         15.09         9.02 o                         
   0   0  10          6.01         22.36         9.38 o                         
   2   0  10       2825.30       2657.30        50.33 o                         
   4   0  10        868.37        832.32        31.35 o                         
   6   0  10       4566.75       4476.22       102.54 o                         
   8   0  10       1528.20       1571.60        59.03 o                         
  10   0  10        815.61        725.13        67.15 o                         
  12   0  10        355.61        381.73       109.00 o                         
  14   0  10         91.09        104.87        30.01 o                         
  16   0  10         15.81        -12.14        22.82 o                         
  18   0  10        127.32         67.66        30.91 o                         
  20   0  10         83.31         78.68        33.42 o                         
 -35   1  10        288.20        380.28        43.48 o                         
 -33   1  10        427.30        422.68        44.54 o                         
 -31   1  10        200.42        183.26        24.92 o                         
 -29   1  10        227.84        246.60        18.47 o                         
 -27   1  10          4.26          9.00         9.94 o                         
 -25   1  10          5.27         12.72         9.19 o                         
 -23   1  10        655.60        670.89        21.86 o                         
 -21   1  10        156.99        147.77        13.15 o                         
 -19   1  10       5414.35       5080.10        65.30 o                         
 -17   1  10       1220.24       1124.45        24.21 o                         
 -15   1  10        787.29        805.92        25.31 o                         
 -13   1  10       1859.21       1808.76        30.32 o                         
 -11   1  10       1874.30       1908.27        30.97 o                         
  -9   1  10       1384.21       1467.31        26.05 o                         
  -7   1  10       2158.43       2116.89        28.52 o                         
  -5   1  10       3846.54       3536.29        41.77 o                         
  -3   1  10       5951.90       6076.25        64.36 o                         
  -1   1  10       1261.47       1096.27        23.16 o                         
   1   1  10         57.90         48.59         7.63 o                         
   3   1  10       1529.73       1399.61        23.96 o                         
   5   1  10        336.29        376.04        16.23 o                         
   7   1  10        682.60        734.02        26.27 o                         
   9   1  10        270.54        263.76        21.91 o                         
  11   1  10        256.70        243.79        22.56 o                         
  13   1  10        420.35        425.61        28.28 o                         
  15   1  10          6.06        -15.35        16.94 o                         
  17   1  10        737.03        690.67        47.21 o                         
  19   1  10        110.19         88.15        23.05 o                         
  21   1  10        120.96         62.17        39.63 o                         
 -34   2  10        416.86        434.19        44.08 o                         
 -32   2  10        186.11        228.41        28.57 o                         
 -30   2  10         14.70         -1.35        13.29 o                         
 -28   2  10        320.33        349.96        23.59 o                         
 -26   2  10       1352.30       1326.04        36.86 o                         
 -24   2  10        999.79        955.20        26.25 o                         
 -22   2  10       1134.23       1075.57        26.61 o                         
 -20   2  10       4811.61       4590.78        61.84 o                         
 -18   2  10        915.64        918.03        22.70 o                         
 -16   2  10        349.71        350.13        15.93 o                         
 -14   2  10        358.39        343.26        20.50 o                         
 -12   2  10        100.32         70.53         8.77 o                         
 -10   2  10        689.47        735.83        20.62 o                         
  -8   2  10        564.04        501.48        20.52 o                         
  -6   2  10       1069.81       1002.75        17.82 o                         
  -4   2  10       2722.44       2685.76        34.50 o                         
  -2   2  10        737.11        870.18        18.49 o                         
   0   2  10       1287.18       1168.20        21.85 o                         
   2   2  10       2174.38       2150.68        31.14 o                         
   4   2  10        241.15        256.55        14.49 o                         
   6   2  10       1952.68       1672.54        32.99 o                         
   8   2  10        335.65        317.06        18.07 o                         
  10   2  10        107.69        164.73        18.66 o                         
  12   2  10        188.84        194.73        21.58 o                         
  14   2  10        363.84        342.78        28.86 o                         
  16   2  10        240.45        219.94        25.27 o                         
  18   2  10        529.01        629.27        37.50 o                         
  20   2  10        364.74        310.58        40.28 o                         
 -35   3  10        159.74        223.58        37.47 o                         
 -33   3  10        282.75        333.59        38.55 o                         
 -31   3  10          3.66          8.05        17.37 o                         
 -29   3  10         32.16         20.97        14.80 o                         
 -27   3  10         94.45         90.53        16.55 o                         
 -25   3  10        490.81        489.68        26.12 o                         
 -23   3  10         93.43         98.95        15.08 o                         
 -21   3  10         21.82         16.67        11.51 o                         
 -19   3  10       3834.36       3727.67        53.24 o                         
 -17   3  10       1734.05       1717.20        32.05 o                         
 -15   3  10        342.07        303.68        14.72 o                         
 -13   3  10        202.28        171.46        11.64 o                         
 -11   3  10       1898.44       1856.81        32.35 o                         
  -9   3  10       4880.45       4705.45        60.31 o                         
  -7   3  10        473.82        484.58        17.51 o                         
  -5   3  10       2614.61       2699.91        35.01 o                         
  -3   3  10       6360.45       6305.33        67.62 o                         
  -1   3  10        253.59        273.21        12.31 o                         
   1   3  10         55.83         95.19         8.67 o                         
   3   3  10        768.15        800.50        22.28 o                         
   5   3  10        360.97        329.80        23.44 o                         
   7   3  10        185.78        203.08        22.37 o                         
   9   3  10        118.50        167.54        18.46 o                         
  11   3  10         72.70         59.22        15.95 o                         
  13   3  10        317.63        326.96        25.56 o                         
  15   3  10          7.43         15.68        17.03 o                         
  17   3  10        771.69        765.88        48.59 o                         
  19   3  10        220.51        178.60        32.55 o                         
 -34   4  10        722.77        777.11        88.42 o                         
 -32   4  10        403.60        473.51        36.71 o                         
 -30   4  10        131.47        180.61        25.67 o                         
 -28   4  10        398.44        366.41        25.27 o                         
 -26   4  10        407.66        437.48        25.83 o                         
 -24   4  10         28.31         32.66        13.49 o                         
 -22   4  10        161.68         89.84        14.98 o                         
 -20   4  10       3119.48       2984.67        55.95 o                         
 -18   4  10         36.64         55.75        12.63 o                         
 -16   4  10        173.39        143.25        14.44 o                         
 -14   4  10        186.60        175.85        11.93 o                         
 -12   4  10        385.12        406.11        20.27 o                         
 -10   4  10       1600.72       1489.44        29.47 o                         
  -8   4  10        967.28        989.04        23.86 o                         
  -6   4  10         83.46        100.77        10.42 o                         
  -4   4  10        377.86        339.96        16.22 o                         
  -2   4  10         69.40        117.36         9.76 o                         
   0   4  10        427.86        460.98        16.48 o                         
   2   4  10        948.35       1033.78        25.00 o                         
   4   4  10        617.22        684.14        22.13 o                         
   6   4  10       2656.75       2352.21        41.77 o                         
   8   4  10       1263.32       1243.90        30.90 o                         
  10   4  10        405.60        427.13        22.61 o                         
  12   4  10        127.10        125.23        18.92 o                         
  14   4  10         94.91         62.81        23.44 o                         
  16   4  10         15.89         25.89        22.48 o                         
  18   4  10         78.73         57.84        26.68 o                         
 -31   5  10        151.91        234.98        38.93 o                         
 -29   5  10        206.97        208.30        37.66 o                         
 -27   5  10         10.54         18.29        15.64 o                         
 -25   5  10         35.30         61.93        16.10 o                         
 -23   5  10         13.34         17.70        13.28 o                         
 -21   5  10          6.14         11.65        12.82 o                         
 -19   5  10       2137.98       2278.71        51.03 o                         
 -17   5  10        607.87        550.18        26.17 o                         
 -15   5  10        544.19        449.24        23.86 o                         
 -13   5  10       1076.08       1136.71        32.54 o                         
 -11   5  10        980.55        900.04        28.92 o                         
  -9   5  10       1142.33       1045.29        25.53 o                         
  -7   5  10        762.36        857.19        23.76 o                         
  -5   5  10       1666.14       1692.65        36.97 o                         
  -3   5  10       1421.33       1370.92        30.08 o                         
  -1   5  10        933.80        958.89        29.68 o                         
   1   5  10         68.80         66.76        10.50 o                         
   3   5  10        547.89        582.99        21.29 o                         
   5   5  10        244.54        256.03        16.74 o                         
   7   5  10        596.77        544.60        22.96 o                         
   9   5  10        430.82        420.45        26.63 o                         
  11   5  10        168.57        165.60        20.52 o                         
  13   5  10        182.75        211.24        40.54 o                         
  15   5  10          8.57         29.98        22.25 o                         
  17   5  10        274.78        314.55        35.93 o                         
 -30   6  10        105.93        164.97        27.65 o                         
 -28   6  10        291.36        308.60        31.60 o                         
 -26   6  10         82.01        104.36        24.60 o                         
 -24   6  10        350.92        367.33        31.74 o                         
 -22   6  10        563.00        546.70        29.66 o                         
 -20   6  10       1963.09       1968.06        48.36 o                         
 -18   6  10         92.57        112.48        17.22 o                         
 -16   6  10        100.97         73.77        15.22 o                         
 -14   6  10        138.27        171.61        42.92 o                         
 -12   6  10        114.64        125.13        15.94 o                         
 -10   6  10          7.98        -10.34        10.34 o                         
  -8   6  10        440.43        442.59        29.65 o                         
  -6   6  10        498.27        544.05        25.40 o                         
  -4   6  10        829.22        765.10        24.21 o                         
  -2   6  10        104.53        118.02        15.23 o                         
   0   6  10        345.52        386.30        23.05 o                         
   2   6  10        676.02        683.56        27.34 o                         
   4   6  10        188.40        266.34        24.60 o                         
   6   6  10        662.75        663.05        28.33 o                         
   8   6  10        268.10        279.35        34.86 o                         
  10   6  10        116.30        112.00        19.50 o                         
  12   6  10        122.09        124.32        21.30 o                         
  14   6  10        116.40        103.29        24.59 o                         
 -27   7  10         11.87         21.04        30.19 o                         
 -25   7  10         91.38        122.06        36.14 o                         
 -23   7  10        445.98        509.10        31.13 o                         
 -21   7  10          3.02        -15.07        15.07 o                         
 -19   7  10       1628.30       1603.63        58.32 o                         
 -17   7  10        379.97        345.81        25.01 o                         
 -15   7  10          5.19          9.39        13.00 o                         
 -13   7  10        152.57        215.46        20.63 o                         
 -11   7  10         70.21         62.63        15.18 o                         
  -9   7  10        365.42        417.00        31.19 o                         
  -7   7  10        560.38        644.65        31.19 o                         
  -5   7  10        823.96        782.60        31.12 o                         
  -3   7  10       2593.54       2568.01       110.49 o                         
  -1   7  10         37.57         38.85        21.24 o                         
   1   7  10         17.32         17.39        24.63 o                         
   3   7  10        389.52        332.81        27.74 o                         
   5   7  10         40.50         46.93        17.00 o                         
   7   7  10         33.14         50.99        24.40 o                         
   9   7  10          2.64        -20.68        30.26 o                         
  11   7  10         76.46         82.82        24.38 o                         
  13   7  10        113.08         98.39        41.88 o                         
 -24   8  10        162.24        296.75        32.99 o                         
 -22   8  10        114.18         81.94        20.02 o                         
 -20   8  10        662.89        740.76        36.12 o                         
 -18   8  10        292.70        368.36        27.84 o                         
 -16   8  10         78.42        164.48        20.21 o                         
 -14   8  10        106.42        153.50        20.31 o                         
 -12   8  10        155.26        276.30        43.29 o                         
 -10   8  10         50.72         26.76        14.70 o                         
  -8   8  10        141.62        189.78        20.68 o                         
  -6   8  10        192.56        214.79        24.80 o                         
  -4   8  10         67.62         56.82        28.59 o                         
  -2   8  10         29.11         52.82        30.25 o                         
   0   8  10        132.64        131.41        65.49 o                         
   2   8  10        404.05        316.98        46.50 o                         
   4   8  10        147.74        195.70        42.55 o                         
   6   8  10        744.63        776.49        44.86 o                         
   8   8  10        229.05        188.62        34.49 o                         
 -19   9  10        664.79        817.24        52.74 o                         
 -17   9  10        200.88        176.17        22.28 o                         
 -15   9  10         99.07         89.58        18.84 o                         
 -13   9  10        261.05        443.41        37.71 o                         
 -11   9  10        351.00        345.37        31.81 o                         
  -9   9  10        342.92        322.32        31.27 o                         
  -7   9  10        216.31        238.47        35.92 o                         
  -5   9  10        151.12        165.89        34.66 o                         
  -3   9  10        396.70        412.00        44.06 o                         
  -1   9  10        262.71        195.94        49.86 o                         
   1   9  10          5.68         15.12        24.65 o                         
   3   9  10        200.28        173.93        45.21 o                         
 -34   0  11        568.58        535.78        67.81 o                         
 -32   0  11        631.91        672.99        45.97 o                         
 -30   0  11        960.40        941.19        56.14 o                         
 -28   0  11         63.75         40.45        19.23 o                         
 -26   0  11        531.97        548.37        36.74 o                         
 -24   0  11         95.47        115.54        20.90 o                         
 -22   0  11       1392.70       1324.47        49.34 o                         
 -20   0  11         27.14         66.49        22.94 o                         
 -18   0  11        514.98        531.50        27.18 o                         
 -16   0  11        315.59        240.82        15.10 o                         
 -14   0  11       2531.14       2526.48        45.91 o                         
 -12   0  11       3146.07       3289.85        55.33 o                         
 -10   0  11       4026.93       3691.44        60.63 o                         
  -8   0  11       1049.46       1081.56        29.47 o                         
  -6   0  11       1140.23       1069.15        28.62 o                         
  -4   0  11        714.46        696.84        24.30 o                         
  -2   0  11        325.70        323.83        23.62 o                         
   0   0  11        985.45        978.70        29.15 o                         
   2   0  11        508.85        522.38        22.43 o                         
   4   0  11       2158.96       1811.09        42.71 o                         
   6   0  11       1642.95       1733.83        61.24 o                         
   8   0  11        485.54        578.51        42.88 o                         
  10   0  11        455.78        526.73        54.85 o                         
  12   0  11        209.15        118.07        70.14 o                         
  14   0  11          9.35        -22.94        22.94 o                         
  16   0  11        193.93        247.48        85.43 o                         
  18   0  11         40.73         34.44        30.59 o                         
  20   0  11         45.22         55.85        38.56 o                         
 -35   1  11         60.43         17.65        35.57 o                         
 -33   1  11        168.94        156.50        36.89 o                         
 -31   1  11        236.87        206.67        31.95 o                         
 -29   1  11          4.00         -2.99        13.32 o                         
 -27   1  11        400.03        403.15        37.22 o                         
 -25   1  11        671.17        697.93        23.77 o                         
 -23   1  11        170.05        170.32        13.37 o                         
 -21   1  11       5388.58       5114.16        67.35 o                         
 -19   1  11        512.56        553.74        18.89 o                         
 -17   1  11        146.67        125.81        10.62 o                         
 -15   1  11       1086.84       1053.15        23.45 o                         
 -13   1  11        683.79        650.61        20.79 o                         
 -11   1  11       3472.54       3197.38        44.78 o                         
  -9   1  11       1925.32       1990.63        32.73 o                         
  -7   1  11        708.71        756.49        16.92 o                         
  -5   1  11       2832.16       2566.39        42.70 o                         
  -3   1  11       3478.95       3284.01        41.45 o                         
  -1   1  11         61.15        104.13         9.61 o                         
   1   1  11       1113.98       1098.46        21.95 o                         
   3   1  11        805.67        786.64        22.81 o                         
   5   1  11        845.05        735.39        22.84 o                         
   7   1  11        661.81        738.70        31.26 o                         
   9   1  11        371.96        365.90        25.50 o                         
  11   1  11        215.51        174.90        27.06 o                         
  13   1  11         53.80         46.16        18.42 o                         
  15   1  11       1688.69       1746.11        53.64 o                         
  17   1  11        276.15        247.47        27.92 o                         
  19   1  11         87.77         88.60        23.89 o                         
 -34   2  11        118.15        191.46        34.82 o                         
 -32   2  11        137.68        150.42        25.35 o                         
 -30   2  11        319.38        279.83        36.64 o                         
 -28   2  11         33.20         16.76        13.85 o                         
 -26   2  11        522.05        502.07        25.80 o                         
 -24   2  11       1441.62       1398.42        31.50 o                         
 -22   2  11       1875.24       1815.40        34.95 o                         
 -20   2  11        104.93         93.54        10.87 o                         
 -18   2  11         17.81         17.08         7.96 o                         
 -16   2  11        716.20        735.37        20.54 o                         
 -14   2  11         89.86        105.63        10.47 o                         
 -12   2  11        170.05        147.07        11.49 o                         
 -10   2  11       1100.69        984.95        23.07 o                         
  -8   2  11       1984.78       2121.46        35.08 o                         
  -6   2  11        408.27        447.29        25.41 o                         
  -4   2  11       2999.19       2742.76        39.44 o                         
  -2   2  11       2644.10       2783.44        37.13 o                         
   0   2  11       2907.31       2935.23        39.14 o                         
   2   2  11       1161.86       1113.53        26.19 o                         
   4   2  11        901.14        757.83        23.14 o                         
   6   2  11        332.69        371.54        18.27 o                         
   8   2  11         16.02         24.58        16.21 o                         
  10   2  11         45.74         54.58        16.97 o                         
  12   2  11         54.78         57.48        18.22 o                         
  14   2  11          9.60         -2.73        17.10 o                         
  16   2  11        659.00        613.19        49.23 o                         
  18   2  11        276.45        270.99        28.92 o                         
 -35   3  11         41.02         73.97        29.49 o                         
 -33   3  11        184.86        180.85        53.85 o                         
 -31   3  11         31.81         51.18        17.04 o                         
 -29   3  11         74.05         80.91        17.07 o                         
 -27   3  11        132.06        149.70        18.17 o                         
 -25   3  11       1739.95       1859.38        44.74 o                         
 -23   3  11        248.45        222.14        18.79 o                         
 -21   3  11       2991.20       2728.26        52.68 o                         
 -19   3  11       1627.88       1539.33        31.42 o                         
 -17   3  11        165.56        170.78        12.85 o                         
 -15   3  11       1253.82       1190.14        26.43 o                         
 -13   3  11        179.97        189.59        13.00 o                         
 -11   3  11         22.50         19.86         8.17 o                         
  -9   3  11       2387.29       2350.75        38.53 o                         
  -7   3  11       1918.89       1808.78        32.63 o                         
  -5   3  11        855.14        952.90        23.94 o                         
  -3   3  11       1133.14       1058.20        21.04 o                         
  -1   3  11        405.55        326.56        13.81 o                         
   1   3  11       1978.80       1884.30        34.27 o                         
   3   3  11        294.75        389.70        18.10 o                         
   5   3  11        403.05        356.24        22.33 o                         
   7   3  11        284.61        214.02        19.86 o                         
   9   3  11        126.24        127.91        22.11 o                         
  11   3  11         89.98        110.43        24.68 o                         
  13   3  11         30.45          6.46        17.17 o                         
  15   3  11       1593.36       1646.26        81.86 o                         
  17   3  11        401.58        349.78        38.39 o                         
 -32   4  11        520.35        592.39        39.82 o                         
 -30   4  11        337.81        325.88        30.49 o                         
 -28   4  11         11.91        -11.61        13.49 o                         
 -26   4  11        158.55        157.16        19.45 o                         
 -24   4  11        500.76        592.56        29.20 o                         
 -22   4  11         15.61         19.91        12.67 o                         
 -20   4  11         54.12         49.43        13.12 o                         
 -18   4  11          4.81          0.59        11.18 o                         
 -16   4  11        462.51        469.80        23.54 o                         
 -14   4  11       1274.18       1187.67        27.61 o                         
 -12   4  11        368.93        380.87        16.99 o                         
 -10   4  11        951.76        939.14        24.43 o                         
  -8   4  11       2544.85       2421.30        40.57 o                         
  -6   4  11         64.56         90.97        10.99 o                         
  -4   4  11        678.93        770.00        23.18 o                         
  -2   4  11        339.93        297.35        18.42 o                         
   0   4  11        871.13        746.66        22.00 o                         
   2   4  11        610.58        688.09        28.18 o                         
   4   4  11        951.58        950.71        26.55 o                         
   6   4  11        758.20        704.16        28.01 o                         
   8   4  11        270.87        298.36        18.97 o                         
  10   4  11        285.26        287.33        20.52 o                         
  12   4  11        128.50        113.08        25.34 o                         
  14   4  11          9.29        -20.98        20.98 o                         
  16   4  11        220.50        166.50        32.15 o                         
 -31   5  11        151.93        193.71        28.22 o                         
 -29   5  11         16.72         46.73        34.83 o                         
 -27   5  11        105.91        124.54        19.20 o                         
 -25   5  11        491.57        526.20        37.71 o                         
 -23   5  11         21.69         22.39        14.74 o                         
 -21   5  11       1298.85       1106.96        36.22 o                         
 -19   5  11        475.89        425.68        24.46 o                         
 -17   5  11         98.66        142.83        21.21 o                         
 -15   5  11        517.43        456.60        26.48 o                         
 -13   5  11        864.64        811.61        29.41 o                         
 -11   5  11       1603.82       1632.27        52.18 o                         
  -9   5  11       1062.83        960.16        25.32 o                         
  -7   5  11        528.64        597.92        21.89 o                         
  -5   5  11        691.88        801.14        24.19 o                         
  -3   5  11       1328.97       1407.95        31.35 o                         
  -1   5  11         81.86        116.44        16.31 o                         
   1   5  11        721.04        672.26        26.71 o                         
   3   5  11        361.14        365.51        24.15 o                         
   5   5  11        568.04        591.57        34.58 o                         
   7   5  11        373.23        398.47        21.45 o                         
   9   5  11        388.06        379.28        31.84 o                         
  11   5  11        218.84        234.89        24.43 o                         
  13   5  11         22.02         19.53        22.22 o                         
  15   5  11        879.17        945.99        73.48 o                         
 -30   6  11        145.80        192.46        29.13 o                         
 -28   6  11         40.44         79.89        25.26 o                         
 -26   6  11        109.27        113.50        19.55 o                         
 -24   6  11        335.29        352.04        25.62 o                         
 -22   6  11        713.20        714.57        33.92 o                         
 -20   6  11        140.24        157.92        21.11 o                         
 -18   6  11         55.75         52.18        15.02 o                         
 -16   6  11        111.35         92.81        16.32 o                         
 -14   6  11        106.57         99.17        16.17 o                         
 -12   6  11        175.42        175.83        18.40 o                         
 -10   6  11        472.52        437.76        24.82 o                         
  -8   6  11        465.39        370.97        23.25 o                         
  -6   6  11        377.94        442.65        24.85 o                         
  -4   6  11        846.04        849.82        37.96 o                         
  -2   6  11        453.63        435.13        24.12 o                         
   0   6  11       1038.48       1114.84        33.73 o                         
   2   6  11        289.76        296.41        21.15 o                         
   4   6  11        613.58        587.41        34.19 o                         
   6   6  11        207.49        251.08        25.27 o                         
   8   6  11         14.82         27.51        18.82 o                         
  10   6  11         25.89         64.65        22.33 o                         
  12   6  11         68.99         91.94        42.26 o                         
 -27   7  11        166.78        177.54        28.29 o                         
 -25   7  11        232.63        170.04        23.42 o                         
 -23   7  11        240.76        308.67        26.19 o                         
 -21   7  11       2479.97       2410.07        57.97 o                         
 -19   7  11        144.58        173.00        21.14 o                         
 -17   7  11         41.65         74.73        16.91 o                         
 -15   7  11        130.41        117.82        17.95 o                         
 -13   7  11         56.51         67.26        16.05 o                         
 -11   7  11        309.95        346.75        24.65 o                         
  -9   7  11        146.21        121.94        19.29 o                         
  -7   7  11        424.36        437.92        35.60 o                         
  -5   7  11        954.14       1063.83        42.14 o                         
  -3   7  11        669.07        683.94        48.60 o                         
  -1   7  11        202.87        172.85        37.90 o                         
   1   7  11        813.17        931.99        53.41 o                         
   3   7  11         96.65         85.34        19.13 o                         
   5   7  11        187.94        244.00        47.20 o                         
   7   7  11         89.75         90.40        22.45 o                         
   9   7  11         12.87         -3.82        30.99 o                         
  11   7  11         17.92         38.29        22.02 o                         
 -22   8  11        354.98        431.54        30.61 o                         
 -20   8  11          3.32          5.87        15.72 o                         
 -18   8  11          5.25         12.35        15.90 o                         
 -16   8  11        191.12        156.21        20.72 o                         
 -14   8  11         83.43         70.04        17.39 o                         
 -12   8  11         54.54        104.76        18.48 o                         
 -10   8  11        599.70        621.06        32.75 o                         
  -8   8  11        115.40        126.29        22.54 o                         
  -6   8  11        205.11        249.07        35.59 o                         
  -4   8  11        214.77        234.87        35.92 o                         
  -2   8  11         78.07         46.40        69.14 o                         
   0   8  11        461.59        578.57        46.83 o                         
   2   8  11        185.85        157.03        29.38 o                         
   4   8  11        329.44        300.78        39.70 o                         
   6   8  11        201.35        248.71        63.49 o                         
 -17   9  11         43.47        122.32        20.99 o                         
 -15   9  11        184.23        140.52        21.01 o                         
 -13   9  11        213.11        269.98        47.79 o                         
 -11   9  11        419.06        589.85        40.12 o                         
  -9   9  11        314.98        275.31        37.47 o                         
  -7   9  11        127.99         88.73        30.29 o                         
  -5   9  11        252.78        270.30        50.19 o                         
  -3   9  11        585.63        566.95        73.80 o                         
  -1   9  11          6.40         35.50        23.24 o                         
   1   9  11        180.99        135.09        33.96 o                         
 -36   0  12        556.69        617.56        92.41 o                         
 -34   0  12        177.81        132.96        48.53 o                         
 -32   0  12        396.16        467.98        40.25 o                         
 -30   0  12        271.43        236.36        30.35 o                         
 -28   0  12         48.97         21.57        18.57 o                         
 -26   0  12        819.17        810.01        45.87 o                         
 -24   0  12         15.52         45.69        20.94 o                         
 -22   0  12          5.53          2.28        14.08 o                         
 -20   0  12        192.84        234.74        25.87 o                         
 -18   0  12        446.33        523.66        78.12 o                         
 -16   0  12        289.61        282.36        25.74 o                         
 -14   0  12       1833.11       1691.81        52.02 o                         
 -12   0  12       3684.02       3193.81        99.72 o                         
 -10   0  12       4241.86       4260.22        69.33 o                         
  -8   0  12       1793.69       2062.45        42.36 o                         
  -6   0  12       1557.09       1409.91        34.80 o                         
  -4   0  12        306.99        246.98        17.94 o                         
  -2   0  12        284.37        327.84        25.49 o                         
   0   0  12        320.19        373.78        21.12 o                         
   2   0  12        126.07        109.16        13.90 o                         
   4   0  12        275.05        229.08        28.11 o                         
   6   0  12        409.99        331.30        33.23 o                         
   8   0  12        460.84        377.52        37.37 o                         
  10   0  12        281.49        318.34        38.13 o                         
  12   0  12         53.79         46.86        48.20 o                         
  14   0  12       1218.04       1285.22        69.31 o                         
  16   0  12        255.35        215.33        38.83 o                         
  18   0  12          2.91        -33.25        73.13 o                         
 -35   1  12         88.78         76.90        26.94 o                         
 -33   1  12         47.36         39.93        21.06 o                         
 -31   1  12        161.42        135.49        24.55 o                         
 -29   1  12        952.14        981.23        35.99 o                         
 -27   1  12        669.76        645.34        28.71 o                         
 -25   1  12        370.74        351.86        22.48 o                         
 -23   1  12       1069.70       1023.25        32.13 o                         
 -21   1  12        487.60        492.18        23.27 o                         
 -19   1  12        326.24        352.12        16.31 o                         
 -17   1  12         75.52         84.29         9.84 o                         
 -15   1  12       1359.85       1344.90        27.29 o                         
 -13   1  12        804.52        770.94        20.66 o                         
 -11   1  12        449.73        471.79        22.42 o                         
  -9   1  12       1550.76       1629.40        29.87 o                         
  -7   1  12        411.93        424.75        14.83 o                         
  -5   1  12       1783.06       1668.79        27.19 o                         
  -3   1  12        540.22        477.83        15.90 o                         
  -1   1  12       4425.80       4343.43        54.44 o                         
   1   1  12        716.83        775.72        19.42 o                         
   3   1  12        640.18        599.01        21.49 o                         
   5   1  12        662.15        594.20        46.25 o                         
   7   1  12        513.17        438.44        27.35 o                         
   9   1  12        323.93        314.34        33.83 o                         
  11   1  12        251.28        216.45        24.25 o                         
  13   1  12       1910.60       1847.72        55.03 o                         
  15   1  12        330.83        322.94        30.78 o                         
  17   1  12          3.70        -27.06        27.06 o                         
 -34   2  12         27.43         44.80        26.56 o                         
 -32   2  12         49.47         47.94        21.09 o                         
 -30   2  12         33.49         26.25        21.86 o                         
 -28   2  12         21.48         15.04        17.98 o                         
 -26   2  12        632.67        651.20        56.47 o                         
 -24   2  12        728.28        716.18        33.48 o                         
 -22   2  12       1337.18       1298.92        32.58 o                         
 -20   2  12        199.22        201.24        14.11 o                         
 -18   2  12        433.45        449.12        18.41 o                         
 -16   2  12        970.15       1000.84        24.73 o                         
 -14   2  12        492.49        518.53        18.37 o                         
 -12   2  12        727.91        535.21        19.92 o                         
 -10   2  12        301.38        257.00        14.39 o                         
  -8   2  12       1219.62       1260.97        27.20 o                         
  -6   2  12       2244.03       2239.79        37.13 o                         
  -4   2  12        214.40        186.29        13.46 o                         
  -2   2  12       2059.99       1952.67        30.69 o                         
   0   2  12       1704.15       1823.53        35.50 o                         
   2   2  12        645.58        628.79        21.60 o                         
   4   2  12        369.85        362.61        18.58 o                         
   6   2  12         15.31         10.34        10.13 o                         
   8   2  12          4.66          6.43        14.42 o                         
  10   2  12          8.55         -8.33        15.66 o                         
  12   2  12        249.79        250.15        25.23 o                         
  14   2  12       1115.44       1132.65        45.24 o                         
  16   2  12        532.57        520.82        47.98 o                         
 -33   3  12         45.14         56.02        27.61 o                         
 -31   3  12        100.76         87.78        27.57 o                         
 -29   3  12        210.19        211.80        31.76 o                         
 -27   3  12        546.39        558.20        28.78 o                         
 -25   3  12        498.60        507.69        26.93 o                         
 -23   3  12       2755.45       2527.63        57.18 o                         
 -21   3  12         43.70         23.19        14.97 o                         
 -19   3  12        121.17        112.54        12.00 o                         
 -17   3  12        533.13        485.53        30.09 o                         
 -15   3  12        700.67        666.66        21.35 o                         
 -13   3  12        570.42        558.72        19.64 o                         
 -11   3  12        367.02        346.97        16.95 o                         
  -9   3  12          7.40          1.24         8.28 o                         
  -7   3  12       1622.59       1439.41        30.01 o                         
  -5   3  12       1386.35       1267.95        27.84 o                         
  -3   3  12        219.93        218.40        14.04 o                         
  -1   3  12       4634.10       4723.19       159.37 o                         
   1   3  12       1302.62       1119.85        27.11 o                         
   3   3  12        808.12        778.11        24.24 o                         
   5   3  12        468.65        466.97        21.22 o                         
   7   3  12        177.94        139.84        14.32 o                         
   9   3  12        133.55        111.61        19.46 o                         
  11   3  12         63.24         53.14        27.72 o                         
  13   3  12       1422.61       1551.54        49.80 o                         
  15   3  12        278.95        241.43        29.22 o                         
 -32   4  12        561.09        505.11        92.74 o                         
 -30   4  12          7.15        -16.12        16.12 o                         
 -28   4  12        105.95        122.43        23.80 o                         
 -26   4  12        267.55        252.56        24.76 o                         
 -24   4  12        351.78        326.42        23.06 o                         
 -22   4  12        108.68        144.94        20.73 o                         
 -20   4  12        177.04        193.39        23.68 o                         
 -18   4  12        231.18        244.32        19.66 o                         
 -16   4  12       1167.10       1220.77        34.25 o                         
 -14   4  12        463.21        433.98        18.91 o                         
 -12   4  12       3240.72       3187.10        49.41 o                         
 -10   4  12       1100.74       1158.91        28.08 o                         
  -8   4  12        991.17        960.04        26.09 o                         
  -6   4  12       2061.49       1924.69        36.54 o                         
  -4   4  12         60.60         25.18        10.38 o                         
  -2   4  12        343.74        368.06        25.95 o                         
   0   4  12        285.90        189.10        18.03 o                         
   2   4  12        160.66        146.28        16.05 o                         
   4   4  12        365.20        470.32        21.44 o                         
   6   4  12        180.78        205.37        18.94 o                         
   8   4  12        203.59        198.84        17.43 o                         
  10   4  12        172.57        175.99        21.40 o                         
  12   4  12         65.80         82.20        25.08 o                         
  14   4  12        825.04        917.35        52.73 o                         
 -31   5  12        199.03        227.55        29.42 o                         
 -29   5  12        509.52        531.92        31.90 o                         
 -27   5  12        638.54        656.47        56.71 o                         
 -25   5  12         24.46         10.87        14.47 o                         
 -23   5  12       1048.51       1036.52        52.47 o                         
 -21   5  12         10.75         10.28        13.37 o                         
 -19   5  12          4.12         -4.37        12.56 o                         
 -17   5  12        163.51        189.16        18.61 o                         
 -15   5  12        898.37        974.58        44.40 o                         
 -13   5  12        349.30        338.67        22.08 o                         
 -11   5  12        903.01        848.75        32.05 o                         
  -9   5  12        475.34        484.51        21.16 o                         
  -7   5  12        786.09        726.83        24.22 o                         
  -5   5  12       1381.98       1275.61        31.15 o                         
  -3   5  12        160.41        202.33        19.63 o                         
  -1   5  12       1588.24       1355.84        36.73 o                         
   1   5  12        192.53        228.62        24.47 o                         
   3   5  12        227.29        250.69        20.27 o                         
   5   5  12        601.55        662.01        43.40 o                         
   7   5  12        331.80        335.11        30.98 o                         
   9   5  12        318.85        292.91        29.43 o                         
  11   5  12        201.00        211.29        61.50 o                         
  13   5  12       1270.58       1384.76       142.94 o                         
 -30   6  12         13.83         63.82        44.54 o                         
 -28   6  12         81.43        142.32        25.92 o                         
 -26   6  12        272.64        249.21        24.58 o                         
 -24   6  12        134.60        146.75        31.38 o                         
 -22   6  12        274.58        377.84        32.42 o                         
 -20   6  12        286.55        284.04        23.81 o                         
 -18   6  12        118.25         89.08        17.13 o                         
 -16   6  12        242.46        268.59        22.36 o                         
 -14   6  12        115.69        144.72        18.12 o                         
 -12   6  12        666.79        693.98        31.13 o                         
 -10   6  12        465.29        419.51        25.49 o                         
  -8   6  12        256.47        227.61        20.23 o                         
  -6   6  12       1013.32       1002.35        31.60 o                         
  -4   6  12        197.57        189.15        18.88 o                         
  -2   6  12        519.72        546.72        27.36 o                         
   0   6  12        510.38        535.79        27.81 o                         
   2   6  12        167.79        200.72        19.79 o                         
   4   6  12        102.71        120.48        20.94 o                         
   6   6  12         12.01         26.57        23.50 o                         
   8   6  12         24.45         70.89        21.59 o                         
  10   6  12         14.55         36.03        23.32 o                         
 -27   7  12        337.84        470.39        66.48 o                         
 -25   7  12        154.88        103.29        20.37 o                         
 -23   7  12        537.35        495.87        35.70 o                         
 -21   7  12        387.98        435.99        29.79 o                         
 -19   7  12        265.47        277.51        24.86 o                         
 -17   7  12         37.36         36.32        15.50 o                         
 -15   7  12        176.19        205.88        21.17 o                         
 -13   7  12         81.32         30.19        15.14 o                         
 -11   7  12         32.85         58.40        15.42 o                         
  -9   7  12         67.60        102.84        17.61 o                         
  -7   7  12         65.19         28.00        17.90 o                         
  -5   7  12        211.58        149.06        22.59 o                         
  -3   7  12        426.12        419.97        31.40 o                         
  -1   7  12       1289.59       1368.87        60.68 o                         
   1   7  12        647.58        868.75        40.16 o                         
   3   7  12        252.80        244.57        26.74 o                         
   5   7  12        117.38        130.30        29.86 o                         
   7   7  12         46.72         84.89        30.67 o                         
   9   7  12         29.57         71.09        41.07 o                         
 -22   8  12         74.96        117.89        20.95 o                         
 -20   8  12         63.09         76.46        19.05 o                         
 -18   8  12         32.05         39.93        18.04 o                         
 -16   8  12        193.02        319.20        26.30 o                         
 -14   8  12        255.51        202.18        22.41 o                         
 -12   8  12        381.36        367.27        27.36 o                         
 -10   8  12        408.84        555.61        32.00 o                         
  -8   8  12        168.83        129.23        22.58 o                         
  -6   8  12        247.47        196.17        35.05 o                         
  -4   8  12         37.06         40.84        45.87 o                         
  -2   8  12        145.10        169.53        30.09 o                         
   0   8  12        174.40        250.63        50.19 o                         
   2   8  12        123.90        167.23        31.12 o                         
   4   8  12        133.11        118.49        69.81 o                         
 -15   9  12        167.98        230.02        33.29 o                         
 -13   9  12        274.78        257.46        36.82 o                         
 -11   9  12        137.04        236.42        35.62 o                         
  -9   9  12        262.13        339.11        54.81 o                         
  -7   9  12        108.46         17.96        27.08 o                         
  -5   9  12        326.74        218.02        62.16 o                         
  -3   9  12         20.18         61.83        37.23 o                         
 -36   0  13        498.37        588.30        75.79 o                         
 -34   0  13         82.54         10.64        43.21 o                         
 -32   0  13         44.46         75.40        24.11 o                         
 -30   0  13       1148.84       1246.13        56.22 o                         
 -28   0  13       2193.37       2037.22        68.51 o                         
 -26   0  13        113.14         89.74        22.85 o                         
 -24   0  13        211.58        176.92        24.72 o                         
 -22   0  13          7.30         12.64        15.72 o                         
 -20   0  13         15.83          1.53        16.95 o                         
 -18   0  13       1193.89       1171.52        71.14 o                         
 -16   0  13        414.89        419.58        31.29 o                         
 -14   0  13       3456.95       2789.02        71.85 o                         
 -12   0  13       3885.78       3490.36        86.43 o                         
 -10   0  13        209.14        242.01        23.98 o                         
  -8   0  13       3923.59       3953.85        76.66 o                         
  -6   0  13         47.87         26.19        11.36 o                         
  -4   0  13         84.58         43.12        12.17 o                         
  -2   0  13        284.43        227.27        18.18 o                         
   0   0  13        136.02        232.12        18.88 o                         
   2   0  13        115.42        128.84        24.11 o                         
   4   0  13         50.00         19.22        20.78 o                         
   6   0  13        173.79        201.97        31.29 o                         
   8   0  13        543.19        498.51        43.61 o                         
  10   0  13         13.63         -7.48        24.54 o                         
  12   0  13       2757.09       3049.35       100.32 o                         
  14   0  13        764.52        771.78        74.13 o                         
  16   0  13         18.96        -17.63        29.16 o                         
 -35   1  13        167.52        176.90        27.77 o                         
 -33   1  13        121.78        119.53        24.96 o                         
 -31   1  13        163.89        178.58        35.35 o                         
 -29   1  13       1452.72       1451.35        44.24 o                         
 -27   1  13         51.54         50.11        14.52 o                         
 -25   1  13        225.57        239.06        20.06 o                         
 -23   1  13        101.29        103.87        18.65 o                         
 -21   1  13        416.10        434.66        28.00 o                         
 -19   1  13        186.79        184.77        24.77 o                         
 -17   1  13        618.01        634.68        26.87 o                         
 -15   1  13         89.77        130.81        17.37 o                         
 -13   1  13       1771.79       1585.17        30.72 o                         
 -11   1  13        407.46        426.31        16.98 o                         
  -9   1  13        362.46        340.52        15.78 o                         
  -7   1  13        149.30        189.20        12.75 o                         
  -5   1  13       1064.45       1074.09        23.24 o                         
  -3   1  13       2670.00       2407.31        35.85 o                         
  -1   1  13       1702.84       1748.28        30.07 o                         
   1   1  13        311.37        383.84        22.77 o                         
   3   1  13        729.69        803.10        25.48 o                         
   5   1  13        143.72         96.52        17.18 o                         
   7   1  13        374.14        395.47        27.91 o                         
   9   1  13        407.01        381.27        29.11 o                         
  11   1  13        797.64        879.49        41.39 o                         
  13   1  13         97.07         58.35        28.21 o                         
  15   1  13         38.19         51.45        22.67 o                         
 -34   2  13          5.28          4.45        27.78 o                         
 -32   2  13        101.35         91.67        29.64 o                         
 -30   2  13        193.79        190.55        26.30 o                         
 -28   2  13        447.49        489.14        34.88 o                         
 -26   2  13        130.85        151.59        36.98 o                         
 -24   2  13        785.01        817.79        44.43 o                         
 -22   2  13       1070.77       1051.25        32.66 o                         
 -20   2  13        660.39        579.08        22.61 o                         
 -18   2  13       1040.79       1021.49        25.95 o                         
 -16   2  13        672.14        633.72        21.07 o                         
 -14   2  13       2341.15       2048.32        38.78 o                         
 -12   2  13        433.68        457.64        23.57 o                         
 -10   2  13        117.65         77.13        10.48 o                         
  -8   2  13       1061.04        966.13        25.50 o                         
  -6   2  13         25.67         22.69         8.83 o                         
  -4   2  13        442.94        513.07        19.41 o                         
  -2   2  13        817.87        776.31        22.46 o                         
   0   2  13       1188.68       1133.31        33.65 o                         
   2   2  13        497.65        500.29        21.33 o                         
   4   2  13         59.85         63.30        12.21 o                         
   6   2  13         92.65         83.83        17.52 o                         
   8   2  13         34.42         10.61        16.40 o                         
  10   2  13        123.54         88.53        20.72 o                         
  12   2  13       1724.57       1751.08        53.73 o                         
  14   2  13        586.31        625.10        42.80 o                         
  16   2  13         55.04         32.88        29.46 o                         
 -33   3  13         32.44         24.52        25.25 o                         
 -31   3  13        344.30        413.16        52.71 o                         
 -29   3  13        410.80        462.46        35.65 o                         
 -27   3  13         25.85         18.64        18.97 o                         
 -25   3  13        167.83        158.18        18.72 o                         
 -23   3  13        926.83        981.65        33.62 o                         
 -21   3  13        876.52        804.91        37.56 o                         
 -19   3  13         26.43         26.87         9.73 o                         
 -17   3  13        496.38        576.39        21.26 o                         
 -15   3  13        681.33        719.71        22.72 o                         
 -13   3  13         66.22         74.75        11.00 o                         
 -11   3  13        321.33        296.11        18.65 o                         
  -9   3  13        109.58         92.56        11.73 o                         
  -7   3  13         11.38          7.19         9.59 o                         
  -5   3  13       2255.99       2203.85        58.85 o                         
  -3   3  13       2429.76       2264.15        39.74 o                         
  -1   3  13       1253.18       1369.09        35.39 o                         
   1   3  13        644.46        619.74        34.12 o                         
   3   3  13        668.13        661.26        26.00 o                         
   5   3  13        153.53        171.04        16.09 o                         
   7   3  13        200.03        235.80        31.32 o                         
   9   3  13        168.78        168.52        22.49 o                         
  11   3  13        528.13        554.08        33.68 o                         
  13   3  13         35.34         23.63        20.43 o                         
  15   3  13         31.71        -24.04        24.04 o                         
 -32   4  13          6.60        -11.51        20.79 o                         
 -30   4  13        709.19        746.08        43.41 o                         
 -28   4  13        641.48        632.68        33.52 o                         
 -26   4  13         55.29         41.16        15.78 o                         
 -24   4  13        211.08        269.28        22.29 o                         
 -22   4  13        370.44        367.49        23.95 o                         
 -20   4  13         13.58         11.52        12.40 o                         
 -18   4  13         53.00         44.76        13.85 o                         
 -16   4  13        800.18        822.71        63.05 o                         
 -14   4  13       2970.44       2794.39        46.72 o                         
 -12   4  13        580.37        543.23        23.02 o                         
 -10   4  13        466.20        494.37        21.09 o                         
  -8   4  13        966.63        969.02        43.58 o                         
  -6   4  13         64.03         46.15        11.23 o                         
  -4   4  13        166.62        194.20        14.77 o                         
  -2   4  13         59.67        100.86        14.49 o                         
   0   4  13        145.20        127.53        16.79 o                         
   2   4  13        115.36         92.61        14.97 o                         
   4   4  13          4.87         19.98        12.41 o                         
   6   4  13        237.54        279.08        21.63 o                         
   8   4  13        251.18        244.85        48.98 o                         
  10   4  13          9.74          9.98        19.90 o                         
  12   4  13       1858.53       2099.91       119.00 o                         
 -31   5  13        337.85        334.66        77.75 o                         
 -29   5  13        566.45        529.53        32.00 o                         
 -27   5  13        206.82        269.61        24.45 o                         
 -25   5  13         33.47         25.06        15.91 o                         
 -23   5  13         29.85         21.82        15.11 o                         
 -21   5  13        219.23        261.66        22.64 o                         
 -19   5  13         26.21         34.91        13.34 o                         
 -17   5  13         15.16          7.21        13.31 o                         
 -15   5  13        504.16        485.31        26.50 o                         
 -13   5  13        659.38        689.63        30.49 o                         
 -11   5  13        429.41        463.24        23.61 o                         
  -9   5  13        306.31        392.05        35.54 o                         
  -7   5  13         63.36         50.11        11.56 o                         
  -5   5  13        838.13        862.93        31.59 o                         
  -3   5  13       1080.90       1179.20        35.24 o                         
  -1   5  13        417.77        407.66        29.90 o                         
   1   5  13        172.65        137.63        17.47 o                         
   3   5  13        179.18        220.93        20.43 o                         
   5   5  13         81.03        110.46        17.06 o                         
   7   5  13        279.90        303.69        31.29 o                         
   9   5  13        328.91        331.77        42.32 o                         
  11   5  13        658.43        687.84        58.78 o                         
 -28   6  13        436.29        419.60        30.08 o                         
 -26   6  13        112.29        129.76        21.01 o                         
 -24   6  13        225.51        205.31        25.33 o                         
 -22   6  13        141.19        194.55        21.97 o                         
 -20   6  13        218.07        246.39        22.90 o                         
 -18   6  13        534.52        474.13        28.39 o                         
 -16   6  13        162.11        163.07        27.06 o                         
 -14   6  13       1094.98       1209.34        39.34 o                         
 -12   6  13        273.25        280.32        23.03 o                         
 -10   6  13          6.31          8.94        14.14 o                         
  -8   6  13        495.12        487.35        27.66 o                         
  -6   6  13          9.76         11.78        13.81 o                         
  -4   6  13        199.55        238.27        23.25 o                         
  -2   6  13        529.97        548.27        28.32 o                         
   0   6  13        234.71        249.64        24.30 o                         
   2   6  13        244.49        285.66        23.70 o                         
   4   6  13          9.33         19.79        16.16 o                         
   6   6  13         25.81         15.58        24.06 o                         
   8   6  13         43.73         63.49        22.96 o                         
 -25   7  13        154.49        183.18        23.37 o                         
 -23   7  13        137.05        130.54        21.36 o                         
 -21   7  13        176.02        276.80        25.64 o                         
 -19   7  13        275.83        259.53        24.41 o                         
 -17   7  13        351.12        382.39        27.39 o                         
 -15   7  13         10.71         22.78        15.74 o                         
 -13   7  13        168.55        161.24        20.63 o                         
 -11   7  13         22.63          8.14        20.34 o                         
  -9   7  13         36.31         94.07        18.10 o                         
  -7   7  13          8.61          7.00        19.98 o                         
  -5   7  13        241.36        212.98        33.28 o                         
  -3   7  13       1490.51       1530.21        72.83 o                         
  -1   7  13        607.62        744.84        77.78 o                         
   1   7  13        249.81        335.19        30.44 o                         
   3   7  13        420.05        489.10        53.56 o                         
   5   7  13         58.48         76.74        26.39 o                         
   7   7  13         21.13         21.27        35.90 o                         
 -20   8  13         43.47        104.68        20.31 o                         
 -18   8  13        189.65        194.55        34.07 o                         
 -16   8  13        137.56        207.14        27.64 o                         
 -14   8  13        731.52        812.61        40.01 o                         
 -12   8  13        292.36        210.21        44.52 o                         
 -10   8  13          2.91          1.84        18.60 o                         
  -8   8  13        537.42        594.98        45.29 o                         
  -6   8  13         16.30         19.06        25.82 o                         
  -4   8  13         17.90         -8.64        30.58 o                         
  -2   8  13        185.01        231.26        39.22 o                         
   0   8  13         64.89         51.36        25.40 o                         
   2   8  13         50.91        135.60        30.66 o                         
 -34   0  14        229.27        230.03        57.84 o                         
 -32   0  14        480.41        474.42        41.21 o                         
 -30   0  14        299.11        359.22        36.55 o                         
 -28   0  14       1178.65       1207.12        55.43 o                         
 -26   0  14        393.89        390.05        35.16 o                         
 -24   0  14         20.31         29.24        22.27 o                         
 -22   0  14        158.54        138.66        27.59 o                         
 -20   0  14         82.87        107.38        30.58 o                         
 -18   0  14        315.98        243.03        27.31 o                         
 -16   0  14       2491.99       2257.58       135.92 o                         
 -14   0  14          6.27         30.85        16.58 o                         
 -12   0  14        248.71        271.56        27.22 o                         
 -10   0  14       2236.52       1929.57        89.42 o                         
  -8   0  14        256.46        215.88        23.24 o                         
  -6   0  14       1215.32       1349.84        38.14 o                         
  -4   0  14        520.00        507.52        25.63 o                         
  -2   0  14         56.94         36.28        12.80 o                         
   0   0  14        217.02        269.03        20.98 o                         
   2   0  14          6.38          8.17        20.61 o                         
   4   0  14        253.14        213.49        71.14 o                         
   6   0  14        628.55        613.10        48.17 o                         
   8   0  14        192.14        163.95        33.54 o                         
  10   0  14       3555.69       3686.19       178.80 o                         
  12   0  14        706.44        575.52        61.16 o                         
  14   0  14          4.06        -41.52        41.55 o                         
 -35   1  14        283.50        303.02        38.39 o                         
 -33   1  14        145.82        136.84        25.78 o                         
 -31   1  14         46.38         40.35        20.41 o                         
 -29   1  14        231.44        258.36        23.33 o                         
 -27   1  14        212.34        211.22        20.53 o                         
 -25   1  14        517.61        470.94        26.41 o                         
 -23   1  14        905.47        918.04        32.63 o                         
 -21   1  14         39.50         66.25        13.56 o                         
 -19   1  14        118.07         96.66        14.21 o                         
 -17   1  14        435.07        445.18        23.68 o                         
 -15   1  14       1132.23       1000.67        30.65 o                         
 -13   1  14        335.28        313.32        20.05 o                         
 -11   1  14       1459.55       1436.71        39.54 o                         
  -9   1  14        245.06        244.94        14.61 o                         
  -7   1  14       1620.77       1636.80        32.32 o                         
  -5   1  14       1772.56       1762.58        42.38 o                         
  -3   1  14        562.32        622.74        26.65 o                         
  -1   1  14        152.67        154.21        14.24 o                         
   1   1  14        664.60        720.69        25.02 o                         
   3   1  14         10.66         -5.26        13.63 o                         
   5   1  14        107.65         95.91        19.06 o                         
   7   1  14        420.49        451.80        30.72 o                         
   9   1  14        168.67        129.36        23.33 o                         
  11   1  14         83.52         71.72        23.16 o                         
  13   1  14          3.81        -25.14        25.14 o                         
 -34   2  14          2.98         -4.56        20.61 o                         
 -32   2  14        197.82        224.40        28.85 o                         
 -30   2  14        268.48        298.37        30.61 o                         
 -28   2  14        128.61         93.97        24.70 o                         
 -26   2  14          9.26         -7.19        16.56 o                         
 -24   2  14        192.00        216.22        19.38 o                         
 -22   2  14       1223.14       1184.97        35.45 o                         
 -20   2  14        905.60        863.91        30.61 o                         
 -18   2  14       1248.99       1207.79        34.73 o                         
 -16   2  14       1994.59       1828.93        58.39 o                         
 -14   2  14        199.86        225.45        15.53 o                         
 -12   2  14         86.12         55.22        11.33 o                         
 -10   2  14        152.61        132.99        12.30 o                         
  -8   2  14         34.34         27.60         9.36 o                         
  -6   2  14        459.79        423.23        21.76 o                         
  -4   2  14        987.55       1003.67        26.01 o                         
  -2   2  14        580.83        585.25        35.89 o                         
   0   2  14        896.55        941.76        30.71 o                         
   2   2  14        409.16        365.57        22.16 o                         
   4   2  14        294.01        337.24        25.12 o                         
   6   2  14        381.55        439.48        49.90 o                         
   8   2  14         18.22        -15.66        15.66 o                         
  10   2  14       1740.86       1872.47        64.80 o                         
  12   2  14        235.95        257.34        29.50 o                         
  14   2  14          8.69        -29.94        29.94 o                         
 -33   3  14         18.28         -9.96        21.12 o                         
 -31   3  14        131.25        170.32        27.34 o                         
 -29   3  14        255.96        279.46        30.88 o                         
 -27   3  14         10.22         -3.11        18.42 o                         
 -25   3  14         34.51         42.43        17.99 o                         
 -23   3  14       1462.49       1548.21        51.44 o                         
 -21   3  14        354.46        387.47        57.53 o                         
 -19   3  14        220.27        193.58        16.28 o                         
 -17   3  14         56.88         67.15        11.44 o                         
 -15   3  14       2053.85       1892.27        37.39 o                         
 -13   3  14        714.09        712.01        23.73 o                         
 -11   3  14         22.25         34.31        10.64 o                         
  -9   3  14        261.21        259.65        16.32 o                         
  -7   3  14        687.03        610.34        22.42 o                         
  -5   3  14        830.47        804.70        24.60 o                         
  -3   3  14       1190.59       1191.06        39.63 o                         
  -1   3  14        231.57        260.50        19.48 o                         
   1   3  14        819.99        967.38        32.44 o                         
   3   3  14        122.75         84.53        15.42 o                         
   5   3  14         52.10         34.85        25.61 o                         
   7   3  14        340.89        369.19        32.38 o                         
   9   3  14         41.87         24.67        23.21 o                         
  11   3  14         19.98         -1.34        21.70 o                         
  13   3  14          6.45         -9.89        21.97 o                         
 -32   4  14        416.92        481.19        38.45 o                         
 -30   4  14        728.38        698.08        43.68 o                         
 -28   4  14        374.06        336.83        32.49 o                         
 -26   4  14         80.83         52.80        20.79 o                         
 -24   4  14          3.98         -9.07        13.82 o                         
 -22   4  14        312.46        371.21        32.03 o                         
 -20   4  14        138.79        144.39        20.44 o                         
 -18   4  14        317.50        307.54        22.13 o                         
 -16   4  14        487.18        386.07        34.15 o                         
 -14   4  14        923.95        889.60        32.80 o                         
 -12   4  14         16.33         20.08        10.78 o                         
 -10   4  14        811.41        857.86        32.15 o                         
  -8   4  14        133.68        160.00        15.28 o                         
  -6   4  14        345.73        322.93        18.60 o                         
  -4   4  14        451.24        451.77        24.32 o                         
  -2   4  14        170.34        210.15        18.50 o                         
   0   4  14         28.71         33.76        17.75 o                         
   2   4  14         83.39         56.36        14.79 o                         
   4   4  14        132.84        110.83        25.33 o                         
   6   4  14        390.63        472.88        35.23 o                         
   8   4  14        143.96        182.97        26.79 o                         
  10   4  14       2148.19       2216.35        74.94 o                         
  12   4  14        452.20        369.58        78.45 o                         
 -31   5  14        239.57        293.93        33.08 o                         
 -29   5  14        136.19        135.39        26.38 o                         
 -27   5  14        203.09        246.09        28.43 o                         
 -25   5  14        272.11        338.36        26.09 o                         
 -23   5  14        383.36        343.44        25.66 o                         
 -21   5  14         26.61         34.55        15.40 o                         
 -19   5  14        156.71        236.81        22.02 o                         
 -17   5  14         27.74         40.59        14.74 o                         
 -15   5  14        406.45        300.36        22.32 o                         
 -13   5  14        739.10        733.34        39.12 o                         
 -11   5  14        592.20        606.29        29.31 o                         
  -9   5  14        444.49        457.50        22.75 o                         
  -7   5  14        823.92        837.60        28.74 o                         
  -5   5  14        755.24        685.76        29.97 o                         
  -3   5  14        395.66        422.64        25.12 o                         
  -1   5  14          9.75         17.02        13.53 o                         
   1   5  14        174.13        170.46        19.35 o                         
   3   5  14          8.46         20.03        13.86 o                         
   5   5  14         24.56         20.28        14.86 o                         
   7   5  14        322.70        369.81       127.95 o                         
   9   5  14        153.53        147.55        63.49 o                         
 -28   6  14         56.58         59.30        23.80 o                         
 -26   6  14        150.30        188.68        23.10 o                         
 -24   6  14         87.15         88.77        19.24 o                         
 -22   6  14        287.84        304.76        40.19 o                         
 -20   6  14        191.90        263.90        24.30 o                         
 -18   6  14        624.48        735.43        34.67 o                         
 -16   6  14        738.75        631.82        40.68 o                         
 -14   6  14         11.16         15.24        16.22 o                         
 -12   6  14         23.03         27.51        15.04 o                         
 -10   6  14        317.57        281.56        23.40 o                         
  -8   6  14          3.53        -15.81        15.81 o                         
  -6   6  14        314.22        324.24        29.94 o                         
  -4   6  14        251.25        233.49        22.11 o                         
  -2   6  14        359.91        367.73        25.20 o                         
   0   6  14        210.56        224.66        21.90 o                         
   2   6  14         69.31         80.56        20.41 o                         
   4   6  14        159.75        188.46        25.23 o                         
   6   6  14        210.78        231.06        46.87 o                         
 -25   7  14         95.85        152.70        32.63 o                         
 -23   7  14        606.81        603.41        35.01 o                         
 -21   7  14         90.31        118.32        21.78 o                         
 -19   7  14        103.81        158.13        35.12 o                         
 -17   7  14        300.25        299.51        36.19 o                         
 -15   7  14        465.16        517.96        35.56 o                         
 -13   7  14         23.76         45.76        16.97 o                         
 -11   7  14         52.04         23.65        21.97 o                         
  -9   7  14         28.03         16.84        24.55 o                         
  -7   7  14        354.50        428.98        34.82 o                         
  -5   7  14        296.54        299.82        51.38 o                         
  -3   7  14        277.86        296.58        36.59 o                         
  -1   7  14        286.50        439.74        42.50 o                         
   1   7  14        366.81        441.33        42.14 o                         
   3   7  14         10.59         61.00        35.69 o                         
 -18   8  14        133.51        169.15        23.22 o                         
 -16   8  14        600.80        582.45        34.67 o                         
 -14   8  14         18.80         37.31        26.22 o                         
 -12   8  14         16.04        -17.01        20.62 o                         
 -10   8  14        174.52        126.57        29.05 o                         
  -8   8  14          2.49        -35.10        38.89 o                         
  -6   8  14        227.76        284.29        76.45 o                         
  -4   8  14        102.90        136.71        34.24 o                         
  -2   8  14         48.97         88.40        27.25 o                         
 -34   0  15        579.14        634.84        77.78 o                         
 -32   0  15        594.01        532.97        45.01 o                         
 -30   0  15         17.35         32.35        42.55 o                         
 -28   0  15        263.68        274.98        51.16 o                         
 -26   0  15        620.20        602.23        91.08 o                         
 -24   0  15        915.04        867.17        45.49 o                         
 -22   0  15         13.39         20.76        18.45 o                         
 -20   0  15        322.88        355.95        32.72 o                         
 -18   0  15        264.57        271.46        29.99 o                         
 -16   0  15         60.20         42.26        18.66 o                         
 -14   0  15        105.40        157.09        23.75 o                         
 -12   0  15        567.13        519.14        35.25 o                         
 -10   0  15       1977.61       1842.19       113.02 o                         
  -8   0  15       1672.89       1574.91        53.44 o                         
  -6   0  15        116.74        113.29        20.12 o                         
  -4   0  15       1459.87       1632.67        52.98 o                         
  -2   0  15         74.44         50.09        14.33 o                         
   0   0  15         96.29         64.48        22.51 o                         
   2   0  15        240.21        318.58        35.39 o                         
   4   0  15        386.01        416.16        43.21 o                         
   6   0  15        215.72        167.13        33.70 o                         
   8   0  15       1415.02       1408.53        70.52 o                         
  10   0  15        241.80        257.04        41.33 o                         
  12   0  15         19.44        -13.02        29.48 o                         
 -35   1  15         86.60         93.12        25.16 o                         
 -33   1  15        633.29        695.84        43.32 o                         
 -31   1  15         91.55         67.28        23.09 o                         
 -29   1  15         83.21         52.57        19.75 o                         
 -27   1  15        803.61        810.95        34.09 o                         
 -25   1  15       1264.51       1328.42        43.85 o                         
 -23   1  15         54.80         69.39        15.05 o                         
 -21   1  15         95.36        107.62        16.03 o                         
 -19   1  15        435.15        446.23        25.53 o                         
 -17   1  15       1471.23       1223.28        45.96 o                         
 -15   1  15        913.84        890.48        44.04 o                         
 -13   1  15         44.00         52.25        13.29 o                         
 -11   1  15        779.36        737.93        44.34 o                         
  -9   1  15        719.13        641.35        28.88 o                         
  -7   1  15        190.47        188.11        14.34 o                         
  -5   1  15        908.46        932.81        25.96 o                         
  -3   1  15        554.58        623.41        22.45 o                         
  -1   1  15        128.12        136.25        19.57 o                         
   1   1  15          7.99         23.26        16.91 o                         
   3   1  15        107.00        110.89        20.53 o                         
   5   1  15        496.29        592.15        33.53 o                         
   7   1  15         56.90         47.34        20.07 o                         
   9   1  15        202.35        190.48        26.86 o                         
  11   1  15        173.04        150.19        26.79 o                         
 -34   2  15        163.46        152.54        37.07 o                         
 -32   2  15          3.98         -7.48        19.92 o                         
 -30   2  15          4.25        -14.62        27.27 o                         
 -28   2  15         66.65         94.47        23.13 o                         
 -26   2  15         63.74         25.96        19.36 o                         
 -24   2  15        454.83        465.84        26.65 o                         
 -22   2  15        621.96        586.83        38.38 o                         
 -20   2  15       1442.61       1347.00        38.52 o                         
 -18   2  15       1116.57       1041.88        33.98 o                         
 -16   2  15         69.23         78.36        14.47 o                         
 -14   2  15         32.60         53.78        13.39 o                         
 -12   2  15        549.48        534.96        39.31 o                         
 -10   2  15        282.95        275.78        16.79 o                         
  -8   2  15        245.23        253.55        21.37 o                         
  -6   2  15         24.12         25.12         9.91 o                         
  -4   2  15       1036.89       1027.69        28.44 o                         
  -2   2  15        441.16        488.05        24.82 o                         
   0   2  15        490.55        547.29        26.27 o                         
   2   2  15        857.82        884.53        42.19 o                         
   4   2  15       1030.93       1207.02        59.51 o                         
   6   2  15        119.23        149.46        25.44 o                         
   8   2  15        855.82        829.49        47.55 o                         
  10   2  15         21.58         16.09        35.85 o                         
  12   2  15         61.68        124.95        49.35 o                         
 -33   3  15        126.27        109.21        26.24 o                         
 -31   3  15         35.71         18.03        21.96 o                         
 -29   3  15        105.09        120.31        25.64 o                         
 -27   3  15        640.60        658.40        40.68 o                         
 -25   3  15        514.98        578.24        38.90 o                         
 -23   3  15        106.24         94.67        21.30 o                         
 -21   3  15        737.18        682.70        60.80 o                         
 -19   3  15        683.26        679.55        30.17 o                         
 -17   3  15       1099.32        933.51        37.13 o                         
 -15   3  15        118.97        124.24        16.31 o                         
 -13   3  15        552.72        498.12        22.18 o                         
 -11   3  15        442.77        409.37        20.76 o                         
  -9   3  15         56.23         78.12        12.23 o                         
  -7   3  15        255.32        219.68        17.88 o                         
  -5   3  15        567.76        504.73        24.84 o                         
  -3   3  15        231.51        235.02        19.96 o                         
  -1   3  15        455.33        468.85        37.62 o                         
   1   3  15         12.69         27.86        13.16 o                         
   3   3  15        288.40        285.15        37.27 o                         
   5   3  15        596.63        695.37        42.22 o                         
   7   3  15         27.64         39.60        21.34 o                         
   9   3  15        138.38        190.72        29.22 o                         
  11   3  15         63.16         51.13        25.47 o                         
 -32   4  15         71.77         77.51        24.34 o                         
 -30   4  15        268.07        283.75        31.58 o                         
 -28   4  15        164.46        181.42        27.60 o                         
 -26   4  15        342.56        295.34        34.42 o                         
 -24   4  15        213.80        195.71        36.45 o                         
 -22   4  15        123.06        127.44        22.55 o                         
 -20   4  15        199.29        196.94        20.15 o                         
 -18   4  15        436.75        481.94        38.96 o                         
 -16   4  15         33.79          5.42        13.39 o                         
 -14   4  15          8.59          1.39        10.37 o                         
 -12   4  15       1339.53       1280.78        33.33 o                         
 -10   4  15        756.19        809.52        47.12 o                         
  -8   4  15        789.58        824.06        26.81 o                         
  -6   4  15        272.86        272.83        26.09 o                         
  -4   4  15        399.21        428.46        31.47 o                         
  -2   4  15        159.09        174.83        18.13 o                         
   0   4  15         46.80         67.30        18.23 o                         
   2   4  15         91.25        109.96        17.28 o                         
   4   4  15        554.62        558.34        59.71 o                         
   6   4  15        111.50        141.87        28.30 o                         
   8   4  15       1030.40       1070.93        52.12 o                         
 -29   5  15        179.65        204.30        29.26 o                         
 -27   5  15        381.41        275.51        31.84 o                         
 -25   5  15        829.24        866.09        46.04 o                         
 -23   5  15         18.65          9.59        15.54 o                         
 -21   5  15         10.80          9.78        15.74 o                         
 -19   5  15         37.88         76.68        17.27 o                         
 -17   5  15       1129.85       1134.61        63.79 o                         
 -15   5  15         63.90         40.18        16.10 o                         
 -13   5  15         86.32         53.06        15.63 o                         
 -11   5  15        685.94        706.21        32.16 o                         
  -9   5  15        600.31        638.70        29.41 o                         
  -7   5  15        225.68        257.50        20.78 o                         
  -5   5  15        595.66        630.68        37.47 o                         
  -3   5  15        160.44        167.61        19.01 o                         
  -1   5  15        140.94        208.86        21.00 o                         
   1   5  15        148.55        195.00        30.61 o                         
   3   5  15         27.98         32.68        15.15 o                         
   5   5  15        287.07        329.30        49.75 o                         
   7   5  15         30.99         86.09        81.77 o                         
 -26   6  15        120.13        150.67        26.73 o                         
 -24   6  15        347.03        424.37        35.98 o                         
 -22   6  15        143.17        138.75        30.55 o                         
 -20   6  15        328.90        333.82        27.14 o                         
 -18   6  15        473.35        506.23        39.74 o                         
 -16   6  15         73.85         60.32        17.95 o                         
 -14   6  15         13.31         10.56        15.45 o                         
 -12   6  15         92.53        108.15        18.88 o                         
 -10   6  15        205.14        220.30        26.62 o                         
  -8   6  15        201.35        155.99        24.91 o                         
  -6   6  15         64.66         94.70        26.26 o                         
  -4   6  15        392.17        391.87        26.64 o                         
  -2   6  15        215.42        233.07        22.29 o                         
   0   6  15        231.96        273.54        23.59 o                         
   2   6  15        269.50        343.28        30.76 o                         
   4   6  15        300.63        305.12        36.09 o                         
 -23   7  15          4.19          2.33        20.44 o                         
 -21   7  15        161.50        141.07        34.83 o                         
 -19   7  15        353.64        471.33        31.72 o                         
 -17   7  15        592.21        573.42        33.87 o                         
 -15   7  15        289.81        248.33        25.16 o                         
 -13   7  15         28.72         97.95        49.77 o                         
 -11   7  15         57.75         63.75        21.06 o                         
  -9   7  15         49.86         25.27        32.44 o                         
  -7   7  15          7.41         50.13        19.18 o                         
  -5   7  15        281.13        393.21        32.66 o                         
  -3   7  15        134.71        120.13        28.39 o                         
  -1   7  15        162.42        167.10        30.76 o                         
   1   7  15         38.64         91.00        55.18 o                         
 -16   8  15         26.52         34.06        18.65 o                         
 -14   8  15         34.41         49.26        22.24 o                         
 -12   8  15        160.51        223.70        29.37 o                         
 -10   8  15        203.91        144.20        26.97 o                         
  -8   8  15        151.64         92.50       109.03 o                         
  -6   8  15         24.58        117.39        67.81 o                         
 -32   0  16       1676.67       1781.39        75.13 o                         
 -30   0  16        266.49        235.63        33.36 o                         
 -28   0  16        161.29        139.39        27.43 o                         
 -26   0  16       1958.51       1932.72        68.34 o                         
 -24   0  16        420.21        495.13        40.71 o                         
 -22   0  16         69.24         74.23        23.10 o                         
 -20   0  16         10.66          1.63        17.96 o                         
 -18   0  16         67.39        138.22        24.12 o                         
 -16   0  16          8.41         -6.98        16.77 o                         
 -14   0  16       1096.47        947.12        60.47 o                         
 -12   0  16       1306.95       1259.56        51.46 o                         
 -10   0  16        760.75        714.16        39.83 o                         
  -8   0  16        110.08         91.34        20.82 o                         
  -6   0  16       1305.92       1206.24        47.87 o                         
  -4   0  16        425.75        485.40        32.42 o                         
  -2   0  16        500.92        473.29        52.52 o                         
   0   0  16         22.60         37.23        29.25 o                         
   2   0  16        213.35        196.12        44.54 o                         
   4   0  16         97.32        100.57        33.08 o                         
   6   0  16        149.34        121.46        34.82 o                         
   8   0  16         56.94          9.45        64.49 o                         
  10   0  16        155.21        139.14        93.41 o                         
 -33   1  16        119.07        104.42        25.40 o                         
 -31   1  16        438.56        447.37        45.75 o                         
 -29   1  16         47.64         26.39        36.40 o                         
 -27   1  16        593.85        592.09        31.27 o                         
 -25   1  16         26.59         17.55        15.26 o                         
 -23   1  16         96.36         81.03        16.38 o                         
 -21   1  16        296.37        265.15        26.00 o                         
 -19   1  16       1148.34       1084.49        36.03 o                         
 -17   1  16         41.04         42.61        13.76 o                         
 -15   1  16        211.51        222.05        19.67 o                         
 -13   1  16        474.12        516.96        31.51 o                         
 -11   1  16        393.81        383.41        22.80 o                         
  -9   1  16        378.49        298.46        20.42 o                         
  -7   1  16       1170.26       1132.53        34.89 o                         
  -5   1  16        186.85        196.97        17.07 o                         
  -3   1  16        406.26        455.23        37.48 o                         
  -1   1  16         46.38         49.59        18.54 o                         
   1   1  16        171.01        203.80        26.08 o                         
   3   1  16       1128.98       1222.38        51.96 o                         
   5   1  16        104.73        127.44        25.97 o                         
   7   1  16        232.43        185.19        29.61 o                         
   9   1  16        212.49        254.93        37.22 o                         
 -34   2  16         10.64         15.96        33.24 o                         
 -32   2  16        346.17        374.54        35.37 o                         
 -30   2  16          5.15         -9.90        31.48 o                         
 -28   2  16         43.81         24.30        20.38 o                         
 -26   2  16       1006.65       1017.57        51.18 o                         
 -24   2  16         27.38         24.77        15.01 o                         
 -22   2  16        212.18        199.62        20.18 o                         
 -20   2  16       1083.90       1136.72        51.53 o                         
 -18   2  16        772.42        773.96        39.34 o                         
 -16   2  16        308.81        308.90        22.14 o                         
 -14   2  16        670.82        705.85        29.48 o                         
 -12   2  16        599.93        572.11        32.34 o                         
 -10   2  16        256.41        231.95        20.06 o                         
  -8   2  16        240.31        263.78        18.29 o                         
  -6   2  16        432.94        425.82        27.05 o                         
  -4   2  16        486.38        529.59        26.71 o                         
  -2   2  16        682.89        698.98        30.27 o                         
   0   2  16        419.95        437.37        27.27 o                         
   2   2  16        564.91        630.50        39.43 o                         
   4   2  16        390.62        382.08        34.14 o                         
   6   2  16        257.06        210.72        29.65 o                         
   8   2  16          3.12          2.05        25.40 o                         
  10   2  16         13.93         13.22        38.25 o                         
 -33   3  16         38.76         39.89        35.90 o                         
 -31   3  16         59.41         45.45        32.07 o                         
 -29   3  16        119.19        128.16        25.62 o                         
 -27   3  16        236.02        224.10        28.59 o                         
 -25   3  16         17.78        -12.63        18.69 o                         
 -23   3  16         16.87        -17.20        18.04 o                         
 -21   3  16        571.82        560.80        37.37 o                         
 -19   3  16       1937.67       1775.14        44.71 o                         
 -17   3  16        318.36        319.19        26.02 o                         
 -15   3  16         46.23         71.16        15.28 o                         
 -13   3  16        188.00        172.76        23.32 o                         
 -11   3  16        514.96        482.29        22.34 o                         
  -9   3  16         87.79        121.75        14.35 o                         
  -7   3  16        204.43        274.39        18.39 o                         
  -5   3  16        443.51        451.24        25.34 o                         
  -3   3  16        202.63        203.82        19.17 o                         
  -1   3  16         10.00          8.37        12.98 o                         
   1   3  16        386.21        445.02        27.22 o                         
   3   3  16        919.20       1022.12        48.52 o                         
   5   3  16        196.17        192.12        28.37 o                         
   7   3  16        212.89        242.83        31.94 o                         
   9   3  16        113.91        142.53        30.30 o                         
 -30   4  16        317.79        359.48        47.49 o                         
 -28   4  16        267.30        250.32        30.68 o                         
 -26   4  16       1071.11       1233.43        52.64 o                         
 -24   4  16         53.72         69.52        30.78 o                         
 -22   4  16         29.83         43.06        20.07 o                         
 -20   4  16        208.13        189.88        40.21 o                         
 -18   4  16         67.37         58.50        19.77 o                         
 -16   4  16        123.63        167.55        20.37 o                         
 -14   4  16        264.16        236.72        18.23 o                         
 -12   4  16        773.91        678.15        29.64 o                         
 -10   4  16        860.07        840.85        28.33 o                         
  -8   4  16          7.76         16.76        12.19 o                         
  -6   4  16        769.69        787.96        32.55 o                         
  -4   4  16        526.68        528.50        52.69 o                         
  -2   4  16        140.82        184.09        20.12 o                         
   0   4  16        145.89        206.20        29.27 o                         
   2   4  16         86.83         97.97        17.92 o                         
   4   4  16         68.50        111.36        30.48 o                         
   6   4  16        179.73        189.21        29.46 o                         
 -29   5  16        377.09        429.69        61.81 o                         
 -27   5  16        327.21        361.05        34.75 o                         
 -25   5  16         24.19         57.94        39.04 o                         
 -23   5  16         13.74         31.09        21.27 o                         
 -21   5  16        290.77        264.50        28.87 o                         
 -19   5  16        220.09        196.32        21.73 o                         
 -17   5  16         14.72         24.92        15.98 o                         
 -15   5  16         99.24        100.38        18.43 o                         
 -13   5  16        225.80        155.77        20.72 o                         
 -11   5  16        234.96        220.50        38.19 o                         
  -9   5  16        490.75        518.11        28.00 o                         
  -7   5  16        526.76        504.24        28.01 o                         
  -5   5  16        357.32        435.13        27.21 o                         
  -3   5  16        103.59         91.09        17.21 o                         
  -1   5  16         33.76         56.25        19.19 o                         
   1   5  16        100.34        159.19        23.61 o                         
   3   5  16        345.48        472.14        58.92 o                         
   5   5  16         36.12         57.87        60.17 o                         
 -26   6  16        495.98        466.37        38.46 o                         
 -24   6  16         81.42         86.42        24.03 o                         
 -22   6  16        131.23        148.63        23.13 o                         
 -20   6  16        221.58        235.34        30.99 o                         
 -18   6  16        165.97        199.67        22.60 o                         
 -16   6  16        138.18        177.17        22.46 o                         
 -14   6  16        322.91        295.75        35.88 o                         
 -12   6  16        278.97        361.43        28.53 o                         
 -10   6  16        111.34         87.56        26.37 o                         
  -8   6  16         22.49         50.14        18.46 o                         
  -6   6  16        270.37        296.09        29.14 o                         
  -4   6  16        225.17        238.37        24.85 o                         
  -2   6  16        248.85        244.64        23.33 o                         
   0   6  16        163.93        204.76        22.93 o                         
   2   6  16        296.53        355.42        31.79 o                         
 -21   7  16        181.22        210.31        37.33 o                         
 -19   7  16        704.86        644.84        36.17 o                         
 -17   7  16        123.77        163.12        23.72 o                         
 -15   7  16         63.34         31.14        18.16 o                         
 -13   7  16        211.91        238.45        29.12 o                         
 -11   7  16         46.63         52.05        22.26 o                         
  -9   7  16         24.10         29.29        22.24 o                         
  -7   7  16        100.30        132.16        38.89 o                         
  -5   7  16         63.91        116.88        33.50 o                         
  -3   7  16        111.71        180.10        56.51 o                         
 -32   0  17        551.83        667.91        95.40 o                         
 -30   0  17        722.93        729.95        49.61 o                         
 -28   0  17        451.58        414.00       100.02 o                         
 -26   0  17         68.99         65.94        35.90 o                         
 -24   0  17        513.80        469.31        40.89 o                         
 -22   0  17        346.91        373.96        36.88 o                         
 -20   0  17         46.03         36.95        21.64 o                         
 -18   0  17        174.02        177.26        27.73 o                         
 -16   0  17         45.64         37.46        25.93 o                         
 -14   0  17        231.87        177.57        26.80 o                         
 -12   0  17        234.13        264.00        30.30 o                         
 -10   0  17          6.06        -16.21        16.21 o                         
  -8   0  17       1449.29       1423.82        53.45 o                         
  -6   0  17       1765.66       1665.42        58.80 o                         
  -4   0  17        402.31        428.75        54.52 o                         
  -2   0  17         72.69         69.14        34.57 o                         
   0   0  17        104.27        165.54        42.55 o                         
   2   0  17          5.32        -11.97        29.25 o                         
   4   0  17         52.31         33.91        33.91 o                         
   6   0  17         44.25         12.63        37.23 o                         
   8   0  17        326.75        293.19        59.83 o                         
 -33   1  17         90.67         95.88        26.02 o                         
 -31   1  17        586.51        678.08        43.75 o                         
 -29   1  17         84.39         69.40        29.56 o                         
 -27   1  17          4.46          2.86        14.72 o                         
 -25   1  17        259.34        267.28        28.78 o                         
 -23   1  17        529.33        519.21        33.39 o                         
 -21   1  17        383.13        348.06        25.01 o                         
 -19   1  17         98.87        122.07        17.56 o                         
 -17   1  17        764.57        743.64        32.76 o                         
 -15   1  17        129.02        134.61        17.52 o                         
 -13   1  17        405.37        398.32        24.87 o                         
 -11   1  17        691.50        677.22        29.07 o                         
  -9   1  17        237.23        214.46        18.85 o                         
  -7   1  17        642.16        547.29        25.74 o                         
  -5   1  17        160.95        131.78        19.07 o                         
  -3   1  17          6.04         15.65        14.52 o                         
  -1   1  17        760.44        887.31        52.40 o                         
   1   1  17        651.37        771.12        96.73 o                         
   3   1  17         88.43        162.55        31.03 o                         
   5   1  17        122.10         84.77        29.15 o                         
   7   1  17         64.44         33.24        40.55 o                         
 -32   2  17        369.57        408.91        36.99 o                         
 -30   2  17         10.30        -11.22        20.49 o                         
 -28   2  17        215.73        213.41        28.26 o                         
 -26   2  17          4.29        -12.97        19.41 o                         
 -24   2  17        178.08        178.63        20.79 o                         
 -22   2  17        151.73        124.38        18.36 o                         
 -20   2  17        525.05        577.39        30.67 o                         
 -18   2  17       1077.81       1081.40        45.83 o                         
 -16   2  17        465.46        440.12        26.65 o                         
 -14   2  17        523.11        466.93        26.89 o                         
 -12   2  17         88.27         85.93        15.68 o                         
 -10   2  17        164.04        156.49        18.44 o                         
  -8   2  17        648.77        628.80        44.05 o                         
  -6   2  17        333.95        349.76        28.52 o                         
  -4   2  17        200.58        197.00        22.28 o                         
  -2   2  17        131.23        140.62        20.54 o                         
   0   2  17        407.81        381.77        32.60 o                         
   2   2  17        275.86        309.97        32.32 o                         
   4   2  17        225.66        262.57        31.88 o                         
   6   2  17        136.87        129.97        36.43 o                         
 -31   3  17         47.43         33.51        24.51 o                         
 -29   3  17         88.46        104.32        25.40 o                         
 -27   3  17          5.17        -19.02        19.02 o                         
 -25   3  17         96.07         73.99        23.37 o                         
 -23   3  17        308.71        289.79        36.98 o                         
 -21   3  17        232.37        197.63        26.37 o                         
 -19   3  17        172.55        208.99        21.20 o                         
 -17   3  17       1250.48       1228.54        38.75 o                         
 -15   3  17        257.28        267.32        21.99 o                         
 -13   3  17        278.63        296.85        22.58 o                         
 -11   3  17        361.93        354.23        28.67 o                         
  -9   3  17        325.31        290.53        22.46 o                         
  -7   3  17        145.40        211.11        19.94 o                         
  -5   3  17          7.30         37.43        14.07 o                         
  -3   3  17         37.36         37.06        23.32 o                         
  -1   3  17        483.70        526.56        29.59 o                         
   1   3  17        852.62        968.44        84.78 o                         
   3   3  17        201.20        182.57        28.50 o                         
   5   3  17        134.78        142.55        28.02 o                         
 -30   4  17         37.85         26.89        23.06 o                         
 -28   4  17        988.27        983.36        49.77 o                         
 -26   4  17         70.11         31.85        22.07 o                         
 -24   4  17        213.46        252.83        29.00 o                         
 -22   4  17         42.41         45.35        21.98 o                         
 -20   4  17        120.43         95.60        22.74 o                         
 -18   4  17        130.88        139.41        23.66 o                         
 -16   4  17         81.01         84.49        21.03 o                         
 -14   4  17        203.64        224.05        21.34 o                         
 -12   4  17        178.19        137.23        16.55 o                         
 -10   4  17          5.11          7.58        12.52 o                         
  -8   4  17       1499.09       1670.87        48.54 o                         
  -6   4  17        453.81        550.80        36.29 o                         
  -4   4  17        386.79        408.21        32.90 o                         
  -2   4  17         30.60         45.28        15.64 o                         
   0   4  17         48.39         56.00        16.88 o                         
   2   4  17         60.31         96.88        38.19 o                         
   4   4  17         26.35         77.68        28.86 o                         
 -27   5  17         82.27         93.84        25.24 o                         
 -25   5  17        191.41        204.62        29.94 o                         
 -23   5  17        191.45        191.11        28.74 o                         
 -21   5  17        230.49        243.62        39.39 o                         
 -19   5  17         19.87         50.34        21.60 o                         
 -17   5  17        212.96        290.40        32.08 o                         
 -15   5  17         26.25         46.44        20.55 o                         
 -13   5  17        301.18        230.41        24.26 o                         
 -11   5  17        298.57        290.44        27.96 o                         
  -9   5  17        340.87        389.71        26.12 o                         
  -7   5  17        515.13        515.25        29.63 o                         
  -5   5  17        121.92        115.05        18.20 o                         
  -3   5  17         20.06         40.55        16.26 o                         
  -1   5  17        249.34        296.90        25.64 o                         
   1   5  17        296.06        344.39        27.11 o                         
 -24   6  17        126.25         71.88        24.64 o                         
 -22   6  17        165.54        131.27        26.32 o                         
 -20   6  17        235.23        250.82        40.61 o                         
 -18   6  17        257.82        244.65        28.67 o                         
 -16   6  17        169.37        209.17        24.26 o                         
 -14   6  17        120.27         96.78        20.88 o                         
 -12   6  17         88.01         36.82        55.10 o                         
 -10   6  17         90.66         96.75        21.75 o                         
  -8   6  17        395.16        432.20        54.72 o                         
  -6   6  17        281.27        318.15        37.21 o                         
  -4   6  17        152.06        230.80        24.97 o                         
  -2   6  17         57.85         86.16        26.12 o                         
 -17   7  17        581.51        611.29        36.45 o                         
 -15   7  17        156.46        131.60        41.05 o                         
 -13   7  17        109.14         80.86        51.77 o                         
 -11   7  17        108.18         89.28        27.72 o                         
  -9   7  17         28.61         67.63        20.64 o                         
 -32   0  18         49.01         68.22        33.02 o                         
 -30   0  18        865.32        980.48       103.01 o                         
 -28   0  18        303.34        401.09        41.34 o                         
 -26   0  18         10.23          3.66        22.94 o                         
 -24   0  18        430.13        350.83        64.12 o                         
 -22   0  18        628.25        727.78        49.98 o                         
 -20   0  18          5.18        -11.87        19.95 o                         
 -18   0  18         22.28         20.06        20.91 o                         
 -16   0  18         42.50         22.61        20.88 o                         
 -14   0  18        199.41        148.65        66.81 o                         
 -12   0  18         11.03          1.89        24.93 o                         
 -10   0  18       2209.98       2400.58       140.58 o                         
  -8   0  18       1110.45        989.52        48.17 o                         
  -6   0  18        451.21        513.51        38.00 o                         
  -4   0  18        110.11         74.46        33.91 o                         
  -2   0  18        222.16        211.41        47.20 o                         
   0   0  18        136.05        204.77        49.20 o                         
   2   0  18         59.57         55.18        37.23 o                         
   4   0  18         37.86         75.13        41.88 o                         
   6   0  18        331.64        260.61        58.50 o                         
 -31   1  18         91.81         70.77        24.87 o                         
 -29   1  18        401.15        431.24        36.63 o                         
 -27   1  18         24.93         27.59        16.37 o                         
 -25   1  18        235.91        260.47        24.17 o                         
 -23   1  18        739.30        732.08        47.17 o                         
 -21   1  18        283.18        285.38        24.52 o                         
 -19   1  18       1008.65       1053.15        37.73 o                         
 -17   1  18         74.13         83.16        17.37 o                         
 -15   1  18        112.87        107.98        17.75 o                         
 -13   1  18        455.13        374.66        25.10 o                         
 -11   1  18         54.35         57.75        15.34 o                         
  -9   1  18        480.39        486.66        26.41 o                         
  -7   1  18        125.19        124.36        20.66 o                         
  -5   1  18        147.50        124.91        20.52 o                         
  -3   1  18        500.51        484.13        50.53 o                         
  -1   1  18        213.11        262.21        34.78 o                         
   1   1  18        185.92        214.91        34.75 o                         
   3   1  18         10.36          0.83        24.12 o                         
   5   1  18         34.89         14.07        32.91 o                         
 -32   2  18          4.12        -30.95        30.95 o                         
 -30   2  18        126.15        103.48        25.91 o                         
 -28   2  18          5.73         64.76        30.62 o                         
 -26   2  18          9.08          5.66        20.73 o                         
 -24   2  18        193.23        209.38        23.14 o                         
 -22   2  18        352.72        298.19        24.70 o                         
 -20   2  18        118.75         99.26        18.72 o                         
 -18   2  18        476.48        500.81        29.11 o                         
 -16   2  18        452.09        449.25        28.02 o                         
 -14   2  18        320.46        267.20        27.43 o                         
 -12   2  18          5.42         -7.43        15.64 o                         
 -10   2  18       1006.95       1024.56        35.29 o                         
  -8   2  18        383.11        467.80        31.75 o                         
  -6   2  18        103.86        111.35        19.83 o                         
  -4   2  18          5.02          5.56        15.08 o                         
  -2   2  18        226.40        233.11        33.81 o                         
   0   2  18        287.45        271.17        38.23 o                         
   2   2  18        325.91        259.73        37.79 o                         
   4   2  18        295.53        352.63        58.14 o                         
 -29   3  18         11.11         -1.48        21.42 o                         
 -27   3  18         71.97         84.85        23.89 o                         
 -25   3  18        195.29        196.35        27.69 o                         
 -23   3  18        330.21        395.05        42.04 o                         
 -21   3  18        330.26        328.75        33.75 o                         
 -19   3  18       1153.66       1176.06       100.56 o                         
 -17   3  18        124.82        119.09        18.93 o                         
 -15   3  18        239.35        230.68        21.23 o                         
 -13   3  18        370.79        416.36        26.74 o                         
 -11   3  18         23.61         23.45        14.37 o                         
  -9   3  18        201.51        194.41        23.75 o                         
  -7   3  18        171.65        183.60        23.67 o                         
  -5   3  18          6.96          0.78        15.79 o                         
  -3   3  18        344.11        351.01        29.99 o                         
  -1   3  18        233.07        200.48        33.12 o                         
   1   3  18        141.20        142.29        31.67 o                         
   3   3  18         65.89         73.32        26.34 o                         
 -28   4  18         59.95         59.66        24.56 o                         
 -26   4  18        135.98        166.12        28.09 o                         
 -24   4  18        340.50        348.55        33.58 o                         
 -22   4  18        155.33        163.05        27.37 o                         
 -20   4  18         28.56         48.26        20.17 o                         
 -18   4  18         18.78          2.42        19.84 o                         
 -16   4  18         89.65         67.64        20.28 o                         
 -14   4  18         47.06         41.62        16.19 o                         
 -12   4  18         11.89         -2.41        13.66 o                         
 -10   4  18       1048.13        953.15        41.91 o                         
  -8   4  18        942.11        970.43        42.67 o                         
  -6   4  18        367.72        433.90        32.92 o                         
  -4   4  18         12.73         57.87        24.48 o                         
  -2   4  18        243.07        241.77        28.34 o                         
   0   4  18         68.20         84.65        32.18 o                         
   2   4  18         29.91         33.10        30.21 o                         
 -25   5  18        405.25        404.14        41.21 o                         
 -23   5  18        387.91        346.41        41.06 o                         
 -21   5  18         88.73         67.74        23.12 o                         
 -19   5  18        599.55        659.11        43.03 o                         
 -17   5  18          5.89         11.16        19.46 o                         
 -15   5  18         19.16          2.89        29.41 o                         
 -13   5  18        150.75        182.40        47.53 o                         
 -11   5  18         70.53         77.24        25.54 o                         
  -9   5  18        264.02        265.85        23.57 o                         
  -7   5  18        243.06        342.44        30.11 o                         
  -5   5  18        111.82        183.13        25.43 o                         
  -3   5  18        381.66        479.40        30.70 o                         
  -1   5  18        127.79        212.62        26.58 o                         
 -20   6  18        100.73        116.15        44.08 o                         
 -18   6  18         73.34         62.74        23.13 o                         
 -16   6  18        195.58        270.73        43.27 o                         
 -14   6  18        132.24        146.28        30.51 o                         
 -12   6  18          2.75         10.90        19.96 o                         
 -10   6  18        454.40        492.40        36.00 o                         
  -8   6  18        242.73        312.25        30.31 o                         
  -6   6  18         53.29         33.78        25.08 o                         
 -30   0  19        113.59         68.98        27.61 o                         
 -28   0  19        392.16        436.64        42.11 o                         
 -26   0  19        322.84        428.15        43.24 o                         
 -24   0  19        135.54         96.62        72.47 o                         
 -22   0  19        432.34        442.97        42.11 o                         
 -20   0  19        460.07        375.33        43.85 o                         
 -18   0  19         11.59          7.42        21.08 o                         
 -16   0  19        130.89        146.81        27.63 o                         
 -14   0  19        132.81         93.93        25.12 o                         
 -12   0  19        700.81        610.89        44.00 o                         
 -10   0  19        616.62        652.84        43.92 o                         
  -8   0  19        484.51        493.43        58.17 o                         
  -6   0  19        174.47        179.50        44.54 o                         
  -4   0  19        472.68        564.37        67.15 o                         
  -2   0  19         52.90         82.44        38.56 o                         
   0   0  19        175.74        217.40        51.19 o                         
   2   0  19         92.35         76.45        41.22 o                         
 -31   1  19         63.27         42.24        31.11 o                         
 -29   1  19        263.85        251.81        31.77 o                         
 -27   1  19        413.80        395.91        29.66 o                         
 -25   1  19        175.94        165.14        21.76 o                         
 -23   1  19        538.48        553.15        36.85 o                         
 -21   1  19       1801.40       1793.47        55.65 o                         
 -19   1  19        438.22        415.07        27.88 o                         
 -17   1  19          3.68        -11.92        14.39 o                         
 -15   1  19        458.91        453.57        34.55 o                         
 -13   1  19         36.34         10.32        14.22 o                         
 -11   1  19        229.54        235.85        21.97 o                         
  -9   1  19        356.46        363.34        24.94 o                         
  -7   1  19        209.14        150.52        21.96 o                         
  -5   1  19        224.66        167.65        31.26 o                         
  -3   1  19         62.81         76.12        27.74 o                         
  -1   1  19        267.60        281.77        38.51 o                         
   1   1  19        118.68        157.50        47.87 o                         
   3   1  19         82.79         67.53        47.87 o                         
 -30   2  19         46.03         40.65        23.58 o                         
 -28   2  19          3.13          6.56        21.98 o                         
 -26   2  19         10.86         15.51        21.11 o                         
 -24   2  19         95.73         82.83        20.91 o                         
 -22   2  19        107.53         97.87        19.64 o                         
 -20   2  19        531.39        487.50        30.24 o                         
 -18   2  19        214.47        198.67        21.80 o                         
 -16   2  19        852.27        822.41        35.81 o                         
 -14   2  19        402.89        370.31        26.27 o                         
 -12   2  19        693.54        696.45        32.23 o                         
 -10   2  19        451.52        514.30        39.60 o                         
  -8   2  19         27.09         37.01        17.51 o                         
  -6   2  19          3.30         -3.59        15.63 o                         
  -4   2  19        168.67        148.17        30.19 o                         
  -2   2  19         16.08          0.42        24.39 o                         
   0   2  19        316.29        424.20        45.75 o                         
   2   2  19        291.30        280.32        52.85 o                         
 -29   3  19         46.49         30.90        23.40 o                         
 -27   3  19         87.96        110.24        25.88 o                         
 -25   3  19        265.62        256.47        31.44 o                         
 -23   3  19        336.25        291.62        30.70 o                         
 -21   3  19        801.28        742.54        47.01 o                         
 -19   3  19         76.89         67.67        17.95 o                         
 -17   3  19         13.18         -6.98        14.25 o                         
 -15   3  19        760.65        735.78        40.56 o                         
 -13   3  19         44.29         19.48        20.34 o                         
 -11   3  19        261.17        256.20        37.98 o                         
  -9   3  19        127.92        126.06        21.58 o                         
  -7   3  19         71.82         39.60        18.72 o                         
  -5   3  19        139.04        151.83        23.05 o                         
  -3   3  19          6.36        -16.69        25.60 o                         
  -1   3  19        251.12        279.75        75.09 o                         
 -26   4  19        119.67        102.77        38.48 o                         
 -24   4  19        452.29        440.44        36.99 o                         
 -22   4  19         58.02         40.76        22.70 o                         
 -20   4  19        220.20        223.39        40.12 o                         
 -18   4  19          7.82          0.12        19.23 o                         
 -16   4  19        177.48        183.43        26.14 o                         
 -14   4  19        134.86        138.89        23.49 o                         
 -12   4  19        440.97        533.04        48.28 o                         
 -10   4  19        550.85        541.77        63.31 o                         
  -8   4  19        154.93        102.49        22.11 o                         
  -6   4  19        135.52        142.42        24.08 o                         
  -4   4  19        295.40        418.49        50.04 o                         
  -2   4  19         17.56         30.71        26.19 o                         
 -23   5  19        610.83        625.04        43.17 o                         
 -21   5  19        651.33        600.48        41.32 o                         
 -19   5  19        205.81        206.30        35.62 o                         
 -17   5  19         44.64         49.08        22.13 o                         
 -15   5  19        292.29        276.27        36.34 o                         
 -13   5  19          3.18         -5.76        22.55 o                         
 -11   5  19        197.50        210.53        33.76 o                         
  -9   5  19        229.05        199.45        45.87 o                         
  -7   5  19        190.54        191.89        26.40 o                         
  -5   5  19        230.67        278.98        44.70 o                         
 -28   0  20        363.56        331.80        40.72 o                         
 -26   0  20        891.19        953.85        58.08 o                         
 -24   0  20        192.67        182.68        33.60 o                         
 -22   0  20        792.03        774.80        53.17 o                         
 -20   0  20        296.40        302.92        37.13 o                         
 -18   0  20         29.67         29.09        45.54 o                         
 -16   0  20         92.72         86.43        26.33 o                         
 -14   0  20        169.99        190.59        29.57 o                         
 -12   0  20        253.84        249.63        74.46 o                         
 -10   0  20         82.59        100.94        56.18 o                         
  -8   0  20         99.25        113.02        41.22 o                         
  -6   0  20        503.87        568.36        69.81 o                         
  -4   0  20          9.41         70.47        40.55 o                         
  -2   0  20        466.10        501.88        69.14 o                         
   0   0  20        238.81        204.77        53.19 o                         
 -29   1  20        166.77        127.78        28.43 o                         
 -27   1  20        345.39        370.68        29.22 o                         
 -25   1  20        359.23        364.43        28.87 o                         
 -23   1  20        104.40        101.98        21.01 o                         
 -21   1  20        144.62        161.94        22.15 o                         
 -19   1  20          3.79        -15.67        15.67 o                         
 -17   1  20        575.04        685.16        34.86 o                         
 -15   1  20        172.08        155.82        20.85 o                         
 -13   1  20        345.77        323.54        25.47 o                         
 -11   1  20        217.26        231.38        23.80 o                         
  -9   1  20        171.27        188.69        24.42 o                         
  -7   1  20        148.38        117.12        29.36 o                         
  -5   1  20        117.58        123.98        30.72 o                         
  -3   1  20        524.38        555.17        49.33 o                         
  -1   1  20        336.91        287.72        39.93 o                         
 -28   2  20        107.05        111.33        27.25 o                         
 -26   2  20        126.41         94.90        25.79 o                         
 -24   2  20         32.44         17.72        21.73 o                         
 -22   2  20        832.52        902.79        40.17 o                         
 -20   2  20         93.81         84.69        19.47 o                         
 -18   2  20        203.62        193.04        27.52 o                         
 -16   2  20        591.59        554.21        34.64 o                         
 -14   2  20        694.33        765.40        35.41 o                         
 -12   2  20        321.11        348.52        30.92 o                         
 -10   2  20         57.81         36.36        19.05 o                         
  -8   2  20         11.33          7.31        18.65 o                         
  -6   2  20         64.16         35.40        47.20 o                         
  -4   2  20        160.72        154.68        93.74 o                         
  -2   2  20        273.49        265.59        42.55 o                         
 -27   3  20        129.47        177.27        36.88 o                         
 -25   3  20         84.82         69.70        25.10 o                         
 -23   3  20        374.71        347.92        41.40 o                         
 -21   3  20        362.85        270.35        31.08 o                         
 -19   3  20         12.80         21.87        17.72 o                         
 -17   3  20        827.40        777.59        37.11 o                         
 -15   3  20        243.05        241.65        32.14 o                         
 -13   3  20        419.80        368.66        31.79 o                         
 -11   3  20        241.80        240.73        39.35 o                         
  -9   3  20        150.16        161.05        24.48 o                         
  -7   3  20         49.75         54.31        19.81 o                         
  -5   3  20         31.90         53.38        27.43 o                         
  -3   3  20        351.31        361.72        42.78 o                         
 -24   4  20        152.77         87.91        53.00 o                         
 -22   4  20       1092.29       1185.85        53.09 o                         
 -20   4  20          5.29         -6.62        19.93 o                         
 -18   4  20         53.21         37.06        28.56 o                         
 -16   4  20         77.96         68.87        45.98 o                         
 -14   4  20        198.19        182.10        29.09 o                         
 -12   4  20        165.01        180.90        25.51 o                         
 -10   4  20         87.31        125.32        23.30 o                         
  -8   4  20         79.59         97.07        22.70 o                         
  -6   4  20        281.82        274.24        29.51 o                         
 -17   5  20        230.81        157.09        52.85 o                         
 -15   5  20         39.19         48.71        26.28 o                         
 -13   5  20        135.71        156.57        34.24 o                         
 -26   0  21        222.68        219.40        36.82 o                         
 -24   0  21       1679.42       1676.00       170.83 o                         
 -22   0  21         63.93         12.10        32.24 o                         
 -20   0  21         45.20         15.25        24.65 o                         
 -18   0  21        309.92        284.58        37.13 o                         
 -16   0  21         18.45         -4.16        21.83 o                         
 -14   0  21         30.07         20.32        23.28 o                         
 -12   0  21         53.81         23.35        23.02 o                         
 -10   0  21         22.47        -27.92        29.92 o                         
  -8   0  21        133.51        150.25        45.87 o                         
  -6   0  21         52.23         71.14        43.21 o                         
  -4   0  21       1212.07       1343.48       105.04 o                         
 -27   1  21        177.51        203.00        26.08 o                         
 -25   1  21        122.36        109.91        22.22 o                         
 -23   1  21         85.79         98.32        20.97 o                         
 -21   1  21         10.95          4.69        17.01 o                         
 -19   1  21       1475.47       1533.26        58.05 o                         
 -17   1  21        303.78        298.28        27.05 o                         
 -15   1  21         67.61         54.02        31.23 o                         
 -13   1  21        385.70        378.83        27.55 o                         
 -11   1  21        158.51        124.32        22.97 o                         
  -9   1  21         75.14         77.32        29.36 o                         
  -7   1  21        242.97        231.46        37.06 o                         
  -5   1  21        392.95        389.15        45.60 o                         
 -26   2  21         38.50         60.50        37.90 o                         
 -24   2  21        424.88        435.53        37.09 o                         
 -22   2  21         75.38         43.37        18.93 o                         
 -20   2  21         79.77         68.95        25.14 o                         
 -18   2  21        377.00        409.07        29.87 o                         
 -16   2  21        233.14        232.98        24.70 o                         
 -14   2  21        348.21        319.99        27.99 o                         
 -12   2  21        181.88        163.40        35.29 o                         
 -10   2  21          9.91        -13.08        16.65 o                         
  -8   2  21         29.79         21.49        25.07 o                         
  -6   2  21        205.52        305.74        41.51 o                         
 -23   3  21        163.05        184.09        33.21 o                         
 -21   3  21         96.68         88.94        25.25 o                         
 -19   3  21        873.90        906.66        47.91 o                         
 -17   3  21        348.83        310.79        27.15 o                         
 -15   3  21        208.14        173.48        36.50 o                         
 -13   3  21        408.48        409.43        34.47 o                         
 -11   3  21        161.43        165.18        25.34 o                         
  -9   3  21         58.26         59.40        21.32 o                         
 -16   4  21         34.84         57.68        26.60 o                         
 -14   4  21         54.41         14.63        37.90 o                         
 -22   0  22        107.00        108.79        35.57 o                         
 -20   0  22        277.05        233.45        49.53 o                         
 -18   0  22        161.19        161.33        32.90 o                         
 -16   0  22         54.82         35.90        25.39 o                         
 -14   0  22          7.09        -20.62        20.62 o                         
 -12   0  22          8.31         30.58        38.56 o                         
 -10   0  22         61.48        104.38        44.54 o                         
 -23   1  22        259.39        294.52        45.43 o                         
 -21   1  22        664.38        722.91        38.17 o                         
 -19   1  22        361.62        312.56        27.70 o                         
 -17   1  22        102.79        116.81        21.25 o                         
 -15   1  22        159.13        186.67        22.91 o                         
 -13   1  22         68.95         66.99        21.99 o                         
 -11   1  22         60.86         57.02        27.69 o                         
 -20   2  22        267.38        269.74        27.01 o                         
 -18   2  22        303.77        285.12        26.91 o                         
 -16   2  22        167.87        183.35        36.18 o                         
 -14   2  22        111.37        104.20        23.69 o                         
                                                                                
