# Supplementary material for: Exploitation of knowledge databases in the synthesis of zinc(II) malonates with photo-sensitive and photo-insensitive N,N′-containing linkers
Source: IUCrJ. 2018 Mar 27;5(Pt 3):293–303. doi: 10.1107/S2052252518001641 (PMC5929375; doi:10.1107/S2052252518001641)
Supplement: Supplementary file 11 [file m-05-00293-8asup11.hkl]

data_8a                                                                         
_shelx_title ' 5hours_a.res in C2/c'                                            
_shelx_refln_list_code          4                                               
_shelx_F_calc_maximum      382.89                                               
_exptl_crystal_F_000      1720.00                                               
_reflns_d_resolution_high  0.6975                                               
                                                                                
loop_                                                                           
 _space_group_symop_operation_xyz                                               
 'x, y, z'                                                                      
 '-x, y, -z+1/2'                                                                
 'x+1/2, y+1/2, z'                                                              
 '-x+1/2, y+1/2, -z+1/2'                                                        
 '-x, -y, -z'                                                                   
 'x, -y, z-1/2'                                                                 
 '-x+1/2, -y+1/2, -z'                                                           
 'x+1/2, -y+1/2, z-1/2'                                                         
                                                                                
_cell_length_a    26.8028                                                       
_cell_length_b     6.8933                                                       
_cell_length_c    23.0690                                                       
_cell_angle_alpha  90.000                                                       
_cell_angle_beta  110.021                                                       
_cell_angle_gamma  90.000                                                       
                                                                                
_shelx_F_squared_multiplier     1.000                                           
                                                                                
loop_                                                                           
 _refln_index_h                                                                 
 _refln_index_k                                                                 
 _refln_index_l                                                                 
 _refln_F_squared_calc                                                          
 _refln_F_squared_meas                                                          
 _refln_F_squared_sigma                                                         
 _refln_observed_status                                                         
   2   0   0      30863.10      33349.17       401.68 o                         
   4   0   0      21028.56      26159.41       251.54 o                         
   6   0   0      23427.32      23378.25       300.08 o                         
   8   0   0       8143.38       7917.06       140.94 o                         
  10   0   0       7876.54       9484.46       199.77 o                         
  12   0   0      39718.68      41666.01       539.92 o                         
  14   0   0       5093.18       4981.79       115.85 o                         
  16   0   0       8563.54       7971.20       148.45 o                         
  18   0   0        987.53       1119.35        70.42 o                         
  20   0   0       4078.13       3727.96       101.20 o                         
  22   0   0       1447.82       1585.04        76.48 o                         
  24   0   0         55.08         96.68        37.05 o                         
  26   0   0       1470.15       1542.06       124.18 o                         
  28   0   0       1722.08       2202.81       156.36 o                         
  30   0   0        192.07        210.38       124.37 o                         
  32   0   0        120.62         12.47        78.02 o                         
  34   0   0        399.61        313.61        86.84 o                         
  36   0   0        460.02        222.47       142.14 o                         
   1   1   0        333.24        202.65         7.34 o                         
   3   1   0       1476.10       1627.20        26.85 o                         
   5   1   0       1632.87       1752.82        51.04 o                         
   7   1   0       5111.22       4997.04        79.83 o                         
   9   1   0         35.55         45.55         7.05 o                         
  11   1   0        513.76        499.24        19.15 o                         
  13   1   0         14.35         25.04        12.67 o                         
  15   1   0         43.62         39.40        16.70 o                         
  17   1   0        184.44        255.86        37.19 o                         
  19   1   0        229.65        178.88        21.92 o                         
  21   1   0        192.81        233.17        53.00 o                         
  23   1   0         25.99        107.88        30.79 o                         
  25   1   0         69.00         83.31        31.71 o                         
  27   1   0         53.64         73.38        37.48 o                         
  29   1   0         34.70         35.10        39.07 o                         
  31   1   0          1.25         32.26        44.47 o                         
  33   1   0         18.03        209.42        67.51 o                         
  35   1   0          0.55         62.08        64.40 o                         
   0   2   0     143473.81     146751.97      2158.45 o                         
   2   2   0         26.16         57.45         8.76 o                         
   4   2   0      22801.66      25040.20       211.49 o                         
   6   2   0        522.91        457.20        16.72 o                         
   8   2   0        312.87        358.21        21.11 o                         
  10   2   0      23063.32      24686.93       265.04 o                         
  12   2   0      12635.39      11573.67       147.51 o                         
  14   2   0       1796.69       1649.07        48.63 o                         
  16   2   0       1959.00       2086.26        58.28 o                         
  18   2   0       1118.42       1092.16        53.45 o                         
  20   2   0       6601.81       6169.78       114.73 o                         
  22   2   0       6265.31       6138.12       119.32 o                         
  24   2   0       1266.64       1418.65       109.17 o                         
  26   2   0       5297.50       4754.69       115.39 o                         
  28   2   0       3749.62       3479.80       117.80 o                         
  30   2   0       1491.42       1723.22       130.02 o                         
  32   2   0       1116.89       1246.00       120.49 o                         
  34   2   0       1773.18       1632.53       130.66 o                         
   1   3   0          9.15         33.07        12.78 o                         
   3   3   0         60.10         49.21        12.69 o                         
   5   3   0        778.16        861.04        28.20 o                         
   7   3   0        136.69        184.43        25.88 o                         
   9   3   0       1867.43       1824.03        30.02 o                         
  11   3   0        296.42        380.81        27.59 o                         
  13   3   0          4.69         20.53        29.15 o                         
  15   3   0        682.22        520.90        36.32 o                         
  17   3   0        600.36        580.63        47.61 o                         
  19   3   0          1.16        -10.20        21.59 o                         
  21   3   0          4.63         -0.42        24.81 o                         
  23   3   0        228.56        382.01        51.80 o                         
  25   3   0        292.00        282.86        60.25 o                         
  27   3   0         92.82        248.83        61.32 o                         
  29   3   0         27.16         23.94        48.84 o                         
  31   3   0         15.34        -22.17        43.49 o                         
  33   3   0         40.67         28.08        61.43 o                         
   0   4   0      42200.47      44728.92       586.01 o                         
   2   4   0      12748.05      11670.12       134.91 o                         
   4   4   0        385.63        588.43        29.21 o                         
   6   4   0       9246.96      10172.48       121.15 o                         
   8   4   0      10489.74      10278.74       122.39 o                         
  10   4   0       9714.21       9916.50       118.57 o                         
  12   4   0       3503.47       3672.79        73.75 o                         
  14   4   0       2126.00       1857.57        61.25 o                         
  16   4   0         78.53         51.55        31.28 o                         
  18   4   0        456.78        396.47        50.30 o                         
  20   4   0       1451.73       1463.83       151.19 o                         
  22   4   0       2012.05       2417.29       114.83 o                         
  24   4   0          9.25         59.27        61.77 o                         
  26   4   0        290.56        269.75        59.60 o                         
  28   4   0        685.01        601.87        82.49 o                         
  30   4   0          7.16         27.18        52.47 o                         
  32   4   0        179.31         88.39        61.64 o                         
   1   5   0       2138.82       1860.64        51.69 o                         
   3   5   0         73.96          7.87        25.10 o                         
   5   5   0          7.06         -6.20        17.87 o                         
   7   5   0        443.29        474.99        59.42 o                         
   9   5   0        153.82        103.18        27.06 o                         
  11   5   0       1099.04       1134.52        71.14 o                         
  13   5   0        503.88        480.75        50.52 o                         
  15   5   0        578.76        728.80        87.17 o                         
  17   5   0        574.33        559.22        59.30 o                         
  19   5   0          1.21         13.80        38.93 o                         
  21   5   0         61.41         61.01        41.56 o                         
  23   5   0        292.92        322.93        60.39 o                         
  25   5   0         15.65         50.86        46.84 o                         
  27   5   0         39.32         41.96        52.37 o                         
  29   5   0         25.94        -48.67        54.68 o                         
  31   5   0          1.47        -40.06        59.14 o                         
   0   6   0      11186.05      11161.10       210.76 o                         
   2   6   0        416.28        414.89        45.38 o                         
   4   6   0        952.02       1030.07        46.00 o                         
   6   6   0         19.25         27.49        28.23 o                         
   8   6   0        822.25        696.61        61.78 o                         
  10   6   0         33.41        -32.35        32.35 o                         
  12   6   0       2034.56       2003.48        93.51 o                         
  14   6   0        123.32         76.88        41.57 o                         
  16   6   0        127.07        144.04        47.03 o                         
  18   6   0        219.70        264.77        57.16 o                         
  20   6   0        681.09        644.76        71.34 o                         
  22   6   0        969.51        945.55        84.67 o                         
  24   6   0        518.15        797.28        92.28 o                         
  26   6   0         28.45         30.02        55.03 o                         
  28   6   0       1028.02        774.65        89.67 o                         
   1   7   0        110.62        105.87        34.51 o                         
   3   7   0         76.90         45.91        31.83 o                         
   5   7   0         74.59        -12.49        30.53 o                         
   7   7   0          0.90          8.48        39.26 o                         
   9   7   0         10.04          5.68        41.13 o                         
  11   7   0        232.68        167.28        82.06 o                         
  13   7   0         46.66         54.07        43.82 o                         
  15   7   0         65.11         51.74        47.79 o                         
  17   7   0        247.94        236.91        59.94 o                         
  19   7   0         26.61         14.31        49.52 o                         
  21   7   0         60.50         28.39        69.35 o                         
  23   7   0        176.61        236.34        65.69 o                         
  25   7   0        119.06        145.20        80.95 o                         
   0   8   0       1990.71       1759.21       141.43 o                         
   2   8   0        173.31        162.56        49.90 o                         
   4   8   0         45.00        -53.19        53.19 o                         
   6   8   0         30.25         -1.75        42.12 o                         
   8   8   0        310.00        219.35        56.36 o                         
  10   8   0         12.73        -43.99        43.99 o                         
  12   8   0       1066.13        975.96        87.51 o                         
  14   8   0        249.17        311.45        74.89 o                         
  16   8   0          6.85         52.53        69.35 o                         
  18   8   0         11.22        -51.03        51.53 o                         
  20   8   0         32.67          9.59        58.45 o                         
   1   9   0         88.20        111.65        70.63 o                         
   3   9   0         35.99        -15.61        62.50 o                         
   5   9   0        110.80        162.14        69.95 o                         
   7   9   0         18.24        -55.04        63.17 o                         
   9   9   0        158.68        131.30        77.16 o                         
  11   9   0         77.16         83.95        72.52 o                         
  13   9   0          8.87        -43.65       113.84 o                         
 -35   1   1       1516.11       1648.94       135.16 o                         
 -33   1   1       1520.14       1729.72       207.45 o                         
 -31   1   1         66.51         20.09        41.83 o                         
 -29   1   1       1179.54       1303.96        86.69 o                         
 -27   1   1       1180.86       1269.20        70.31 o                         
 -25   1   1       2932.64       2780.76        82.66 o                         
 -23   1   1       4095.30       3952.08        92.80 o                         
 -21   1   1        269.58        263.01        26.95 o                         
 -19   1   1       1662.94       1831.25        47.90 o                         
 -17   1   1      12765.31      11775.17       139.75 o                         
 -15   1   1       7858.79       7664.18       125.06 o                         
 -13   1   1      20968.91      21903.67       264.95 o                         
 -11   1   1       4864.36       5041.44        70.41 o                         
  -9   1   1       2620.08       2144.88        30.58 o                         
  -7   1   1      14405.19      14934.80       197.30 o                         
  -5   1   1      25943.25      26469.38       203.24 o                         
  -3   1   1      96775.26     102362.81       753.98 o                         
  -1   1   1      53571.15      56961.22       396.14 o                         
   1   1   1       1341.44       1394.30        17.54 o                         
   3   1   1        197.21        288.49         9.84 o                         
   5   1   1         38.45        106.46        12.09 o                         
   7   1   1         78.43        110.22        10.13 o                         
   9   1   1       9711.46       9756.42        95.06 o                         
  11   1   1      15308.06      15790.58       148.07 o                         
  13   1   1       9749.99       9067.85       108.59 o                         
  15   1   1       7833.67       6978.45       102.00 o                         
  17   1   1      10553.36      10222.76       127.61 o                         
  19   1   1       2721.44       2395.84        54.96 o                         
  21   1   1        853.74       1101.15        57.91 o                         
  23   1   1      15105.40      15292.00       214.28 o                         
  25   1   1       3675.34       3569.23        93.99 o                         
  27   1   1       1064.11       1158.28        81.36 o                         
  29   1   1        372.79        409.94        58.78 o                         
  31   1   1         56.88        133.61        60.24 o                         
  33   1   1       2566.38       2808.05       184.17 o                         
  35   1   1       1124.33        981.91       105.62 o                         
 -34   2   1         92.59        231.07       118.19 o                         
 -32   2   1          5.00         83.71        60.93 o                         
 -30   2   1         31.00        181.50        62.00 o                         
 -28   2   1        250.45        354.48        54.16 o                         
 -26   2   1         24.40        115.80        36.13 o                         
 -24   2   1          0.49         -9.15        26.26 o                         
 -22   2   1        673.14        696.09        49.38 o                         
 -20   2   1        222.53        309.87        34.98 o                         
 -18   2   1        147.12        152.19        25.81 o                         
 -16   2   1         58.43         90.48        22.52 o                         
 -14   2   1       1662.57       1393.14        45.68 o                         
 -12   2   1        661.55        671.91        44.31 o                         
 -10   2   1          2.31         35.34        17.63 o                         
  -8   2   1       1780.91       1831.37        40.54 o                         
  -6   2   1       3242.37       2917.33        37.70 o                         
  -4   2   1          7.43         65.29        64.56 o                         
  -2   2   1        311.26        375.93        16.75 o                         
   0   2   1       5074.42       4269.98        94.80 o                         
   2   2   1       3002.36       3006.70        36.99 o                         
   4   2   1       1336.95       1138.90        18.86 o                         
   6   2   1       2327.31       2341.50        27.62 o                         
   8   2   1       1951.54       1631.20        32.61 o                         
  10   2   1         78.91         88.84        24.02 o                         
  12   2   1         17.02         34.61        15.35 o                         
  14   2   1        579.33        569.95        37.87 o                         
  16   2   1         58.46        118.47        23.38 o                         
  18   2   1        431.58        406.06        36.46 o                         
  20   2   1         54.33        182.94        53.21 o                         
  22   2   1         67.01        167.38        33.89 o                         
  24   2   1        327.98        358.03        43.47 o                         
  26   2   1          0.33         97.72        43.02 o                         
  28   2   1          2.11         60.06        42.12 o                         
  30   2   1        133.77        118.54        60.60 o                         
  32   2   1          3.43         29.53        93.99 o                         
  34   2   1         29.92        143.30        68.58 o                         
 -33   3   1       1331.09       1374.61       138.80 o                         
 -31   3   1         72.49        -12.57        48.42 o                         
 -29   3   1       1191.55       1056.57        91.65 o                         
 -27   3   1       1333.28       1380.43       144.50 o                         
 -25   3   1       3351.34       3131.23       113.68 o                         
 -23   3   1       3583.45       3678.18       111.93 o                         
 -21   3   1        378.87        487.91        45.70 o                         
 -19   3   1        939.11       1077.17        55.41 o                         
 -17   3   1       4108.54       4005.88        85.07 o                         
 -15   3   1       1188.51       1370.28        51.81 o                         
 -13   3   1       6757.16       6467.74       103.23 o                         
 -11   3   1      18131.99      19360.72       223.77 o                         
  -9   3   1       1155.62       1206.38        59.79 o                         
  -5   3   1       4278.87       3988.79        58.71 o                         
  -3   3   1       1153.46       1264.53        31.38 o                         
   1   3   1      16308.11      16766.54       168.97 o                         
   3   3   1       1908.18       2129.84        58.31 o                         
   5   3   1       3473.96       3564.66        52.75 o                         
   7   3   1      12626.79      13418.36       155.85 o                         
   9   3   1         23.78         67.84        18.42 o                         
  11   3   1       1782.75       1789.27        45.12 o                         
  13   3   1       5094.64       4841.24        85.32 o                         
  15   3   1       7812.78       7150.19       117.34 o                         
  17   3   1       6829.11       6943.27       118.18 o                         
  19   3   1        154.20        175.78        29.99 o                         
  21   3   1       1071.88        772.07        62.01 o                         
  23   3   1      11900.36      11705.20       217.17 o                         
  25   3   1       2797.00       2633.10       106.15 o                         
  27   3   1        727.48        888.88        91.41 o                         
  29   3   1        554.67        660.23        73.84 o                         
  31   3   1        127.24        111.80        65.50 o                         
  33   3   1       1210.16       1278.47       126.34 o                         
 -32   4   1         20.69         51.33        57.01 o                         
 -30   4   1        109.56        115.00        55.67 o                         
 -28   4   1         35.32         37.06        47.11 o                         
 -26   4   1         22.40         27.82        45.59 o                         
 -24   4   1          5.35         13.78        39.68 o                         
 -22   4   1        102.69        144.65        45.21 o                         
 -20   4   1        320.20        385.53        51.40 o                         
 -18   4   1        162.23         59.05        36.00 o                         
 -16   4   1          5.05         32.57        22.26 o                         
 -14   4   1        526.79        552.68        64.99 o                         
 -12   4   1        853.74        947.60        42.46 o                         
 -10   4   1        315.19        363.99        24.00 o                         
  -8   4   1         34.11         12.62        14.01 o                         
  -6   4   1        310.77        385.57        25.62 o                         
  -4   4   1         88.72        120.81        17.51 o                         
  -2   4   1        610.77        482.07        64.43 o                         
   0   4   1       3795.51       3157.59        70.02 o                         
   2   4   1       1253.27       1155.67        43.27 o                         
   4   4   1        131.94        129.46        28.95 o                         
   6   4   1       1336.55       1360.07        36.43 o                         
   8   4   1       3334.18       2980.72        66.98 o                         
  10   4   1       1641.43       1506.67        47.38 o                         
  12   4   1        203.51        152.27        44.57 o                         
  14   4   1          8.87         -0.77        29.64 o                         
  16   4   1          7.94         18.17        30.41 o                         
  18   4   1          1.26         -9.78        32.22 o                         
  20   4   1         20.09         15.58        34.31 o                         
  22   4   1        185.09        181.86        48.77 o                         
  24   4   1         35.79         49.30        54.19 o                         
  26   4   1         36.57        -32.84        44.54 o                         
  28   4   1         51.92        142.40        53.83 o                         
  30   4   1          0.88         71.75        53.51 o                         
  32   4   1          0.80          4.99        73.37 o                         
 -31   5   1         37.29        -22.64        57.38 o                         
 -29   5   1         10.50         -0.89        55.67 o                         
 -27   5   1        541.73        569.58        75.19 o                         
 -25   5   1        287.78        239.06        57.03 o                         
 -23   5   1       1216.57       1273.86        97.39 o                         
 -21   5   1         68.35         50.34        41.92 o                         
 -19   5   1        234.39        222.51        49.79 o                         
 -17   5   1        457.60        485.42        57.38 o                         
 -15   5   1       2296.78       2334.83        85.88 o                         
 -13   5   1       2028.30       2166.99        88.19 o                         
 -11   5   1       5553.84       5310.40        99.36 o                         
  -9   5   1        402.56        453.65        30.58 o                         
  -7   5   1       4729.67       5028.90       134.34 o                         
  -5   5   1       6987.21       6882.14       138.16 o                         
  -3   5   1        787.00        701.09        38.55 o                         
  -1   5   1       4799.72       4424.71        78.30 o                         
   1   5   1      10350.10      10137.26       130.67 o                         
   3   5   1       2951.14       3316.03        66.28 o                         
   5   5   1       2079.49       2041.25        49.29 o                         
   7   5   1         82.06         64.39        29.25 o                         
   9   5   1        695.56        721.95        43.73 o                         
  11   5   1       2842.50       3002.79       105.25 o                         
  13   5   1        326.15        337.15        45.49 o                         
  15   5   1       3191.91       2962.43       112.61 o                         
  17   5   1        986.20       1308.12        81.53 o                         
  19   5   1        269.84        206.52        49.15 o                         
  21   5   1         26.40          6.07        41.93 o                         
  23   5   1       2136.84       2108.52       120.79 o                         
  25   5   1        328.32        370.21        67.54 o                         
  27   5   1         35.46         89.21        55.29 o                         
  29   5   1          4.80         -0.75        59.32 o                         
 -28   6   1        158.50        171.81        65.06 o                         
 -26   6   1          3.55         28.31        56.64 o                         
 -24   6   1        142.86        199.65        61.90 o                         
 -22   6   1         98.08        154.20        55.32 o                         
 -20   6   1        191.22         76.47        60.43 o                         
 -18   6   1         97.47         69.48        44.58 o                         
 -16   6   1         30.13          6.21        38.59 o                         
 -14   6   1         35.60        -16.42        45.55 o                         
 -12   6   1         52.71         41.88        36.87 o                         
 -10   6   1         67.22         23.88        43.73 o                         
  -8   6   1        143.80        109.41        30.68 o                         
  -6   6   1       1330.93       1139.52        59.09 o                         
  -4   6   1         28.30         -6.00        21.20 o                         
  -2   6   1       3577.31       3568.93        76.57 o                         
   0   6   1       1082.74        916.16        48.13 o                         
   2   6   1        548.95        572.27        39.27 o                         
   4   6   1         17.10         29.42        27.00 o                         
   6   6   1        248.12        289.83        40.08 o                         
   8   6   1         41.10         12.45        26.58 o                         
  10   6   1        253.21        269.39        46.38 o                         
  12   6   1       1167.30       1214.85        80.06 o                         
  14   6   1        106.71         84.18        43.64 o                         
  16   6   1         62.73        106.04        45.81 o                         
  18   6   1         13.82         49.26        45.24 o                         
  20   6   1         50.63         97.61        48.50 o                         
  22   6   1         75.64         46.72        51.07 o                         
  24   6   1         93.05        -17.72        70.69 o                         
  26   6   1         39.98         38.48        56.07 o                         
  28   6   1        195.80        346.22        72.79 o                         
 -25   7   1        582.39        503.29        81.41 o                         
 -23   7   1        230.36        205.77        66.53 o                         
 -21   7   1         45.16          7.30        53.13 o                         
 -19   7   1         30.69         31.23        51.77 o                         
 -17   7   1        401.22        367.15        62.06 o                         
 -15   7   1        252.63        228.91        53.00 o                         
 -13   7   1         11.08        -25.33        38.74 o                         
 -11   7   1        336.77        253.23        52.96 o                         
  -9   7   1         41.81         35.51        40.74 o                         
  -7   7   1          5.05         39.94        34.43 o                         
  -5   7   1        142.79         62.03        35.10 o                         
  -3   7   1          8.56        -14.28        31.10 o                         
  -1   7   1        597.18        550.98        52.02 o                         
   1   7   1         86.61         88.82        34.67 o                         
   3   7   1          2.87        -16.31        30.34 o                         
   5   7   1        506.69        446.95        47.50 o                         
   7   7   1        155.54        138.18        43.53 o                         
   9   7   1        194.69        235.66        59.52 o                         
  11   7   1        804.68        779.55       102.53 o                         
  13   7   1        359.36        324.01        58.89 o                         
  15   7   1        988.25        838.14        77.50 o                         
  17   7   1        133.23        200.95        59.17 o                         
  19   7   1          2.67        -14.01        49.33 o                         
  21   7   1        575.27        476.76        75.61 o                         
  23   7   1        753.86        861.05        92.46 o                         
 -20   8   1         72.16         96.37        63.33 o                         
 -18   8   1         33.92          2.24        55.93 o                         
 -16   8   1         34.54        108.70        57.91 o                         
 -14   8   1         37.54         17.06        50.29 o                         
 -12   8   1        479.46        436.67        68.50 o                         
 -10   8   1         23.41         -7.44        46.66 o                         
  -8   8   1         23.22          4.04        48.99 o                         
  -6   8   1         34.30        140.31        72.04 o                         
  -4   8   1          0.84         27.43        44.18 o                         
  -2   8   1         42.46         32.29        46.24 o                         
   0   8   1        878.29        613.18        69.95 o                         
   2   8   1        171.00        158.91        50.58 o                         
   4   8   1         30.30        -44.14        52.85 o                         
   6   8   1         29.75          5.25        65.78 o                         
   8   8   1        291.96        276.60        64.00 o                         
  10   8   1         17.84        -27.64        45.89 o                         
  12   8   1         29.96         33.81        51.37 o                         
  14   8   1          7.15         -9.76        54.52 o                         
  16   8   1         57.04         47.23       108.15 o                         
  18   8   1         45.67         51.87        56.62 o                         
  20   8   1          1.37        -54.87        54.87 o                         
 -15   9   1          7.82          0.85        65.95 o                         
 -13   9   1        164.26        167.08        79.18 o                         
 -11   9   1         63.59         83.46        73.38 o                         
  -9   9   1         25.16         -9.95        68.02 o                         
  -7   9   1        101.20        224.24        75.85 o                         
  -5   9   1        499.65        389.67        83.38 o                         
  -3   9   1          8.96        -13.64       111.13 o                         
  -1   9   1        283.32        253.42        65.86 o                         
   1   9   1        270.30        206.10        73.36 o                         
   3   9   1         79.31        118.04        64.03 o                         
   5   9   1        168.32         34.24        61.81 o                         
   7   9   1          3.68         -6.77        62.77 o                         
   9   9   1        163.62        178.18        76.94 o                         
  11   9   1        157.74        164.05        78.48 o                         
  13   9   1         29.68         87.72        61.74 o                         
 -36   0   2         32.13        -49.44        67.98 o                         
 -34   0   2        742.79        782.62       110.69 o                         
 -32   0   2        844.75        925.38       194.59 o                         
 -30   0   2        109.23        219.47        74.61 o                         
 -28   0   2       1049.24       1012.31       110.99 o                         
 -26   0   2       1988.72       2145.34       147.80 o                         
 -24   0   2        691.33        611.73        56.09 o                         
 -22   0   2       8629.81       7969.14       165.95 o                         
 -20   0   2      11570.73      10958.50       197.32 o                         
 -18   0   2       6473.90       6547.93       182.65 o                         
 -16   0   2       9067.92       9412.76       165.48 o                         
 -14   0   2        134.34        209.74        27.49 o                         
 -12   0   2      87348.83      92493.31      1137.93 o                         
 -10   0   2      51565.92      49101.43       617.62 o                         
  -8   0   2      30247.25      29533.40       379.26 o                         
  -6   0   2      62231.82      65329.49       795.53 o                         
  -4   0   2      62141.20      71173.12       746.90 o                         
  -2   0   2       3014.13       3399.06        37.62 o                         
   0   0   2      85668.73      78873.32      1107.25 o                         
   2   0   2       1618.05       1695.80        29.45 o                         
   4   0   2      15137.65      15190.73       200.54 o                         
   6   0   2        347.45        311.31        62.45 o                         
   8   0   2      45917.09      50443.58       632.37 o                         
  10   0   2      16894.79      17955.27       254.69 o                         
  12   0   2      10796.79      10143.17       166.10 o                         
  14   0   2        197.98        283.46        30.58 o                         
  16   0   2        212.20        240.45        31.45 o                         
  18   0   2        519.70        449.64        43.27 o                         
  20   0   2       5811.29       6081.07       138.31 o                         
  22   0   2        316.83        460.98        73.06 o                         
  24   0   2       1013.61       1140.96       106.17 o                         
  26   0   2        381.05        268.32        72.35 o                         
  28   0   2        378.12        200.96        72.97 o                         
  30   0   2        175.64        246.25        78.30 o                         
  32   0   2        529.26        538.57       102.06 o                         
  34   0   2        762.93       1121.48       228.65 o                         
 -35   1   2         14.06        165.68        71.26 o                         
 -33   1   2          1.92         87.43        48.34 o                         
 -31   1   2         16.91         44.02        43.83 o                         
 -29   1   2         29.02         59.43        40.89 o                         
 -27   1   2         11.05         -2.25        38.24 o                         
 -25   1   2        149.48        182.93        34.35 o                         
 -23   1   2        386.55        385.91        55.43 o                         
 -21   1   2         32.55         25.70        18.29 o                         
 -19   1   2         43.77         40.75        17.65 o                         
 -17   1   2         33.24         57.06        19.25 o                         
 -15   1   2          1.37         -1.21        12.27 o                         
 -13   1   2        365.45        406.15        24.39 o                         
 -11   1   2        205.57        248.20        24.91 o                         
  -9   1   2       8097.21       8199.08        82.14 o                         
  -7   1   2      13278.13      13240.59       118.66 o                         
  -5   1   2       5288.39       5233.14        53.01 o                         
  -3   1   2        287.51        198.62         9.59 o                         
  -1   1   2        484.50        631.03        11.95 o                         
   1   1   2       1392.98       1070.07        15.07 o                         
   3   1   2        355.96        312.95         7.80 o                         
   5   1   2         77.91         21.73        10.54 o                         
   7   1   2        158.50        149.89        17.57 o                         
   9   1   2          7.29         -7.90        11.63 o                         
  11   1   2        206.29        221.09        16.95 o                         
  13   1   2        239.20        275.06        20.19 o                         
  15   1   2        962.98        940.50        34.90 o                         
  17   1   2        313.34        357.16        26.67 o                         
  19   1   2        444.06        391.58        29.67 o                         
  21   1   2         33.96         32.60        24.83 o                         
  23   1   2         98.38        275.71        38.17 o                         
  25   1   2         72.26         34.58        30.82 o                         
  27   1   2          0.36         -0.30        35.13 o                         
  29   1   2         59.26         87.37        45.15 o                         
  31   1   2         11.93        -12.63        52.80 o                         
  33   1   2          9.21         81.34        62.31 o                         
  35   1   2          5.84         -9.21       101.19 o                         
 -36   2   2        773.67        773.47       128.08 o                         
 -34   2   2       1440.17       1966.41       299.72 o                         
 -32   2   2       2223.17       2417.03       151.90 o                         
 -30   2   2       1083.04        980.27        83.58 o                         
 -28   2   2       2106.26       2328.65       114.35 o                         
 -26   2   2       2840.20       2957.89        94.15 o                         
 -24   2   2        805.48        773.36        55.07 o                         
 -22   2   2       6233.07       6597.90       122.70 o                         
 -20   2   2       4237.07       4271.80        91.09 o                         
 -18   2   2        803.06        847.06        46.58 o                         
 -16   2   2       1038.06       1058.22        47.04 o                         
 -14   2   2        327.48        343.43        46.38 o                         
 -12   2   2       7271.00       8514.66       117.34 o                         
 -10   2   2         88.39         79.02        16.15 o                         
  -6   2   2        119.00        159.27        13.57 o                         
  -4   2   2      94169.81     102765.66       879.65 o                         
  -2   2   2       2004.72       1918.92        32.44 o                         
   0   2   2     133420.38     146156.17      1240.47 o                         
   2   2   2      11653.65      13209.84       118.12 o                         
   6   2   2      23716.21      24323.53       227.33 o                         
   8   2   2       7491.07       6524.24        78.02 o                         
  10   2   2      13937.41      14047.69       181.15 o                         
  12   2   2      11587.98      11134.37       145.31 o                         
  14   2   2      14477.20      14427.97       183.18 o                         
  16   2   2       7080.22       6801.72       112.68 o                         
  18   2   2       2582.17       2722.90        71.42 o                         
  20   2   2       9867.30       9981.28       211.81 o                         
  22   2   2       8252.11       8164.17       142.73 o                         
  24   2   2       1624.84       1606.17        78.18 o                         
  26   2   2       3202.49       3162.73       112.25 o                         
  28   2   2       1805.90       1923.32       110.15 o                         
  30   2   2        950.13        870.76        96.55 o                         
  32   2   2        520.35        668.33       112.38 o                         
  34   2   2       1390.00       1527.29       134.10 o                         
 -35   3   2        110.85        165.88        81.70 o                         
 -33   3   2         51.34        245.48        92.53 o                         
 -31   3   2         10.24        -43.16        43.16 o                         
 -29   3   2         44.07        154.67        50.51 o                         
 -27   3   2         18.79        122.74        45.24 o                         
 -25   3   2         88.79        195.08        46.83 o                         
 -23   3   2        192.61        236.84        37.53 o                         
 -21   3   2          8.30          6.28        24.24 o                         
 -19   3   2          8.39        -20.10        31.21 o                         
 -17   3   2         10.88          3.76        19.05 o                         
 -15   3   2          3.72          4.02        18.19 o                         
 -13   3   2       1218.40       1202.80        46.61 o                         
 -11   3   2         48.24         54.37        14.39 o                         
  -9   3   2         41.70         33.33        13.82 o                         
  -7   3   2       3179.91       2945.00        49.53 o                         
  -5   3   2        253.40        371.24        21.07 o                         
  -3   3   2         48.83         28.79        12.43 o                         
  -1   3   2        279.81        243.91        18.31 o                         
   1   3   2          1.05        -14.74        14.74 o                         
   3   3   2       2955.28       2724.78        63.87 o                         
   5   3   2       5683.84       5802.63        86.79 o                         
   7   3   2        180.32        229.95        30.56 o                         
   9   3   2       1329.68       1447.90        57.05 o                         
  11   3   2        107.90         80.33        18.08 o                         
  13   3   2         46.32         46.13        18.98 o                         
  15   3   2        278.56        362.20        31.04 o                         
  17   3   2        478.34        565.03        57.89 o                         
  19   3   2          4.25        -11.15        29.76 o                         
  21   3   2        397.09        516.80        54.02 o                         
  23   3   2        542.24        717.24        65.94 o                         
  25   3   2          9.02        -11.31        42.74 o                         
  27   3   2         64.22         79.69        46.82 o                         
  29   3   2         33.07         53.79        46.93 o                         
  31   3   2         32.16          9.35        62.40 o                         
  33   3   2        126.39        142.98        71.52 o                         
 -32   4   2        344.94        287.75        67.58 o                         
 -30   4   2        179.44        136.96        56.30 o                         
 -28   4   2        683.32        590.44        70.90 o                         
 -26   4   2        352.83        436.77        64.75 o                         
 -24   4   2        698.12        819.08        73.45 o                         
 -22   4   2       1676.88       1831.24       109.89 o                         
 -20   4   2       2748.10       2342.28       147.13 o                         
 -18   4   2       2910.23       2765.45        93.02 o                         
 -16   4   2        965.78       1151.28        62.92 o                         
 -14   4   2       5518.64       4872.37        92.60 o                         
 -12   4   2      13906.52      13890.54       157.05 o                         
 -10   4   2       9042.75       9020.31       113.81 o                         
  -8   4   2       4076.01       3678.04        62.92 o                         
  -6   4   2       3700.57       4049.67        66.88 o                         
  -4   4   2       1631.58       1977.91        45.17 o                         
  -2   4   2      24154.36      24533.13       245.43 o                         
   0   4   2      40498.68      42699.70       436.18 o                         
   2   4   2       3050.82       2734.83        51.81 o                         
   4   4   2        434.53        377.91        35.61 o                         
   6   4   2       5529.98       5532.00        92.49 o                         
   8   4   2         27.89         25.80        18.65 o                         
  10   4   2       7132.22       6742.95       140.71 o                         
  12   4   2       1857.56       1849.42        75.38 o                         
  14   4   2       1118.20       1028.92        65.70 o                         
  16   4   2        207.45        192.47        44.56 o                         
  18   4   2         32.00        -29.75        29.75 o                         
  20   4   2        125.42         54.15        39.88 o                         
  22   4   2       1784.74       1701.93       105.70 o                         
  24   4   2         19.52         14.03        42.52 o                         
  26   4   2        395.89        513.26        69.23 o                         
  28   4   2        639.54        833.57       114.80 o                         
  30   4   2         14.46          3.68        55.14 o                         
  32   4   2         74.30         58.19        57.13 o                         
 -31   5   2         13.29         -2.42        55.96 o                         
 -29   5   2          2.66        -38.73        51.16 o                         
 -27   5   2         58.67        116.08        53.15 o                         
 -25   5   2         44.78        143.30        52.19 o                         
 -23   5   2        129.20        266.55        86.52 o                         
 -21   5   2         28.29        102.13        45.03 o                         
 -19   5   2         82.69        116.58        43.40 o                         
 -17   5   2        476.72        532.89        56.50 o                         
 -15   5   2        551.48        477.23        51.01 o                         
 -13   5   2        103.68        133.30        50.62 o                         
 -11   5   2        615.19        710.42        36.72 o                         
  -9   5   2         79.80         51.62        20.81 o                         
  -7   5   2        591.68        610.34        35.72 o                         
  -5   5   2       6251.27       5751.61        90.40 o                         
  -3   5   2       1099.86       1085.94        52.27 o                         
  -1   5   2          9.47        -27.17        27.17 o                         
   1   5   2        491.47        502.47        41.29 o                         
   3   5   2        815.88        830.80        38.64 o                         
   5   5   2        767.05        689.59        33.28 o                         
   7   5   2        280.72        354.77        34.47 o                         
   9   5   2        132.45        133.03        26.63 o                         
  11   5   2        164.69        160.54        38.36 o                         
  13   5   2         17.58         26.31        31.87 o                         
  15   5   2         36.43         61.81        36.80 o                         
  17   5   2         41.44         12.58        38.61 o                         
  19   5   2         55.50         88.33        47.87 o                         
  21   5   2         62.36         32.78        44.82 o                         
  23   5   2        684.17        625.38        74.18 o                         
  25   5   2         97.20        107.75        53.19 o                         
  27   5   2          7.07        -46.01        52.89 o                         
  29   5   2         19.06          0.53        55.28 o                         
 -28   6   2        667.98        752.88        87.57 o                         
 -26   6   2          3.78         34.58        54.41 o                         
 -24   6   2        220.89        277.22        61.77 o                         
 -22   6   2        265.12        162.73        54.26 o                         
 -20   6   2        846.80        933.22       110.96 o                         
 -18   6   2        355.78        214.23        51.86 o                         
 -16   6   2         49.78         18.17        40.93 o                         
 -14   6   2         27.29         17.11        34.31 o                         
 -12   6   2       1168.31       1365.17        81.60 o                         
 -10   6   2        156.54         58.46        38.80 o                         
  -8   6   2       1266.17       1259.87        62.25 o                         
  -6   6   2         16.75         54.90        25.69 o                         
  -4   6   2          8.07        -12.58        24.37 o                         
  -2   6   2        716.68        718.57        44.00 o                         
   0   6   2       3927.09       3753.80       108.09 o                         
   2   6   2         60.74         46.12        23.66 o                         
   4   6   2        360.24        356.57        47.09 o                         
   6   6   2        157.10        183.33        33.94 o                         
   8   6   2       1401.82       1446.24        68.14 o                         
  10   6   2        851.03        940.03        71.43 o                         
  12   6   2       3067.48       3359.35       112.11 o                         
  14   6   2        385.98        478.81        84.96 o                         
  16   6   2        488.24        430.69        59.13 o                         
  18   6   2        166.35        202.13        53.17 o                         
  20   6   2        586.35        870.06        84.31 o                         
  22   6   2        904.80        928.89        88.05 o                         
  24   6   2        270.10        295.71        68.03 o                         
  26   6   2        202.19        254.52        66.62 o                         
 -25   7   2         72.44        159.97        62.94 o                         
 -23   7   2         68.21         42.87        53.94 o                         
 -21   7   2          2.39         46.21        51.56 o                         
 -19   7   2          1.01        -66.45        66.45 o                         
 -17   7   2        146.49        193.16        54.90 o                         
 -15   7   2         49.38         29.07        52.18 o                         
 -13   7   2          4.35         -6.92        40.88 o                         
 -11   7   2          1.02        -13.52        41.45 o                         
  -9   7   2         35.41        -11.67        36.93 o                         
  -7   7   2         99.37         80.88        35.26 o                         
  -5   7   2        543.84        637.86        51.83 o                         
  -3   7   2        123.37        122.34        36.27 o                         
  -1   7   2         22.53         -1.65        31.02 o                         
   1   7   2          0.94        -30.02        30.02 o                         
   3   7   2          1.36        -18.99        30.24 o                         
   5   7   2         41.48         44.14        35.33 o                         
   7   7   2          2.31         22.93        40.36 o                         
   9   7   2        211.11        295.85        59.09 o                         
  11   7   2        172.06         21.32        44.78 o                         
  13   7   2        154.17        165.34        53.30 o                         
  15   7   2        428.84        431.31        65.27 o                         
  17   7   2         45.60         26.46        51.52 o                         
  19   7   2         61.24        159.63        58.58 o                         
  21   7   2        118.21        108.25        59.71 o                         
  23   7   2        514.35        599.03        84.95 o                         
 -20   8   2        270.57        252.34        69.19 o                         
 -18   8   2        379.52        390.29       104.97 o                         
 -16   8   2         12.69         -2.76        57.66 o                         
 -14   8   2         12.41         95.06        54.88 o                         
 -12   8   2        363.98        407.80        66.36 o                         
 -10   8   2        361.92        379.06        62.94 o                         
  -8   8   2        791.83        859.54        78.56 o                         
  -6   8   2          3.12        -25.52        53.74 o                         
  -4   8   2          4.13        -10.18        43.55 o                         
  -2   8   2        161.43        227.02        53.94 o                         
   0   8   2       1637.49       1414.33       124.21 o                         
   2   8   2        156.32        104.36        51.76 o                         
   4   8   2         43.50         60.71        45.72 o                         
   6   8   2        123.79         93.72        51.35 o                         
   8   8   2        379.23        415.82        67.12 o                         
  10   8   2         22.11         16.56        49.35 o                         
  12   8   2        282.08        308.24        64.49 o                         
  14   8   2         16.22         47.73        55.10 o                         
  16   8   2         61.63        -16.55        55.97 o                         
  18   8   2         72.55         59.79        61.33 o                         
  20   8   2          2.79         54.87        63.54 o                         
 -15   9   2          4.93         34.22        72.70 o                         
 -13   9   2        298.96        355.82        88.72 o                         
 -11   9   2          7.56        -26.29        63.54 o                         
  -9   9   2          8.43         75.51        71.96 o                         
  -7   9   2        188.36        165.01        85.28 o                         
  -5   9   2        242.13         75.89       101.64 o                         
  -3   9   2          1.57          2.85        63.47 o                         
  -1   9   2        182.69        190.33        60.61 o                         
   1   9   2         18.82         64.78        71.60 o                         
   3   9   2         80.59         46.96        65.05 o                         
   5   9   2        196.37        212.57        76.40 o                         
   7   9   2         11.47         -9.45        64.78 o                         
   9   9   2         12.39        -37.87        66.35 o                         
  11   9   2         14.89         93.08        59.88 o                         
  13   9   2         23.26         61.72        59.08 o                         
 -35   1   3       2541.52       2675.01       209.26 o                         
 -33   1   3        714.83        527.90        70.47 o                         
 -31   1   3        100.96         90.28        44.61 o                         
 -29   1   3       1663.11       1800.29       122.65 o                         
 -27   1   3       3177.15       2924.07       123.46 o                         
 -25   1   3       5310.72       4699.73       109.80 o                         
 -23   1   3       2330.89       2350.69        96.88 o                         
 -21   1   3       1533.08       1524.28        97.24 o                         
 -19   1   3       7663.89       7520.00       121.71 o                         
 -17   1   3       3590.55       3678.60        86.35 o                         
 -15   1   3        944.42       1164.35        57.17 o                         
 -13   1   3      13346.18      12815.90       152.26 o                         
 -11   1   3       9405.78       9579.81       121.02 o                         
  -9   1   3      21623.11      22612.57       213.65 o                         
  -7   1   3      36526.44      40072.72       355.04 o                         
  -5   1   3      17946.60      20044.74       184.30 o                         
  -3   1   3       7583.52       8571.63        78.30 o                         
  -1   1   3       1769.62       1744.04        21.92 o                         
   1   1   3     123897.50     126554.18       994.18 o                         
   3   1   3      17197.91      17216.45       137.12 o                         
   5   1   3      36381.60      39210.47       345.81 o                         
   7   1   3       8414.49       8222.87        91.67 o                         
   9   1   3        238.39        152.75        14.20 o                         
  11   1   3       8442.93       9334.37       109.47 o                         
  13   1   3       4359.06       4143.78        70.00 o                         
  15   1   3       9266.46       8864.06       113.84 o                         
  17   1   3       9087.56       9451.56       123.45 o                         
  19   1   3       7649.20       7285.52       107.16 o                         
  21   1   3       4506.41       3916.36       109.53 o                         
  23   1   3      11052.18      10607.56       169.58 o                         
  25   1   3        530.90        489.02        47.01 o                         
  27   1   3        933.37        876.93        72.60 o                         
  29   1   3        844.27        798.86        90.66 o                         
  31   1   3        135.03         39.84        58.20 o                         
  33   1   3       2023.86       2070.60       163.34 o                         
 -36   2   3          1.33        160.41        70.51 o                         
 -34   2   3         25.22        109.29        67.83 o                         
 -32   2   3         43.21        110.66        60.46 o                         
 -30   2   3          5.73          0.39        40.68 o                         
 -28   2   3         20.49         43.88        33.61 o                         
 -26   2   3        242.30        311.73        44.77 o                         
 -24   2   3         57.62         22.08        28.74 o                         
 -22   2   3         32.62         33.45        26.45 o                         
 -20   2   3         37.01         33.94        22.81 o                         
 -18   2   3         16.55          8.90        19.86 o                         
 -16   2   3        800.49        843.00        44.19 o                         
 -14   2   3       1282.42       1214.02        45.58 o                         
 -12   2   3        357.54        361.39        16.48 o                         
 -10   2   3       4890.54       4671.31        57.21 o                         
  -8   2   3        103.05         83.05        15.55 o                         
  -6   2   3      10045.03       8701.16        95.85 o                         
  -4   2   3          3.43         -0.96         8.16 o                         
  -2   2   3       1223.93       1219.17        26.31 o                         
   0   2   3        421.86        432.08        17.33 o                         
   2   2   3       8136.93       7886.46        97.80 o                         
   4   2   3       2080.50       2111.87        41.17 o                         
   6   2   3       3399.54       3381.66        68.28 o                         
   8   2   3        382.19        383.84        17.15 o                         
  10   2   3       1661.39       1512.55        79.43 o                         
  12   2   3       1941.06       1652.70        45.82 o                         
  14   2   3       1126.93       1165.43        47.03 o                         
  16   2   3         51.70         50.70        22.38 o                         
  18   2   3        147.76        225.44        31.26 o                         
  20   2   3         98.18        131.47        30.07 o                         
  22   2   3          1.64         81.91        30.15 o                         
  24   2   3          0.36         72.66        41.05 o                         
  26   2   3        323.63        272.41        53.15 o                         
  28   2   3         56.38        118.64        51.84 o                         
  30   2   3          4.81        -22.41        57.02 o                         
  32   2   3         22.21         21.90        58.32 o                         
 -35   3   3       1207.25       1477.37       202.96 o                         
 -33   3   3       1287.86       1151.75       111.35 o                         
 -31   3   3        161.38         77.26        57.09 o                         
 -29   3   3       1021.47       1172.95        87.30 o                         
 -27   3   3       2479.75       2711.68       117.90 o                         
 -25   3   3       2457.02       2593.51       101.23 o                         
 -23   3   3        826.22       1100.26        68.71 o                         
 -21   3   3       1400.32       1288.63        74.19 o                         
 -19   3   3       1056.79       1127.61        92.23 o                         
 -17   3   3       3032.07       2650.12        70.53 o                         
 -15   3   3       1227.63       1394.89        51.17 o                         
 -13   3   3        339.19        352.68        29.75 o                         
 -11   3   3        145.11         95.18        14.72 o                         
  -9   3   3        937.12        945.64        45.49 o                         
  -7   3   3       2764.42       2840.38        49.56 o                         
  -5   3   3       5661.37       5041.48        69.70 o                         
  -3   3   3        684.76        445.36        30.86 o                         
  -1   3   3       8807.55       9050.25       103.97 o                         
   1   3   3      26057.26      27896.91       263.35 o                         
   3   3   3      30482.38      31291.17       266.61 o                         
   5   3   3       1942.15       1872.30        45.62 o                         
   7   3   3         29.82         64.65        22.22 o                         
   9   3   3       3879.86       3282.12        49.60 o                         
  11   3   3       7449.53       8149.25       144.60 o                         
  13   3   3       3253.03       3003.06        63.53 o                         
  15   3   3      15883.90      14554.14       189.62 o                         
  17   3   3       4166.89       4367.61        90.68 o                         
  19   3   3        498.46        772.56        64.04 o                         
  21   3   3       2178.25       2210.06       102.77 o                         
  23   3   3       7954.15       8281.09       179.96 o                         
  25   3   3       1078.91       1174.51        88.03 o                         
  27   3   3        913.23       1206.42       147.62 o                         
  29   3   3        132.23        147.33        53.75 o                         
  31   3   3        242.29        194.03        75.59 o                         
 -32   4   3          3.42         -3.16        50.48 o                         
 -30   4   3          5.49         24.17        47.93 o                         
 -28   4   3         65.18         68.12        62.22 o                         
 -26   4   3         55.62         90.97        59.49 o                         
 -24   4   3         88.91        231.70        48.83 o                         
 -22   4   3        170.80        278.51        49.07 o                         
 -20   4   3        267.51        460.22        59.54 o                         
 -18   4   3       1061.06       1112.02        54.81 o                         
 -16   4   3        369.74        250.36        42.66 o                         
 -14   4   3        160.09        186.57        40.67 o                         
 -12   4   3        734.41        859.76        35.81 o                         
 -10   4   3       1193.45       1003.48        36.81 o                         
  -8   4   3       1666.38       1383.52        40.30 o                         
  -6   4   3         35.57         36.34        16.12 o                         
  -4   4   3        210.47        254.97        28.79 o                         
  -2   4   3       3070.90       2687.82        59.19 o                         
   0   4   3       1769.19       1731.71        44.43 o                         
   2   4   3         11.15         13.80        13.74 o                         
   4   4   3        389.11        376.40        20.28 o                         
   6   4   3          3.52        -15.84        15.84 o                         
   8   4   3        839.70        869.46        53.44 o                         
  10   4   3         49.60         40.83        16.60 o                         
  12   4   3        135.70        130.55        35.23 o                         
  14   4   3         21.99          1.72        29.55 o                         
  16   4   3         95.73         61.00        37.00 o                         
  18   4   3        498.80        585.64        62.66 o                         
  20   4   3         99.73        100.26        44.82 o                         
  22   4   3        122.97        168.03        50.84 o                         
  24   4   3          0.88         18.22        45.25 o                         
  26   4   3          0.84         53.10        50.84 o                         
  28   4   3         81.19        131.08        56.56 o                         
  30   4   3         70.14         39.50        58.05 o                         
 -31   5   3        225.41        296.48        70.44 o                         
 -29   5   3          6.73         34.99        53.70 o                         
 -27   5   3       1296.55       1120.70        90.30 o                         
 -25   5   3        572.95        440.42        63.71 o                         
 -23   5   3        699.74        795.97        74.48 o                         
 -21   5   3        591.91        570.76        76.26 o                         
 -19   5   3       2923.75       3058.85       105.43 o                         
 -17   5   3       1110.59        984.23        69.19 o                         
 -15   5   3       1428.94       1480.10        85.57 o                         
 -13   5   3       1040.93       1034.78        50.50 o                         
 -11   5   3       8653.36       8495.43       123.64 o                         
  -9   5   3       1763.38       1797.42        54.70 o                         
  -7   5   3       6606.80       6321.12        96.87 o                         
  -5   5   3       3681.93       4116.58        75.76 o                         
  -3   5   3        778.45        730.94        42.15 o                         
  -1   5   3        922.06        927.19        51.95 o                         
   1   5   3       2632.15       2986.60        62.31 o                         
   3   5   3       2085.23       1920.82        48.02 o                         
   5   5   3       3276.38       3151.81        74.80 o                         
   7   5   3        315.48        402.19        53.14 o                         
   9   5   3        448.21        329.50        42.00 o                         
  11   5   3        179.65        171.95        88.08 o                         
  13   5   3        507.53        393.46        49.20 o                         
  15   5   3       2303.05       2232.71       140.00 o                         
  17   5   3         15.78         -0.19        49.50 o                         
  19   5   3        847.86        797.45        74.82 o                         
  21   5   3        319.93        325.99        59.76 o                         
  23   5   3       2592.17       2681.02       189.99 o                         
  25   5   3        225.78        225.19        61.81 o                         
  27   5   3         99.51         24.83        58.07 o                         
  29   5   3         29.80        108.19        64.78 o                         
 -28   6   3         40.25         93.34        60.10 o                         
 -26   6   3         11.49          9.71        51.66 o                         
 -24   6   3         41.62         71.73        51.68 o                         
 -22   6   3         37.83        -25.02        48.53 o                         
 -20   6   3        390.41        412.36        60.84 o                         
 -18   6   3        207.08        156.27        47.91 o                         
 -16   6   3         58.85         28.72        38.19 o                         
 -14   6   3          1.17         31.42        38.18 o                         
 -12   6   3        249.92        326.08        50.70 o                         
 -10   6   3          7.37         32.88        26.72 o                         
  -8   6   3       1270.42       1290.49        56.43 o                         
  -6   6   3       1904.66       1914.30        93.60 o                         
  -4   6   3        497.92        429.83        36.53 o                         
  -2   6   3        708.95        686.37        42.54 o                         
   0   6   3        866.94        717.72        43.17 o                         
   2   6   3         79.43         86.81        30.10 o                         
   4   6   3         27.77         22.68        27.90 o                         
   6   6   3        403.34        418.99        43.60 o                         
   8   6   3        965.57        837.77        78.23 o                         
  10   6   3        296.33        284.62        48.28 o                         
  12   6   3         73.48        225.61        61.10 o                         
  14   6   3         43.81         38.24        43.97 o                         
  16   6   3        267.09        184.91        50.87 o                         
  18   6   3        295.05        301.30        58.04 o                         
  20   6   3        257.87        335.64        60.45 o                         
  22   6   3        367.12        653.05        77.95 o                         
  24   6   3         33.00         26.53        53.24 o                         
  26   6   3         14.98         75.32        84.51 o                         
 -25   7   3         56.02         76.92        62.15 o                         
 -23   7   3        112.05         43.88        57.13 o                         
 -21   7   3        243.83        326.40        65.04 o                         
 -19   7   3        125.77        230.17        56.16 o                         
 -17   7   3         17.33         65.60        47.57 o                         
 -15   7   3         10.14          2.56        43.25 o                         
 -13   7   3        272.54        361.19        67.12 o                         
 -11   7   3        230.26        118.58        44.08 o                         
  -9   7   3        181.95        179.62        47.88 o                         
  -7   7   3       1318.03       1378.78        75.16 o                         
  -5   7   3        120.46        124.26        36.39 o                         
  -3   7   3        641.00        635.46        54.73 o                         
  -1   7   3        179.97        185.88        39.19 o                         
   1   7   3        521.11        490.30        50.03 o                         
   3   7   3        232.00        203.34        39.61 o                         
   5   7   3        900.09        970.84        63.28 o                         
   7   7   3         56.08        -30.06        40.76 o                         
   9   7   3        911.49        701.45        69.18 o                         
  11   7   3        237.09        144.34        52.40 o                         
  13   7   3        475.61        554.44        68.89 o                         
  15   7   3       2036.27       1813.22       110.20 o                         
  17   7   3        416.15        501.70        69.88 o                         
  19   7   3        172.02        167.21        79.83 o                         
  21   7   3        337.14        254.35        84.74 o                         
  23   7   3       1267.05       1156.33       106.81 o                         
 -22   8   3         20.75         31.37        76.36 o                         
 -20   8   3         65.04         89.97        71.80 o                         
 -18   8   3        179.10        218.74        61.03 o                         
 -16   8   3         26.11         63.00        54.96 o                         
 -14   8   3          1.10        -13.72        90.98 o                         
 -12   8   3         48.55        -26.16        45.74 o                         
 -10   8   3        415.87        432.80        63.84 o                         
  -8   8   3        418.53        425.60       111.26 o                         
  -6   8   3          4.87         17.21        54.27 o                         
  -4   8   3          2.34         21.02        59.32 o                         
  -2   8   3         68.78         21.57        45.80 o                         
   0   8   3         76.86         52.25        47.22 o                         
   2   8   3          0.63         -4.16        43.07 o                         
   4   8   3         36.35         69.11        50.84 o                         
   6   8   3         26.11        -25.89        43.18 o                         
   8   8   3         10.69         30.20        46.66 o                         
  10   8   3        168.98        122.96        54.57 o                         
  12   8   3        272.11        334.29        65.11 o                         
  14   8   3         36.91         37.90        55.68 o                         
  16   8   3          3.47         44.10        55.46 o                         
  18   8   3         47.46         60.43        61.36 o                         
 -15   9   3         13.17         67.89        70.65 o                         
 -13   9   3        674.51        721.63       100.30 o                         
 -11   9   3        130.92         68.06        70.11 o                         
  -9   9   3         38.04          1.16        67.46 o                         
  -7   9   3        116.83         34.72        63.61 o                         
  -5   9   3        205.69        328.73        77.56 o                         
  -3   9   3         22.00        121.42        65.18 o                         
  -1   9   3        409.94        203.17        80.95 o                         
   1   9   3         47.17        185.46        70.11 o                         
   3   9   3        150.45         83.29        71.79 o                         
   5   9   3         27.08         10.86        63.84 o                         
   7   9   3         37.85          4.60        67.48 o                         
   9   9   3          0.63          4.14        66.75 o                         
  11   9   3         18.58         32.33        60.00 o                         
  13   9   3         34.67        107.84        86.74 o                         
 -36   0   4         57.67         67.08        74.11 o                         
 -34   0   4        806.21       1034.62       124.31 o                         
 -32   0   4       1375.35       1369.78       182.30 o                         
 -30   0   4        733.37        581.93        91.59 o                         
 -28   0   4       1672.53       1889.72       143.86 o                         
 -26   0   4       9189.02       7815.97       188.59 o                         
 -24   0   4       1612.94       1686.83       127.43 o                         
 -22   0   4       7024.80       7452.19       169.67 o                         
 -20   0   4      12717.54      13298.52       227.07 o                         
 -18   0   4       8332.27       8575.86       160.79 o                         
 -16   0   4      10200.76       9548.40       167.51 o                         
 -14   0   4      14085.43      12956.07       203.11 o                         
 -12   0   4     104626.66     114444.13      1396.90 o                         
 -10   0   4      96383.99      95396.32      1163.92 o                         
  -8   0   4      79061.28      83598.59      1017.63 o                         
  -6   0   4        582.03        751.64        26.90 o                         
  -4   0   4      15352.28      18673.48       204.45 o                         
  -2   0   4      78782.31      81657.73       852.01 o                         
   0   0   4     146604.27     153397.05      1598.27 o                         
   2   0   4      26689.24      26513.15       336.57 o                         
   4   0   4      14368.34      15365.95       210.37 o                         
   6   0   4        427.72        531.90        31.09 o                         
   8   0   4       1075.69       1082.62        41.46 o                         
  10   0   4        998.94        893.03       114.39 o                         
  12   0   4       1241.79       1381.93        51.37 o                         
  14   0   4       1275.34       1127.68        52.05 o                         
  16   0   4       5247.48       4632.61       110.60 o                         
  18   0   4        227.14        207.22        35.69 o                         
  20   0   4       2726.66       2544.22        88.55 o                         
  22   0   4        230.10        180.43        42.28 o                         
  24   0   4       1715.34       1560.77       309.76 o                         
  26   0   4       2064.27       2093.54       235.53 o                         
  28   0   4       3071.95       3628.63       205.40 o                         
  30   0   4        165.48        194.85        79.42 o                         
  32   0   4        577.37        747.76       174.58 o                         
  34   0   4        986.38        852.66       188.48 o                         
 -37   1   4          0.07        -33.93        65.08 o                         
 -35   1   4         53.14        202.84        70.89 o                         
 -33   1   4          5.19          3.69        52.90 o                         
 -31   1   4          4.21        -14.62        38.55 o                         
 -29   1   4         63.86         72.23        42.06 o                         
 -27   1   4        151.78        173.70        36.68 o                         
 -25   1   4          1.79         28.43        28.83 o                         
 -23   1   4         38.46         56.61        25.71 o                         
 -21   1   4         88.62        126.46        22.02 o                         
 -19   1   4        438.83        446.10        29.79 o                         
 -17   1   4        397.63        532.62        30.78 o                         
 -15   1   4         57.17         82.77        15.95 o                         
 -13   1   4        914.62        971.93        57.53 o                         
 -11   1   4        216.17        286.02        24.56 o                         
  -9   1   4      11547.92      11013.41       116.44 o                         
  -7   1   4       1088.50       1322.62        26.60 o                         
  -5   1   4       7851.15       7969.30       104.63 o                         
  -3   1   4       3894.09       3260.04        39.53 o                         
  -1   1   4        417.89        334.85        11.75 o                         
   1   1   4       2014.70       1453.55        22.77 o                         
   3   1   4       1863.11       1737.44        25.82 o                         
   5   1   4       2325.51       2520.12        39.18 o                         
   7   1   4         72.14         47.16        10.31 o                         
   9   1   4        485.96        513.47        28.29 o                         
  11   1   4       2762.25       2556.92        53.89 o                         
  13   1   4         31.63         49.68        15.30 o                         
  15   1   4        716.30        758.27        45.57 o                         
  17   1   4         40.58         52.60        18.66 o                         
  19   1   4        115.12        182.42        25.08 o                         
  21   1   4         12.71         83.24        29.08 o                         
  23   1   4         68.79        167.35        36.19 o                         
  25   1   4        142.77        216.94        39.74 o                         
  27   1   4         30.64        -21.90        37.81 o                         
  29   1   4          0.19        -46.31        46.31 o                         
  31   1   4          0.06        -19.29        57.39 o                         
  33   1   4          0.20         43.47        72.42 o                         
 -36   2   4        615.59        720.29       161.93 o                         
 -34   2   4        884.74        732.68        98.74 o                         
 -32   2   4       1467.66       1360.83       114.09 o                         
 -30   2   4        305.79        429.55        51.80 o                         
 -28   2   4       1220.59       1399.93        76.24 o                         
 -26   2   4       2603.75       2407.85        90.77 o                         
 -24   2   4        334.45        385.81        42.25 o                         
 -22   2   4        211.68        235.55        34.30 o                         
 -20   2   4       2154.84       2186.94        65.23 o                         
 -18   2   4       2457.83       2663.09        65.74 o                         
 -16   2   4       3563.58       3935.16        76.32 o                         
 -14   2   4       1544.67       1855.02        40.08 o                         
 -12   2   4      32835.04      34364.15       322.37 o                         
 -10   2   4       6367.47       6334.86        79.72 o                         
  -8   2   4       1177.09       1327.85        30.43 o                         
  -6   2   4        556.48        723.52        23.52 o                         
  -4   2   4       1248.41       1401.30        29.12 o                         
  -2   2   4      26908.74      28622.86       262.31 o                         
   0   2   4      34148.89      33557.88       279.62 o                         
   2   2   4      16764.14      16413.00       155.18 o                         
   4   2   4       8346.82       8083.32       103.35 o                         
   6   2   4        388.96        359.29        21.82 o                         
   8   2   4      15114.60      15402.89       143.68 o                         
  10   2   4      26175.60      28444.43       248.99 o                         
  12   2   4       7716.82       6923.49        77.99 o                         
  14   2   4      13067.17      13826.87       200.32 o                         
  16   2   4      11850.56      11281.32       160.88 o                         
  18   2   4       5230.65       5243.75       103.33 o                         
  20   2   4       1798.91       1870.59       102.12 o                         
  22   2   4       2838.98       2894.64        84.43 o                         
  24   2   4       2501.95       2387.30       164.08 o                         
  26   2   4       2981.90       2762.29       120.24 o                         
  28   2   4       1566.80       1501.39       121.55 o                         
  30   2   4        422.36        232.69        92.02 o                         
  32   2   4         61.64        151.00        69.20 o                         
 -35   3   4         67.90        209.83        87.46 o                         
 -33   3   4         10.96         18.46        52.20 o                         
 -31   3   4          4.84         39.26        48.91 o                         
 -29   3   4        108.94        261.34        69.80 o                         
 -27   3   4         67.61        196.63        47.39 o                         
 -25   3   4         75.50        104.60        34.75 o                         
 -23   3   4          3.19        -13.58        26.45 o                         
 -21   3   4         19.84         32.56        25.05 o                         
 -19   3   4        411.49        525.95        62.17 o                         
 -17   3   4        758.93        700.49        43.79 o                         
 -15   3   4         16.70         26.33        19.44 o                         
 -13   3   4         51.58         80.28        14.14 o                         
 -11   3   4         26.06         14.60        12.78 o                         
  -9   3   4        583.68        480.31        34.66 o                         
  -7   3   4        273.35        351.95        22.70 o                         
  -5   3   4        956.92        845.22        30.96 o                         
  -3   3   4         43.76         26.66        13.93 o                         
  -1   3   4       2570.79       2554.87        63.22 o                         
   1   3   4       1326.99       1247.35        31.37 o                         
   3   3   4       1217.34       1256.75        38.20 o                         
   5   3   4         19.46         67.59        16.97 o                         
   7   3   4       1558.34       1325.27        40.96 o                         
   9   3   4       1629.52       1445.16        39.82 o                         
  11   3   4       1177.28       1222.07        62.57 o                         
  13   3   4        394.45        389.78        28.03 o                         
  15   3   4        816.42        832.25        59.57 o                         
  17   3   4        133.97        118.68        37.32 o                         
  19   3   4        281.29        279.85        45.57 o                         
  21   3   4         19.97         45.81        39.97 o                         
  23   3   4        566.61        712.08        67.10 o                         
  25   3   4        162.09        121.70        47.04 o                         
  27   3   4         14.81         19.16        46.48 o                         
  29   3   4         24.86         30.42        60.13 o                         
  31   3   4         14.90         50.65        67.12 o                         
 -34   4   4        189.05        211.27        66.87 o                         
 -32   4   4        778.79        957.30        91.41 o                         
 -30   4   4        104.53         63.11        62.28 o                         
 -28   4   4       1698.59       1957.57       139.37 o                         
 -26   4   4       1507.46       1834.00       104.44 o                         
 -24   4   4       1854.09       1635.74       134.24 o                         
 -22   4   4       1177.95       1434.12        86.22 o                         
 -20   4   4       4347.22       4303.59        99.94 o                         
 -18   4   4       5766.94       5612.36       138.21 o                         
 -16   4   4        118.31        150.56        30.52 o                         
 -14   4   4       2668.63       2628.67        53.38 o                         
 -12   4   4      21469.72      22413.08       234.42 o                         
 -10   4   4       9335.90       8999.69       115.78 o                         
  -8   4   4       3185.22       2939.64        57.81 o                         
  -6   4   4       5793.75       6313.93        89.56 o                         
  -4   4   4         59.97          7.44        14.76 o                         
  -2   4   4       9605.42       9699.26       119.28 o                         
   0   4   4      14326.69      15838.37       171.68 o                         
   2   4   4       2385.82       2166.69        45.42 o                         
   4   4   4        798.65       1135.89        45.84 o                         
   6   4   4        657.88        604.04        36.47 o                         
   8   4   4         41.31         23.70        19.05 o                         
  10   4   4        992.89       1124.43        53.13 o                         
  12   4   4        170.30        252.25        57.31 o                         
  14   4   4       1103.88        922.16        76.69 o                         
  16   4   4        782.39        575.56        55.64 o                         
  18   4   4        700.66        758.11        68.06 o                         
  20   4   4        125.20         18.44        84.29 o                         
  22   4   4       1178.27       1077.50        80.48 o                         
  24   4   4        170.20        176.38        55.90 o                         
  26   4   4        989.15        954.76       106.39 o                         
  28   4   4        573.32        557.51        79.73 o                         
  30   4   4        223.45        113.76        61.16 o                         
 -31   5   4         10.61         73.69        57.57 o                         
 -29   5   4         71.13         57.70        53.03 o                         
 -27   5   4        215.05        391.23        64.62 o                         
 -25   5   4        230.92        236.72        55.79 o                         
 -23   5   4        402.37        428.85        80.06 o                         
 -21   5   4        321.96        333.39        57.53 o                         
 -19   5   4        331.64        294.87        49.76 o                         
 -17   5   4         44.24         -1.34        33.18 o                         
 -15   5   4         39.68         90.27        35.25 o                         
 -13   5   4         27.61         -2.56        23.43 o                         
 -11   5   4        849.28        839.85        41.58 o                         
  -9   5   4       2555.41       2368.22        57.75 o                         
  -7   5   4        275.43        239.52        27.68 o                         
  -5   5   4        912.42       1018.50        44.72 o                         
  -3   5   4        403.33        449.48        32.14 o                         
  -1   5   4        753.94        767.29        38.59 o                         
   1   5   4         63.32         56.27        20.43 o                         
   3   5   4       1003.67        975.98        38.21 o                         
   5   5   4        331.59        398.32        35.16 o                         
   7   5   4         28.60         19.58        34.66 o                         
   9   5   4          5.92         18.41        21.42 o                         
  11   5   4         15.55        -28.26        28.26 o                         
  13   5   4         82.62         57.35        36.78 o                         
  15   5   4       1204.12       1248.30        83.10 o                         
  17   5   4         68.72         73.79        42.06 o                         
  19   5   4         41.46         11.35        39.47 o                         
  21   5   4          0.94         50.68        44.92 o                         
  23   5   4         57.57        137.31        63.16 o                         
  25   5   4          4.60         16.22        52.95 o                         
  27   5   4         89.11        180.97        63.87 o                         
  29   5   4          1.23          3.48        57.52 o                         
 -28   6   4         97.22         88.32        61.59 o                         
 -26   6   4        397.21        448.50        71.84 o                         
 -24   6   4        238.91        324.73        63.81 o                         
 -22   6   4         15.17         44.00        45.91 o                         
 -20   6   4        440.47        519.29        65.32 o                         
 -18   6   4        285.78        313.96        54.92 o                         
 -16   6   4        164.97        174.25        47.72 o                         
 -14   6   4         96.08        106.49        40.31 o                         
 -12   6   4       2031.73       2060.30       165.51 o                         
 -10   6   4       1775.98       1702.07        68.89 o                         
  -8   6   4        447.70        581.80        42.38 o                         
  -6   6   4        253.46        283.87        32.10 o                         
  -4   6   4         30.51         -2.42        27.18 o                         
  -2   6   4        540.58        538.03        39.17 o                         
   0   6   4       2388.60       2259.18        62.13 o                         
   2   6   4       1467.67       1640.89        71.10 o                         
   4   6   4       1757.76       1637.27        86.19 o                         
   6   6   4       1168.97       1116.99        60.25 o                         
   8   6   4        407.57        458.49        54.90 o                         
  10   6   4       1114.09       1178.03        79.55 o                         
  12   6   4        837.32        794.83       118.37 o                         
  14   6   4        278.21        364.87        57.85 o                         
  16   6   4       2394.19       2174.06       112.88 o                         
  18   6   4        202.15        183.21        52.72 o                         
  20   6   4        231.70        127.06        55.53 o                         
  22   6   4        827.37        741.19       100.30 o                         
  24   6   4        138.32        142.82        62.42 o                         
  26   6   4        286.82        248.73        72.40 o                         
 -25   7   4         48.49        -64.93        80.28 o                         
 -23   7   4         10.55        -58.08        69.62 o                         
 -21   7   4         54.13         42.14        51.94 o                         
 -19   7   4         12.89         59.28        47.81 o                         
 -17   7   4         40.71         11.96        64.67 o                         
 -15   7   4          6.93          1.27        40.92 o                         
 -13   7   4        159.04        113.30        45.03 o                         
 -11   7   4        142.75        242.10        49.58 o                         
  -9   7   4         29.79         43.74        61.32 o                         
  -7   7   4         75.94        135.56        36.31 o                         
  -5   7   4        197.40        258.13        40.08 o                         
  -3   7   4        141.59        138.36        41.05 o                         
  -1   7   4        133.51        128.71        38.52 o                         
   1   7   4        254.78        311.03        62.83 o                         
   3   7   4        861.54        805.80        58.64 o                         
   5   7   4        917.49        916.67        87.61 o                         
   7   7   4         38.11         43.43        59.09 o                         
   9   7   4        107.91         80.42        47.58 o                         
  11   7   4         50.42          1.41        46.02 o                         
  13   7   4        133.18        103.95        52.43 o                         
  15   7   4        456.16        451.08        73.35 o                         
  17   7   4        210.92        143.00        56.30 o                         
  19   7   4          1.11        -50.06        50.06 o                         
  21   7   4         39.50        122.10        60.51 o                         
  23   7   4        102.26        229.90        71.29 o                         
 -22   8   4         28.78        140.09        65.20 o                         
 -20   8   4        312.40        276.14        68.74 o                         
 -18   8   4        191.67        194.95        60.04 o                         
 -16   8   4          2.10        -13.11        53.04 o                         
 -14   8   4        168.62        250.10        61.18 o                         
 -12   8   4        192.40        137.98        55.45 o                         
 -10   8   4        157.90        185.71        57.77 o                         
  -8   8   4        214.35        282.38        70.73 o                         
  -6   8   4          2.05         25.56        55.73 o                         
  -4   8   4        185.28        173.45        52.73 o                         
  -2   8   4         47.86        118.57        48.53 o                         
   0   8   4        250.08        158.13        51.29 o                         
   2   8   4        143.06        180.46        46.54 o                         
   4   8   4        229.25        156.45        50.97 o                         
   6   8   4          1.55         23.95        49.80 o                         
   8   8   4          2.33         83.41        48.70 o                         
  10   8   4        161.12        172.84        59.38 o                         
  12   8   4        266.81        369.00        82.06 o                         
  14   8   4          2.38        -27.29        54.99 o                         
  16   8   4        189.37        181.90        66.58 o                         
  18   8   4         18.24         11.22        59.39 o                         
 -15   9   4          0.56        -94.00        97.17 o                         
 -13   9   4        223.37        231.07        93.38 o                         
 -11   9   4         26.21        130.76        72.41 o                         
  -9   9   4         57.53         83.78        84.03 o                         
  -7   9   4         29.94          8.54        63.22 o                         
  -5   9   4         58.36         52.27        64.21 o                         
  -3   9   4          6.33        -58.48        59.80 o                         
  -1   9   4        131.96         83.76        66.51 o                         
   1   9   4         15.92         38.76        63.10 o                         
   3   9   4         35.63        -51.71        57.03 o                         
   5   9   4          0.34        124.61        69.13 o                         
   7   9   4          1.48        -53.57        69.80 o                         
   9   9   4          7.82         14.46        98.56 o                         
  11   9   4          4.09        -53.90        53.90 o                         
 -37   1   5        882.54        824.61       160.97 o                         
 -35   1   5        873.86        878.85        86.04 o                         
 -33   1   5        346.68        291.66        57.20 o                         
 -31   1   5        555.54        450.15        60.63 o                         
 -29   1   5       2224.75       2126.44        94.59 o                         
 -27   1   5       4654.54       4152.87       102.59 o                         
 -25   1   5       2888.88       3032.98        84.39 o                         
 -23   1   5       2842.79       3154.53       112.51 o                         
 -21   1   5       5402.66       5367.76        89.33 o                         
 -19   1   5       4323.37       4135.33        80.13 o                         
 -17   1   5       9929.61       9386.17       119.14 o                         
 -15   1   5       8779.68       8642.09       108.43 o                         
 -13   1   5      11096.09      10662.84       122.40 o                         
 -11   1   5      30179.85      33405.48       310.22 o                         
  -9   1   5       4256.17       4848.89        77.88 o                         
  -5   1   5       3514.18       3661.79        45.05 o                         
  -1   1   5       4672.88       4732.97        50.78 o                         
   1   1   5      20539.53      22830.57       210.33 o                         
   3   1   5      20787.84      20429.76       192.63 o                         
   5   1   5      20623.31      22079.17       210.65 o                         
   7   1   5       1047.10       1514.61        35.67 o                         
   9   1   5         69.04         40.04        20.86 o                         
  11   1   5       8878.97       9922.12       119.06 o                         
  13   1   5      11242.56      11440.04       136.43 o                         
  15   1   5      16448.21      15610.48       177.61 o                         
  17   1   5       3579.43       3426.11        68.29 o                         
  19   1   5       4317.90       4450.21        85.65 o                         
  21   1   5       5491.15       5237.50       123.82 o                         
  23   1   5       5845.19       5804.25       120.07 o                         
  25   1   5       2928.00       2946.17       109.19 o                         
  27   1   5        668.35        898.64       114.39 o                         
  29   1   5        140.97         75.20        59.10 o                         
  31   1   5        499.86        545.32        87.98 o                         
  33   1   5       1235.07       1053.42       114.66 o                         
 -36   2   5         42.33        115.37        64.43 o                         
 -34   2   5         11.08         14.29        58.41 o                         
 -32   2   5         29.58         76.50        57.65 o                         
 -30   2   5         17.22         19.52        35.34 o                         
 -28   2   5          9.87         58.44        32.64 o                         
 -26   2   5          1.57        122.99        34.07 o                         
 -24   2   5         24.92        -14.35        25.49 o                         
 -22   2   5        166.96        139.77        28.93 o                         
 -20   2   5        580.41        533.13        33.49 o                         
 -18   2   5          5.31         -9.49        20.84 o                         
 -16   2   5        399.29        422.60        27.87 o                         
 -14   2   5          2.77         -3.53        11.94 o                         
 -12   2   5         53.14         93.99        15.48 o                         
 -10   2   5       1464.16       1367.61        32.24 o                         
  -8   2   5       2507.57       2166.01        39.93 o                         
  -6   2   5        956.01        869.00        36.93 o                         
  -4   2   5          5.87          6.10         9.08 o                         
  -2   2   5      13154.75      11977.76       123.95 o                         
   0   2   5        131.61        195.66        15.07 o                         
   2   2   5       1627.21       1698.62        26.89 o                         
   4   2   5      11780.30      11208.06       135.69 o                         
   6   2   5       2670.07       2469.34        35.05 o                         
   8   2   5        467.04        380.39        19.76 o                         
  10   2   5        288.42        347.17        26.78 o                         
  12   2   5        628.51        531.82        27.29 o                         
  14   2   5         12.70         34.28        15.16 o                         
  16   2   5         59.60         71.92        21.30 o                         
  18   2   5         10.66         27.96        24.91 o                         
  20   2   5        117.86        123.13        31.01 o                         
  22   2   5        765.17        829.54        70.13 o                         
  24   2   5          0.33         -7.35        39.56 o                         
  26   2   5          1.32        107.50        45.70 o                         
  28   2   5         43.34         54.03        97.33 o                         
  30   2   5          0.58        -28.68        56.05 o                         
  32   2   5          0.71          9.17        71.71 o                         
 -35   3   5        367.74        403.05        84.94 o                         
 -33   3   5        252.49        331.61        63.97 o                         
 -31   3   5        384.69        357.76        62.18 o                         
 -29   3   5       1265.54       1224.54        87.12 o                         
 -27   3   5       1792.60       1615.91       103.47 o                         
 -25   3   5       1484.18       1329.81        71.01 o                         
 -23   3   5         51.75         46.45        29.21 o                         
 -21   3   5       1993.86       1864.68        69.42 o                         
 -19   3   5       1950.04       1948.48        83.78 o                         
 -17   3   5        379.55        437.00        60.23 o                         
 -15   3   5       1362.56       1310.40        37.61 o                         
 -13   3   5       4507.57       3954.40        64.68 o                         
 -11   3   5       1804.45       2159.87        73.89 o                         
  -9   3   5       6547.04       6259.34        85.03 o                         
  -7   3   5       6062.12       5180.85        73.97 o                         
  -5   3   5       6700.78       6953.18        88.77 o                         
  -3   3   5       4322.54       3969.06        60.69 o                         
  -1   3   5      10609.86      10986.14       122.66 o                         
   1   3   5         79.19        103.94        15.05 o                         
   3   3   5       3490.20       3203.95        62.69 o                         
   5   3   5      13812.24      14699.34       177.21 o                         
   7   3   5       2637.00       2519.56        56.17 o                         
   9   3   5       1923.68       1678.73        44.88 o                         
  11   3   5      15718.64      16011.11       195.88 o                         
  13   3   5       8748.15       9162.14       166.01 o                         
  15   3   5      16081.91      15105.34       237.30 o                         
  17   3   5        285.92        429.10        48.74 o                         
  19   3   5       1720.47       1814.88        93.28 o                         
  21   3   5       3461.55       3346.82       111.09 o                         
  23   3   5       5901.62       5956.02       155.02 o                         
  25   3   5        359.44        281.28        56.91 o                         
  27   3   5       1124.12        942.92        87.06 o                         
  29   3   5          8.40        -37.91        48.06 o                         
  31   3   5        194.53        237.26        82.97 o                         
 -34   4   5         29.20         40.43        57.18 o                         
 -32   4   5         57.65         69.54        53.83 o                         
 -30   4   5         48.57         76.54        60.88 o                         
 -28   4   5        120.52        135.89        50.02 o                         
 -26   4   5        294.45        361.40        56.10 o                         
 -24   4   5        216.70        225.48        47.05 o                         
 -22   4   5         52.21         72.59        38.78 o                         
 -20   4   5        339.67        415.28        40.97 o                         
 -18   4   5          1.61         87.11        27.77 o                         
 -16   4   5         77.41         50.89        26.58 o                         
 -14   4   5        702.10        693.69        47.26 o                         
 -12   4   5       2467.60       2420.55        55.42 o                         
 -10   4   5        397.97        497.80        31.20 o                         
  -8   4   5        133.96        110.41        20.15 o                         
  -6   4   5       1683.81       1535.48        43.52 o                         
  -4   4   5        733.66        750.42        35.28 o                         
  -2   4   5         32.74        -13.95        20.50 o                         
   0   4   5        975.46        990.78        43.41 o                         
   2   4   5        109.95         68.45        15.61 o                         
   4   4   5        712.15        718.42        39.88 o                         
   6   4   5        207.42        292.82        28.34 o                         
   8   4   5        396.59        530.04        46.54 o                         
  10   4   5          9.44         12.82        17.38 o                         
  12   4   5         90.37        127.51        38.58 o                         
  14   4   5         94.59         44.84        34.79 o                         
  16   4   5         31.28         11.34        33.67 o                         
  18   4   5          2.71         30.58        37.50 o                         
  20   4   5         29.27        -36.34        36.34 o                         
  22   4   5        155.63        174.36        49.32 o                         
  24   4   5         77.71         26.57        50.20 o                         
  26   4   5        155.13        185.32        57.03 o                         
  28   4   5         67.49        117.76        59.93 o                         
  30   4   5          2.66        -13.45        58.29 o                         
 -31   5   5        466.45        368.56        80.50 o                         
 -29   5   5        417.42        397.17        67.10 o                         
 -27   5   5       2078.30       2142.85       119.50 o                         
 -25   5   5        265.01        322.07        58.47 o                         
 -23   5   5        925.17        967.64        79.01 o                         
 -21   5   5        871.34        959.41        74.94 o                         
 -19   5   5       2632.82       2775.03        98.96 o                         
 -17   5   5       1690.00       1771.36        88.64 o                         
 -15   5   5       5378.92       5192.47       105.46 o                         
 -13   5   5       2582.03       2440.11        69.32 o                         
 -11   5   5       1927.19       2133.85        56.29 o                         
  -9   5   5        258.86        397.52        32.82 o                         
  -7   5   5       4913.84       4934.25        85.13 o                         
  -5   5   5          9.78         43.90        20.96 o                         
  -3   5   5        691.63        610.63        44.84 o                         
  -1   5   5       2258.05       2635.44        64.70 o                         
   1   5   5       2268.20       2165.41        52.53 o                         
   3   5   5       1360.34       1269.44        59.52 o                         
   5   5   5        508.59        608.74        59.63 o                         
   7   5   5       1234.08       1317.36        57.35 o                         
   9   5   5        503.46        542.80        64.53 o                         
  11   5   5        351.57        353.69        46.67 o                         
  13   5   5        814.07        752.44        64.85 o                         
  15   5   5       3772.15       3919.06       120.17 o                         
  17   5   5         29.85         78.54        45.53 o                         
  19   5   5        933.44        868.62        76.13 o                         
  21   5   5        552.11        691.75        77.79 o                         
  23   5   5       2067.37       1917.14       116.52 o                         
  25   5   5        398.31        437.95        72.67 o                         
  27   5   5        394.18        498.48        81.73 o                         
 -30   6   5         35.44          2.34        63.44 o                         
 -28   6   5         96.01         45.67        54.14 o                         
 -26   6   5         84.34         60.71        52.65 o                         
 -24   6   5         57.66        100.01        51.89 o                         
 -22   6   5         26.84        -26.52        41.40 o                         
 -20   6   5          4.40         54.66        42.84 o                         
 -18   6   5         34.40         -1.56        38.97 o                         
 -16   6   5          2.77         28.00        40.42 o                         
 -14   6   5         52.39         61.54        39.22 o                         
 -12   6   5       1347.74       1432.56        81.89 o                         
 -10   6   5        730.50        784.92        46.41 o                         
  -8   6   5        541.37        640.76        47.55 o                         
  -6   6   5        533.55        527.59        39.71 o                         
  -4   6   5       1361.08       1511.79        59.57 o                         
  -2   6   5       1601.08       1559.54        97.26 o                         
   0   6   5        530.70        535.01        45.62 o                         
   2   6   5        535.25        591.23        47.61 o                         
   4   6   5        464.25        392.11        41.28 o                         
   6   6   5         40.11         15.31        37.99 o                         
   8   6   5         98.00         19.20        36.37 o                         
  10   6   5        141.40        118.67        41.95 o                         
  12   6   5        799.51        741.91        68.40 o                         
  14   6   5        115.54         84.92        45.95 o                         
  16   6   5        334.69        315.26        59.94 o                         
  18   6   5         21.25         47.74        48.55 o                         
  20   6   5          3.43         -7.95        47.83 o                         
  22   6   5         48.30         44.48        79.52 o                         
  24   6   5        119.22         77.68        63.07 o                         
  26   6   5         64.99        103.85        65.57 o                         
 -25   7   5         13.25         14.36        85.05 o                         
 -23   7   5         13.60         84.64        57.31 o                         
 -21   7   5          2.82         -5.67        51.35 o                         
 -19   7   5        188.25        223.93        57.84 o                         
 -17   7   5        154.67        130.01        55.01 o                         
 -15   7   5         18.97         70.71        44.52 o                         
 -13   7   5         24.50        -15.02        42.00 o                         
 -11   7   5        417.26        495.52        61.17 o                         
  -9   7   5          2.80        -34.21        37.73 o                         
  -7   7   5        521.80        608.19        72.34 o                         
  -5   7   5         70.35        143.45        36.19 o                         
  -3   7   5        177.08        151.48        39.24 o                         
  -1   7   5        570.29        546.81        74.94 o                         
   1   7   5       1266.71       1602.39       111.37 o                         
   3   7   5       1900.71       1872.52        78.11 o                         
   5   7   5        988.38        961.15        74.94 o                         
   7   7   5          3.23        -44.84        44.84 o                         
   9   7   5        455.54        364.76        65.56 o                         
  11   7   5        222.11        292.62        57.99 o                         
  13   7   5       1574.46       1658.37       140.93 o                         
  15   7   5       1009.05        705.61        80.30 o                         
  17   7   5         88.58        130.52        79.61 o                         
  19   7   5         25.25        -52.12        52.12 o                         
  21   7   5        162.55         46.47       121.31 o                         
 -22   8   5         10.13         39.71        61.90 o                         
 -20   8   5        152.63        243.31        65.34 o                         
 -18   8   5         34.76         37.71        55.62 o                         
 -16   8   5          2.53         87.79        55.75 o                         
 -14   8   5        212.26        227.26        59.73 o                         
 -12   8   5        179.84        117.03        54.11 o                         
 -10   8   5         12.21         18.99        59.83 o                         
  -8   8   5          9.57         42.66        83.61 o                         
  -6   8   5         19.23         60.55        50.51 o                         
  -4   8   5         43.33         79.43        48.09 o                         
  -2   8   5        188.15        208.31        53.92 o                         
   0   8   5        398.09        457.46        62.11 o                         
   2   8   5         20.99         12.75        53.30 o                         
   4   8   5          5.70        -33.51        51.96 o                         
   6   8   5          2.04        -44.15        44.15 o                         
   8   8   5         16.10         42.46        47.48 o                         
  10   8   5         28.79        157.13        57.13 o                         
  12   8   5          9.27         20.57        53.30 o                         
  14   8   5         13.28         11.73        67.08 o                         
  16   8   5        145.20        166.08        95.22 o                         
  18   8   5         27.26         79.86        65.61 o                         
 -15   9   5         14.69         15.68        70.15 o                         
 -13   9   5        258.05        361.31        83.92 o                         
 -11   9   5          1.50         97.87        69.12 o                         
  -9   9   5        368.55        485.07        85.32 o                         
  -7   9   5        277.54        357.36        98.94 o                         
  -5   9   5         93.60        107.06        67.35 o                         
  -3   9   5        115.14        100.04        67.58 o                         
  -1   9   5         38.04        124.72        62.56 o                         
   1   9   5          1.87        -27.66        74.98 o                         
   3   9   5        248.61        201.69        75.97 o                         
   5   9   5         11.55        -58.12        64.87 o                         
   7   9   5          6.57        -59.32        59.32 o                         
   9   9   5          0.52        -42.23        54.63 o                         
  11   9   5          2.58        -75.97        75.97 o                         
 -36   0   6        117.27         69.72        99.65 o                         
 -34   0   6       1985.13       1810.34       232.52 o                         
 -32   0   6       1766.85       2152.00       162.68 o                         
 -30   0   6       2356.22       2633.81       173.56 o                         
 -28   0   6       4267.37       4110.16       170.25 o                         
 -26   0   6      19355.18      17960.62       305.94 o                         
 -24   0   6       3172.90       3796.03       111.54 o                         
 -22   0   6       3157.35       3227.56       113.36 o                         
 -20   0   6      13634.97      12218.82       213.94 o                         
 -18   0   6      25849.08      24708.22       359.92 o                         
 -16   0   6        235.78        170.45        30.11 o                         
 -14   0   6      27430.25      26399.61       365.77 o                         
 -12   0   6      73129.90      79977.19       992.00 o                         
 -10   0   6      16130.61      19405.29       268.30 o                         
  -8   0   6       7782.75       9259.13       140.48 o                         
  -6   0   6      12626.67      12508.25       147.39 o                         
  -4   0   6      15321.48      16595.93       185.28 o                         
  -2   0   6       6230.63       7505.09        93.34 o                         
   0   0   6      14029.99      14350.79       197.21 o                         
   2   0   6      23076.93      24166.68       318.73 o                         
   4   0   6        103.33        139.51        26.69 o                         
   6   0   6      32261.35      36442.61       474.93 o                         
   8   0   6        312.80        272.13        35.74 o                         
  10   0   6       2604.07       2723.37        74.30 o                         
  12   0   6       2992.76       2946.38        81.25 o                         
  14   0   6       2521.14       2352.65        76.76 o                         
  16   0   6       9073.19       8770.85       202.54 o                         
  18   0   6         29.68         20.32        34.17 o                         
  20   0   6        126.02        132.67        38.63 o                         
  22   0   6       3090.64       3353.91       147.71 o                         
  24   0   6       3416.45       3807.68       284.19 o                         
  26   0   6       1141.39       1001.24       138.27 o                         
  28   0   6       4761.17       4086.76       216.99 o                         
  30   0   6        534.78        601.23       132.02 o                         
  32   0   6        708.15        327.53       140.59 o                         
 -37   1   6          5.08        -15.62        60.31 o                         
 -35   1   6         10.30        -15.21        46.24 o                         
 -33   1   6         14.86         56.57        45.37 o                         
 -31   1   6          8.55         71.53        44.12 o                         
 -29   1   6          1.59         71.38        34.48 o                         
 -27   1   6          1.66        109.94        33.43 o                         
 -25   1   6         70.60         92.67        30.28 o                         
 -23   1   6        393.38        380.62        32.83 o                         
 -21   1   6         22.54         63.46        20.47 o                         
 -19   1   6         13.83         30.49        17.41 o                         
 -17   1   6        754.93        688.15        44.31 o                         
 -15   1   6         18.69         46.52        14.94 o                         
 -13   1   6       1105.40       1037.48        33.32 o                         
 -11   1   6        629.94        552.22        29.58 o                         
  -9   1   6       3690.91       3507.29        51.45 o                         
  -7   1   6        884.88        768.33        21.36 o                         
  -5   1   6        302.79        479.98        30.09 o                         
  -3   1   6       5166.34       4521.31        48.72 o                         
  -1   1   6        432.98        417.02        17.07 o                         
   1   1   6        622.78        798.36        25.61 o                         
   3   1   6       1515.99       1278.09        34.12 o                         
   5   1   6        483.71        566.72        25.91 o                         
   7   1   6        184.15        146.54        15.37 o                         
   9   1   6        817.48        750.83        30.35 o                         
  11   1   6       1763.50       1664.97        41.53 o                         
  13   1   6        808.84        856.01        38.28 o                         
  15   1   6        107.01         95.01        25.57 o                         
  17   1   6          5.68          1.59        18.09 o                         
  19   1   6         77.54         47.22        26.28 o                         
  21   1   6        112.79        257.44        38.06 o                         
  23   1   6         29.41         32.72        30.52 o                         
  25   1   6         14.91        102.61        40.36 o                         
  27   1   6          2.06         23.19        53.66 o                         
  29   1   6          2.68         -9.49        54.81 o                         
  31   1   6          0.55        -14.81        58.07 o                         
 -36   2   6        137.01         24.06        78.50 o                         
 -34   2   6        263.80        268.52        71.68 o                         
 -32   2   6       1165.26       1369.55        93.48 o                         
 -30   2   6         20.17         43.34        36.05 o                         
 -28   2   6       1197.66       1300.26        74.00 o                         
 -26   2   6       4274.40       3688.06       183.44 o                         
 -24   2   6         70.51         79.99        29.24 o                         
 -22   2   6         27.54         16.98        25.30 o                         
 -20   2   6       1352.80       1396.60        47.35 o                         
 -18   2   6       1302.76       1341.58        44.99 o                         
 -16   2   6         33.88         55.00        15.22 o                         
 -14   2   6       1371.44       1300.65        35.78 o                         
 -12   2   6      10991.25      12035.84       134.92 o                         
 -10   2   6       2236.56       1763.99        73.87 o                         
  -8   2   6       4452.07       4612.08        70.17 o                         
  -6   2   6       8655.65       9471.00       105.82 o                         
  -4   2   6      14721.79      13202.47       136.53 o                         
  -2   2   6      28850.10      29196.48       270.71 o                         
   0   2   6      27583.88      29502.04       273.49 o                         
   2   2   6      21587.94      21461.67       189.63 o                         
   4   2   6      31880.16      31700.63       270.27 o                         
   6   2   6      24573.05      25106.35       222.24 o                         
   8   2   6      18648.92      17836.56       183.86 o                         
  10   2   6      13614.50      14794.91       160.79 o                         
  12   2   6       7213.52       7341.66        97.57 o                         
  14   2   6       9262.03       8471.43       135.47 o                         
  16   2   6       4586.79       4126.25        87.98 o                         
  18   2   6        632.53        694.45        47.45 o                         
  20   2   6        424.00        491.15        56.07 o                         
  22   2   6       2636.02       2756.52       106.05 o                         
  24   2   6        595.23        568.08        66.38 o                         
  26   2   6       1234.61       1248.60       142.48 o                         
  28   2   6        844.81        723.99        94.08 o                         
  30   2   6         57.34         72.19        58.84 o                         
  32   2   6         28.35         99.54       116.01 o                         
 -35   3   6          1.91        -83.72        83.72 o                         
 -33   3   6         16.36        -23.27        92.54 o                         
 -31   3   6          1.09         24.76        43.25 o                         
 -29   3   6         17.19         83.18        44.31 o                         
 -27   3   6         74.49        222.53        41.47 o                         
 -25   3   6         16.15         26.24        31.47 o                         
 -23   3   6        111.58         98.70        31.92 o                         
 -21   3   6         55.10         66.41        29.05 o                         
 -19   3   6        110.68        108.02        26.69 o                         
 -17   3   6        309.76        352.11        25.85 o                         
 -15   3   6        680.39        652.06        30.33 o                         
 -13   3   6        307.83        344.00        24.08 o                         
 -11   3   6        702.76        572.05        29.57 o                         
  -9   3   6       1950.09       1699.83        41.56 o                         
  -7   3   6        346.09        307.93        28.56 o                         
  -5   3   6        877.10        897.87        34.00 o                         
  -3   3   6        523.43        570.89        35.93 o                         
  -1   3   6        713.06        718.53        32.58 o                         
   1   3   6         21.05          7.13        11.35 o                         
   3   3   6       3863.22       3528.20        68.08 o                         
   5   3   6        651.55        805.27        39.65 o                         
   7   3   6        177.79        188.46        22.19 o                         
   9   3   6          6.39         -2.67        14.95 o                         
  11   3   6        623.35        612.34        33.08 o                         
  13   3   6        604.03        624.57       107.91 o                         
  15   3   6         82.16        102.62        35.12 o                         
  17   3   6         63.90         81.90        57.53 o                         
  19   3   6        184.69        156.62        44.72 o                         
  21   3   6        213.09        112.97        45.31 o                         
  23   3   6        122.91        222.15        74.80 o                         
  25   3   6         97.88         39.05        46.15 o                         
  27   3   6          6.94         37.89        78.27 o                         
  29   3   6          0.40        -68.00        68.00 o                         
  31   3   6         29.20         79.85        72.86 o                         
 -34   4   6        157.35        156.37        71.58 o                         
 -32   4   6       1994.23       1918.12       118.25 o                         
 -30   4   6        234.92        220.56        57.75 o                         
 -28   4   6       2098.41       1861.36       125.99 o                         
 -26   4   6       3674.53       3397.96       115.84 o                         
 -24   4   6       1666.67       1679.63        93.21 o                         
 -22   4   6        390.22        518.05        62.16 o                         
 -20   4   6       7490.97       7461.16       134.53 o                         
 -18   4   6       5293.15       5739.10       111.97 o                         
 -16   4   6       1343.12       1462.65        71.09 o                         
 -14   4   6       1106.64       1133.38        54.08 o                         
 -12   4   6       6183.29       6329.82        95.26 o                         
 -10   4   6       5288.35       5290.81        84.22 o                         
  -8   4   6         59.79         28.57        17.21 o                         
  -6   4   6       2603.42       2613.90        54.87 o                         
  -4   4   6       6557.62       6717.89        94.69 o                         
  -2   4   6         14.72          1.33        14.70 o                         
   0   4   6       1009.95       1179.68        39.88 o                         
   2   4   6       3041.44       3134.24        72.55 o                         
   4   4   6        383.64        405.55        32.42 o                         
   6   4   6        812.22       1081.21        66.13 o                         
   8   4   6        988.81       1028.00        44.21 o                         
  10   4   6       2993.97       2798.49       110.71 o                         
  12   4   6         67.41         78.76        34.48 o                         
  14   4   6       1091.70       1188.72        75.55 o                         
  16   4   6        612.63        723.50        78.47 o                         
  18   4   6        316.17        369.71        56.23 o                         
  20   4   6         79.88         78.62        42.93 o                         
  22   4   6       1802.06       1761.81       105.97 o                         
  24   4   6        264.54        196.88        59.00 o                         
  26   4   6       2087.13       2062.64       125.86 o                         
  28   4   6        470.32        522.19        79.35 o                         
 -31   5   6         86.25        180.04        61.51 o                         
 -29   5   6         85.33        119.22        56.64 o                         
 -27   5   6        224.81        270.91        59.57 o                         
 -25   5   6        125.41        144.38        50.80 o                         
 -23   5   6          2.90        104.11        45.09 o                         
 -21   5   6         77.99        124.88        60.43 o                         
 -19   5   6        292.54        398.28        58.56 o                         
 -17   5   6        428.11        505.28        45.76 o                         
 -15   5   6       1988.02       2085.45        98.99 o                         
 -13   5   6       1424.95       1547.64        55.39 o                         
 -11   5   6          1.61        -19.30        19.30 o                         
  -9   5   6        184.88        179.77        25.92 o                         
  -7   5   6       1590.88       1568.07        51.29 o                         
  -5   5   6        305.64        297.67        28.65 o                         
  -3   5   6         14.90         24.22        19.81 o                         
  -1   5   6         94.15         72.98        21.67 o                         
   1   5   6          2.80          4.39        17.11 o                         
   3   5   6          1.69         -4.40        25.11 o                         
   5   5   6         58.07         81.59        28.24 o                         
   7   5   6        394.72        399.88        36.53 o                         
   9   5   6        121.92         86.66        37.64 o                         
  11   5   6        873.92        849.27        86.03 o                         
  13   5   6        139.02        135.67        46.61 o                         
  15   5   6        171.93        156.78        45.64 o                         
  17   5   6         15.09        -30.88        39.78 o                         
  19   5   6         83.40         62.64        46.15 o                         
  21   5   6        176.61        128.70        53.35 o                         
  23   5   6        607.11        744.92        94.73 o                         
  25   5   6         18.22        -55.84        71.14 o                         
  27   5   6          9.64          3.33        56.32 o                         
 -30   6   6         87.49        148.97        70.88 o                         
 -28   6   6         69.28         42.85        56.74 o                         
 -26   6   6        474.96        502.01       113.50 o                         
 -24   6   6          5.46        -44.94        44.94 o                         
 -22   6   6         13.46         44.96        45.19 o                         
 -20   6   6       1318.18       1354.81        91.19 o                         
 -18   6   6        937.19        971.61        76.00 o                         
 -16   6   6         79.03          9.78        38.17 o                         
 -14   6   6        566.58        751.87        94.82 o                         
 -12   6   6        688.47        849.80        57.24 o                         
 -10   6   6        174.27        179.78        29.48 o                         
  -8   6   6        230.18        275.52        34.05 o                         
  -6   6   6       1603.84       1656.58        59.75 o                         
  -4   6   6       2127.69       2175.65        63.74 o                         
  -2   6   6       1712.81       1764.20        90.16 o                         
   0   6   6       1547.16       1638.92        70.49 o                         
   2   6   6       1777.86       1697.08        71.13 o                         
   4   6   6        438.62        366.01        41.99 o                         
   6   6   6        403.86        501.71        59.44 o                         
   8   6   6        749.14        737.60        65.11 o                         
  10   6   6       1983.89       1794.19       103.92 o                         
  12   6   6        396.46        362.23        57.59 o                         
  14   6   6        638.37        602.99        71.68 o                         
  16   6   6       1705.51       1544.42       110.27 o                         
  18   6   6         29.73         52.98        49.70 o                         
  20   6   6         34.50         81.03        56.61 o                         
  22   6   6        446.29        358.87        97.58 o                         
  24   6   6        118.84        188.47        66.96 o                         
 -25   7   6         15.55          8.95        53.41 o                         
 -23   7   6          3.81         57.22        51.02 o                         
 -21   7   6          2.08         -7.21        57.09 o                         
 -19   7   6         66.51        228.46        58.25 o                         
 -17   7   6        195.47        213.05        52.62 o                         
 -15   7   6         87.13         60.13        46.17 o                         
 -13   7   6          8.59        -30.63        40.72 o                         
 -11   7   6          4.93         55.54        43.45 o                         
  -9   7   6         12.83         -2.09        32.95 o                         
  -7   7   6        354.35        344.73        46.68 o                         
  -5   7   6        426.54        424.60        45.62 o                         
  -3   7   6        625.67        636.17        53.91 o                         
  -1   7   6        173.29         83.40        37.12 o                         
   1   7   6         15.04         10.42        42.29 o                         
   3   7   6        231.18        211.76        41.96 o                         
   5   7   6        117.99        175.51        49.93 o                         
   7   7   6          3.52        -39.39        56.64 o                         
   9   7   6        215.30        200.36        50.72 o                         
  11   7   6        187.57        132.04        49.85 o                         
  13   7   6        438.24        395.01        76.34 o                         
  15   7   6        186.01        153.58        80.77 o                         
  17   7   6          0.69         51.09        60.65 o                         
  19   7   6          4.33         17.38        58.46 o                         
  21   7   6        182.68         71.71        64.56 o                         
 -22   8   6          5.88          6.16        57.19 o                         
 -20   8   6        487.68        595.90        82.59 o                         
 -18   8   6        320.88        335.52        68.09 o                         
 -16   8   6         56.58         47.46        53.08 o                         
 -14   8   6         88.98         58.59        52.86 o                         
 -12   8   6        556.81        378.10        77.21 o                         
 -10   8   6        216.87        252.11        68.34 o                         
  -8   8   6         50.05        125.85        59.17 o                         
  -6   8   6          5.52         -6.76        42.40 o                         
  -4   8   6         40.14         61.36        48.17 o                         
  -2   8   6         43.96         48.21        45.99 o                         
   0   8   6        320.94        351.49        51.37 o                         
   2   8   6         23.77         66.64        47.96 o                         
   4   8   6         95.46         52.24        46.33 o                         
   6   8   6          2.60         60.07        49.76 o                         
   8   8   6         54.91         37.83        57.53 o                         
  10   8   6        131.40         -2.48        51.66 o                         
  12   8   6          1.64         57.81        57.27 o                         
  14   8   6         14.00         22.79        63.78 o                         
  16   8   6        698.94        700.94        83.85 o                         
 -15   9   6         21.49        123.83        77.62 o                         
 -13   9   6        100.32        158.05        74.57 o                         
 -11   9   6         13.24         47.12        69.75 o                         
  -9   9   6        131.45        186.85        73.54 o                         
  -7   9   6         33.53        -60.33        61.76 o                         
  -5   9   6         76.01         41.36        62.39 o                         
  -3   9   6          1.01         -7.60        51.98 o                         
  -1   9   6          7.19         64.56        64.22 o                         
   1   9   6         92.60        158.80        71.34 o                         
   3   9   6        132.68         38.93        63.71 o                         
   5   9   6          2.72        -59.55        59.55 o                         
   7   9   6         16.46         61.04        56.02 o                         
   9   9   6          4.47        -26.86        99.41 o                         
 -37   1   7       1678.81       1734.07       121.09 o                         
 -35   1   7        465.08        498.40        70.76 o                         
 -33   1   7        702.96        621.32        71.19 o                         
 -31   1   7       1701.49       1853.94       104.77 o                         
 -29   1   7       2942.08       2876.33        89.96 o                         
 -27   1   7       3425.26       3116.85        89.25 o                         
 -25   1   7       1794.70       1932.40        80.43 o                         
 -23   1   7       1144.90       1148.19        49.80 o                         
 -21   1   7       4398.41       3988.37       131.74 o                         
 -19   1   7       5364.62       5225.37        85.04 o                         
 -17   1   7      10763.55      10916.83       198.24 o                         
 -15   1   7       7105.99       7057.26        95.10 o                         
 -13   1   7         27.41         52.07        13.91 o                         
 -11   1   7       2999.52       3007.40        50.12 o                         
  -9   1   7      32948.47      33448.67       308.01 o                         
  -7   1   7       5425.21       5175.58        57.32 o                         
  -5   1   7      21243.27      21834.13       186.56 o                         
  -3   1   7      54359.84      57044.48       459.24 o                         
  -1   1   7       8054.95       8406.81        99.57 o                         
   1   1   7        116.69        141.19        12.69 o                         
   3   1   7       6114.74       5774.98        80.95 o                         
   5   1   7       6059.17       6278.28        81.23 o                         
   7   1   7       1980.02       3055.24        53.20 o                         
   9   1   7       5223.13       5235.82        77.27 o                         
  11   1   7      14863.97      15665.63       174.60 o                         
  13   1   7       5181.81       5308.40        84.51 o                         
  15   1   7       5051.05       4697.65        81.92 o                         
  17   1   7        605.72        553.43        39.61 o                         
  19   1   7         39.90         41.25        34.56 o                         
  21   1   7       6968.84       7053.33       132.87 o                         
  23   1   7       1498.67       1730.07        97.34 o                         
  25   1   7       3475.91       3591.41       146.32 o                         
  27   1   7        958.61        773.57        93.46 o                         
  29   1   7        276.22        143.60       130.75 o                         
  31   1   7        697.14        529.65        88.88 o                         
 -36   2   7          9.85         57.61        60.64 o                         
 -34   2   7         15.01        -58.99        58.99 o                         
 -32   2   7          0.56         93.21        40.70 o                         
 -30   2   7          2.99          4.44        34.07 o                         
 -28   2   7         25.80         72.94        34.25 o                         
 -26   2   7        277.05        234.14        39.78 o                         
 -24   2   7        105.00         97.33        29.63 o                         
 -22   2   7        258.98        140.21        31.63 o                         
 -20   2   7        266.58        225.85        25.13 o                         
 -18   2   7        679.89        665.65        37.65 o                         
 -16   2   7        483.61        395.55        26.96 o                         
 -14   2   7          5.56         10.50        12.69 o                         
 -12   2   7       1045.57       1084.35        35.00 o                         
 -10   2   7        128.54        192.26        17.54 o                         
  -8   2   7         81.58        122.80        14.57 o                         
  -6   2   7       3425.45       3261.85        51.48 o                         
  -4   2   7          3.81         -9.75         9.75 o                         
  -2   2   7        674.90        717.42        26.30 o                         
   0   2   7       7387.82       6838.87        83.56 o                         
   2   2   7        482.08        472.33        25.91 o                         
   4   2   7       1173.09       1243.68        31.74 o                         
   6   2   7        379.23        374.09        26.38 o                         
   8   2   7          0.60         -2.03        11.17 o                         
  10   2   7        524.98        553.20        27.94 o                         
  12   2   7        780.04        661.93        31.06 o                         
  14   2   7         13.39         10.75        17.16 o                         
  16   2   7        507.30        457.99        38.22 o                         
  18   2   7        464.41        555.47        45.44 o                         
  20   2   7        168.17        152.99        42.99 o                         
  22   2   7         27.54         77.23        41.85 o                         
  24   2   7          0.72         48.18        49.47 o                         
  26   2   7         13.53         -0.81        41.66 o                         
  28   2   7          1.65         12.02        61.79 o                         
  30   2   7         13.77        -49.14        52.90 o                         
 -35   3   7         90.11        134.27        65.12 o                         
 -33   3   7        386.28        417.64        65.49 o                         
 -31   3   7        415.15        458.13        69.37 o                         
 -29   3   7        846.65        742.64        74.88 o                         
 -27   3   7       1112.98        981.73        65.22 o                         
 -25   3   7        670.41        755.82        57.12 o                         
 -23   3   7        559.57        729.02        53.05 o                         
 -21   3   7        673.58        775.47        52.43 o                         
 -19   3   7        984.72       1338.65        61.86 o                         
 -17   3   7       5528.67       5640.13        87.87 o                         
 -15   3   7        412.21        437.72        28.35 o                         
 -13   3   7       3378.74       3002.77        57.43 o                         
 -11   3   7      13688.95      13873.77       156.16 o                         
  -9   3   7      11956.78      12416.28       141.76 o                         
  -7   3   7       7457.43       6911.38        92.11 o                         
  -5   3   7       3436.62       3308.47        57.25 o                         
  -3   3   7        639.71        407.06        24.70 o                         
  -1   3   7       9029.50       9393.81       111.58 o                         
   1   3   7       7875.46       8586.32       103.81 o                         
   3   3   7      32292.44      33761.33       356.85 o                         
   5   3   7      14144.45      15645.69       191.10 o                         
   7   3   7         35.06         38.22        17.84 o                         
   9   3   7       2194.15       1884.23        52.42 o                         
  11   3   7       5862.08       5977.23       100.97 o                         
  13   3   7        241.57        272.27        54.41 o                         
  15   3   7       5517.71       5396.83       145.12 o                         
  17   3   7       1137.20       1135.40        94.99 o                         
  19   3   7        135.70        101.63        42.89 o                         
  21   3   7        608.32        559.61        64.49 o                         
  23   3   7       2339.21       2233.97       115.58 o                         
  25   3   7        588.80        476.46        67.79 o                         
  27   3   7        464.56        689.67       115.69 o                         
  29   3   7          7.81        -14.19        76.26 o                         
 -34   4   7         43.26         90.14        65.78 o                         
 -32   4   7         81.41        314.86        64.08 o                         
 -30   4   7         30.56         18.91        47.37 o                         
 -28   4   7        380.76        444.29        62.76 o                         
 -26   4   7        213.61        379.45        54.11 o                         
 -24   4   7         69.11        143.36        44.60 o                         
 -22   4   7         61.08         75.94        32.29 o                         
 -20   4   7        771.13       1015.40        68.65 o                         
 -18   4   7       1227.66       1386.35       103.73 o                         
 -16   4   7        565.29        599.17        35.96 o                         
 -14   4   7          2.27         27.35        17.83 o                         
 -12   4   7         94.18        122.52        22.42 o                         
 -10   4   7        189.12        197.66        23.63 o                         
  -8   4   7          7.59        -14.94        14.94 o                         
  -6   4   7        709.35        691.76        35.06 o                         
  -4   4   7         85.91         53.87        17.68 o                         
  -2   4   7         62.02         80.67        17.39 o                         
   0   4   7        283.74        257.49        22.29 o                         
   2   4   7         65.18         54.69        14.57 o                         
   4   4   7        783.45        875.58        45.48 o                         
   6   4   7         45.37         87.16        25.01 o                         
   8   4   7        279.44        199.56        27.49 o                         
  10   4   7        865.13        794.96        41.43 o                         
  12   4   7         22.88        -27.07        37.23 o                         
  14   4   7          3.47         -4.61        32.54 o                         
  16   4   7         57.38         67.75        40.03 o                         
  18   4   7         40.06         16.52        36.46 o                         
  20   4   7        201.64        183.51        51.07 o                         
  22   4   7        182.31        196.00        53.00 o                         
  24   4   7          1.27        -45.91        45.91 o                         
  26   4   7        153.32        229.56        73.59 o                         
  28   4   7        123.71        155.49        67.34 o                         
 -31   5   7        914.30       1157.82        97.93 o                         
 -29   5   7        307.51        297.93        80.06 o                         
 -27   5   7       1967.74       2089.03       127.08 o                         
 -25   5   7        969.84       1225.94       118.78 o                         
 -23   5   7       1274.59       1388.12        88.96 o                         
 -21   5   7        959.65       1030.52        85.63 o                         
 -19   5   7       2652.63       2680.79        99.49 o                         
 -17   5   7        922.96        923.86        56.58 o                         
 -15   5   7        326.49        365.78        39.93 o                         
 -13   5   7        107.91        129.24        26.06 o                         
 -11   5   7       4314.74       4806.04        87.17 o                         
  -9   5   7        682.57        646.43        39.13 o                         
  -7   5   7       1640.16       1462.82        52.25 o                         
  -5   5   7        244.67        253.67        27.93 o                         
  -3   5   7       1382.30       1394.24        49.65 o                         
  -1   5   7         97.09        126.21        27.64 o                         
   1   5   7         27.35          8.85        17.88 o                         
   3   5   7       1882.05       2095.98        66.93 o                         
   5   5   7       3318.58       3654.56        97.27 o                         
   7   5   7        596.63        618.94        44.20 o                         
   9   5   7         66.15        -15.02        30.30 o                         
  11   5   7        644.16        579.41        76.69 o                         
  13   5   7       1422.17       1456.45       104.44 o                         
  15   5   7       1159.62       1044.65        78.13 o                         
  17   5   7        426.95        536.96        72.67 o                         
  19   5   7         77.86        -20.41        44.14 o                         
  21   5   7        601.49        479.63        69.82 o                         
  23   5   7       1088.30       1143.01        99.38 o                         
  25   5   7        566.02        592.62       102.11 o                         
  27   5   7        429.50        369.14        75.36 o                         
 -30   6   7          2.71         45.01        66.39 o                         
 -28   6   7         54.35         22.48        58.42 o                         
 -26   6   7        134.20        146.39        56.40 o                         
 -24   6   7          5.35        -27.71        43.53 o                         
 -22   6   7         46.55         89.96        47.87 o                         
 -20   6   7        628.35        559.21        64.12 o                         
 -18   6   7         98.42        121.48        62.27 o                         
 -16   6   7         69.56        106.63        44.38 o                         
 -14   6   7        150.61         57.16        39.39 o                         
 -12   6   7        127.56        155.77        30.87 o                         
 -10   6   7         19.65         37.41        28.44 o                         
  -8   6   7       1110.24       1167.67        60.34 o                         
  -6   6   7        362.79        269.71        33.24 o                         
  -4   6   7          1.53        -13.05        24.55 o                         
  -2   6   7        144.87        133.36        35.01 o                         
   0   6   7        559.24        561.95        48.98 o                         
   2   6   7        183.16        127.66        37.95 o                         
   4   6   7          4.08        -26.76        26.76 o                         
   6   6   7        358.84        378.47        43.18 o                         
   8   6   7       1160.23       1127.47       124.21 o                         
  10   6   7        397.82        369.48        55.16 o                         
  12   6   7         19.75        -40.39        40.39 o                         
  14   6   7        117.28        192.03        50.34 o                         
  16   6   7         69.71         42.54        47.15 o                         
  18   6   7          2.44        -54.41        54.41 o                         
  20   6   7        187.62        193.47        62.31 o                         
  22   6   7         11.71         50.24        55.81 o                         
  24   6   7         23.49        118.56        63.62 o                         
 -27   7   7         62.68         88.06       123.60 o                         
 -25   7   7          9.02         20.07        55.05 o                         
 -23   7   7         38.20         40.53        55.20 o                         
 -21   7   7         28.79         15.80        49.87 o                         
 -19   7   7          8.56         53.22        48.44 o                         
 -17   7   7        166.52        101.90        48.98 o                         
 -15   7   7        447.04        540.01        68.47 o                         
 -13   7   7         23.31         24.15        44.18 o                         
 -11   7   7         76.64        103.05        46.80 o                         
  -9   7   7        754.66        767.12        58.75 o                         
  -7   7   7        754.69        567.61        52.80 o                         
  -5   7   7        358.22        285.40        50.63 o                         
  -3   7   7       2001.86       2197.60       126.30 o                         
  -1   7   7        232.51        195.79        40.65 o                         
   1   7   7        112.77         80.61        37.80 o                         
   3   7   7       1597.67       1671.73        83.81 o                         
   5   7   7       1024.89       1001.24        79.74 o                         
   7   7   7         51.75         -5.40        58.42 o                         
   9   7   7        601.81        599.32        83.79 o                         
  11   7   7        116.17         12.49        49.34 o                         
  13   7   7        725.05        716.00        79.15 o                         
  15   7   7        442.97        553.85       103.00 o                         
  17   7   7         39.13        125.83        57.64 o                         
  19   7   7         54.81          1.13        75.37 o                         
  21   7   7        145.91        107.54        64.28 o                         
 -22   8   7          3.48         22.69        62.96 o                         
 -20   8   7        159.32        132.80        58.34 o                         
 -18   8   7        148.53        113.92        57.19 o                         
 -16   8   7         11.02         78.28        53.83 o                         
 -14   8   7          0.56        -46.70        46.70 o                         
 -12   8   7         98.22         36.50        58.79 o                         
 -10   8   7        164.73        242.77        69.68 o                         
  -8   8   7         68.61        102.83        62.00 o                         
  -6   8   7          1.22          8.58        43.22 o                         
  -4   8   7         20.08         30.60        56.42 o                         
  -2   8   7          1.72        -15.48        43.52 o                         
   0   8   7         10.97        -27.51        35.32 o                         
   2   8   7         47.99         10.91        44.55 o                         
   4   8   7        132.88         77.44        55.69 o                         
   6   8   7          1.77         16.04        48.39 o                         
   8   8   7         18.60         75.41        50.90 o                         
  10   8   7        119.65        173.52        59.20 o                         
  12   8   7          2.83         20.61        52.06 o                         
  14   8   7          6.73         44.58        60.08 o                         
  16   8   7        129.75        122.56        65.41 o                         
 -15   9   7         15.15         17.77        81.02 o                         
 -13   9   7        168.92        205.21        85.64 o                         
 -11   9   7         64.54        300.45        78.47 o                         
  -9   9   7         97.20        231.85        73.90 o                         
  -7   9   7         54.90        151.55        67.42 o                         
  -5   9   7         45.16         24.25        64.19 o                         
  -3   9   7         15.83         37.77        53.14 o                         
  -1   9   7          3.83         -8.51        62.20 o                         
   1   9   7        206.78        149.55        74.72 o                         
   3   9   7        253.88        139.88        71.57 o                         
   5   9   7          1.72        -35.70        55.56 o                         
   7   9   7          0.56         41.92        57.79 o                         
   9   9   7         30.09         11.26        72.92 o                         
 -38   0   8       7157.82       7193.72       431.74 o                         
 -36   0   8        375.75        479.34        99.60 o                         
 -34   0   8       2012.69       1927.14       156.28 o                         
 -32   0   8       1669.52       1631.10       141.44 o                         
 -30   0   8       1991.47       2487.32       168.57 o                         
 -28   0   8       3452.67       3123.55       148.02 o                         
 -26   0   8      15157.21      12427.34       266.79 o                         
 -24   0   8        775.87       1009.03        71.36 o                         
 -22   0   8      10260.88       9594.64       187.96 o                         
 -20   0   8       8414.89       8518.81       168.29 o                         
 -18   0   8      11743.45      11215.45       196.59 o                         
 -16   0   8       1224.72       1170.20        53.02 o                         
 -14   0   8         41.36          1.99        33.97 o                         
 -12   0   8       6150.47       5606.29       107.86 o                         
 -10   0   8      32939.38      34542.61       449.99 o                         
  -8   0   8         30.25         19.73        11.85 o                         
  -6   0   8       8672.50       9539.33       117.66 o                         
  -4   0   8        157.78        115.57        16.82 o                         
  -2   0   8      14476.79      15163.02       210.81 o                         
   0   0   8      12458.76      13360.33       194.61 o                         
   2   0   8      22079.06      25031.48       337.43 o                         
   4   0   8       3046.39       2787.02       149.72 o                         
   6   0   8      24581.91      24985.54       348.38 o                         
   8   0   8       7113.20       6432.39       126.94 o                         
  10   0   8        819.16        743.60        51.07 o                         
  12   0   8       5941.85       6235.31       163.02 o                         
  14   0   8       4988.00       4648.54       116.74 o                         
  16   0   8       8008.07       8229.16       245.77 o                         
  18   0   8       2800.71       2974.51       100.68 o                         
  20   0   8       3237.89       3303.19       110.79 o                         
  22   0   8       2240.83       2324.43       178.36 o                         
  24   0   8       2273.38       1942.26       195.44 o                         
  26   0   8       3613.45       3308.78       186.94 o                         
  28   0   8       3005.92       2468.48       194.61 o                         
  30   0   8        272.62        -21.63       115.87 o                         
 -37   1   8         25.42        171.25        59.36 o                         
 -35   1   8         17.07         63.54        50.12 o                         
 -33   1   8          2.51         42.23        45.32 o                         
 -31   1   8         15.79        130.80        44.87 o                         
 -29   1   8         18.65         55.94        34.31 o                         
 -27   1   8        124.12        114.98        33.43 o                         
 -25   1   8         19.66         63.05        27.68 o                         
 -23   1   8         13.05         56.81        23.07 o                         
 -21   1   8        653.76        538.74        35.73 o                         
 -19   1   8        283.56        323.06        28.29 o                         
 -17   1   8       1661.57       1468.12        44.25 o                         
 -15   1   8        639.43        636.34        47.92 o                         
 -13   1   8        132.00        127.51        24.88 o                         
 -11   1   8         96.74        111.42        16.93 o                         
  -9   1   8       2086.10       1838.60        60.15 o                         
  -7   1   8       1279.53       1224.65        22.26 o                         
  -5   1   8         46.29         88.49        14.87 o                         
  -3   1   8        125.92        100.52         9.13 o                         
  -1   1   8          2.11          0.01         7.61 o                         
   1   1   8        599.59        663.52        25.86 o                         
   3   1   8        155.27        185.33        16.13 o                         
   5   1   8         25.23         12.56        12.87 o                         
   7   1   8        999.04        916.29        39.37 o                         
   9   1   8       1294.45       1275.31        39.05 o                         
  11   1   8        274.09        230.44        23.93 o                         
  13   1   8         98.66         87.53        20.37 o                         
  15   1   8        206.81        235.34        27.04 o                         
  17   1   8         15.29        -10.15        21.04 o                         
  19   1   8        180.59        137.77        32.75 o                         
  21   1   8         40.42         43.60        45.23 o                         
  23   1   8          0.53        -12.01        31.24 o                         
  25   1   8         14.99        140.83        57.79 o                         
  27   1   8          6.57         12.37       100.14 o                         
  29   1   8         28.87         -4.53       163.84 o                         
  31   1   8          0.39         55.11        68.16 o                         
 -36   2   8        123.17        104.44        68.64 o                         
 -34   2   8         13.05         35.69        55.00 o                         
 -32   2   8        337.06        350.18        52.17 o                         
 -30   2   8         51.64         23.77        35.29 o                         
 -28   2   8       1391.49       1416.75        76.49 o                         
 -26   2   8       3648.23       3295.82        92.40 o                         
 -24   2   8         22.02         69.75        38.14 o                         
 -22   2   8        496.76        483.23        38.17 o                         
 -20   2   8       8215.34       8147.27       115.91 o                         
 -18   2   8       3391.14       3418.66        65.94 o                         
 -16   2   8       1214.27       1197.42        90.40 o                         
 -14   2   8      12731.33      11470.26       135.02 o                         
 -12   2   8      30529.25      31504.69       302.22 o                         
 -10   2   8       7837.28       7894.82        97.98 o                         
  -8   2   8       4784.60       4216.70        62.44 o                         
  -6   2   8      26812.04      26021.42       249.17 o                         
  -4   2   8      30093.69      31718.30       296.24 o                         
  -2   2   8       6126.44       6293.63        79.63 o                         
   0   2   8      18946.02      18946.33       189.90 o                         
   2   2   8      34923.15      35478.01       330.39 o                         
   4   2   8      15048.55      14664.89       156.65 o                         
   6   2   8       6073.64       6528.87        86.86 o                         
   8   2   8       8083.33       7591.82       139.10 o                         
  10   2   8       2105.40       1954.55        52.16 o                         
  12   2   8        617.30        665.64        33.61 o                         
  14   2   8       6337.23       6203.73        93.89 o                         
  16   2   8       6185.31       5890.58       110.81 o                         
  18   2   8        344.05        406.78        41.66 o                         
  20   2   8        147.90        124.43        39.88 o                         
  22   2   8        674.96        731.68        68.41 o                         
  24   2   8         15.35         43.37        42.46 o                         
  26   2   8       1204.16        832.35        97.83 o                         
  28   2   8        677.55        716.54       108.04 o                         
  30   2   8          8.39        -57.58        57.58 o                         
 -35   3   8         11.40         33.65        58.71 o                         
 -33   3   8         26.63        127.04        51.24 o                         
 -31   3   8         28.19         32.61        46.83 o                         
 -29   3   8         32.36         97.90        39.46 o                         
 -27   3   8         40.47         -4.22        31.98 o                         
 -25   3   8         60.22         75.71        32.53 o                         
 -23   3   8          8.81          6.44        27.18 o                         
 -21   3   8        382.71        504.29        43.84 o                         
 -19   3   8        125.90        136.03        23.19 o                         
 -17   3   8        121.33        186.67        22.95 o                         
 -15   3   8         24.72         38.84        19.03 o                         
 -13   3   8        218.36        235.26        22.59 o                         
 -11   3   8        353.15        380.08        26.70 o                         
  -9   3   8       1764.22       1712.67        43.09 o                         
  -7   3   8         68.54         77.04        23.95 o                         
  -5   3   8         37.59         55.84        19.58 o                         
  -3   3   8       1176.26       1017.72        35.80 o                         
  -1   3   8       1787.31       1535.35        39.28 o                         
   1   3   8        251.35        311.87        22.09 o                         
   3   3   8        903.90        789.55        39.14 o                         
   5   3   8       1036.02        984.83        45.15 o                         
   7   3   8        249.09        217.03        24.96 o                         
   9   3   8        154.20        130.66        24.96 o                         
  11   3   8         86.05         88.21        22.97 o                         
  13   3   8         63.62         13.59        38.13 o                         
  15   3   8        742.22        698.25        60.31 o                         
  17   3   8         12.36         -6.88        33.48 o                         
  19   3   8          4.69        -31.86        34.81 o                         
  21   3   8        121.69        183.87        50.37 o                         
  23   3   8         35.83         94.83        47.68 o                         
  25   3   8         10.90        -52.30        52.30 o                         
  27   3   8         12.86        118.45        67.34 o                         
  29   3   8          4.21        -58.41        58.41 o                         
 -34   4   8         90.41        104.64        64.00 o                         
 -32   4   8       1226.11       1337.96       101.25 o                         
 -30   4   8        139.57        181.76        54.79 o                         
 -28   4   8       3845.72       3941.67       127.67 o                         
 -26   4   8       3405.13       3340.96       147.49 o                         
 -24   4   8        831.64        876.73        61.10 o                         
 -22   4   8        355.34        547.99        56.28 o                         
 -20   4   8       4782.35       4807.98       105.11 o                         
 -18   4   8        301.81        280.27        35.34 o                         
 -16   4   8       1115.24       1098.66        48.25 o                         
 -14   4   8       5376.48       5374.02        89.29 o                         
 -12   4   8       2540.49       2657.81        76.58 o                         
 -10   4   8         80.70        107.56        21.75 o                         
  -8   4   8        494.47        434.69        30.26 o                         
  -6   4   8        206.88        284.97        25.96 o                         
  -4   4   8         14.29          5.08        16.52 o                         
  -2   4   8       1368.30       1380.03        43.13 o                         
   0   4   8       1028.80       1306.73        40.62 o                         
   2   4   8       2494.23       2437.26        59.06 o                         
   4   4   8        558.99        500.26        37.16 o                         
   6   4   8        503.07        570.54        49.24 o                         
   8   4   8         35.00         41.83        32.59 o                         
  10   4   8        610.98        788.52        45.98 o                         
  12   4   8        106.26         67.11        35.70 o                         
  14   4   8       6421.82       6422.90       150.38 o                         
  16   4   8       3167.42       3174.60       110.62 o                         
  18   4   8        384.91        384.78        60.76 o                         
  20   4   8        307.92        328.90        60.14 o                         
  22   4   8       1718.68       1711.66       127.78 o                         
  24   4   8         62.46        -28.21        73.47 o                         
  26   4   8       2652.86       2635.70       139.61 o                         
  28   4   8        961.29       1052.27        98.40 o                         
 -33   5   8        141.59        108.15       120.51 o                         
 -31   5   8         63.37        195.46        67.35 o                         
 -29   5   8        124.56        129.81        52.09 o                         
 -27   5   8         95.81        120.98        50.68 o                         
 -25   5   8        129.22        133.96        55.08 o                         
 -23   5   8        387.51        448.80        67.34 o                         
 -21   5   8         91.78        106.50        43.43 o                         
 -19   5   8        235.74        261.45        39.88 o                         
 -17   5   8        115.57        164.58        34.30 o                         
 -15   5   8        394.11        492.70        39.78 o                         
 -13   5   8         48.64         47.51        23.70 o                         
 -11   5   8       1205.17       1340.72        53.33 o                         
  -9   5   8         14.60        -15.90        19.80 o                         
  -7   5   8        127.43        118.27        24.89 o                         
  -5   5   8        257.30        258.58        28.88 o                         
  -3   5   8       1248.31       1232.12        86.60 o                         
  -1   5   8         14.31         24.59        19.87 o                         
   1   5   8         10.47         24.76        24.57 o                         
   3   5   8        453.79        492.71        41.28 o                         
   5   5   8        822.89        699.83        47.68 o                         
   7   5   8        142.92        134.12        29.94 o                         
   9   5   8          1.32         31.76        33.85 o                         
  11   5   8          1.04          3.45        34.15 o                         
  13   5   8         51.24         28.32        47.05 o                         
  15   5   8          0.88          4.45        39.64 o                         
  17   5   8        145.60        164.66        51.31 o                         
  19   5   8        104.84         44.74        47.82 o                         
  21   5   8          1.54         54.06        53.28 o                         
  23   5   8        222.68        228.45       104.14 o                         
  25   5   8        189.09        168.60        65.06 o                         
 -30   6   8         32.20        -33.86        62.61 o                         
 -28   6   8        163.08        212.11        83.62 o                         
 -26   6   8       1231.31       1072.08       140.69 o                         
 -24   6   8         12.67         38.87        47.94 o                         
 -22   6   8          4.64         95.51        47.86 o                         
 -20   6   8        774.41        697.19        68.83 o                         
 -18   6   8        793.66        969.51        85.47 o                         
 -16   6   8         51.17        110.18        42.98 o                         
 -14   6   8        993.20       1035.79        61.71 o                         
 -12   6   8       1305.91       1243.40        57.83 o                         
 -10   6   8       1856.68       1976.97        66.18 o                         
  -8   6   8        389.05        507.41        40.99 o                         
  -6   6   8       2442.96       2446.89        68.06 o                         
  -4   6   8       1644.92       1769.64        75.31 o                         
  -2   6   8        384.52        327.01        40.73 o                         
   0   6   8        336.66        310.67        41.05 o                         
   2   6   8       1979.94       2132.35        80.47 o                         
   4   6   8        941.69        921.04        66.38 o                         
   6   6   8       1179.46       1237.09        93.05 o                         
   8   6   8        363.48        427.98        57.78 o                         
  10   6   8        921.84        649.89        90.29 o                         
  12   6   8         64.35         80.83        58.95 o                         
  14   6   8       1031.54        923.12        82.49 o                         
  16   6   8        744.66        518.47        70.97 o                         
  18   6   8         13.41         36.75        51.38 o                         
  20   6   8         24.18        -39.87        53.97 o                         
  22   6   8         60.50        195.64        64.06 o                         
  24   6   8          3.57         -0.60       131.23 o                         
 -27   7   8         52.24        -88.06        95.79 o                         
 -25   7   8          5.38         47.40        63.50 o                         
 -23   7   8         19.45         62.66        55.69 o                         
 -21   7   8         68.49         43.50        49.13 o                         
 -19   7   8          5.32        -15.57        45.72 o                         
 -17   7   8         12.38         25.10        45.02 o                         
 -15   7   8         65.52         49.93        46.95 o                         
 -13   7   8        114.54        136.97        47.62 o                         
 -11   7   8        281.06        339.17        55.45 o                         
  -9   7   8        233.46        235.69        47.10 o                         
  -7   7   8        123.74        137.16        40.37 o                         
  -5   7   8        195.54        184.59        48.12 o                         
  -3   7   8        592.33        630.10        65.05 o                         
  -1   7   8        165.29        192.82        46.84 o                         
   1   7   8         68.59         39.14        36.36 o                         
   3   7   8        499.30        579.63        55.09 o                         
   5   7   8        292.19        208.97        51.64 o                         
   7   7   8         14.26         31.07        43.74 o                         
   9   7   8         82.67         65.77        48.11 o                         
  11   7   8        101.98        174.42        55.11 o                         
  13   7   8         84.86         47.33        74.48 o                         
  15   7   8         44.79         24.52        53.38 o                         
  17   7   8         70.22         90.36        59.50 o                         
  19   7   8         20.36        -39.93        56.11 o                         
 -22   8   8          1.67         11.65        67.90 o                         
 -20   8   8        147.05        121.51        85.08 o                         
 -18   8   8        228.94        301.26        64.51 o                         
 -16   8   8         28.17         69.38        55.98 o                         
 -14   8   8         35.24         73.04        61.51 o                         
 -12   8   8         10.54         -8.13        59.52 o                         
 -10   8   8          7.37        -52.78        52.78 o                         
  -8   8   8         41.86         97.89        59.49 o                         
  -6   8   8        390.17        185.85        53.84 o                         
  -4   8   8        314.57        328.95        59.87 o                         
  -2   8   8        107.65        126.19        42.49 o                         
   0   8   8         20.07         37.29        40.18 o                         
   2   8   8        241.27        350.35        60.53 o                         
   4   8   8        261.54        231.40        60.22 o                         
   6   8   8          1.14        -49.03        49.03 o                         
   8   8   8         99.35         61.27        51.97 o                         
  10   8   8         23.25         24.95        52.34 o                         
  12   8   8          4.48        -20.08        80.72 o                         
  14   8   8         34.46         58.53        82.73 o                         
  16   8   8        223.65        211.66       129.78 o                         
 -15   9   8          5.11         83.43       137.50 o                         
 -13   9   8         27.64        101.33        71.82 o                         
 -11   9   8          3.69         -9.77        64.79 o                         
  -9   9   8         61.55        123.06        70.84 o                         
  -7   9   8         58.14        138.76        69.34 o                         
  -5   9   8          0.39        -45.64        59.47 o                         
  -3   9   8         15.97         61.35        62.03 o                         
  -1   9   8         14.55        -36.87        58.54 o                         
   1   9   8         21.70         51.02        67.02 o                         
   3   9   8        109.63        160.68        72.37 o                         
   5   9   8          1.09         25.86        53.87 o                         
   7   9   8          0.67        -28.42        53.20 o                         
 -37   1   9       1499.83       1494.87       108.05 o                         
 -35   1   9        282.26        158.93        53.55 o                         
 -33   1   9        997.17        937.03        87.64 o                         
 -31   1   9       1559.68       1698.17       101.12 o                         
 -29   1   9       1872.31       1768.43        84.38 o                         
 -27   1   9       3120.26       2827.68       113.48 o                         
 -25   1   9       6785.56       6133.05       106.08 o                         
 -23   1   9       5570.02       5125.38        92.81 o                         
 -21   1   9       3765.05       4032.25        78.26 o                         
 -19   1   9        432.82        535.08        33.54 o                         
 -17   1   9       2064.51       2267.88        52.23 o                         
 -15   1   9       3162.92       3144.77        58.60 o                         
 -13   1   9      14104.55      13729.48       151.21 o                         
 -11   1   9      13893.05      14531.01       153.97 o                         
  -9   1   9       3960.92       3862.40        48.84 o                         
  -7   1   9       1199.17       1734.07        40.84 o                         
  -5   1   9       2548.45       2571.92        49.43 o                         
  -3   1   9       7452.45       6932.64        86.31 o                         
  -1   1   9       1003.49        859.03        25.60 o                         
   1   1   9       2656.60       2482.26        58.82 o                         
   3   1   9      55663.01      58343.95       522.38 o                         
   5   1   9      20515.62      21898.71       221.07 o                         
   9   1   9       4680.06       5077.08        83.72 o                         
  11   1   9       7219.38       7306.97       104.84 o                         
  13   1   9       2578.38       2744.83        62.25 o                         
  15   1   9       6373.87       6417.48       103.04 o                         
  17   1   9       3376.04       3163.11        72.74 o                         
  19   1   9         75.51         77.73        31.87 o                         
  21   1   9       1470.31       1450.41        84.19 o                         
  23   1   9       1130.72       1128.62        87.62 o                         
  25   1   9       2519.34       2831.69       157.65 o                         
  27   1   9        323.66        291.67       105.31 o                         
  29   1   9        783.00        754.74       131.56 o                         
 -36   2   9          1.66        -52.58        52.58 o                         
 -34   2   9          2.11          2.68        52.83 o                         
 -32   2   9          5.85         81.93        37.61 o                         
 -30   2   9          0.38         31.13        34.91 o                         
 -28   2   9         80.39         71.07        34.56 o                         
 -26   2   9          0.50         74.18        31.60 o                         
 -24   2   9         15.20         -8.48        25.64 o                         
 -22   2   9        264.58        269.46        30.04 o                         
 -20   2   9        598.25        588.83        41.23 o                         
 -18   2   9          6.38         15.37        18.07 o                         
 -16   2   9       2838.79       2296.23        52.03 o                         
 -14   2   9        379.21        490.14        28.63 o                         
 -12   2   9       4403.28       4262.59        67.46 o                         
 -10   2   9       3416.71       3624.26        59.18 o                         
  -8   2   9       1206.66       1160.94        31.59 o                         
  -6   2   9        159.70        243.66        36.32 o                         
  -4   2   9       2063.11       1878.86        39.32 o                         
  -2   2   9         67.02         60.47        13.85 o                         
   0   2   9          8.22        -12.10        12.10 o                         
   2   2   9        918.65        907.39        35.12 o                         
   4   2   9        553.96        563.29        27.80 o                         
   6   2   9         26.67         19.41        22.11 o                         
   8   2   9          2.13         -1.04        12.13 o                         
  10   2   9         77.58         58.01        15.60 o                         
  12   2   9        853.72        811.18        38.06 o                         
  14   2   9        766.26        820.62        40.08 o                         
  16   2   9        275.90        170.57        32.38 o                         
  18   2   9          1.22         22.79        35.87 o                         
  20   2   9         37.63         -8.09        35.30 o                         
  22   2   9          6.54        -22.50        39.17 o                         
  24   2   9          1.81        -23.43        42.30 o                         
  26   2   9        206.32        210.74        64.78 o                         
  28   2   9          1.44        122.87        71.57 o                         
  30   2   9          7.85         50.58        68.40 o                         
 -35   3   9         10.19         34.30        63.44 o                         
 -33   3   9        345.48        289.53        60.21 o                         
 -31   3   9        689.87        821.56       113.46 o                         
 -29   3   9        683.30        725.93        62.83 o                         
 -27   3   9       1086.97       1072.51        68.52 o                         
 -25   3   9       2035.50       2302.77        83.42 o                         
 -23   3   9       2318.41       2138.51       104.38 o                         
 -21   3   9       1507.50       1726.78        70.81 o                         
 -19   3   9        786.16        660.53        37.60 o                         
 -17   3   9       6186.46       5799.19        91.39 o                         
 -15   3   9       6512.54       6188.39       100.64 o                         
 -13   3   9       3018.67       2958.73        87.49 o                         
 -11   3   9       8441.54       8769.41       127.92 o                         
  -9   3   9       2653.48       2439.03        64.59 o                         
  -7   3   9        832.52       1117.19        54.76 o                         
  -5   3   9      20513.79      21923.89       244.15 o                         
  -3   3   9      38387.70      40602.71       380.40 o                         
  -1   3   9       4082.60       4014.50        65.38 o                         
   1   3   9       2505.64       2558.89        50.59 o                         
   3   3   9      13527.69      13683.57       152.97 o                         
   5   3   9       3101.90       3082.63        53.70 o                         
   7   3   9        120.21        248.65        27.73 o                         
   9   3   9        190.46        237.61        28.69 o                         
  11   3   9       8685.30       9099.40       140.58 o                         
  13   3   9       4371.68       4472.44       116.55 o                         
  15   3   9       1805.26       1843.83        92.91 o                         
  17   3   9         86.30         67.38        39.33 o                         
  19   3   9        604.03        738.72        70.80 o                         
  21   3   9         20.16         30.69        41.25 o                         
  23   3   9        695.11        862.35        82.43 o                         
  25   3   9        696.89        819.57       124.15 o                         
  27   3   9        623.02        714.88        84.93 o                         
  29   3   9          6.61          3.75        68.96 o                         
 -34   4   9          6.52         31.81        61.81 o                         
 -32   4   9         79.54         98.47        53.31 o                         
 -30   4   9          2.88         15.43        65.11 o                         
 -28   4   9        137.53        341.51        54.99 o                         
 -26   4   9        309.11        366.01        54.35 o                         
 -24   4   9         82.64        181.86        48.16 o                         
 -22   4   9         47.23         75.51        39.57 o                         
 -20   4   9        430.11        482.95        44.94 o                         
 -18   4   9        287.31        266.19        43.92 o                         
 -16   4   9         82.20         92.57        21.79 o                         
 -14   4   9       1385.34       1231.73        48.75 o                         
 -12   4   9        175.30        190.64        25.21 o                         
 -10   4   9         59.16         12.27        18.77 o                         
  -8   4   9        492.76        478.34        32.06 o                         
  -6   4   9        283.68        234.95        25.00 o                         
  -4   4   9          1.15         44.65        18.12 o                         
  -2   4   9         50.59         52.94        18.87 o                         
   0   4   9       1315.33       1325.75        44.26 o                         
   2   4   9        119.38        132.81        24.17 o                         
   4   4   9          1.05        -29.78        29.78 o                         
   6   4   9         56.38         49.11        23.46 o                         
   8   4   9        165.27         81.31        27.55 o                         
  10   4   9        109.95         87.72        35.18 o                         
  12   4   9        276.49        354.02        48.37 o                         
  14   4   9        704.32        770.00        67.52 o                         
  16   4   9        494.08        441.20        57.52 o                         
  18   4   9        116.13        170.72        72.92 o                         
  20   4   9         91.76        110.03        69.35 o                         
  22   4   9        102.79        163.55        54.79 o                         
  24   4   9         23.63         41.85        69.57 o                         
  26   4   9        138.44        237.96        67.33 o                         
 -33   5   9        526.53        640.22       248.66 o                         
 -31   5   9        764.62        642.37        93.27 o                         
 -29   5   9        536.17        644.32        78.15 o                         
 -27   5   9       1177.05       1114.20        87.55 o                         
 -25   5   9        749.61        762.03        83.80 o                         
 -23   5   9       1738.84       1806.62        99.66 o                         
 -21   5   9        157.48        177.40        45.66 o                         
 -19   5   9        140.64        146.12        40.41 o                         
 -17   5   9       1718.57       1732.00        96.43 o                         
 -15   5   9       1687.45       1643.83        57.66 o                         
 -13   5   9          8.85          8.14        22.26 o                         
 -11   5   9       1566.48       1997.30        59.83 o                         
  -9   5   9        116.44         90.17        25.28 o                         
  -7   5   9         31.37         49.98        22.11 o                         
  -5   5   9        105.36        151.59        25.67 o                         
  -3   5   9       3606.33       3895.82        80.57 o                         
  -1   5   9         53.00         47.62        21.26 o                         
   1   5   9        296.49        240.00        34.02 o                         
   3   5   9       2501.09       2586.55        74.93 o                         
   5   5   9       1064.47       1141.20        59.92 o                         
   7   5   9         11.33         18.54        27.65 o                         
   9   5   9       2043.65       2093.30       105.92 o                         
  11   5   9       1130.19       1021.09        76.49 o                         
  13   5   9       1216.18       1289.78        87.06 o                         
  15   5   9        888.07        637.70        69.64 o                         
  17   5   9        719.00        767.68        78.05 o                         
  19   5   9        266.25        293.41        63.56 o                         
  21   5   9        261.01        175.14        62.52 o                         
  23   5   9        799.26        953.12        95.92 o                         
  25   5   9        958.09        848.80        92.76 o                         
 -30   6   9          9.46        -56.22        56.22 o                         
 -28   6   9         22.56        111.89        65.61 o                         
 -26   6   9        158.04        212.34       114.55 o                         
 -24   6   9         12.25        -37.53        50.17 o                         
 -22   6   9          0.98         59.04        46.95 o                         
 -20   6   9        311.47        309.16        56.56 o                         
 -18   6   9         53.85         58.62        44.82 o                         
 -16   6   9          8.18         68.97        41.85 o                         
 -14   6   9        676.90        688.82        54.96 o                         
 -12   6   9        822.81        893.97        54.68 o                         
 -10   6   9        350.69        350.76        37.94 o                         
  -8   6   9        132.62        108.52        30.70 o                         
  -6   6   9        620.52        637.10        54.83 o                         
  -4   6   9        796.61        853.03        56.00 o                         
  -2   6   9         42.59         22.42        35.46 o                         
   0   6   9         86.85         35.70        33.73 o                         
   2   6   9        400.67        332.69        52.58 o                         
   4   6   9        849.40        779.66        79.79 o                         
   6   6   9         83.86         71.07        40.88 o                         
   8   6   9         20.22         10.52        38.52 o                         
  10   6   9        127.02         65.14        41.54 o                         
  12   6   9          1.57          0.04        41.78 o                         
  14   6   9         72.51         -3.22        53.74 o                         
  16   6   9         90.28        167.34       114.98 o                         
  18   6   9          1.29         14.68        49.19 o                         
  20   6   9         52.31         16.66        63.68 o                         
  22   6   9         70.63         54.90        61.09 o                         
 -27   7   9        218.36        281.18       135.96 o                         
 -25   7   9        144.09        258.51        93.14 o                         
 -23   7   9         14.23          8.45        58.94 o                         
 -21   7   9        136.44        174.37        60.00 o                         
 -19   7   9        223.59        323.94        61.99 o                         
 -17   7   9        408.91        364.52        74.95 o                         
 -15   7   9        178.36        230.18        53.05 o                         
 -13   7   9        551.78        718.47        69.82 o                         
 -11   7   9       1203.88       1192.69        80.46 o                         
  -9   7   9        720.26        739.52        59.17 o                         
  -7   7   9        363.19        404.27        72.61 o                         
  -5   7   9        636.79        620.23        55.87 o                         
  -3   7   9       1396.72       1313.57        93.83 o                         
  -1   7   9         74.93        107.05        41.05 o                         
   1   7   9         78.71        125.44        57.81 o                         
   3   7   9       1949.54       1657.57        94.92 o                         
   5   7   9        626.44        663.06        68.61 o                         
   7   7   9         34.75         10.36        44.59 o                         
   9   7   9        295.37        208.09        59.45 o                         
  11   7   9        129.37         70.66        51.40 o                         
  13   7   9         81.81        208.00        58.54 o                         
  15   7   9         45.77         80.24        98.79 o                         
  17   7   9        164.14         59.92        82.73 o                         
  19   7   9          8.20        -55.00        55.00 o                         
 -22   8   9         20.75          6.36        75.06 o                         
 -20   8   9         66.20         48.96        65.31 o                         
 -18   8   9          0.52        -36.82        85.51 o                         
 -16   8   9         53.99        140.96        61.43 o                         
 -14   8   9        177.11         63.48       114.31 o                         
 -12   8   9          3.74         28.12        67.66 o                         
 -10   8   9          1.98        -58.75        58.75 o                         
  -8   8   9         52.06         16.09        90.52 o                         
  -6   8   9         48.55         -8.01        46.12 o                         
  -4   8   9         64.54        100.19        48.27 o                         
  -2   8   9          7.89        -44.99        50.19 o                         
   0   8   9         36.31         35.15        47.25 o                         
   2   8   9          2.34         59.02        48.99 o                         
   4   8   9          9.11         14.15        48.29 o                         
   6   8   9         23.93        -24.83        46.91 o                         
   8   8   9         54.52        110.27        66.68 o                         
  10   8   9          5.19        -44.96        44.96 o                         
  12   8   9         77.37        189.03        68.77 o                         
  14   8   9        181.16        252.38        70.66 o                         
 -13   9   9         16.26         15.96       134.41 o                         
 -11   9   9          1.58         40.25        79.19 o                         
  -9   9   9        121.69        103.08       108.62 o                         
  -7   9   9        108.17         29.87        59.53 o                         
  -5   9   9         73.05        116.78        70.26 o                         
  -3   9   9          0.52        -53.47        53.47 o                         
  -1   9   9          0.53        -47.42        61.59 o                         
   1   9   9         35.01         96.96        71.22 o                         
   3   9   9        354.51        275.81        74.78 o                         
   5   9   9          8.66          7.11        55.49 o                         
   7   9   9          2.06         16.92        57.98 o                         
 -38   0  10      10480.73      10075.48       324.94 o                         
 -36   0  10        323.45        260.99        88.79 o                         
 -34   0  10       1463.71       1372.90       138.19 o                         
 -32   0  10        922.75        822.99       107.89 o                         
 -30   0  10       1991.15       1927.62       345.30 o                         
 -28   0  10       6307.36       5491.09       149.45 o                         
 -26   0  10       9943.96       8626.55       282.80 o                         
 -24   0  10         66.49        -19.56        30.47 o                         
 -22   0  10       3658.21       3326.48       102.17 o                         
 -20   0  10       1039.60       1058.83        66.45 o                         
 -18   0  10        608.94        599.19        76.05 o                         
 -16   0  10       5594.05       5089.15       112.56 o                         
 -14   0  10      13449.90      13282.46       211.21 o                         
 -12   0  10        115.95        145.85        22.62 o                         
 -10   0  10        702.32        906.40        58.67 o                         
  -8   0  10       3502.07       4111.16        62.86 o                         
  -6   0  10       1549.68       1297.67        27.73 o                         
  -4   0  10        281.11        396.20        22.72 o                         
  -2   0  10        697.80        614.54        31.21 o                         
   0   0  10      16883.42      15458.90       227.81 o                         
   2   0  10      50763.90      53993.48       690.53 o                         
   4   0  10       3885.25       3681.58       104.54 o                         
   6   0  10        207.39        185.31        29.57 o                         
   8   0  10       4135.02       4231.69       118.84 o                         
  10   0  10       1487.13       1454.58       122.82 o                         
  12   0  10       8820.22       8374.33       168.94 o                         
  14   0  10      14723.49      14424.85       299.38 o                         
  16   0  10       2697.29       3246.79       105.50 o                         
  18   0  10       1469.90       1264.08        82.50 o                         
  20   0  10       6742.63       6278.79       255.44 o                         
  22   0  10       1257.46       1286.96       122.86 o                         
  24   0  10        742.18        846.47       105.93 o                         
  26   0  10       4957.70       4778.02       790.94 o                         
  28   0  10       2440.92       2253.93       278.09 o                         
  30   0  10        113.28        273.46       146.77 o                         
 -37   1  10          0.58         18.12        50.44 o                         
 -35   1  10          5.65          0.08        44.23 o                         
 -33   1  10         10.05         81.47        46.10 o                         
 -31   1  10         14.75         87.55        37.25 o                         
 -29   1  10          0.38         38.40        32.97 o                         
 -27   1  10          0.69         19.16        28.89 o                         
 -25   1  10        173.99        193.80        31.34 o                         
 -23   1  10         58.58         96.32        25.54 o                         
 -21   1  10        391.54        328.96        31.24 o                         
 -19   1  10       1605.74       1421.05        47.67 o                         
 -17   1  10       1080.49       1178.77        45.43 o                         
 -15   1  10         69.63         67.56        16.03 o                         
 -13   1  10       1285.59       1369.93        37.48 o                         
 -11   1  10        203.56        223.38        22.11 o                         
  -9   1  10       2833.60       2759.05        55.28 o                         
  -7   1  10        315.86        317.52        23.40 o                         
  -5   1  10         52.87         73.84        14.80 o                         
  -3   1  10        523.03        451.60        35.67 o                         
  -1   1  10        800.71        731.53        31.64 o                         
   1   1  10         10.77        -14.32        26.38 o                         
   3   1  10          1.75        -11.78        11.78 o                         
   5   1  10        386.15        310.14        23.82 o                         
   7   1  10         50.67         -5.91        14.23 o                         
   9   1  10          0.11         -6.92        22.57 o                         
  11   1  10        285.73        286.30        32.55 o                         
  13   1  10         14.79         22.52        20.80 o                         
  15   1  10        175.51        198.08        28.09 o                         
  17   1  10          5.24        -21.81        21.81 o                         
  19   1  10          0.54         25.59        29.47 o                         
  21   1  10         36.31         16.58        50.41 o                         
  23   1  10        102.76        171.71        62.44 o                         
  25   1  10         41.28        125.34        78.34 o                         
  27   1  10          0.16        -56.57        56.57 o                         
  29   1  10         24.34         50.97        68.77 o                         
 -36   2  10         89.82        142.58        70.72 o                         
 -34   2  10         14.33         21.76        47.22 o                         
 -32   2  10        587.22        787.32        74.33 o                         
 -30   2  10         71.73        134.71        39.55 o                         
 -28   2  10       4401.67       4007.49       107.38 o                         
 -26   2  10       4699.00       4053.71       101.48 o                         
 -24   2  10        656.27        762.09        52.90 o                         
 -22   2  10       2270.98       2218.77        67.93 o                         
 -20   2  10       1423.79       1555.32        51.88 o                         
 -18   2  10       4584.61       4278.91        76.30 o                         
 -16   2  10      21763.75      21639.99       228.36 o                         
 -14   2  10       8185.12       7790.71       103.68 o                         
 -12   2  10      10460.06      10289.61       122.89 o                         
 -10   2  10      14519.74      13763.90       184.25 o                         
  -8   2  10      16910.14      17413.37       180.48 o                         
  -6   2  10      24140.08      24410.87       239.13 o                         
  -4   2  10      24017.59      23279.41       229.35 o                         
  -2   2  10      20231.96      20062.00       202.90 o                         
   0   2  10      13753.50      14303.25       155.13 o                         
   2   2  10       1915.34       1944.24        43.33 o                         
   4   2  10       5839.67       6188.22        86.83 o                         
   6   2  10       1436.64       1431.47        40.50 o                         
   8   2  10         22.64         78.25        28.79 o                         
  10   2  10       1387.11       1510.21        47.35 o                         
  12   2  10       4331.79       4142.19        75.96 o                         
  14   2  10       1709.89       1616.21        61.44 o                         
  16   2  10         31.06         25.33        27.22 o                         
  18   2  10         13.22        -12.64        48.02 o                         
  20   2  10        815.06        853.83        81.35 o                         
  22   2  10         29.43          6.20        43.03 o                         
  24   2  10         12.90        105.88        52.48 o                         
  26   2  10       1992.45       1995.21       220.11 o                         
  28   2  10        655.21        815.12       156.80 o                         
 -35   3  10          2.87         56.80        61.54 o                         
 -33   3  10         46.75         73.61        50.73 o                         
 -31   3  10         18.70         21.17        38.70 o                         
 -29   3  10         53.51         76.65        38.21 o                         
 -27   3  10        125.34        205.75        41.68 o                         
 -25   3  10        232.22        284.96        41.24 o                         
 -23   3  10        184.00        231.33        37.64 o                         
 -21   3  10          3.30         23.71        25.89 o                         
 -19   3  10        305.99        278.81        28.52 o                         
 -17   3  10       1666.41       1636.63        76.48 o                         
 -15   3  10        738.60        851.85        39.46 o                         
 -13   3  10        538.02        532.93        35.95 o                         
 -11   3  10          5.21         40.99        20.38 o                         
  -9   3  10        690.39        713.11        34.49 o                         
  -7   3  10         67.39         52.60        16.29 o                         
  -5   3  10       1809.81       1710.21        51.01 o                         
  -3   3  10        876.04        787.62        35.38 o                         
  -1   3  10         73.74         40.87        15.66 o                         
   1   3  10         84.10         78.85        16.74 o                         
   3   3  10        136.14         76.69        16.50 o                         
   5   3  10         32.68         25.41        17.15 o                         
   7   3  10        313.67        301.89        21.89 o                         
   9   3  10       1287.92       1217.64        43.99 o                         
  11   3  10       2723.72       2618.17        70.85 o                         
  13   3  10        105.49        117.38        38.48 o                         
  15   3  10         26.69         20.68        35.01 o                         
  17   3  10         54.06         -3.98        37.74 o                         
  19   3  10         25.14         -7.54        54.80 o                         
  21   3  10          0.73        -18.56        41.50 o                         
  23   3  10         88.74        151.51        53.61 o                         
  25   3  10         31.04        -45.17        45.17 o                         
  27   3  10          3.45         -6.48        62.07 o                         
 -34   4  10         33.86          3.72       108.67 o                         
 -32   4  10       1168.35       1300.74       114.17 o                         
 -30   4  10        175.44        169.60        58.04 o                         
 -28   4  10       2638.16       2637.08       116.89 o                         
 -26   4  10       2026.42       2195.93        92.06 o                         
 -24   4  10        653.44        706.83        57.40 o                         
 -22   4  10         17.80         27.63        29.48 o                         
 -20   4  10       1522.31       1496.85        76.79 o                         
 -18   4  10        241.01        297.99        37.22 o                         
 -16   4  10       1190.18       1225.88        48.92 o                         
 -14   4  10        111.04        117.89        24.41 o                         
 -12   4  10       1130.83       1269.86        47.70 o                         
 -10   4  10         55.28         55.96        20.22 o                         
  -8   4  10         77.56         76.43        20.76 o                         
  -6   4  10       4417.72       4648.54        84.75 o                         
  -4   4  10       2666.76       3076.48        63.05 o                         
  -2   4  10         79.22        102.71        20.43 o                         
   0   4  10       1343.38       1305.25        47.44 o                         
   2   4  10        860.44        820.24        33.71 o                         
   4   4  10       1461.82       1465.15        67.91 o                         
   6   4  10       1608.46       1885.98        68.11 o                         
   8   4  10        336.46        404.03        50.29 o                         
  10   4  10       4018.58       3965.24       112.56 o                         
  12   4  10       1654.27       1607.38        93.44 o                         
  14   4  10       2622.62       2542.87       147.77 o                         
  16   4  10       1220.93       1358.18        99.68 o                         
  18   4  10       1384.32       1661.29       102.94 o                         
  20   4  10       1190.60       1201.31       112.69 o                         
  22   4  10        833.03       1010.57        91.07 o                         
  24   4  10        154.00         58.39        57.65 o                         
  26   4  10       2233.43       2155.33       132.82 o                         
 -33   5  10        125.81        163.81        90.82 o                         
 -31   5  10          8.20         61.36        68.56 o                         
 -29   5  10         43.54         34.25        60.18 o                         
 -27   5  10        221.90        334.94        74.41 o                         
 -25   5  10        141.46         82.63        44.16 o                         
 -23   5  10        281.00        193.59        49.61 o                         
 -21   5  10        116.72         70.36        36.01 o                         
 -19   5  10        207.37        228.87        40.19 o                         
 -17   5  10        123.98        112.93        33.22 o                         
 -15   5  10       1267.32       1278.41        56.55 o                         
 -13   5  10         24.37        -11.51        23.04 o                         
 -11   5  10         18.19          1.05        23.76 o                         
  -9   5  10        202.77        183.10        29.37 o                         
  -7   5  10          5.48        -20.22        20.22 o                         
  -5   5  10         28.96        -18.47        21.98 o                         
  -3   5  10         44.85         33.72        23.88 o                         
  -1   5  10          6.05         -3.71        25.46 o                         
   1   5  10        644.03        568.97        44.76 o                         
   3   5  10        303.97        320.03        39.48 o                         
   5   5  10         12.51        -29.38        29.97 o                         
   7   5  10         54.24         17.98        27.31 o                         
   9   5  10        228.65         84.62        38.10 o                         
  11   5  10        239.39        231.80        47.93 o                         
  13   5  10        791.74        842.77        90.71 o                         
  15   5  10        324.36        223.11        55.40 o                         
  17   5  10         41.34        122.58        50.90 o                         
  19   5  10         81.87        156.65        55.63 o                         
  21   5  10        139.24        137.05        58.89 o                         
  23   5  10         27.09         38.55        58.65 o                         
  25   5  10         25.16        -53.32        62.22 o                         
 -30   6  10        306.59        299.96        99.10 o                         
 -28   6  10        385.14        374.47        82.42 o                         
 -26   6  10        818.00        802.72        98.60 o                         
 -24   6  10        156.93        100.73        63.62 o                         
 -22   6  10        405.40        543.07        68.84 o                         
 -20   6  10        177.82        259.95        53.73 o                         
 -18   6  10        469.13        515.90        61.00 o                         
 -16   6  10       1549.67       1695.10        79.82 o                         
 -14   6  10       2310.17       2523.10        85.51 o                         
 -12   6  10        239.39        229.47        36.40 o                         
 -10   6  10       1838.69       2006.84        70.12 o                         
  -8   6  10        436.08        516.04        45.72 o                         
  -6   6  10        692.64        572.42        44.73 o                         
  -4   6  10        569.86        706.46        65.05 o                         
  -2   6  10        832.03        897.75        60.10 o                         
   0   6  10        740.41        773.00        57.57 o                         
   2   6  10       1715.39       1776.21        77.24 o                         
   4   6  10        446.42        420.47        63.68 o                         
   6   6  10       1169.77       1201.87        87.86 o                         
   8   6  10         44.02        -18.42        38.02 o                         
  10   6  10        102.55         73.78        46.78 o                         
  12   6  10         10.41         39.33        52.40 o                         
  14   6  10        683.66        522.37        73.19 o                         
  16   6  10          6.47          5.50        49.49 o                         
  18   6  10         94.41         58.15        55.35 o                         
  20   6  10        160.08         13.95        55.69 o                         
  22   6  10         10.17         18.33        57.98 o                         
 -25   7  10        133.71        325.41        83.25 o                         
 -23   7  10        110.30        153.52        72.82 o                         
 -21   7  10         40.43         65.54        57.94 o                         
 -19   7  10         29.95         47.57        59.78 o                         
 -17   7  10        273.71        300.01        70.33 o                         
 -15   7  10        253.63        270.12        54.77 o                         
 -13   7  10        229.19        314.65        57.55 o                         
 -11   7  10        325.76        343.40        58.05 o                         
  -9   7  10        182.21        188.76        41.83 o                         
  -7   7  10         11.13         21.51        58.08 o                         
  -5   7  10        111.32         88.78        49.20 o                         
  -3   7  10        142.20        181.87        43.86 o                         
  -1   7  10          3.96         41.32        37.42 o                         
   1   7  10        166.59         96.52        45.50 o                         
   3   7  10        652.73        585.00        65.59 o                         
   5   7  10         96.42        121.07        50.11 o                         
   7   7  10         15.05          2.73        45.48 o                         
   9   7  10          7.37         27.91        47.05 o                         
  11   7  10         15.01        -10.14        50.07 o                         
  13   7  10         63.89         54.86        54.42 o                         
  15   7  10          0.55        -51.86        54.19 o                         
  17   7  10          0.97        -27.52        57.31 o                         
 -22   8  10         37.52        157.61        96.56 o                         
 -20   8  10         28.88         51.15        67.85 o                         
 -18   8  10          6.50         16.01        59.49 o                         
 -16   8  10        138.82        146.87        87.31 o                         
 -14   8  10        147.47        129.67        88.06 o                         
 -12   8  10          1.33         63.16        63.02 o                         
 -10   8  10        154.69        124.84        61.91 o                         
  -8   8  10         13.23         73.40        58.52 o                         
  -6   8  10         19.93        111.98        50.65 o                         
  -4   8  10        302.89        270.83        47.89 o                         
  -2   8  10        120.36        188.38        45.85 o                         
   0   8  10         45.19         38.04        48.51 o                         
   2   8  10          2.11        -23.72        47.89 o                         
   4   8  10         95.10         58.49        50.12 o                         
   6   8  10         82.14        226.65        84.38 o                         
   8   8  10        179.79        241.22        65.22 o                         
  10   8  10          2.20        -61.13        99.49 o                         
  12   8  10        121.28        144.98        63.42 o                         
  14   8  10        204.80        318.33       169.17 o                         
 -13   9  10         31.39         15.35       158.36 o                         
 -11   9  10         24.45        -71.01        71.01 o                         
  -9   9  10          3.68        -68.18        73.12 o                         
  -7   9  10         11.79         22.61        95.01 o                         
  -5   9  10         79.15         71.91        67.38 o                         
  -3   9  10          8.33         55.15        64.04 o                         
  -1   9  10         10.30        -16.02        62.55 o                         
   1   9  10          6.67        -72.88        80.41 o                         
   3   9  10        135.31        152.58        60.67 o                         
   5   9  10          0.45        -88.97        88.97 o                         
 -37   1  11       1372.64       1442.74       107.66 o                         
 -35   1  11        620.59        446.13        64.50 o                         
 -33   1  11        880.90        757.59        75.22 o                         
 -31   1  11       1199.05       1226.20        74.77 o                         
 -29   1  11       1521.27       1505.96        78.64 o                         
 -27   1  11       1180.30       1223.42        69.20 o                         
 -25   1  11       4276.23       4028.04        85.65 o                         
 -23   1  11       2783.61       2687.47        66.80 o                         
 -21   1  11       2154.66       2115.98        57.67 o                         
 -19   1  11        616.68        735.41        49.04 o                         
 -17   1  11       9454.86       9450.79       122.62 o                         
 -15   1  11      10196.66       9332.28       117.72 o                         
 -13   1  11       7198.19       6749.38        96.95 o                         
 -11   1  11       9395.56       9456.13        98.52 o                         
  -9   1  11       1694.88       1466.24        40.98 o                         
  -7   1  11       4849.77       6365.63        94.08 o                         
  -5   1  11      30169.70      30970.86       325.28 o                         
  -3   1  11      19434.33      19883.02       216.48 o                         
  -1   1  11       7113.37       7079.07        90.31 o                         
   1   1  11       3342.08       3673.12        60.58 o                         
   3   1  11       2311.03       1942.33        44.31 o                         
   5   1  11       3046.90       2955.94        63.86 o                         
   7   1  11        864.82        734.73        45.15 o                         
   9   1  11       4205.41       4364.70        85.33 o                         
  11   1  11      11961.78      10940.73       143.30 o                         
  13   1  11       1554.04       1885.09        57.25 o                         
  15   1  11        903.69        909.57        48.29 o                         
  17   1  11       4754.40       4425.36        95.88 o                         
  19   1  11       1606.23       1728.88        77.08 o                         
  21   1  11        766.19        722.23        66.86 o                         
  23   1  11        796.99        801.87        91.28 o                         
  25   1  11       2088.68       2373.82       148.11 o                         
  27   1  11        446.46        344.95        76.57 o                         
  29   1  11        515.12        420.14       132.09 o                         
 -36   2  11         10.19        -25.25        74.41 o                         
 -34   2  11         22.43        -50.48        50.48 o                         
 -32   2  11         26.24         62.07        39.01 o                         
 -30   2  11          0.48         -9.43        38.72 o                         
 -28   2  11        168.72        327.35        51.36 o                         
 -26   2  11         96.69        232.97        44.77 o                         
 -24   2  11         84.68         65.60        29.79 o                         
 -22   2  11        251.85        294.39        31.66 o                         
 -20   2  11       2342.19       2050.60        57.65 o                         
 -18   2  11          1.33         32.22        23.92 o                         
 -16   2  11         14.87         92.48        19.13 o                         
 -14   2  11         44.30         64.29        18.54 o                         
 -12   2  11       3274.48       3235.21        57.35 o                         
 -10   2  11          0.56         -1.10        12.43 o                         
  -8   2  11       5419.90       4998.39        62.53 o                         
  -6   2  11        275.41        235.08        17.87 o                         
  -4   2  11        854.62        636.45        28.03 o                         
  -2   2  11        397.27        330.20        30.29 o                         
   0   2  11        181.36        172.37        19.21 o                         
   2   2  11         53.89         12.65        22.11 o                         
   4   2  11         32.71         35.88        15.14 o                         
   6   2  11        442.55        483.49        29.37 o                         
   8   2  11       1643.33       1518.35        46.38 o                         
  10   2  11          5.61         -5.93        16.64 o                         
  12   2  11        729.37        782.66        50.75 o                         
  14   2  11         48.81          7.53        20.93 o                         
  16   2  11          0.85        -29.90        29.90 o                         
  18   2  11          3.12        -36.47        36.47 o                         
  20   2  11        132.53        125.36        46.04 o                         
  22   2  11        121.55        129.78        49.00 o                         
  24   2  11         20.40        -42.85        42.85 o                         
  26   2  11         55.32         54.14        64.43 o                         
  28   2  11          0.20         17.71        61.06 o                         
 -35   3  11        149.84        117.47        66.65 o                         
 -33   3  11        546.67        634.12        85.17 o                         
 -31   3  11        321.98        283.57        58.46 o                         
 -29   3  11        480.94        526.57        54.17 o                         
 -27   3  11       2074.64       1905.68       104.04 o                         
 -25   3  11       1550.18       1474.29        74.03 o                         
 -23   3  11       3491.06       3188.41        87.94 o                         
 -21   3  11       2770.04       2859.30        71.89 o                         
 -19   3  11        308.47        356.69        31.25 o                         
 -17   3  11       4982.63       5332.26        89.29 o                         
 -15   3  11      11428.17      11282.68       141.51 o                         
 -13   3  11       5314.20       5180.87        83.93 o                         
 -11   3  11      10049.57      10354.13       130.27 o                         
  -9   3  11       6472.79       6508.64        93.65 o                         
  -7   3  11       1891.88       1876.79        45.96 o                         
  -5   3  11       7710.75       8416.28       122.02 o                         
  -3   3  11       8257.75       8741.18       112.72 o                         
  -1   3  11         64.97         60.97        16.96 o                         
   1   3  11        198.55        171.78        24.99 o                         
   3   3  11       2721.40       2858.54        57.64 o                         
   5   3  11        416.73        491.57        28.67 o                         
   7   3  11       2271.57       2119.67        49.33 o                         
   9   3  11       7220.23       7025.51       121.80 o                         
  11   3  11       1318.00       1549.80        63.33 o                         
  13   3  11         31.60          7.67        34.62 o                         
  15   3  11       1673.12       1975.04       249.59 o                         
  17   3  11        505.65        531.56        84.07 o                         
  19   3  11        449.93        513.06        70.73 o                         
  21   3  11        102.84         67.77        77.44 o                         
  23   3  11        798.86        858.49        87.72 o                         
  25   3  11        370.93        294.16        69.27 o                         
  27   3  11        669.16        642.02        95.70 o                         
 -34   4  11          6.89         30.22       112.00 o                         
 -32   4  11        113.71        101.51        65.02 o                         
 -30   4  11         41.50         74.43        57.76 o                         
 -28   4  11        387.18        494.35        76.88 o                         
 -26   4  11         79.49         71.23        37.04 o                         
 -24   4  11         23.26         -2.59        31.72 o                         
 -22   4  11         11.32         19.34        29.21 o                         
 -20   4  11         42.28         23.20        28.66 o                         
 -18   4  11        150.61        163.53        27.02 o                         
 -16   4  11          1.28         25.55        20.31 o                         
 -14   4  11        480.09        346.28        32.14 o                         
 -12   4  11        289.57        362.52        32.93 o                         
 -10   4  11        134.36        158.07        29.98 o                         
  -8   4  11          2.34         45.59        20.01 o                         
  -6   4  11        165.23        186.13        25.31 o                         
  -4   4  11        937.65        942.13        42.78 o                         
  -2   4  11         24.39          1.63        17.32 o                         
   0   4  11          6.22        -13.16        17.33 o                         
   2   4  11         79.01         69.83        25.38 o                         
   4   4  11        167.09        193.03        38.46 o                         
   6   4  11        267.08        297.09        42.53 o                         
   8   4  11        950.15        904.44        53.89 o                         
  10   4  11       1008.80       1199.58        76.19 o                         
  12   4  11        363.23        358.17        50.60 o                         
  14   4  11          7.06         87.70        43.28 o                         
  16   4  11         12.33        -32.18        40.64 o                         
  18   4  11        101.49         79.16        46.83 o                         
  20   4  11        168.69        243.37        70.02 o                         
  22   4  11          2.61        -13.11        44.93 o                         
  24   4  11         20.26         13.82        56.98 o                         
  26   4  11        193.27        334.04        78.62 o                         
 -33   5  11        847.20        528.37       166.85 o                         
 -31   5  11        142.51        261.35        81.51 o                         
 -29   5  11        216.75        219.11        82.23 o                         
 -27   5  11       1080.02       1131.06       108.52 o                         
 -25   5  11        437.99        581.39       120.61 o                         
 -23   5  11        372.49        354.80        62.49 o                         
 -21   5  11        229.20        202.01        40.75 o                         
 -19   5  11         17.69         24.66        32.64 o                         
 -17   5  11        325.17        416.91        44.88 o                         
 -15   5  11       1713.88       1992.43        65.43 o                         
 -13   5  11        676.47        692.18        44.68 o                         
 -11   5  11        774.83        926.23        49.80 o                         
  -9   5  11        416.86        401.00        39.47 o                         
  -7   5  11         35.72         50.59        24.10 o                         
  -5   5  11       1753.03       1939.86        59.29 o                         
  -3   5  11       5591.72       5625.00       104.13 o                         
  -1   5  11         31.15         -7.37        27.38 o                         
   1   5  11        785.01        832.39        53.20 o                         
   3   5  11       2382.18       2490.08       106.41 o                         
   5   5  11        990.83       1114.55        76.38 o                         
   7   5  11         71.08        145.44        37.75 o                         
   9   5  11       1699.82       1765.93       188.88 o                         
  11   5  11       1194.39       1079.05       148.94 o                         
  13   5  11       1427.77       1539.36       128.00 o                         
  15   5  11        687.40        799.64        79.95 o                         
  17   5  11       1281.70       1341.36       100.12 o                         
  19   5  11        689.38        566.21        76.37 o                         
  21   5  11        120.56        107.20        57.83 o                         
  23   5  11        297.71        454.93        79.04 o                         
 -30   6  11         87.50        228.71        79.84 o                         
 -28   6  11        172.20        240.08        79.12 o                         
 -26   6  11        238.46        213.15        83.38 o                         
 -24   6  11         20.53        -49.51        49.51 o                         
 -22   6  11         30.82        158.13        60.84 o                         
 -20   6  11         16.86         87.63        62.53 o                         
 -18   6  11        124.37        107.55        47.78 o                         
 -16   6  11        645.67        601.15        58.86 o                         
 -14   6  11        149.77        168.22        37.40 o                         
 -12   6  11         28.88         53.76        30.86 o                         
 -10   6  11        380.05        435.23        41.17 o                         
  -8   6  11         31.21         51.36        29.50 o                         
  -6   6  11          5.05        -29.37        29.84 o                         
  -4   6  11          2.48         17.83        33.24 o                         
  -2   6  11       1050.51        944.01        84.94 o                         
   0   6  11       1598.09       1564.52        75.95 o                         
   2   6  11         36.51         -3.09        33.02 o                         
   4   6  11         91.52        119.94        43.65 o                         
   6   6  11        149.89        201.75        49.10 o                         
   8   6  11         10.96         41.02        40.64 o                         
  10   6  11         57.29          6.38        40.73 o                         
  12   6  11        168.72        242.47        88.97 o                         
  14   6  11         57.79         37.16        50.75 o                         
  16   6  11         20.98         74.28        54.06 o                         
  18   6  11        124.53        182.69        62.37 o                         
  20   6  11          9.80         13.96        60.51 o                         
 -25   7  11        359.08        443.87        87.35 o                         
 -23   7  11        444.33        377.77        85.53 o                         
 -21   7  11         24.39         29.84        75.26 o                         
 -19   7  11          3.76        135.09        64.07 o                         
 -17   7  11       1570.40       1531.42       113.51 o                         
 -15   7  11        773.07        784.56        87.25 o                         
 -13   7  11        721.51        658.49        68.28 o                         
 -11   7  11        534.74        729.24        60.00 o                         
  -9   7  11         37.69         66.68        39.60 o                         
  -7   7  11         38.48         -0.07        36.62 o                         
  -5   7  11       1404.68       1552.71        80.88 o                         
  -3   7  11       1299.67       1336.90        77.32 o                         
  -1   7  11         58.76         21.17        36.96 o                         
   1   7  11         79.16         43.28        36.82 o                         
   3   7  11        564.10        640.89        82.04 o                         
   5   7  11         81.11        -28.79        40.43 o                         
   7   7  11          3.03          6.74        47.05 o                         
   9   7  11         30.90        -10.68        46.13 o                         
  11   7  11         13.45          5.29        48.61 o                         
  13   7  11         44.14         -5.39        52.80 o                         
  15   7  11          1.63        -66.90        66.90 o                         
  17   7  11         88.37         62.97        60.78 o                         
 -20   8  11         55.84        105.60        69.53 o                         
 -18   8  11         15.33        -74.26        74.26 o                         
 -16   8  11         58.87        113.82        83.00 o                         
 -14   8  11          1.37        128.96        95.01 o                         
 -12   8  11          1.02        -60.99       116.64 o                         
 -10   8  11         93.93        225.60       143.68 o                         
  -8   8  11          0.65         17.44        62.44 o                         
  -6   8  11          1.62         53.20        42.22 o                         
  -4   8  11        139.30        114.46        46.21 o                         
  -2   8  11         66.92         71.26        42.79 o                         
   0   8  11        109.44        105.36        50.22 o                         
   2   8  11         90.59         96.15        50.52 o                         
   4   8  11         37.56          9.80        49.66 o                         
   6   8  11          7.77        -45.94        56.75 o                         
   8   8  11         83.36         46.12        57.21 o                         
  10   8  11         37.74         19.90        58.68 o                         
  12   8  11          7.40         73.67        71.14 o                         
 -13   9  11          8.23         20.08       131.32 o                         
 -11   9  11          9.90         -5.51        91.15 o                         
  -9   9  11          0.71          4.62        78.99 o                         
  -7   9  11         45.62        104.81        78.10 o                         
  -5   9  11        354.91        249.23       100.06 o                         
  -3   9  11         47.29         50.42        77.65 o                         
  -1   9  11         11.60          6.57        78.57 o                         
   1   9  11         81.22        125.28        69.72 o                         
   3   9  11        352.89        229.13        96.61 o                         
 -38   0  12       8488.29       8888.73       435.68 o                         
 -36   0  12         18.56         -8.11        95.79 o                         
 -34   0  12        845.27        667.29       188.41 o                         
 -32   0  12        662.76        748.12       144.38 o                         
 -30   0  12       1042.11       1022.94       110.69 o                         
 -28   0  12       2280.67       2150.22        99.56 o                         
 -26   0  12       3672.71       3490.84       115.41 o                         
 -24   0  12         60.07         45.45        33.39 o                         
 -22   0  12       5146.00       4872.52       126.81 o                         
 -20   0  12        140.41        128.42        37.46 o                         
 -18   0  12       3422.43       3048.40        89.00 o                         
 -16   0  12        604.73        522.33        42.48 o                         
 -14   0  12        136.43        282.05        39.53 o                         
 -12   0  12         30.72         48.78        16.81 o                         
 -10   0  12       1897.59       2018.71        51.62 o                         
  -8   0  12        265.09        301.47        21.35 o                         
  -6   0  12       3767.83       3412.87        56.42 o                         
  -4   0  12       9994.65       8788.54       143.41 o                         
  -2   0  12      35494.50      36717.85       485.94 o                         
   0   0  12       2137.06       1991.69        60.40 o                         
   2   0  12       4949.77       4360.67       100.39 o                         
   4   0  12      21359.42      23921.90       347.83 o                         
   6   0  12       6712.82       6373.66       135.56 o                         
   8   0  12       4052.76       3529.39       101.35 o                         
  10   0  12      13053.76      13922.05       254.46 o                         
  12   0  12       9830.45       9538.83       191.15 o                         
  14   0  12       6405.61       5977.25       148.65 o                         
  16   0  12       2647.95       3130.69       142.24 o                         
  18   0  12       3475.50       3407.56       191.25 o                         
  20   0  12       3220.12       2928.58       162.99 o                         
  22   0  12        304.50        313.82       122.82 o                         
  24   0  12        514.15        455.49        97.96 o                         
  26   0  12       1892.81       2175.14       278.09 o                         
  28   0  12        573.69        275.00       145.23 o                         
 -37   1  12         10.14        125.96        67.82 o                         
 -35   1  12          6.07        -28.56        47.36 o                         
 -33   1  12          6.65         11.71        44.26 o                         
 -31   1  12          1.48         74.86        36.39 o                         
 -29   1  12          6.04         87.51        35.35 o                         
 -27   1  12         26.53         33.82        29.92 o                         
 -25   1  12          1.61         54.40        26.90 o                         
 -23   1  12        679.01        597.81        41.17 o                         
 -21   1  12        152.31        126.53        24.29 o                         
 -19   1  12       1145.11       1117.15        62.60 o                         
 -17   1  12         24.15         45.02        17.21 o                         
 -15   1  12          9.14         52.36        15.31 o                         
 -13   1  12        476.31        482.14        24.19 o                         
 -11   1  12       1526.96       1349.79        71.03 o                         
  -9   1  12        777.46        735.29        36.13 o                         
  -7   1  12         59.42         16.85        14.56 o                         
  -5   1  12       1620.95       1394.04        43.63 o                         
  -3   1  12        677.58        663.99        25.25 o                         
  -1   1  12          0.15         28.66        15.44 o                         
   1   1  12        424.89        284.23        22.62 o                         
   3   1  12          8.44          8.17        13.98 o                         
   5   1  12         34.39         37.41        16.26 o                         
   7   1  12          6.91        -11.35        16.40 o                         
   9   1  12        266.69        233.64        28.62 o                         
  11   1  12         22.98          2.14        22.10 o                         
  13   1  12         24.34          6.40        24.07 o                         
  15   1  12        107.21        118.72        28.23 o                         
  17   1  12        241.58        273.19        40.37 o                         
  19   1  12        116.36         88.43        37.73 o                         
  21   1  12          0.53        -50.62        50.62 o                         
  23   1  12          0.75        -61.03       119.26 o                         
  25   1  12         23.32         80.06        95.84 o                         
  27   1  12          1.54         44.92        65.12 o                         
 -36   2  12         61.80         72.47        62.06 o                         
 -34   2  12        109.51         67.82        51.63 o                         
 -32   2  12       1086.63       1187.51        88.07 o                         
 -30   2  12       1093.40       1053.53        85.59 o                         
 -28   2  12       5545.31       5100.96       211.94 o                         
 -26   2  12       3081.74       2878.60        87.04 o                         
 -24   2  12       5081.77       5201.00        97.25 o                         
 -22   2  12       8114.20       7452.92       115.54 o                         
 -20   2  12       3508.11       3754.21        93.12 o                         
 -18   2  12       7625.52       7207.75       106.36 o                         
 -16   2  12      13239.30      12781.19       152.88 o                         
 -14   2  12       7870.57       7499.96       101.63 o                         
 -12   2  12      16697.34      16999.67       182.90 o                         
 -10   2  12       5457.45       5332.06        79.20 o                         
  -8   2  12       6002.09       5824.71       116.27 o                         
  -6   2  12       6601.71       6078.90        75.45 o                         
  -4   2  12       2191.52       2486.81        48.55 o                         
  -2   2  12        457.84        516.44        28.74 o                         
   0   2  12       3180.40       3163.42        58.83 o                         
   2   2  12       3872.92       3869.40        67.32 o                         
   4   2  12       3187.37       3319.30        70.17 o                         
   6   2  12       1548.43       1486.82        56.43 o                         
   8   2  12       1298.33       1448.48        48.82 o                         
  10   2  12         21.01         15.92        17.83 o                         
  12   2  12        974.80        850.74        43.95 o                         
  14   2  12        387.00        470.78        38.63 o                         
  16   2  12         20.04         46.76        36.12 o                         
  18   2  12        849.49        835.44        70.70 o                         
  20   2  12       1703.69       1802.48       115.42 o                         
  22   2  12         20.78         63.15        45.03 o                         
  24   2  12        209.17        167.02       100.10 o                         
  26   2  12       1463.59       1749.54       137.52 o                         
  28   2  12        531.57        390.87       176.12 o                         
 -35   3  12         58.28         33.07        98.90 o                         
 -33   3  12         29.89         76.41        51.00 o                         
 -31   3  12         36.38         58.48        45.94 o                         
 -29   3  12         33.23        130.52        47.31 o                         
 -27   3  12          6.42        112.25        37.78 o                         
 -25   3  12         76.21         92.71        34.45 o                         
 -23   3  12        518.14        544.55        51.22 o                         
 -21   3  12        269.17        258.15        38.09 o                         
 -19   3  12         94.77         48.83        26.72 o                         
 -17   3  12          1.94         11.13        22.11 o                         
 -15   3  12        279.25        303.93        27.56 o                         
 -13   3  12        241.51        291.91        27.01 o                         
 -11   3  12       2730.10       2439.23        74.37 o                         
  -9   3  12       1085.54       1020.66        39.79 o                         
  -7   3  12         30.51         28.05        16.25 o                         
  -5   3  12        308.22        316.56        40.76 o                         
  -3   3  12         44.31         42.27        16.91 o                         
  -1   3  12          8.59        -13.83        15.38 o                         
   1   3  12         58.88         33.30        17.00 o                         
   3   3  12         52.22         85.34        19.45 o                         
   5   3  12       1668.37       1550.15        50.89 o                         
   7   3  12        441.66        481.03        70.81 o                         
   9   3  12        409.78        450.75        41.14 o                         
  11   3  12        358.04        352.88        39.28 o                         
  13   3  12         75.40         73.03        38.41 o                         
  15   3  12         25.14         -1.10        37.88 o                         
  17   3  12         83.51         38.22        44.11 o                         
  19   3  12        108.38        220.87        55.33 o                         
  21   3  12         19.11         32.61        53.74 o                         
  23   3  12          0.53         -7.75        51.85 o                         
  25   3  12         20.85        -41.61        52.75 o                         
 -34   4  12          8.86        200.29        70.92 o                         
 -32   4  12        512.80        363.76        96.56 o                         
 -30   4  12        228.00        157.08        64.73 o                         
 -28   4  12       1759.98       1721.80       103.10 o                         
 -26   4  12         16.25         67.14        44.71 o                         
 -24   4  12       1364.64       1218.10        81.99 o                         
 -22   4  12        516.71        662.60        52.42 o                         
 -20   4  12         15.25         23.42        28.77 o                         
 -18   4  12        199.19        187.43        27.72 o                         
 -16   4  12       5111.12       5441.53       139.53 o                         
 -14   4  12        380.66        383.17        33.68 o                         
 -12   4  12        557.41        508.62        36.05 o                         
 -10   4  12       2050.89       2362.42        59.38 o                         
  -8   4  12       1001.34       1059.07        46.36 o                         
  -6   4  12        281.50        302.02        28.98 o                         
  -4   4  12       1968.92       1936.06        60.69 o                         
  -2   4  12       1105.78       1071.23        44.94 o                         
   0   4  12       2391.37       2338.80        56.40 o                         
   2   4  12       1344.31       1553.74        63.44 o                         
   4   4  12       4288.62       4659.06       136.10 o                         
   6   4  12       7072.38       7152.86       128.32 o                         
   8   4  12       1637.31       1492.35        72.47 o                         
  10   4  12       1765.13       1866.98        95.35 o                         
  12   4  12       4117.21       4234.55       157.86 o                         
  14   4  12       1562.33       1764.10       101.57 o                         
  16   4  12         27.50         51.84        43.90 o                         
  18   4  12       2252.20       1982.77       113.22 o                         
  20   4  12       1649.63       1554.36       141.46 o                         
  22   4  12         53.77         28.05        53.59 o                         
  24   4  12         92.43         91.34        62.97 o                         
 -31   5  12          4.86        -35.38        72.14 o                         
 -29   5  12         29.39        -57.21        75.39 o                         
 -27   5  12         10.98          4.59        60.82 o                         
 -25   5  12          0.94          5.61        52.83 o                         
 -23   5  12          3.09         13.40        40.51 o                         
 -21   5  12         20.11         45.91        67.57 o                         
 -19   5  12         49.92         98.90        41.97 o                         
 -17   5  12          1.52        -50.60        50.60 o                         
 -15   5  12        201.15        227.24        34.34 o                         
 -13   5  12        852.99        822.29        54.65 o                         
 -11   5  12        141.18        181.36        30.47 o                         
  -9   5  12        198.05        158.60        30.40 o                         
  -7   5  12         25.31          1.05        26.26 o                         
  -5   5  12        784.55        823.61        54.09 o                         
  -3   5  12       1736.66       1509.43        58.37 o                         
  -1   5  12         38.18         11.32        28.68 o                         
   1   5  12         35.23         32.39        30.47 o                         
   3   5  12        138.06        100.93        35.26 o                         
   5   5  12        271.43        281.88        40.00 o                         
   7   5  12        178.75        228.10        56.16 o                         
   9   5  12        722.99        871.59       110.78 o                         
  11   5  12         66.18          9.95        52.40 o                         
  13   5  12         28.56         40.70        47.12 o                         
  15   5  12         82.10         66.35        48.85 o                         
  17   5  12        182.62        225.57        61.18 o                         
  19   5  12          4.04         59.10        53.28 o                         
  21   5  12         57.77        137.18        59.57 o                         
  23   5  12        166.32         85.98        63.51 o                         
 -30   6  12        292.12        316.98        92.07 o                         
 -28   6  12        364.19        482.21        87.32 o                         
 -26   6  12        820.56        770.43        98.17 o                         
 -24   6  12        161.50        156.63        67.13 o                         
 -22   6  12        756.84        813.48        94.14 o                         
 -20   6  12        566.71        715.82        86.03 o                         
 -18   6  12        790.75        716.11       106.35 o                         
 -16   6  12       1792.73       1997.80       101.22 o                         
 -14   6  12        501.54        693.71        51.32 o                         
 -12   6  12         44.80         41.56        31.09 o                         
 -10   6  12       1426.69       1649.72        68.40 o                         
  -8   6  12        102.86         94.12        31.40 o                         
  -6   6  12       1409.45       1156.06        66.58 o                         
  -4   6  12       1434.00       1614.69        95.67 o                         
  -2   6  12        892.04        939.99        63.10 o                         
   0   6  12        135.82        149.21        38.66 o                         
   2   6  12        148.71        157.27        39.34 o                         
   4   6  12         18.71         56.24        35.02 o                         
   6   6  12        209.05        264.92        52.15 o                         
   8   6  12         26.61         -9.97        40.73 o                         
  10   6  12        738.89        654.15        75.76 o                         
  12   6  12        105.41        151.92        54.68 o                         
  14   6  12        131.86         91.11        55.42 o                         
  16   6  12         25.11         42.18        66.01 o                         
  18   6  12        300.20        268.96        68.75 o                         
  20   6  12        131.62        142.64        64.81 o                         
 -25   7  12         20.17         67.74        98.74 o                         
 -23   7  12        199.78        210.65        71.97 o                         
 -21   7  12        136.18        165.30        70.81 o                         
 -19   7  12         11.77        -43.56        54.63 o                         
 -17   7  12        213.50        295.90        70.64 o                         
 -15   7  12        353.76        408.15        70.94 o                         
 -13   7  12        206.75        176.89        55.36 o                         
 -11   7  12         12.12         18.65        41.40 o                         
  -9   7  12         16.37        -35.82        35.82 o                         
  -7   7  12        108.40         85.71        40.65 o                         
  -5   7  12        627.59        726.74        66.96 o                         
  -3   7  12        675.96        676.25        60.29 o                         
  -1   7  12         15.09        -20.65        38.84 o                         
   1   7  12         19.53         43.26        44.06 o                         
   3   7  12          0.69        -19.41        42.28 o                         
   5   7  12         18.18        -42.46        43.59 o                         
   7   7  12         30.35        -43.30        43.30 o                         
   9   7  12         22.70         27.42        51.23 o                         
  11   7  12          0.67        -35.57        52.11 o                         
  13   7  12          1.88        -37.55        52.64 o                         
  15   7  12         32.46         49.17        59.09 o                         
 -20   8  12          2.01        -46.47        70.44 o                         
 -18   8  12         20.63        -27.63        77.01 o                         
 -16   8  12        278.80        233.54        90.98 o                         
 -14   8  12         65.67        229.81       168.40 o                         
 -12   8  12          1.72         14.88        67.13 o                         
 -10   8  12        262.47        284.20        93.84 o                         
  -8   8  12         67.60        110.60        60.56 o                         
  -6   8  12         50.71         15.47        45.64 o                         
  -4   8  12        120.42        234.04        63.85 o                         
  -2   8  12          4.82        -22.35        40.64 o                         
   0   8  12        228.76        270.26        61.26 o                         
   2   8  12         95.98        198.73        57.08 o                         
   4   8  12        148.57         50.52        54.66 o                         
   6   8  12         17.45         54.30        52.71 o                         
   8   8  12         80.71         12.15        66.45 o                         
  10   8  12         82.09         68.14        60.20 o                         
 -11   9  12         12.61        123.99        89.40 o                         
  -9   9  12         13.65         27.87       102.74 o                         
  -7   9  12          4.33        -14.00        81.11 o                         
  -5   9  12        114.69        211.23       127.46 o                         
  -3   9  12         49.08         25.03        81.39 o                         
  -1   9  12          0.30         28.90        83.52 o                         
   1   9  12          0.30         -6.80        60.89 o                         
 -37   1  13       1827.41       1260.71       141.70 o                         
 -35   1  13       1623.94       1388.27       131.57 o                         
 -33   1  13       1283.08       1446.53       137.06 o                         
 -31   1  13        514.41        516.56        54.49 o                         
 -29   1  13        861.28        946.45        63.89 o                         
 -27   1  13       1784.54       1805.98        76.68 o                         
 -25   1  13       3214.51       2745.87        77.50 o                         
 -23   1  13       7489.40       6832.77       111.11 o                         
 -21   1  13       3588.02       3361.68        95.23 o                         
 -19   1  13       7541.69       7319.74       108.18 o                         
 -17   1  13       4440.27       4293.21       143.70 o                         
 -15   1  13      16545.98      15760.53       198.49 o                         
 -13   1  13       3406.91       3361.78        47.74 o                         
 -11   1  13       5222.93       5020.48        95.73 o                         
  -9   1  13       1207.18        921.17        38.64 o                         
  -7   1  13       1167.07        813.29        42.12 o                         
  -5   1  13      35658.66      36442.81       381.59 o                         
  -3   1  13       5201.36       5775.76        79.63 o                         
  -1   1  13       6814.83       5858.65        83.41 o                         
   1   1  13       4247.38       4339.81        71.35 o                         
   3   1  13       2383.39       2723.40        64.61 o                         
   5   1  13       3762.60       3245.88        64.48 o                         
   7   1  13       3765.99       3680.01        72.30 o                         
   9   1  13       1775.87       2161.81        63.48 o                         
  11   1  13       3564.53       2997.63        70.85 o                         
  13   1  13       2055.49       2199.75        94.17 o                         
  15   1  13       2404.26       2406.20        82.66 o                         
  17   1  13       1062.63       1025.81        62.80 o                         
  19   1  13        977.05       1173.78        90.76 o                         
  21   1  13        772.11        899.53        79.71 o                         
  23   1  13        226.91         81.21        69.76 o                         
  25   1  13       1084.87        735.17        94.61 o                         
  27   1  13        566.91        191.57       156.04 o                         
 -36   2  13          5.90         41.55        59.16 o                         
 -34   2  13          0.35         51.70        47.22 o                         
 -32   2  13         92.23        135.41        49.54 o                         
 -30   2  13          6.82         35.57        41.73 o                         
 -28   2  13         33.75        166.83        45.80 o                         
 -26   2  13        358.60        408.09        45.32 o                         
 -24   2  13        526.76        572.98        41.85 o                         
 -22   2  13          1.02         62.02        23.11 o                         
 -20   2  13          2.41        -22.92        22.92 o                         
 -18   2  13        389.28        395.82        31.74 o                         
 -16   2  13         39.81        103.70        19.12 o                         
 -14   2  13        521.39        618.29        46.97 o                         
 -12   2  13       3922.38       3650.53        65.95 o                         
 -10   2  13         16.90         -3.86        18.09 o                         
  -8   2  13          9.74         11.22        17.99 o                         
  -6   2  13         37.88         23.27         9.37 o                         
  -4   2  13         39.41         30.38        13.87 o                         
  -2   2  13          1.00         -6.52        13.50 o                         
   0   2  13          0.41        -14.97        14.97 o                         
   2   2  13        156.07        206.13        22.53 o                         
   4   2  13        615.54        716.59        37.50 o                         
   6   2  13       1323.69       1274.42        46.89 o                         
   8   2  13        848.00        798.19        64.00 o                         
  10   2  13        458.31        547.82        37.33 o                         
  12   2  13        744.36        767.53        43.82 o                         
  14   2  13         49.44          8.30        29.84 o                         
  16   2  13        113.65        162.83        45.32 o                         
  18   2  13         46.01         42.44        43.48 o                         
  20   2  13         14.39         -0.04        44.32 o                         
  22   2  13          0.93         -7.06        48.12 o                         
  24   2  13          1.02        -18.87        65.26 o                         
  26   2  13         62.77        139.23        69.94 o                         
 -35   3  13        988.16       1157.14       114.12 o                         
 -33   3  13        863.09        823.43        82.34 o                         
 -31   3  13        533.53        419.58        64.64 o                         
 -29   3  13        326.90        291.88        55.16 o                         
 -27   3  13       2079.76       2083.39       106.19 o                         
 -25   3  13       3913.58       4265.59       158.23 o                         
 -23   3  13       7048.08       7372.71       160.87 o                         
 -21   3  13       1789.86       2101.67        61.14 o                         
 -19   3  13         91.15         85.29        24.23 o                         
 -17   3  13       1356.02       1380.47        48.83 o                         
 -15   3  13      13225.44      12691.74       155.74 o                         
 -13   3  13       7355.21       7624.59       108.44 o                         
 -11   3  13       5657.99       6068.77        91.62 o                         
  -9   3  13         39.70         90.63        21.30 o                         
  -7   3  13        189.03        157.83        21.53 o                         
  -5   3  13       3685.78       3881.64        69.55 o                         
  -3   3  13       3317.70       3443.49        65.65 o                         
  -1   3  13       1576.65       1385.85        43.90 o                         
   1   3  13       3869.87       4041.57        73.54 o                         
   3   3  13       4869.86       4702.96        81.06 o                         
   5   3  13       6039.63       5804.17        93.14 o                         
   7   3  13         67.73          4.90        29.07 o                         
   9   3  13         13.64         19.99        26.69 o                         
  11   3  13       1600.15       1840.74        95.08 o                         
  13   3  13         86.81         82.90        38.95 o                         
  15   3  13        347.78        412.63        58.00 o                         
  17   3  13       1823.06       1979.08       130.47 o                         
  19   3  13        820.56        747.21        76.21 o                         
  21   3  13         96.17         66.81        51.32 o                         
  23   3  13        393.93        462.00        71.18 o                         
  25   3  13        410.11        453.79        75.25 o                         
 -34   4  13          3.83         36.81        65.91 o                         
 -32   4  13         56.21        104.88        64.72 o                         
 -30   4  13          1.27         75.62        58.90 o                         
 -28   4  13         32.94        139.52        50.94 o                         
 -26   4  13          6.81          7.54        43.82 o                         
 -24   4  13         99.04         94.52        50.99 o                         
 -22   4  13        169.83        193.32        46.96 o                         
 -20   4  13         53.96         57.34        60.88 o                         
 -18   4  13          1.63         19.44        24.13 o                         
 -16   4  13       1263.23       1138.41        55.84 o                         
 -14   4  13        228.36        197.86        30.06 o                         
 -12   4  13         37.75         53.90        23.56 o                         
 -10   4  13         90.10        111.39        24.51 o                         
  -8   4  13        320.11        297.27        30.54 o                         
  -6   4  13          4.42        -16.30        18.85 o                         
  -4   4  13          3.63        -19.23        19.23 o                         
  -2   4  13         22.62         29.80        21.82 o                         
   0   4  13        986.97       1092.43        47.97 o                         
   2   4  13        564.86        565.46        44.28 o                         
   4   4  13        359.02        421.07        68.08 o                         
   6   4  13        651.95        707.47        64.87 o                         
   8   4  13         19.34        -24.04        28.53 o                         
  10   4  13          2.20         36.21        37.34 o                         
  12   4  13        451.57        427.21        57.75 o                         
  14   4  13        175.26        185.73        54.31 o                         
  16   4  13         22.06         72.19        49.75 o                         
  18   4  13        117.31        173.76        61.77 o                         
  20   4  13         97.39        213.51        59.82 o                         
  22   4  13         19.35        -18.76        53.25 o                         
  24   4  13          1.62        -54.41        54.41 o                         
 -31   5  13         25.35         -1.09        63.22 o                         
 -29   5  13        189.17        296.12        74.88 o                         
 -27   5  13         92.70        123.95        62.90 o                         
 -25   5  13        730.16        827.74       122.00 o                         
 -23   5  13       2471.24       2593.59       127.11 o                         
 -21   5  13          8.83         -1.59        38.96 o                         
 -19   5  13        886.55        984.25        76.33 o                         
 -17   5  13        333.99        381.13        47.90 o                         
 -15   5  13        801.02        859.06        63.33 o                         
 -13   5  13        674.34        652.02        46.50 o                         
 -11   5  13       1193.92       1289.64        69.90 o                         
  -9   5  13        385.35        365.84        37.89 o                         
  -7   5  13       1256.95       1413.90        74.97 o                         
  -5   5  13       1249.96       1341.19        56.45 o                         
  -3   5  13       2119.44       2204.09        75.07 o                         
  -1   5  13        403.51        399.85        43.19 o                         
   1   5  13       1225.44       1418.96        99.58 o                         
   3   5  13       1002.17       1156.24        65.15 o                         
   5   5  13       2506.83       2437.08        84.72 o                         
   7   5  13       1638.25       1860.32        99.05 o                         
   9   5  13       1269.12       1198.92        84.53 o                         
  11   5  13        374.67        308.01        56.18 o                         
  13   5  13        697.40        611.43        70.84 o                         
  15   5  13        426.77        375.56        67.30 o                         
  17   5  13        946.71       1224.33       100.00 o                         
  19   5  13        328.69        340.46        69.04 o                         
  21   5  13         80.98        208.33        71.80 o                         
 -30   6  13         16.02         69.52       114.33 o                         
 -28   6  13         55.95        103.46        69.82 o                         
 -26   6  13         57.68        103.58        66.14 o                         
 -24   6  13        114.60         34.15        68.13 o                         
 -22   6  13        529.72        634.93        85.83 o                         
 -20   6  13        246.58        191.15        59.31 o                         
 -18   6  13        103.86        125.25        47.40 o                         
 -16   6  13        264.74        202.09        50.48 o                         
 -14   6  13         32.91         41.14        36.08 o                         
 -12   6  13         31.59         53.38        34.63 o                         
 -10   6  13        253.04        281.98        40.88 o                         
  -8   6  13         11.19         60.56        35.40 o                         
  -6   6  13        749.91        642.27        54.59 o                         
  -4   6  13        190.89        132.57        37.38 o                         
  -2   6  13        402.72        452.67        49.65 o                         
   0   6  13         80.39         54.70        39.46 o                         
   2   6  13        292.24        256.45        45.63 o                         
   4   6  13          2.72        -35.29        40.37 o                         
   6   6  13        173.30        178.08        50.19 o                         
   8   6  13         33.80         24.80        63.33 o                         
  10   6  13         65.64         13.59        46.39 o                         
  12   6  13         30.53         -6.49        44.96 o                         
  14   6  13         74.66        143.34        58.25 o                         
  16   6  13         46.02        -42.08        58.20 o                         
  18   6  13        104.99         94.08        62.31 o                         
 -25   7  13        234.22        283.45        81.27 o                         
 -23   7  13       1155.86       1158.56       212.30 o                         
 -21   7  13        413.34        376.08        92.70 o                         
 -19   7  13         77.48        177.45        65.19 o                         
 -17   7  13        643.00        881.33        92.94 o                         
 -15   7  13        755.00        600.98        86.99 o                         
 -13   7  13        908.27        878.96       123.04 o                         
 -11   7  13        160.70        134.93        49.70 o                         
  -9   7  13        128.45        114.47        47.77 o                         
  -7   7  13         41.51         53.90        45.96 o                         
  -5   7  13        443.09        368.17        54.51 o                         
  -3   7  13        337.08        356.29        59.54 o                         
  -1   7  13          9.25         20.21        39.10 o                         
   1   7  13          4.38        -10.13        45.74 o                         
   3   7  13          4.41          0.22        46.20 o                         
   5   7  13          2.96         -5.98        46.66 o                         
   7   7  13        280.77        415.61        68.86 o                         
   9   7  13          9.11         14.23        48.06 o                         
  11   7  13          2.20        -49.33        49.33 o                         
  13   7  13         84.51         51.57        95.72 o                         
  15   7  13          1.72         28.92        81.39 o                         
 -20   8  13          0.45         49.69        82.65 o                         
 -18   8  13          3.26        319.46       101.44 o                         
 -16   8  13         97.87         76.99        95.01 o                         
 -14   8  13         10.12         94.79        83.52 o                         
 -12   8  13         23.77         14.21        70.61 o                         
 -10   8  13        163.55        244.66       111.24 o                         
  -8   8  13         82.39         38.42        50.89 o                         
  -6   8  13         60.86         50.47        49.86 o                         
  -4   8  13          0.47          4.74        46.91 o                         
  -2   8  13          0.48         34.50        55.92 o                         
   0   8  13         67.05        171.33        66.00 o                         
   2   8  13         27.84        -55.23        55.23 o                         
   4   8  13         88.88         60.48        54.87 o                         
   6   8  13         51.75        110.35       102.13 o                         
   8   8  13          3.44        -53.26        53.26 o                         
  10   8  13         17.33        -51.70        59.97 o                         
  -9   9  13          2.60         61.80       123.60 o                         
  -7   9  13         15.88        -40.59        98.88 o                         
  -5   9  13         85.46        -72.76        72.76 o                         
  -3   9  13         90.92          4.76        99.65 o                         
  -1   9  13        192.10        142.14       135.96 o                         
 -38   0  14       4213.49       4271.33       305.90 o                         
 -36   0  14         15.51        -89.61        89.61 o                         
 -34   0  14        677.54        659.69       162.22 o                         
 -32   0  14         18.71        -52.34        52.34 o                         
 -30   0  14        515.52        464.52        67.25 o                         
 -28   0  14        438.68        279.33        53.97 o                         
 -26   0  14        351.83        384.94        88.18 o                         
 -24   0  14       2346.95       1961.15        89.13 o                         
 -22   0  14       1250.62       1212.34        75.38 o                         
 -20   0  14       1465.59       1454.44        72.30 o                         
 -18   0  14       8333.21       8208.58       161.99 o                         
 -16   0  14        162.77        193.99        59.56 o                         
 -14   0  14       4322.37       4120.72        93.76 o                         
 -12   0  14       9626.73       9175.10       199.79 o                         
 -10   0  14      12546.60      13260.14       278.99 o                         
  -8   0  14      21670.04      20497.94       562.54 o                         
  -6   0  14      13957.54      13321.57       203.18 o                         
  -4   0  14         23.49          3.07        13.28 o                         
  -2   0  14       5158.55       4520.79        98.25 o                         
   0   0  14      15376.10      15897.97       248.41 o                         
   2   0  14      15390.76      14923.56       304.77 o                         
   4   0  14       1941.35       1591.06        66.92 o                         
   6   0  14       9785.03      10369.22       195.61 o                         
   8   0  14       8421.82       9244.91       186.37 o                         
  10   0  14       8805.06       7946.34       174.12 o                         
  12   0  14      10487.66       9452.78       199.25 o                         
  14   0  14        182.50        272.89        66.77 o                         
  16   0  14         40.48         87.04        44.19 o                         
  18   0  14       4913.90       4757.52       145.92 o                         
  20   0  14       1252.81       1097.81       115.77 o                         
  22   0  14        118.14        135.03       151.41 o                         
  24   0  14        207.25        120.51       115.87 o                         
  26   0  14        560.64        678.23       185.39 o                         
 -37   1  14          0.90        121.61        80.29 o                         
 -35   1  14         19.43        167.86        82.21 o                         
 -33   1  14         24.30         47.05        53.82 o                         
 -31   1  14         10.90         41.45        41.51 o                         
 -29   1  14         13.16         55.38        35.61 o                         
 -27   1  14        186.83        163.94        32.20 o                         
 -25   1  14          0.47         27.84        24.69 o                         
 -23   1  14         39.18        130.56        26.41 o                         
 -21   1  14         62.43        105.73        27.41 o                         
 -19   1  14          1.48          8.45        18.54 o                         
 -17   1  14          8.64         37.50        16.78 o                         
 -15   1  14        227.25        266.60        21.10 o                         
 -13   1  14        312.17        347.61        30.08 o                         
 -11   1  14         28.32         29.86        17.32 o                         
  -9   1  14         53.89         32.85        23.29 o                         
  -7   1  14        114.92         91.73        18.74 o                         
  -5   1  14          4.63         29.90        18.33 o                         
  -3   1  14        401.21        440.34        31.10 o                         
  -1   1  14         74.08        137.42        19.29 o                         
   1   1  14          4.46        -14.09        14.09 o                         
   3   1  14         22.18         19.52        16.66 o                         
   5   1  14        200.34        236.00        26.64 o                         
   7   1  14        478.98        426.66        34.43 o                         
   9   1  14        419.99        430.54        34.94 o                         
  11   1  14         46.65        108.23        30.02 o                         
  13   1  14        203.49        198.86        36.27 o                         
  15   1  14         12.54         19.90        25.89 o                         
  17   1  14         66.16         75.04        43.04 o                         
  19   1  14          5.98        -22.95        41.42 o                         
  21   1  14         14.74         49.21        55.08 o                         
  23   1  14          6.63         20.73        76.68 o                         
  25   1  14         13.78        147.67        67.16 o                         
 -36   2  14        339.47        190.95       116.67 o                         
 -34   2  14       1028.28        790.74        79.62 o                         
 -32   2  14       1057.64       1103.01        86.12 o                         
 -30   2  14       1282.12       1125.68        83.87 o                         
 -28   2  14       4989.54       5131.23       140.28 o                         
 -26   2  14       2802.75       2726.60        99.39 o                         
 -24   2  14       6874.23       6713.65       166.68 o                         
 -22   2  14       4367.21       4201.16       103.76 o                         
 -20   2  14        758.20        713.95        41.45 o                         
 -18   2  14       7952.39       6919.99       103.90 o                         
 -16   2  14       9828.68       9710.77       125.77 o                         
 -14   2  14       2150.28       2004.04        52.40 o                         
 -12   2  14       9173.47       8507.16       129.56 o                         
 -10   2  14       7674.70       7570.08       119.78 o                         
  -8   2  14       1425.36       1603.06        51.81 o                         
  -6   2  14        114.12        202.44        26.42 o                         
  -4   2  14       1064.51        954.45        51.09 o                         
  -2   2  14       1940.53       1990.73        47.73 o                         
   0   2  14       3743.83       3922.86        70.23 o                         
   2   2  14       1381.19       1183.04        44.95 o                         
   4   2  14         63.88         35.46        20.26 o                         
   6   2  14       1224.01       1280.28        49.84 o                         
   8   2  14         50.10         79.04        23.21 o                         
  10   2  14       1529.69       1508.60        55.16 o                         
  12   2  14       4211.13       3875.07        86.01 o                         
  14   2  14         35.71         32.94        37.74 o                         
  16   2  14        150.41        257.23        67.57 o                         
  18   2  14       2143.90       2294.72       115.09 o                         
  20   2  14       1475.93       1344.93        94.95 o                         
  22   2  14        143.13        151.59        60.04 o                         
  24   2  14        610.59        515.30        86.54 o                         
  26   2  14       1073.59       1230.15       161.20 o                         
 -35   3  14        112.02        174.54        67.13 o                         
 -33   3  14        122.29        181.47        57.42 o                         
 -31   3  14         10.03         54.86        46.66 o                         
 -29   3  14         50.32         23.41        51.96 o                         
 -27   3  14        358.97        229.10        51.16 o                         
 -25   3  14        106.89        141.77        45.79 o                         
 -23   3  14        302.93        447.09        69.13 o                         
 -21   3  14         77.97         83.23        29.91 o                         
 -19   3  14         42.26         32.67        26.67 o                         
 -17   3  14        288.42        340.58        56.46 o                         
 -15   3  14        577.57        666.95        46.27 o                         
 -13   3  14         10.32          8.47        20.04 o                         
 -11   3  14          0.91         28.30        21.19 o                         
  -9   3  14         43.03         38.73        20.15 o                         
  -7   3  14         24.63        -18.25        18.25 o                         
  -5   3  14        242.85        229.12        24.84 o                         
  -3   3  14        217.78        211.03        24.82 o                         
  -1   3  14        122.57        151.95        23.46 o                         
   1   3  14       1087.34       1073.80        46.87 o                         
   3   3  14        107.00         77.66        22.48 o                         
   5   3  14        375.08        368.80        36.78 o                         
   7   3  14          1.38         -8.56        25.54 o                         
   9   3  14        737.24        802.24        62.33 o                         
  11   3  14         41.46         58.80        33.42 o                         
  13   3  14         27.99         20.87        37.53 o                         
  15   3  14          5.75        -10.39        48.61 o                         
  17   3  14         15.88        -29.47        43.30 o                         
  19   3  14          0.54        -21.07        53.07 o                         
  21   3  14          3.42         25.09        50.63 o                         
  23   3  14         11.44        -50.20        50.20 o                         
  25   3  14         41.33         32.35        68.29 o                         
 -34   4  14         13.31        -17.21        64.80 o                         
 -32   4  14        161.59        165.67        77.84 o                         
 -30   4  14          9.23          2.20        49.11 o                         
 -28   4  14       1203.10       1380.86       106.59 o                         
 -26   4  14        334.70        472.57        63.96 o                         
 -24   4  14        636.21        663.73        67.80 o                         
 -22   4  14         88.91        103.07        44.16 o                         
 -20   4  14        140.60        159.89        53.07 o                         
 -18   4  14         79.65        159.97        32.40 o                         
 -16   4  14       3325.89       3381.81        87.34 o                         
 -14   4  14       1179.32       1353.38        82.98 o                         
 -12   4  14       5144.39       5276.40       109.22 o                         
 -10   4  14       2039.94       2174.69        58.78 o                         
  -8   4  14        606.98        534.00        46.52 o                         
  -6   4  14        500.68        522.88        41.33 o                         
  -4   4  14       2856.43       2736.45        64.73 o                         
  -2   4  14       2363.08       2599.92        63.94 o                         
   0   4  14      12512.43      12887.09       189.17 o                         
   2   4  14       7477.92       7585.55       133.70 o                         
   4   4  14        605.88        546.71        46.52 o                         
   6   4  14         41.84         17.33        42.92 o                         
   8   4  14       1560.32       1687.94        76.32 o                         
  10   4  14       2520.76       2522.96       127.43 o                         
  12   4  14       2018.35       1801.91       179.51 o                         
  14   4  14       1032.50       1055.03        81.77 o                         
  16   4  14        236.77        241.40        58.90 o                         
  18   4  14        961.73        931.30       110.14 o                         
  20   4  14        529.90        511.08        85.41 o                         
  22   4  14         13.46         58.04        57.70 o                         
 -31   5  14          1.98         87.08        67.16 o                         
 -29   5  14          6.38          6.89        73.39 o                         
 -27   5  14         14.49        -23.89        55.86 o                         
 -25   5  14        384.11        321.06        60.59 o                         
 -23   5  14        498.79        602.04        68.86 o                         
 -21   5  14         12.49         36.32        42.05 o                         
 -19   5  14        159.64        107.34        45.60 o                         
 -17   5  14        185.16        186.22        37.66 o                         
 -15   5  14         82.81        109.05        35.42 o                         
 -13   5  14         70.26         91.05        36.08 o                         
 -11   5  14        122.84        114.34        34.65 o                         
  -9   5  14        213.01        143.13        47.79 o                         
  -7   5  14        296.72        335.91        36.58 o                         
  -5   5  14          1.10        -24.62        24.62 o                         
  -3   5  14         96.00         82.77        33.86 o                         
  -1   5  14        786.11        696.21        55.70 o                         
   1   5  14        883.24        991.08        62.23 o                         
   3   5  14        145.03        173.44        39.21 o                         
   5   5  14        672.67        774.16        82.37 o                         
   7   5  14         57.11        111.37        46.92 o                         
   9   5  14         25.46         -8.44        37.90 o                         
  11   5  14        146.58         90.63        47.33 o                         
  13   5  14        156.22        167.05        52.28 o                         
  15   5  14          0.82         43.54        52.21 o                         
  17   5  14        170.74        181.11        62.63 o                         
  19   5  14         81.58         64.75        58.60 o                         
  21   5  14          3.88         29.73        61.99 o                         
 -28   6  14        312.40        272.37        98.79 o                         
 -26   6  14        741.59        692.64       107.14 o                         
 -24   6  14        892.48        874.04       100.40 o                         
 -22   6  14        386.17        512.30        81.78 o                         
 -20   6  14          4.13         46.12        48.44 o                         
 -18   6  14        272.26        158.41        49.58 o                         
 -16   6  14       1148.93       1138.60        82.70 o                         
 -14   6  14        217.35        258.27        45.10 o                         
 -12   6  14       1135.48       1033.51        66.70 o                         
 -10   6  14       1828.64       2161.48        87.55 o                         
  -8   6  14          5.75         71.43        41.16 o                         
  -6   6  14         65.88         39.36        41.22 o                         
  -4   6  14          8.07         24.82        33.79 o                         
  -2   6  14        190.83        215.96        43.04 o                         
   0   6  14        538.96        637.23        61.24 o                         
   2   6  14        137.51        176.16        42.50 o                         
   4   6  14         23.52         -3.26        44.15 o                         
   6   6  14        272.73        310.58        57.53 o                         
   8   6  14         16.29        -64.67        64.67 o                         
  10   6  14        666.68        641.73        74.23 o                         
  12   6  14        161.35        221.44        67.34 o                         
  14   6  14         49.24         59.76        58.35 o                         
  16   6  14         17.35        -16.00        68.97 o                         
  18   6  14        647.45        556.26       118.16 o                         
 -25   7  14        326.20        240.74        79.89 o                         
 -23   7  14        316.96        259.58        74.31 o                         
 -21   7  14          0.67        146.39        68.81 o                         
 -19   7  14          8.05        -12.11        56.87 o                         
 -17   7  14         79.45        120.11        62.62 o                         
 -15   7  14        174.00        270.12        82.67 o                         
 -13   7  14        221.18        206.42       109.47 o                         
 -11   7  14         78.42        102.88        49.32 o                         
  -9   7  14         32.22        138.10        49.81 o                         
  -7   7  14          3.13          9.92        42.41 o                         
  -5   7  14          1.87        -25.46        43.98 o                         
  -3   7  14          0.90        -40.73        43.71 o                         
  -1   7  14         12.80         34.35        45.83 o                         
   1   7  14         81.30        179.80        55.47 o                         
   3   7  14         34.90         -6.15        45.16 o                         
   5   7  14          5.41        -40.51        44.86 o                         
   7   7  14         28.28         63.81        55.40 o                         
   9   7  14         14.63        -50.32        50.32 o                         
  11   7  14         57.55        -18.61        50.77 o                         
  13   7  14         21.99         49.14        72.47 o                         
 -20   8  14          8.90        -88.06        88.06 o                         
 -18   8  14         60.51        -67.53        82.76 o                         
 -16   8  14        231.96        209.33       182.30 o                         
 -14   8  14          3.87        127.91        87.90 o                         
 -12   8  14        131.34         55.99        79.06 o                         
 -10   8  14        306.95        523.23       108.09 o                         
  -8   8  14         57.57         43.64        53.30 o                         
  -6   8  14         86.28        108.47        54.31 o                         
  -4   8  14        369.65        563.78        72.14 o                         
  -2   8  14        190.91        173.88        86.84 o                         
   0   8  14        167.20        162.73        66.34 o                         
   2   8  14          7.58         13.59        58.53 o                         
   4   8  14        200.51        156.53        71.14 o                         
   6   8  14         94.20        190.24        77.14 o                         
   8   8  14         42.38        -53.09        53.09 o                         
 -37   1  15       1735.51       1682.17       169.29 o                         
 -35   1  15       1266.65       1470.87       155.93 o                         
 -33   1  15        704.17        670.35       184.54 o                         
 -31   1  15        143.49         88.83        42.39 o                         
 -29   1  15        735.75        710.67        73.79 o                         
 -27   1  15       2765.35       2424.36        90.72 o                         
 -25   1  15       3830.65       3515.45        99.90 o                         
 -23   1  15       8753.82       7911.85       122.00 o                         
 -21   1  15       3099.96       2961.64        81.76 o                         
 -19   1  15       3466.54       3011.01        64.91 o                         
 -17   1  15       6915.51       6630.26        97.84 o                         
 -15   1  15      15426.57      15135.84       197.13 o                         
 -13   1  15       8750.60       9078.79       133.34 o                         
 -11   1  15       7080.41       7237.31       112.88 o                         
  -9   1  15       1049.70        893.73        86.26 o                         
  -7   1  15         29.25         25.06        16.56 o                         
  -5   1  15       3323.27       3415.68        70.57 o                         
  -3   1  15       2122.39       2317.96        47.42 o                         
  -1   1  15      12862.91      11841.65       142.85 o                         
   1   1  15       1275.89       1230.14        43.29 o                         
   3   1  15       4492.48       4653.49        81.43 o                         
   5   1  15       8574.82       8763.30       123.43 o                         
   7   1  15       2075.06       2075.75        59.27 o                         
   9   1  15       2489.51       2510.39        73.52 o                         
  11   1  15       3491.18       3169.08        93.27 o                         
  13   1  15        315.52        377.67        39.84 o                         
  15   1  15       2261.33       2343.10        80.19 o                         
  17   1  15       1112.69       1345.06       100.58 o                         
  19   1  15        888.03       1104.67        96.71 o                         
  21   1  15        139.52          0.08        50.19 o                         
  23   1  15        202.60        178.49        67.50 o                         
  25   1  15       1280.30       1293.25       146.34 o                         
 -36   2  15         38.76         26.88        84.88 o                         
 -34   2  15         21.44        164.62        55.32 o                         
 -32   2  15          0.35          4.24        45.86 o                         
 -30   2  15        214.09        162.45        48.03 o                         
 -28   2  15        104.09        164.14        45.32 o                         
 -26   2  15         29.16         38.48        37.84 o                         
 -24   2  15         97.35        201.17        35.93 o                         
 -22   2  15         44.86         75.06        30.75 o                         
 -20   2  15          0.73         -0.95        26.94 o                         
 -18   2  15         76.65        119.80        28.21 o                         
 -16   2  15        448.87        489.64        40.11 o                         
 -14   2  15         25.86          6.40        21.04 o                         
 -12   2  15         58.30         21.11        21.16 o                         
 -10   2  15        401.70        425.51        35.59 o                         
  -8   2  15         21.52          5.61        19.26 o                         
  -6   2  15        160.92        163.46        26.01 o                         
  -4   2  15         28.44         29.13        17.04 o                         
  -2   2  15         14.02          0.13        15.56 o                         
   0   2  15       1533.18       1403.97        45.70 o                         
   2   2  15        647.00        745.57        46.17 o                         
   4   2  15        277.62        255.79        28.88 o                         
   6   2  15       1560.31       1525.38        54.69 o                         
   8   2  15         80.92         45.12        24.35 o                         
  10   2  15         65.69         99.03        25.84 o                         
  12   2  15        243.25        203.81        36.24 o                         
  14   2  15         62.65         59.24        39.94 o                         
  16   2  15          0.71         -4.55        40.50 o                         
  18   2  15         37.38         50.35        54.41 o                         
  20   2  15         32.43         17.04        48.82 o                         
  22   2  15         29.07         54.77        53.30 o                         
  24   2  15         18.98        104.31        68.67 o                         
 -35   3  15       1414.95       1755.50       116.03 o                         
 -33   3  15        482.56        721.80        79.90 o                         
 -31   3  15        399.68        367.78        63.45 o                         
 -29   3  15       1568.42       1726.90       102.12 o                         
 -27   3  15       1957.50       2213.01       111.13 o                         
 -25   3  15       1529.42       1707.95        95.50 o                         
 -23   3  15      11975.88      10956.47       183.16 o                         
 -21   3  15        337.08        353.05        40.10 o                         
 -19   3  15        635.62        690.08        50.50 o                         
 -17   3  15       8090.52       7645.61       133.83 o                         
 -15   3  15       9656.63       9924.41       155.15 o                         
 -13   3  15        565.33        612.38        51.28 o                         
 -11   3  15       1894.68       1843.48        95.22 o                         
  -9   3  15        732.19        800.94        49.11 o                         
  -7   3  15       1573.47       1448.38        45.48 o                         
  -5   3  15       2090.46       2213.31        53.89 o                         
  -3   3  15       5430.40       5583.83        90.59 o                         
  -1   3  15       8238.41       7444.41       109.79 o                         
   1   3  15        310.29        353.44        31.84 o                         
   3   3  15       2801.69       2640.18        63.89 o                         
   5   3  15       1750.11       1861.29        72.71 o                         
   7   3  15       1150.94       1284.26        64.96 o                         
   9   3  15       1010.22       1104.40        65.67 o                         
  11   3  15       1666.16       1799.81       159.86 o                         
  13   3  15       2409.31       2362.71       113.41 o                         
  15   3  15        395.68        461.76        62.69 o                         
  17   3  15        482.16        434.20        75.17 o                         
  19   3  15        527.30        640.02        77.56 o                         
  21   3  15        256.58        278.34        64.42 o                         
  23   3  15        401.64        218.63        83.18 o                         
 -34   4  15          6.47         32.72       101.17 o                         
 -32   4  15          9.39        124.19        66.45 o                         
 -30   4  15          2.88         70.86        50.03 o                         
 -28   4  15        155.46        174.60        64.89 o                         
 -26   4  15         14.74         97.09        49.17 o                         
 -24   4  15          2.44         65.82        43.08 o                         
 -22   4  15          1.00         50.74        44.53 o                         
 -20   4  15         55.37         53.94        30.36 o                         
 -18   4  15         14.72         36.18        27.42 o                         
 -16   4  15         14.05          2.09        27.12 o                         
 -14   4  15         60.49         49.88        32.89 o                         
 -12   4  15       1551.92       1677.07        82.29 o                         
 -10   4  15        379.51        354.67        40.48 o                         
  -8   4  15         38.00         15.40        26.71 o                         
  -6   4  15        561.77        645.76        44.79 o                         
  -4   4  15        888.66        834.19        46.73 o                         
  -2   4  15        398.69        359.70        34.90 o                         
   0   4  15       1149.60       1107.49       100.09 o                         
   2   4  15        313.94        261.56        38.00 o                         
   4   4  15         74.45         78.64        31.44 o                         
   6   4  15         15.35         57.44        32.68 o                         
   8   4  15        136.20        107.18        41.16 o                         
  10   4  15        279.33        361.67        55.50 o                         
  12   4  15         30.68         55.93        43.70 o                         
  14   4  15          5.13         -5.58        42.72 o                         
  16   4  15         62.35         15.77        46.91 o                         
  18   4  15         62.45         87.20        73.81 o                         
  20   4  15         10.14         74.04        75.15 o                         
  22   4  15          3.28        -33.98        58.18 o                         
 -31   5  15        139.77        189.85        74.35 o                         
 -29   5  15        600.33        688.50       119.53 o                         
 -27   5  15         27.49        118.45        63.66 o                         
 -25   5  15        193.77        293.99        69.13 o                         
 -23   5  15       1851.34       1848.12       106.56 o                         
 -21   5  15         33.12         41.37        44.53 o                         
 -19   5  15        966.66        972.15        77.31 o                         
 -17   5  15       1724.10       1726.82       100.03 o                         
 -15   5  15       5159.40       5318.68       150.90 o                         
 -13   5  15       1839.74       1913.83        84.70 o                         
 -11   5  15        274.30        283.37        42.76 o                         
  -9   5  15         19.52        -29.89        29.89 o                         
  -7   5  15        719.57        801.43        66.24 o                         
  -5   5  15       1456.08       1552.47        86.85 o                         
  -3   5  15       3607.89       3833.51       133.36 o                         
  -1   5  15       2697.09       2585.73        83.49 o                         
   1   5  15       1278.25       1611.03        77.80 o                         
   3   5  15         99.68         50.15        47.51 o                         
   5   5  15       1851.20       1853.07       102.05 o                         
   7   5  15        669.06        795.62        93.85 o                         
   9   5  15        367.79        194.70        54.06 o                         
  11   5  15       1354.32       1477.72        99.55 o                         
  13   5  15        865.71        859.82        83.69 o                         
  15   5  15         10.63        -20.21        49.47 o                         
  17   5  15        306.44        366.25        69.77 o                         
  19   5  15         86.58        118.77        81.84 o                         
 -28   6  15        182.81        230.63        78.11 o                         
 -26   6  15        145.37        169.54        90.58 o                         
 -24   6  15          0.82         83.38       107.80 o                         
 -22   6  15         25.58         17.45        63.62 o                         
 -20   6  15         26.13         31.97        48.40 o                         
 -18   6  15         24.67         46.16        45.48 o                         
 -16   6  15        145.93        107.78        46.07 o                         
 -14   6  15         28.49         30.58        37.85 o                         
 -12   6  15        193.98        249.21        44.82 o                         
 -10   6  15        465.03        524.63        80.51 o                         
  -8   6  15          1.89         18.32        40.19 o                         
  -6   6  15         29.88         36.74        42.18 o                         
  -4   6  15          1.47        -28.67        40.09 o                         
  -2   6  15        604.45        437.36        58.93 o                         
   0   6  15        283.63        221.82        45.79 o                         
   2   6  15          3.74         24.95        48.49 o                         
   4   6  15         63.82         54.17        48.20 o                         
   6   6  15         18.25         -7.17        42.44 o                         
   8   6  15         21.74         20.19        45.70 o                         
  10   6  15        202.30        192.30        58.05 o                         
  12   6  15          3.42        -18.07        50.46 o                         
  14   6  15         21.37        -17.95        52.31 o                         
  16   6  15          5.71         68.53        61.43 o                         
 -25   7  15        641.19        525.50        95.20 o                         
 -23   7  15       1049.74       1009.83       110.68 o                         
 -21   7  15         34.49         12.63        82.23 o                         
 -19   7  15         65.84        125.85        66.23 o                         
 -17   7  15        415.00        365.74        72.53 o                         
 -15   7  15        772.07        599.71        82.81 o                         
 -13   7  15        526.91        739.03       142.47 o                         
 -11   7  15         40.09         89.66        48.45 o                         
  -9   7  15        129.29        158.29        52.95 o                         
  -7   7  15          2.15         -1.62        44.65 o                         
  -5   7  15         31.09         29.14        46.19 o                         
  -3   7  15         73.53        106.54        50.06 o                         
  -1   7  15         36.12         12.31        47.10 o                         
   1   7  15          5.71         92.21        60.49 o                         
   3   7  15         17.52        -26.13        56.77 o                         
   5   7  15         23.09        -46.69        91.12 o                         
   7   7  15        149.27        255.77        68.15 o                         
   9   7  15         19.52        -30.11        52.76 o                         
  11   7  15        140.55        162.91        80.26 o                         
  13   7  15        146.79        267.82        75.98 o                         
 -18   8  15        120.36        203.26       100.43 o                         
 -16   8  15         47.66         98.12        86.22 o                         
 -14   8  15          0.45          4.71        79.39 o                         
 -12   8  15        167.46         84.67       105.06 o                         
 -10   8  15         45.45         -3.81        72.64 o                         
  -8   8  15         21.45         72.53        55.58 o                         
  -6   8  15         88.03        184.01        59.49 o                         
  -4   8  15         93.88        184.66        61.19 o                         
  -2   8  15        132.45         33.24        78.93 o                         
   0   8  15        223.76        255.99        70.22 o                         
   2   8  15          0.54         56.81        65.27 o                         
   4   8  15         33.56         72.02        78.07 o                         
   6   8  15          8.80          0.74        66.52 o                         
 -36   0  16         41.90        137.50       109.69 o                         
 -34   0  16       1028.01        982.43       180.76 o                         
 -32   0  16         63.94         46.35       103.51 o                         
 -30   0  16       1147.28       1130.23       114.32 o                         
 -28   0  16       1465.48       1377.90       117.89 o                         
 -26   0  16        436.12        527.79        81.27 o                         
 -24   0  16       1684.71       1971.23       151.48 o                         
 -22   0  16       3215.31       3238.33       102.44 o                         
 -20   0  16        194.17        273.11        39.86 o                         
 -18   0  16       2561.45       2290.81        87.68 o                         
 -16   0  16       3021.55       2847.30        78.53 o                         
 -14   0  16      10711.15      10080.31       266.02 o                         
 -12   0  16      13432.03      12831.56       286.00 o                         
 -10   0  16      11839.71      11118.02       433.36 o                         
  -8   0  16         55.52        128.53        41.94 o                         
  -6   0  16       5467.58       5178.80       164.42 o                         
  -4   0  16      12453.82      11221.41       246.90 o                         
  -2   0  16      15198.15      15136.75       306.82 o                         
   0   0  16      38381.77      37037.63       725.81 o                         
   2   0  16      20418.03      20304.51       314.88 o                         
   4   0  16         17.90         44.68        40.96 o                         
   6   0  16       3440.53       3017.39       101.45 o                         
   8   0  16       1625.44       1635.91        90.95 o                         
  10   0  16       1908.61       1985.69       103.33 o                         
  12   0  16       3557.91       3080.35       112.95 o                         
  14   0  16        113.83         64.50        42.14 o                         
  16   0  16        150.14        259.01        58.98 o                         
  18   0  16        402.43        190.46       109.69 o                         
  20   0  16        184.08        147.60       128.23 o                         
  22   0  16        512.62        512.92       162.22 o                         
  24   0  16          8.90         21.63       145.23 o                         
 -37   1  16          5.81        -16.13        90.38 o                         
 -35   1  16          5.61         81.65        98.88 o                         
 -33   1  16         10.20         38.05        55.91 o                         
 -31   1  16         58.79         10.88        51.20 o                         
 -29   1  16         22.36         77.41        50.99 o                         
 -27   1  16          0.73         70.28        34.03 o                         
 -25   1  16         88.77        243.40        38.59 o                         
 -23   1  16         28.57        193.87        33.76 o                         
 -21   1  16          2.97         31.56        26.13 o                         
 -19   1  16         22.03         41.36        28.93 o                         
 -17   1  16        528.38        540.37        41.06 o                         
 -15   1  16        222.96        239.02        31.41 o                         
 -13   1  16          0.16         44.50        19.37 o                         
 -11   1  16         65.89         65.46        20.39 o                         
  -9   1  16        110.13        105.41        20.65 o                         
  -7   1  16         32.55          4.37        17.05 o                         
  -5   1  16          2.68        -11.05        11.05 o                         
  -3   1  16        106.91        134.25        17.59 o                         
  -1   1  16        320.05        454.80        35.00 o                         
   1   1  16         20.45         18.86        19.41 o                         
   3   1  16        472.54        407.96        38.23 o                         
   5   1  16        135.47        147.11        26.56 o                         
   7   1  16         46.43         22.69        23.25 o                         
   9   1  16        116.04        121.35        28.97 o                         
  11   1  16         38.68          3.89        29.74 o                         
  13   1  16         97.38         88.25        46.68 o                         
  15   1  16         47.51         83.86        34.27 o                         
  17   1  16         50.27          6.93        41.89 o                         
  19   1  16          0.05         55.68        45.95 o                         
  21   1  16          2.78        -78.22        78.22 o                         
  23   1  16         31.96        -16.07        56.18 o                         
 -36   2  16        673.02        790.73       128.41 o                         
 -34   2  16       2476.00       2920.38       164.17 o                         
 -32   2  16       1710.69       1576.29       120.93 o                         
 -30   2  16       2545.32       2533.90       120.66 o                         
 -28   2  16       2972.47       3093.84       114.16 o                         
 -26   2  16       1665.03       1595.96        81.59 o                         
 -24   2  16       4342.93       4036.47       105.34 o                         
 -22   2  16       2770.77       2528.90        78.61 o                         
 -20   2  16       2046.82       2060.60        73.40 o                         
 -18   2  16        646.60        663.44        46.96 o                         
 -16   2  16        191.08        267.03        33.95 o                         
 -14   2  16       2322.00       2175.98        67.89 o                         
 -12   2  16       2199.69       2225.08        63.76 o                         
 -10   2  16        147.13        143.46        28.56 o                         
  -8   2  16        930.39        895.62        50.49 o                         
  -6   2  16        870.67        929.33        48.55 o                         
  -4   2  16        172.47        199.63        21.58 o                         
  -2   2  16        201.40        227.12        25.44 o                         
   0   2  16       6841.13       7384.63       108.83 o                         
   2   2  16        217.74        257.98        28.29 o                         
   4   2  16       1266.93       1314.30        54.07 o                         
   6   2  16       1099.25       1087.77        58.11 o                         
   8   2  16       3213.07       3767.59        81.76 o                         
  10   2  16       2292.87       2114.58        78.91 o                         
  12   2  16       3354.21       3183.08        90.84 o                         
  14   2  16         33.65        101.14        43.73 o                         
  16   2  16        690.04        653.05        69.16 o                         
  18   2  16       1157.32       1136.75        89.63 o                         
  20   2  16       1349.55       1320.48        96.60 o                         
  22   2  16       1209.77        999.66       110.03 o                         
  24   2  16        497.51        536.47        93.14 o                         
 -35   3  16         23.36        170.24        73.26 o                         
 -33   3  16         36.08        120.97        54.16 o                         
 -31   3  16         84.93         98.60        51.86 o                         
 -29   3  16         11.69         93.95        46.95 o                         
 -27   3  16         13.97         25.40        42.29 o                         
 -25   3  16        156.85        200.17        48.42 o                         
 -23   3  16        238.65        339.51        42.51 o                         
 -21   3  16         16.75         14.36        28.61 o                         
 -19   3  16         23.92         19.20        28.36 o                         
 -17   3  16        413.89        504.41        45.58 o                         
 -15   3  16        745.10        837.74        53.77 o                         
 -13   3  16        173.36        205.96        52.18 o                         
 -11   3  16          0.71         -5.83        23.15 o                         
  -9   3  16         44.69         10.50        24.54 o                         
  -7   3  16          9.11        -15.23        21.81 o                         
  -5   3  16        122.93        104.91        24.28 o                         
  -3   3  16       1006.22       1016.32        50.78 o                         
  -1   3  16         19.78         12.50        21.24 o                         
   1   3  16        672.65        618.84        42.85 o                         
   3   3  16          6.63        -13.24        21.59 o                         
   5   3  16        396.24        389.14        41.93 o                         
   7   3  16          0.64        -34.97        34.97 o                         
   9   3  16         22.85         54.69        31.86 o                         
  11   3  16        112.02        179.47        58.20 o                         
  13   3  16        168.96         47.77        45.97 o                         
  15   3  16          0.75        -16.71        44.43 o                         
  17   3  16         43.59         82.24        52.64 o                         
  19   3  16          0.68         77.16        55.25 o                         
  21   3  16         16.78         11.75        55.76 o                         
  23   3  16         73.60         91.45        71.94 o                         
 -34   4  16        126.93         70.33        68.86 o                         
 -32   4  16        482.11        497.22        84.71 o                         
 -30   4  16         86.30         54.26        51.01 o                         
 -28   4  16        296.58        423.76        65.69 o                         
 -26   4  16         80.49         55.01        47.82 o                         
 -24   4  16       1675.24       1411.38        90.94 o                         
 -22   4  16        498.89        622.56        65.62 o                         
 -20   4  16       1331.23       1326.61        70.67 o                         
 -18   4  16       1082.11       1082.54        64.23 o                         
 -16   4  16       1149.88       1345.21        94.27 o                         
 -14   4  16        140.41        194.61        38.54 o                         
 -12   4  16       4967.80       5134.73       111.86 o                         
 -10   4  16       2368.92       2524.78        78.61 o                         
  -8   4  16       4167.68       4177.41       107.70 o                         
  -6   4  16       2728.84       2975.52        94.42 o                         
  -4   4  16       3774.40       3444.28        86.79 o                         
  -2   4  16       3136.98       3358.94       102.45 o                         
   0   4  16       4087.18       4210.04       157.52 o                         
   2   4  16        264.76        208.56        37.98 o                         
   4   4  16        668.86       1000.01        70.03 o                         
   6   4  16        959.48        926.26        60.74 o                         
   8   4  16       1940.47       1842.92       202.48 o                         
  10   4  16       2876.88       2936.60       110.89 o                         
  12   4  16        656.86        653.62        71.08 o                         
  14   4  16         89.08         21.28        47.99 o                         
  16   4  16         22.76         30.98        50.47 o                         
  18   4  16        409.06        529.68       105.92 o                         
  20   4  16        259.80        176.07        86.30 o                         
 -31   5  16          7.93        144.58       110.85 o                         
 -29   5  16        119.20         87.52       111.56 o                         
 -27   5  16          5.40         22.43        55.09 o                         
 -25   5  16          8.55        105.62        52.41 o                         
 -23   5  16        421.75        454.91        66.67 o                         
 -21   5  16         29.49         -8.01        43.38 o                         
 -19   5  16         33.76         29.04        41.67 o                         
 -17   5  16        274.00        406.88        48.61 o                         
 -15   5  16        889.95        890.89        64.07 o                         
 -13   5  16        789.10        835.64        61.69 o                         
 -11   5  16        125.93        104.15        36.26 o                         
  -9   5  16         35.34         37.57        33.82 o                         
  -7   5  16        180.10        181.26        38.76 o                         
  -5   5  16        850.34        899.82        70.17 o                         
  -3   5  16        336.93        304.82        50.52 o                         
  -1   5  16          4.00         -0.77        37.17 o                         
   1   5  16        137.76         62.58        52.14 o                         
   3   5  16          5.14         50.29        36.87 o                         
   5   5  16         99.73        144.26        44.43 o                         
   7   5  16        300.23        421.54        63.18 o                         
   9   5  16         21.05         -1.16        42.66 o                         
  11   5  16         24.34         98.59        50.84 o                         
  13   5  16        361.74        359.23        67.37 o                         
  15   5  16         34.71         18.25        53.77 o                         
  17   5  16         64.21        129.34        61.86 o                         
  19   5  16          2.69         96.48        63.38 o                         
 -28   6  16        517.46        529.88        90.81 o                         
 -26   6  16        172.90        269.77        75.06 o                         
 -24   6  16        281.80        363.15        79.69 o                         
 -22   6  16        961.61       1441.99       109.90 o                         
 -20   6  16        188.71        315.43        59.83 o                         
 -18   6  16         45.97         -4.01        44.07 o                         
 -16   6  16        381.42        502.24        62.12 o                         
 -14   6  16          8.33        -14.05        37.71 o                         
 -12   6  16        946.73       1016.83        78.22 o                         
 -10   6  16        107.32        137.02        48.62 o                         
  -8   6  16         58.68         46.47        43.04 o                         
  -6   6  16        292.71        403.54        61.77 o                         
  -4   6  16         25.82         39.84        44.22 o                         
  -2   6  16        190.89        100.30        49.29 o                         
   0   6  16       1645.81       1695.04       113.28 o                         
   2   6  16        128.34         62.08        44.68 o                         
   4   6  16         90.70         45.25        54.07 o                         
   6   6  16         60.65         56.55        73.10 o                         
   8   6  16        309.10        294.21        62.19 o                         
  10   6  16        794.65        761.58        79.62 o                         
  12   6  16         18.27         -8.90        52.25 o                         
  14   6  16         92.58         81.03        59.52 o                         
  16   6  16          2.09         -3.99        58.93 o                         
 -23   7  16        355.47        393.45        85.18 o                         
 -21   7  16         45.04         30.80        64.30 o                         
 -19   7  16         13.23         47.64        62.52 o                         
 -17   7  16        144.05        214.49       122.82 o                         
 -15   7  16        268.07        250.88        68.84 o                         
 -13   7  16          6.03        -24.29        48.20 o                         
 -11   7  16          5.77         31.08        46.24 o                         
  -9   7  16          2.35        -38.87        44.96 o                         
  -7   7  16          0.64         10.60        44.99 o                         
  -5   7  16         97.44         39.80        48.57 o                         
  -3   7  16          9.34         16.64        48.64 o                         
  -1   7  16          8.19         32.08        48.58 o                         
   1   7  16          5.11         32.19        61.46 o                         
   3   7  16          3.66        160.89       100.42 o                         
   5   7  16         89.33        120.38        65.33 o                         
   7   7  16        199.93        299.34        76.86 o                         
   9   7  16         26.52        -15.35        59.49 o                         
  11   7  16         20.82         -0.86        68.45 o                         
 -18   8  16         29.45         41.71       118.96 o                         
 -16   8  16         95.93         89.12        86.28 o                         
 -14   8  16         55.03        167.22        92.38 o                         
 -12   8  16        409.63        493.80       108.20 o                         
 -10   8  16        195.05        268.32        76.94 o                         
  -8   8  16         12.55         38.58        53.91 o                         
  -6   8  16        128.34        114.16        58.63 o                         
  -4   8  16         61.61         72.76        61.66 o                         
  -2   8  16        131.09        -15.50        64.06 o                         
   0   8  16        958.73        941.94       101.91 o                         
   2   8  16         11.67         52.53        97.23 o                         
   4   8  16         19.21        -30.47        64.11 o                         
 -37   1  17       1521.31       1644.46       189.26 o                         
 -35   1  17       1945.81       1825.05       168.72 o                         
 -33   1  17       1102.87       1214.47       106.89 o                         
 -31   1  17        105.79         21.64        52.89 o                         
 -29   1  17        394.22        311.91        57.72 o                         
 -27   1  17        796.88        910.16        71.66 o                         
 -25   1  17       2139.72       2283.49        96.84 o                         
 -23   1  17      10393.13       9735.47       214.26 o                         
 -21   1  17        107.73        152.78        31.94 o                         
 -19   1  17        813.72        908.39        52.42 o                         
 -17   1  17      16810.52      14993.61       303.74 o                         
 -15   1  17       6717.94       6183.97       109.01 o                         
 -13   1  17       3497.19       3118.97        71.73 o                         
 -11   1  17       1555.32       1454.36        51.67 o                         
  -9   1  17       1763.52       1638.24        58.63 o                         
  -7   1  17      10620.99      10213.46       145.89 o                         
  -5   1  17       3884.39       3773.24        62.26 o                         
  -3   1  17       3230.07       3284.54        82.68 o                         
  -1   1  17      14870.50      14689.87       194.85 o                         
   1   1  17         42.83         34.92        19.60 o                         
   3   1  17       1827.41       1627.80        54.30 o                         
   5   1  17       3538.71       3363.38        74.86 o                         
   7   1  17         87.01         64.64        26.55 o                         
   9   1  17        673.47        722.97        47.86 o                         
  11   1  17       3688.93       3482.12        93.72 o                         
  13   1  17       1134.37       1164.35        60.34 o                         
  15   1  17        664.47        632.26        64.30 o                         
  17   1  17        268.42        204.07        50.92 o                         
  19   1  17        864.57        916.15        82.75 o                         
  21   1  17         63.00        104.53        74.19 o                         
  23   1  17        881.00        856.42       248.66 o                         
 -36   2  17          5.45        190.29        90.52 o                         
 -34   2  17        186.12        379.65        76.35 o                         
 -32   2  17         67.62        127.83        70.55 o                         
 -30   2  17          1.61          9.39        52.95 o                         
 -28   2  17        108.04        207.12        50.92 o                         
 -26   2  17         79.97         88.98        35.51 o                         
 -24   2  17          1.90         42.47        30.98 o                         
 -22   2  17        365.52        466.69        53.49 o                         
 -20   2  17        336.48        275.45        37.42 o                         
 -18   2  17          5.55        -18.16        23.36 o                         
 -16   2  17          4.57        -12.21        23.23 o                         
 -14   2  17        406.85        368.96        42.82 o                         
 -12   2  17         85.50         81.22        26.16 o                         
 -10   2  17        113.20        124.43        26.51 o                         
  -8   2  17          9.86         17.89        21.34 o                         
  -6   2  17       1310.09       1216.65        67.92 o                         
  -4   2  17        443.72        458.69        33.88 o                         
  -2   2  17        854.34        767.43        39.59 o                         
   0   2  17        178.99        170.65        25.86 o                         
   2   2  17        635.83        626.93        41.29 o                         
   4   2  17         13.54          3.94        23.34 o                         
   6   2  17         29.70         75.85        29.00 o                         
   8   2  17        666.92        680.94        46.68 o                         
  10   2  17         25.94         32.35        32.65 o                         
  12   2  17          0.93         -9.51        30.04 o                         
  14   2  17          0.27         11.96        43.93 o                         
  16   2  17         33.67        -15.65        44.57 o                         
  18   2  17         14.03          8.63        48.14 o                         
  20   2  17        192.13        405.54        69.25 o                         
  22   2  17         11.73        -32.44        57.93 o                         
 -35   3  17       2591.07       3085.11       199.88 o                         
 -33   3  17        974.73        888.20       103.29 o                         
 -31   3  17         51.05         44.99        74.61 o                         
 -29   3  17        490.21        447.63        65.06 o                         
 -27   3  17       1352.58       1294.71        90.27 o                         
 -25   3  17       1324.03       1457.01        90.82 o                         
 -23   3  17       7738.88       7343.31       156.58 o                         
 -21   3  17        124.01        211.14        38.20 o                         
 -19   3  17        614.29        630.23        51.11 o                         
 -17   3  17       1492.43       1569.67        72.69 o                         
 -15   3  17       5380.99       5741.54       130.51 o                         
 -13   3  17        604.08        612.40        53.50 o                         
 -11   3  17       3022.85       3176.93        83.39 o                         
  -9   3  17       1282.73       1445.40        67.10 o                         
  -7   3  17       3995.96       3810.63        89.53 o                         
  -5   3  17        199.62        187.84        33.01 o                         
  -3   3  17        240.56        241.05        34.32 o                         
  -1   3  17         33.39        -14.59        31.08 o                         
   1   3  17       1100.01       1192.16        87.29 o                         
   3   3  17       1588.53       1589.30        70.47 o                         
   5   3  17       4014.83       4113.47        98.79 o                         
   7   3  17         93.10        129.82        37.69 o                         
   9   3  17       1559.19       1604.79        79.01 o                         
  11   3  17        889.31        952.84        89.51 o                         
  13   3  17       1053.28        985.65        81.57 o                         
  15   3  17        243.01         63.35        48.08 o                         
  17   3  17       1333.73       1378.60       101.35 o                         
  19   3  17        360.64        326.45        67.67 o                         
  21   3  17        290.68        146.76        85.85 o                         
 -34   4  17         41.78        156.04       139.05 o                         
 -32   4  17         73.57        178.95        62.36 o                         
 -30   4  17         32.59         27.69        51.28 o                         
 -28   4  17          7.94         62.50        51.98 o                         
 -26   4  17         90.73         50.61        66.23 o                         
 -24   4  17        165.02        162.36        50.73 o                         
 -22   4  17        121.46        183.95        49.94 o                         
 -20   4  17        148.80        204.83        39.87 o                         
 -18   4  17        132.42        127.55        49.99 o                         
 -16   4  17        441.95        488.16        72.45 o                         
 -14   4  17          3.36          0.25        31.18 o                         
 -12   4  17          1.03         43.62        33.19 o                         
 -10   4  17        445.22        478.11        47.05 o                         
  -8   4  17        688.03        638.96        56.12 o                         
  -6   4  17        190.34         89.79        32.99 o                         
  -4   4  17          0.96         35.86        30.52 o                         
  -2   4  17         68.24        118.61        40.35 o                         
   0   4  17        379.85        392.44        52.63 o                         
   2   4  17          3.37          1.01        32.46 o                         
   4   4  17         87.93        122.05        39.09 o                         
   6   4  17        497.10        634.31        55.13 o                         
   8   4  17         82.81        267.21        74.26 o                         
  10   4  17        313.10        363.68        78.00 o                         
  12   4  17         87.56        108.68        48.32 o                         
  14   4  17         20.06         -7.41        46.77 o                         
  16   4  17         30.91          8.00        54.61 o                         
  18   4  17          2.15        -39.75        51.82 o                         
  20   4  17         32.78        -18.43        56.36 o                         
 -31   5  17        137.02        194.31        75.44 o                         
 -29   5  17        272.55        371.18        81.09 o                         
 -27   5  17          6.42         29.03        51.50 o                         
 -25   5  17       1269.53       1412.71       100.58 o                         
 -23   5  17       2182.16       2107.30       114.45 o                         
 -21   5  17         23.15         37.42        48.61 o                         
 -19   5  17         29.49         42.79        45.55 o                         
 -17   5  17       1599.11       1622.08        81.03 o                         
 -15   5  17       1778.70       1998.48       122.57 o                         
 -13   5  17       1145.17       1237.39        77.25 o                         
 -11   5  17       1234.83       1186.54        70.97 o                         
  -9   5  17       1633.24       1658.97        79.33 o                         
  -7   5  17       1344.80       1264.28        82.85 o                         
  -5   5  17        609.38        750.92        68.40 o                         
  -3   5  17       1557.35       1578.66        90.66 o                         
  -1   5  17       1271.43       1108.98        79.15 o                         
   1   5  17       1044.49       1282.21        83.95 o                         
   3   5  17        157.03        113.66        48.31 o                         
   5   5  17       1421.51       1339.81        91.39 o                         
   7   5  17        166.63        252.02        53.98 o                         
   9   5  17          7.84         47.45        47.71 o                         
  11   5  17        263.58        316.25        97.76 o                         
  13   5  17        383.37        396.44        70.09 o                         
  15   5  17         25.51         36.01        77.16 o                         
  17   5  17        254.79        303.04        71.99 o                         
 -28   6  17         50.93        100.50        88.87 o                         
 -26   6  17         37.72        214.21        75.68 o                         
 -24   6  17        219.40        207.68        70.74 o                         
 -22   6  17         65.76         84.79        59.09 o                         
 -20   6  17         25.01         58.73        50.31 o                         
 -18   6  17         38.21        -30.06        44.01 o                         
 -16   6  17          2.81         13.91        38.98 o                         
 -14   6  17         14.80         50.57        41.44 o                         
 -12   6  17         96.75        172.15        50.79 o                         
 -10   6  17         47.71          2.06        42.26 o                         
  -8   6  17          7.28        -25.95        42.17 o                         
  -6   6  17        191.83        144.29        49.03 o                         
  -4   6  17        152.54        154.16        51.30 o                         
  -2   6  17         19.21         -4.88        47.94 o                         
   0   6  17        549.65        625.30        71.03 o                         
   2   6  17        136.97         49.96        52.26 o                         
   4   6  17          1.15        -11.98        71.46 o                         
   6   6  17         25.10        -27.25        59.34 o                         
   8   6  17          1.99        137.06        68.72 o                         
  10   6  17        295.48        228.29        71.25 o                         
  12   6  17         79.79         89.46        86.70 o                         
  14   6  17         61.33        -21.93        63.85 o                         
 -23   7  17        604.38        518.06        92.39 o                         
 -21   7  17          1.87        -35.87        60.27 o                         
 -19   7  17         87.76         -0.77        75.89 o                         
 -17   7  17        145.55        148.75        67.13 o                         
 -15   7  17        256.55        204.54        69.94 o                         
 -13   7  17        120.53        -33.51        46.61 o                         
 -11   7  17         29.97         57.36        50.42 o                         
  -9   7  17         42.35         82.62        52.73 o                         
  -7   7  17         63.38         80.80        52.21 o                         
  -5   7  17         13.64        -43.92        43.92 o                         
  -3   7  17        152.80        219.28        78.05 o                         
  -1   7  17        355.91        209.09        72.34 o                         
   1   7  17          1.66        -66.17        88.91 o                         
   3   7  17          1.55         71.36        80.46 o                         
   5   7  17        295.66        272.31        71.79 o                         
   7   7  17         86.09         88.69        65.40 o                         
   9   7  17         20.22        -14.07        67.95 o                         
 -16   8  17         20.61         87.66        87.69 o                         
 -14   8  17          9.61          8.51        76.97 o                         
 -12   8  17         69.95         16.57        76.83 o                         
 -10   8  17         52.21         99.37        61.00 o                         
  -8   8  17         85.62         67.95        56.94 o                         
  -6   8  17         38.57         85.89        57.85 o                         
  -4   8  17         48.61         19.56        89.70 o                         
  -2   8  17         25.59        -19.41       172.81 o                         
   0   8  17        198.28        193.00        74.62 o                         
   2   8  17         67.95         31.59        65.56 o                         
 -36   0  18        380.42        349.16       149.86 o                         
 -34   0  18       1048.44        687.50       166.85 o                         
 -32   0  18        251.10        239.47       126.69 o                         
 -30   0  18        294.75        488.68       100.42 o                         
 -28   0  18       1148.31       1324.72       125.12 o                         
 -26   0  18       2707.16       2690.21       150.03 o                         
 -24   0  18       3833.17       3820.71       301.19 o                         
 -22   0  18       6695.44       5503.19       190.10 o                         
 -20   0  18       9358.88       9646.92       259.48 o                         
 -18   0  18       2844.81       2536.27       125.82 o                         
 -16   0  18       1300.97       1245.81       196.21 o                         
 -14   0  18       8840.03       8959.53       236.87 o                         
 -12   0  18       6381.17       6040.40       183.78 o                         
 -10   0  18      16284.32      15660.88       747.68 o                         
  -8   0  18      12735.76      13088.16       295.96 o                         
  -6   0  18       4509.53       4130.51        93.50 o                         
  -4   0  18        540.05        590.62        46.14 o                         
  -2   0  18       6311.11       6529.28       137.62 o                         
   0   0  18      18259.43      17088.20       277.26 o                         
   2   0  18       1047.14        997.22        67.35 o                         
   4   0  18       2375.16       2146.47        86.11 o                         
   6   0  18       1794.41       1965.78        92.19 o                         
   8   0  18       2260.55       2518.87       102.84 o                         
  10   0  18       3028.51       2948.74       159.80 o                         
  12   0  18        317.73        321.97        57.99 o                         
  14   0  18         25.11         49.54        44.14 o                         
  16   0  18        576.02        457.47        69.15 o                         
  18   0  18         35.91        -29.35       105.06 o                         
  20   0  18        389.03        417.14       146.77 o                         
  22   0  18        338.73        132.87       142.14 o                         
 -37   1  18         22.93        204.32        91.69 o                         
 -35   1  18         57.34        298.95        94.26 o                         
 -33   1  18          3.54         89.85        62.35 o                         
 -31   1  18          3.98        -29.43        51.54 o                         
 -29   1  18         58.76         76.30        44.89 o                         
 -27   1  18          0.40         58.74        43.07 o                         
 -25   1  18         26.61         74.67        39.90 o                         
 -23   1  18        227.49        397.91        55.53 o                         
 -21   1  18          2.32         -4.11        33.91 o                         
 -19   1  18         14.12         31.16        33.48 o                         
 -17   1  18        116.32        233.02        33.06 o                         
 -15   1  18        188.34        137.20        26.77 o                         
 -13   1  18        182.42        213.17        28.11 o                         
 -11   1  18         83.54         80.21        21.57 o                         
  -9   1  18        458.25        416.27        46.13 o                         
  -7   1  18        787.52        688.95        47.56 o                         
  -5   1  18          1.36        -15.61        17.90 o                         
  -3   1  18         30.03         83.73        19.85 o                         
  -1   1  18        228.78        294.58        44.10 o                         
   1   1  18          1.71        -19.57        19.61 o                         
   3   1  18          5.59          7.37        24.41 o                         
   5   1  18        137.68        127.89        28.70 o                         
   7   1  18         22.76        -11.40        24.71 o                         
   9   1  18        286.96        273.02        37.80 o                         
  11   1  18         37.65         66.50        34.50 o                         
  13   1  18         84.88         95.04        35.13 o                         
  15   1  18          0.27          9.68        41.59 o                         
  17   1  18         50.68         59.18        48.41 o                         
  19   1  18          6.86         39.96        54.40 o                         
  21   1  18         17.30         37.07        62.28 o                         
 -36   2  18       1169.11       1134.34       149.12 o                         
 -34   2  18       1706.85       1991.86       140.88 o                         
 -32   2  18        526.18        489.33        83.25 o                         
 -30   2  18        906.47        815.08        94.05 o                         
 -28   2  18       1112.21       1180.23       104.07 o                         
 -26   2  18       1337.90       1297.31        85.25 o                         
 -24   2  18       2000.16       1970.98        91.19 o                         
 -22   2  18       2288.12       2197.42        80.09 o                         
 -20   2  18       1345.56       1356.50        64.51 o                         
 -18   2  18        125.47        221.83        34.09 o                         
 -16   2  18         16.85         33.28        25.52 o                         
 -14   2  18        585.33        753.58        49.50 o                         
 -12   2  18       4502.79       4308.66       142.40 o                         
 -10   2  18       2889.30       2864.53       122.00 o                         
  -8   2  18         16.19         27.31        31.88 o                         
  -6   2  18        324.85        334.64        35.62 o                         
  -4   2  18       1440.33       1478.12        84.79 o                         
  -2   2  18        620.22        699.42        47.28 o                         
   0   2  18      16284.71      15295.43       185.69 o                         
   2   2  18       1274.02       1228.46        56.43 o                         
   4   2  18         17.26         -5.69        23.69 o                         
   6   2  18       2538.06       2293.53        69.36 o                         
   8   2  18       2457.36       2684.37        84.62 o                         
  10   2  18       3568.20       3529.00        97.68 o                         
  12   2  18       1869.06       1948.65       109.71 o                         
  14   2  18        431.97        447.66        62.89 o                         
  16   2  18       2084.99       2348.14       120.51 o                         
  18   2  18        683.95        859.08        84.09 o                         
  20   2  18       1516.28       1573.31       132.24 o                         
  22   2  18        966.75        843.02       104.38 o                         
 -35   3  18        151.76        345.38        85.28 o                         
 -33   3  18         17.02         60.33        64.66 o                         
 -31   3  18          5.85        -53.30        53.30 o                         
 -29   3  18         49.86         38.21        60.27 o                         
 -27   3  18         25.47         93.10        52.96 o                         
 -25   3  18         70.07        129.39        46.90 o                         
 -23   3  18        375.13        430.84        58.80 o                         
 -21   3  18         38.20         46.71        31.12 o                         
 -19   3  18         47.48         -6.46        27.52 o                         
 -17   3  18         13.91         13.74        28.41 o                         
 -15   3  18         45.68         73.62        29.61 o                         
 -13   3  18        114.90        120.81        33.80 o                         
 -11   3  18        530.22        470.65        46.04 o                         
  -9   3  18        517.05        485.30        51.12 o                         
  -7   3  18        534.82        633.38        54.83 o                         
  -5   3  18         92.11        137.12        31.67 o                         
  -3   3  18        281.29        291.42        40.54 o                         
  -1   3  18        100.14         58.18        30.62 o                         
   1   3  18        681.36        693.99        67.39 o                         
   3   3  18         82.36         52.99        31.17 o                         
   5   3  18        129.76        129.23        35.72 o                         
   7   3  18         76.38        104.60        36.74 o                         
   9   3  18          5.64         -9.55        34.44 o                         
  11   3  18         25.29         93.80        52.38 o                         
  13   3  18          1.39         30.75        44.80 o                         
  15   3  18         20.87        -15.94        58.42 o                         
  17   3  18        378.87        463.51        72.77 o                         
  19   3  18          1.37        -29.81        64.22 o                         
 -32   4  18         80.38         69.57        69.39 o                         
 -30   4  18        246.49        210.59        75.54 o                         
 -28   4  18        901.24       1004.17        89.12 o                         
 -26   4  18        284.58        344.44        62.83 o                         
 -24   4  18       1551.22       1591.33        99.62 o                         
 -22   4  18       2639.30       2786.52       113.57 o                         
 -20   4  18       1862.73       1981.91       118.33 o                         
 -18   4  18        164.35        228.34        41.71 o                         
 -16   4  18       1755.38       1596.38        77.70 o                         
 -14   4  18       2852.18       2691.10        97.49 o                         
 -12   4  18       7962.31       8449.71       152.02 o                         
 -10   4  18       1585.86       1492.02        74.63 o                         
  -8   4  18       2468.26       2507.93        80.95 o                         
  -6   4  18        754.18        682.04        61.70 o                         
  -4   4  18        442.57        528.34        48.54 o                         
  -2   4  18       1517.41       1759.42       149.59 o                         
   0   4  18      14647.07      14499.90       242.54 o                         
   2   4  18        105.33         83.26        40.61 o                         
   4   4  18        121.75        139.54        51.15 o                         
   6   4  18        653.06        733.86        59.58 o                         
   8   4  18        625.15        497.67        63.67 o                         
  10   4  18        417.61        452.44        71.11 o                         
  12   4  18        249.01        287.48        65.34 o                         
  14   4  18         60.20        104.26        52.99 o                         
  16   4  18         35.27         55.59        53.81 o                         
  18   4  18         26.46         45.63        57.05 o                         
 -31   5  18          4.56        -72.99       105.83 o                         
 -29   5  18         18.15        101.74        70.63 o                         
 -27   5  18         68.98        -16.58        58.77 o                         
 -25   5  18        212.62        193.30        58.96 o                         
 -23   5  18         22.86         65.14        49.17 o                         
 -21   5  18          2.74         74.56        49.58 o                         
 -19   5  18         22.54         69.08        40.19 o                         
 -17   5  18        424.05        347.02        47.93 o                         
 -15   5  18        152.98        128.96        43.77 o                         
 -13   5  18          2.58         16.50        38.30 o                         
 -11   5  18        409.58        363.88        49.89 o                         
  -9   5  18        577.99        648.20        75.45 o                         
  -7   5  18         10.75          5.41        39.39 o                         
  -5   5  18         64.67         75.17        45.09 o                         
  -3   5  18        481.73        429.92        60.77 o                         
  -1   5  18        113.62        137.55        46.99 o                         
   1   5  18        184.98        239.42        58.86 o                         
   3   5  18         64.35         45.66        43.90 o                         
   5   5  18         63.81        -45.60        50.57 o                         
   7   5  18         23.54        -47.52        47.52 o                         
   9   5  18        119.46         78.07        96.67 o                         
  11   5  18         36.23         31.50        56.36 o                         
  13   5  18         13.06         -6.27        67.12 o                         
  15   5  18          5.13         54.63        59.47 o                         
 -28   6  18        323.48        528.37       171.49 o                         
 -26   6  18         11.95         34.84        67.08 o                         
 -24   6  18        236.13        227.71        76.30 o                         
 -22   6  18        389.84        424.85       107.48 o                         
 -20   6  18        187.62        171.52        62.44 o                         
 -18   6  18          4.14        -43.82        46.80 o                         
 -16   6  18         12.25         25.67        40.44 o                         
 -14   6  18         11.96         49.63        42.77 o                         
 -12   6  18        927.95       1008.65        82.69 o                         
 -10   6  18         16.59         11.97        44.16 o                         
  -8   6  18        248.76        165.55        51.69 o                         
  -6   6  18        107.20         97.52        49.24 o                         
  -4   6  18         46.17         40.13        48.22 o                         
  -2   6  18        906.28       1066.81       101.46 o                         
   0   6  18       1575.41       1318.21        91.54 o                         
   2   6  18          2.81        -28.31        56.14 o                         
   4   6  18         36.96         39.24        58.31 o                         
   6   6  18         42.88        -39.19        61.75 o                         
   8   6  18        474.32        445.45        82.23 o                         
  10   6  18        675.21        544.66        88.12 o                         
  12   6  18        157.65         89.27        69.78 o                         
 -23   7  18          8.28        -47.57        75.09 o                         
 -21   7  18         16.93         -3.49        66.45 o                         
 -19   7  18          1.01         50.36        95.79 o                         
 -17   7  18         11.85         18.80        60.97 o                         
 -15   7  18         23.49        -30.57        58.05 o                         
 -13   7  18          2.77         25.73        51.46 o                         
 -11   7  18          9.65        -12.54        49.67 o                         
  -9   7  18          2.28         42.35        52.36 o                         
  -7   7  18          2.13        -32.70        49.94 o                         
  -5   7  18         75.89        188.78        58.79 o                         
  -3   7  18         59.66         37.25        53.90 o                         
  -1   7  18         90.93         54.92       127.29 o                         
   1   7  18         58.41         19.00        65.85 o                         
   3   7  18          0.95        -25.22        82.41 o                         
   5   7  18          0.59        -44.07        68.29 o                         
   7   7  18          5.78         63.39        70.40 o                         
 -14   8  18        133.95        183.09        96.64 o                         
 -12   8  18        470.46        531.84        95.98 o                         
 -10   8  18         38.04        149.92        63.35 o                         
  -8   8  18         15.18          3.51        58.10 o                         
  -6   8  18        118.81        137.66        95.44 o                         
  -4   8  18          7.19        -61.69        61.69 o                         
  -2   8  18        240.36        260.70        82.04 o                         
   0   8  18        189.71        150.93        70.67 o                         
 -35   1  19       2365.48       1951.24       181.26 o                         
 -33   1  19        820.65       1094.13       107.35 o                         
 -31   1  19         41.57         57.65        61.12 o                         
 -29   1  19       1832.80       1737.64        99.80 o                         
 -27   1  19       3096.32       2990.68       109.90 o                         
 -25   1  19       2293.61       2083.81       104.76 o                         
 -23   1  19       6126.06       5721.16       143.04 o                         
 -21   1  19        189.44        190.02        44.70 o                         
 -19   1  19         99.95        136.61        39.09 o                         
 -17   1  19       3578.08       3536.91       105.93 o                         
 -15   1  19       1810.08       2028.17        84.65 o                         
 -13   1  19       6294.77       6148.59       136.52 o                         
 -11   1  19       3673.30       3797.27        83.54 o                         
  -9   1  19       1431.41       1292.75        51.52 o                         
  -7   1  19       2424.28       2403.39       101.81 o                         
  -5   1  19       1300.71       1345.71        55.06 o                         
  -3   1  19       1835.49       1766.34        72.11 o                         
  -1   1  19       6227.88       5806.86        95.28 o                         
   1   1  19       1695.46       1589.49        65.17 o                         
   3   1  19       3179.22       3252.22        75.37 o                         
   5   1  19        566.29        607.94        44.28 o                         
   7   1  19        604.06        756.71        50.15 o                         
   9   1  19        488.90        517.84        60.11 o                         
  11   1  19       1654.71       1681.29        81.66 o                         
  13   1  19       1188.12       1310.46        74.64 o                         
  15   1  19       1231.02       1373.05        90.52 o                         
  17   1  19        330.06        424.09        76.71 o                         
  19   1  19          7.20        -27.54        58.05 o                         
  21   1  19         13.13         11.58        78.25 o                         
 -36   2  19          0.87         -3.29        64.57 o                         
 -34   2  19          3.92        190.03        70.96 o                         
 -32   2  19         20.52         84.25        63.44 o                         
 -30   2  19         41.99          7.16        57.15 o                         
 -28   2  19          0.30        -49.90        51.78 o                         
 -26   2  19        151.48        129.89        47.58 o                         
 -24   2  19         26.35        -36.18        36.18 o                         
 -22   2  19         36.18        134.79        41.86 o                         
 -20   2  19          2.21         20.65        36.09 o                         
 -18   2  19         85.08         38.80        28.48 o                         
 -16   2  19         85.87        112.20        30.38 o                         
 -14   2  19        603.93        575.79        46.43 o                         
 -12   2  19        479.31        490.75        42.20 o                         
 -10   2  19        849.15        832.05        66.93 o                         
  -8   2  19         17.66         24.69        24.23 o                         
  -6   2  19       2045.74       1707.14        73.24 o                         
  -4   2  19          5.05         17.34        25.41 o                         
  -2   2  19       1034.46        913.28        55.05 o                         
   0   2  19        186.64        224.68        34.80 o                         
   2   2  19        112.65         79.04        30.40 o                         
   4   2  19        138.89        203.96        32.84 o                         
   6   2  19         78.96         56.51        30.05 o                         
   8   2  19         10.18         23.72        31.03 o                         
  10   2  19        143.72        139.55        41.40 o                         
  12   2  19        289.04        269.96        53.03 o                         
  14   2  19        100.80         37.96        46.81 o                         
  16   2  19        165.32        177.45        57.07 o                         
  18   2  19         24.31         22.33        53.59 o                         
  20   2  19         14.21         14.90        58.79 o                         
 -33   3  19        834.37        890.12       167.20 o                         
 -31   3  19        125.73        131.49        69.27 o                         
 -29   3  19        609.77        586.31        88.37 o                         
 -27   3  19       1407.56       1675.44       122.90 o                         
 -25   3  19       1619.12       1756.66       124.54 o                         
 -23   3  19       2477.15       2448.50        90.46 o                         
 -21   3  19        113.65        127.63        36.24 o                         
 -19   3  19        264.52        226.31        39.29 o                         
 -17   3  19       1275.83       1115.45        93.92 o                         
 -15   3  19       1321.50       1289.91        68.40 o                         
 -13   3  19       1072.82       1022.50        61.30 o                         
 -11   3  19       1149.17       1194.60        64.52 o                         
  -9   3  19         12.56         42.75        33.94 o                         
  -7   3  19        483.65        477.18        57.30 o                         
  -5   3  19        236.37        191.82        35.32 o                         
  -3   3  19       5683.12       5529.66       145.12 o                         
  -1   3  19       4471.81       4242.82        98.97 o                         
   1   3  19       2170.99       2199.82        84.58 o                         
   3   3  19       1387.02       1298.22        94.77 o                         
   5   3  19       2477.12       2644.83        99.00 o                         
   7   3  19        107.75        114.38        38.58 o                         
   9   3  19        869.33        821.84        79.37 o                         
  11   3  19        842.54        922.48        90.84 o                         
  13   3  19       2074.93       1867.48       109.26 o                         
  15   3  19        578.06        607.55        75.94 o                         
  17   3  19        891.80        924.89        87.65 o                         
  19   3  19         35.63         23.16        58.63 o                         
 -32   4  19          4.65         70.77        68.08 o                         
 -30   4  19         42.50        130.44        84.64 o                         
 -28   4  19         95.07        132.86        69.45 o                         
 -26   4  19         21.06         12.41        50.13 o                         
 -24   4  19         47.85        141.07        72.47 o                         
 -22   4  19        308.66        425.53        56.25 o                         
 -20   4  19        279.72        288.59        55.74 o                         
 -18   4  19         98.07        167.08        39.38 o                         
 -16   4  19         61.83         75.46        35.69 o                         
 -14   4  19        665.61        606.40        62.80 o                         
 -12   4  19       1480.32       1427.32        75.66 o                         
 -10   4  19          7.91        -11.02        32.98 o                         
  -8   4  19         22.84         12.12        32.62 o                         
  -6   4  19         62.45         74.38        33.63 o                         
  -4   4  19         34.99         12.08        37.00 o                         
  -2   4  19        214.02        302.55        53.32 o                         
   0   4  19       1187.11       1159.97        79.37 o                         
   2   4  19         14.54        -15.29        37.02 o                         
   4   4  19         98.53         36.18        40.97 o                         
   6   4  19          4.63        -39.66        39.66 o                         
   8   4  19         11.30          1.24        55.25 o                         
  10   4  19          0.98        -37.82        72.61 o                         
  12   4  19          8.09          5.52        50.48 o                         
  14   4  19         87.63        -24.20        54.19 o                         
  16   4  19         22.33        -32.81        51.17 o                         
  18   4  19         26.23         46.44        86.80 o                         
 -29   5  19        450.12        426.44        95.79 o                         
 -27   5  19        168.23        111.64        79.27 o                         
 -25   5  19       1616.01       1695.21       110.33 o                         
 -23   5  19       1181.35        905.04        83.78 o                         
 -21   5  19        425.62        544.29       110.38 o                         
 -19   5  19        139.71        239.17        46.05 o                         
 -17   5  19        928.66        802.10        63.62 o                         
 -15   5  19       1457.12       1719.26        95.16 o                         
 -13   5  19       1161.20        918.52        86.60 o                         
 -11   5  19        924.11        983.58        76.19 o                         
  -9   5  19       1254.49       1474.58       107.26 o                         
  -7   5  19        891.91        829.37        73.40 o                         
  -5   5  19        274.50        329.56        66.45 o                         
  -3   5  19        550.01        420.01        58.54 o                         
  -1   5  19        341.15        271.70        97.00 o                         
   1   5  19        494.54        569.07        65.03 o                         
   3   5  19        243.85        273.12        55.98 o                         
   5   5  19        470.52        514.57       112.91 o                         
   7   5  19         84.17         83.69        62.92 o                         
   9   5  19        186.78        178.48        83.22 o                         
  11   5  19        460.12        510.08        89.00 o                         
  13   5  19         50.03        -48.73        57.11 o                         
  15   5  19         34.64        -62.17        62.17 o                         
 -26   6  19         14.13         50.45        70.66 o                         
 -24   6  19          7.62        103.91        59.59 o                         
 -22   6  19        139.60        276.16        82.28 o                         
 -20   6  19         94.71         83.63        54.17 o                         
 -18   6  19         14.06         34.17        47.93 o                         
 -16   6  19          2.99        -37.02        49.43 o                         
 -14   6  19          7.77        -40.48        40.48 o                         
 -12   6  19        307.37        307.26        62.44 o                         
 -10   6  19         96.77        131.34        52.78 o                         
  -8   6  19         26.62        -39.70        46.47 o                         
  -6   6  19         29.60         11.53        46.33 o                         
  -4   6  19          0.84        -24.13        46.24 o                         
  -2   6  19        230.83         81.46        91.10 o                         
   0   6  19        141.78        192.74        56.13 o                         
   2   6  19         52.11        120.75        68.35 o                         
   4   6  19         13.64         -5.14        77.08 o                         
   6   6  19        343.81        520.49        86.66 o                         
   8   6  19        223.80        110.10        69.91 o                         
  10   6  19         64.78         42.36        99.20 o                         
  12   6  19          3.36         26.60        66.61 o                         
 -21   7  19          4.32         21.06        80.45 o                         
 -19   7  19          3.30         54.77        78.52 o                         
 -17   7  19          8.08         11.14        63.89 o                         
 -15   7  19         42.12         62.20        67.67 o                         
 -13   7  19         40.63         38.85        53.95 o                         
 -11   7  19         12.14         23.97        59.10 o                         
  -9   7  19        122.00        141.53        57.52 o                         
  -7   7  19         41.72         62.90        53.97 o                         
  -5   7  19        107.91         47.65        65.78 o                         
  -3   7  19         43.93         66.50        57.20 o                         
  -1   7  19        244.10         85.88        67.83 o                         
   1   7  19        274.73        318.93        82.97 o                         
   3   7  19         32.14         44.54        70.88 o                         
   5   7  19        155.99         67.62        69.08 o                         
   7   7  19         73.47         81.89        81.34 o                         
 -10   8  19         25.92        -49.86        55.27 o                         
  -8   8  19          8.02        -29.66        54.76 o                         
  -6   8  19          2.54         12.87        61.03 o                         
  -4   8  19          0.73        -69.58        83.31 o                         
 -36   0  20       1205.06       1286.79       227.11 o                         
 -34   0  20        736.63        633.43       177.67 o                         
 -32   0  20       1939.23       1684.85       145.60 o                         
 -30   0  20       1465.51       1308.37       201.62 o                         
 -28   0  20       1280.69       1076.46       162.99 o                         
 -26   0  20       2176.77       2429.16       166.08 o                         
 -24   0  20       3104.71       2736.65       253.37 o                         
 -22   0  20       4265.87       4413.49       220.93 o                         
 -20   0  20       4179.00       4400.91       172.72 o                         
 -18   0  20       1879.20       1859.02       131.09 o                         
 -16   0  20       3901.48       3600.80       150.65 o                         
 -14   0  20       9250.09       8852.20       245.44 o                         
 -12   0  20      11567.82      10467.51       372.33 o                         
 -10   0  20       6055.48       5302.71       180.01 o                         
  -8   0  20       1932.83       2127.14       206.25 o                         
  -6   0  20       2997.29       3337.55       186.94 o                         
  -4   0  20         67.15         30.31        46.76 o                         
  -2   0  20       4058.31       4152.96       110.37 o                         
   0   0  20       6898.34       6564.54       149.50 o                         
   2   0  20        778.68        729.67        62.85 o                         
   4   0  20         15.68         20.18        46.35 o                         
   6   0  20       1021.88        812.35        88.85 o                         
   8   0  20         22.39         52.58        40.31 o                         
  10   0  20       1785.12       1852.71       108.69 o                         
  12   0  20         61.96         -6.37        64.50 o                         
  14   0  20         99.72        186.71        52.31 o                         
  16   0  20        155.84        152.95        94.24 o                         
  18   0  20        174.65        176.12       101.97 o                         
  20   0  20        999.14       1181.73       196.21 o                         
 -35   1  20         15.45         63.03        87.38 o                         
 -33   1  20         35.14         40.55        62.37 o                         
 -31   1  20          5.94        -28.49        54.94 o                         
 -29   1  20         11.26         21.32        45.02 o                         
 -27   1  20         73.65        149.14        52.42 o                         
 -25   1  20          0.15        -12.42        37.46 o                         
 -23   1  20          1.91        -11.36        50.17 o                         
 -21   1  20          6.82         -3.81        35.53 o                         
 -19   1  20          5.62         42.46        36.61 o                         
 -17   1  20        456.59        517.46        55.58 o                         
 -15   1  20        142.30        137.03        39.13 o                         
 -13   1  20          2.47        -14.64        30.06 o                         
 -11   1  20         60.26         45.02        33.81 o                         
  -9   1  20        320.48        276.45        43.63 o                         
  -7   1  20        120.99        123.43        36.76 o                         
  -5   1  20        619.42        572.17        42.15 o                         
  -3   1  20          0.08         -2.77        23.97 o                         
  -1   1  20         27.91         17.81        36.08 o                         
   1   1  20        173.57        147.00        27.79 o                         
   3   1  20          4.78         44.00        28.95 o                         
   5   1  20         86.08         31.41        27.80 o                         
   7   1  20        231.58        178.56        44.78 o                         
   9   1  20        195.38        179.06        36.85 o                         
  11   1  20         13.88          5.11        34.38 o                         
  13   1  20          0.13         31.46        36.91 o                         
  15   1  20          0.48        -36.28        61.99 o                         
  17   1  20         27.54         79.05        51.85 o                         
  19   1  20         37.54         52.44        68.48 o                         
 -34   2  20       1149.27       1201.54       118.63 o                         
 -32   2  20        478.41        467.02        86.78 o                         
 -30   2  20        479.18        585.76       140.58 o                         
 -28   2  20        235.73        242.49        70.39 o                         
 -26   2  20        283.05        322.38        59.08 o                         
 -24   2  20        140.25         62.71        42.07 o                         
 -22   2  20       1033.17        944.43        98.32 o                         
 -20   2  20        371.73        447.16        56.33 o                         
 -18   2  20         15.23         17.46        35.99 o                         
 -16   2  20        237.94        198.63        44.34 o                         
 -14   2  20       1845.80       2037.65        88.52 o                         
 -12   2  20       1388.15       1262.20        59.83 o                         
 -10   2  20        543.58        509.31        51.75 o                         
  -8   2  20        946.74       1202.46        59.00 o                         
  -6   2  20       1852.09       1764.61        70.72 o                         
  -4   2  20        220.55        140.04        32.70 o                         
  -2   2  20       8053.22       8072.52       140.37 o                         
   0   2  20      12733.59      12236.07       184.47 o                         
   2   2  20         19.94         31.27        28.59 o                         
   4   2  20         27.83          0.71        30.13 o                         
   6   2  20       2145.02       2066.87        84.85 o                         
   8   2  20       1729.66       1760.48       110.06 o                         
  10   2  20       3659.46       3656.86       105.15 o                         
  12   2  20       1526.00       1786.85       101.87 o                         
  14   2  20       1462.63       1740.46       145.46 o                         
  16   2  20        721.77        663.34       108.29 o                         
  18   2  20         28.34         42.33        70.20 o                         
 -33   3  20         45.72         10.00        69.58 o                         
 -31   3  20         11.17         26.66        66.62 o                         
 -29   3  20         63.53         94.19        66.04 o                         
 -27   3  20         71.14        121.21        62.13 o                         
 -25   3  20         85.98         51.44        53.15 o                         
 -23   3  20         16.81          4.89        59.32 o                         
 -21   3  20          3.88         18.76        41.58 o                         
 -19   3  20         45.55         37.11        32.19 o                         
 -17   3  20        300.82        281.43        40.90 o                         
 -15   3  20        297.26        299.63        52.07 o                         
 -13   3  20          4.74         -4.24        28.35 o                         
 -11   3  20         68.55         56.71        32.74 o                         
  -9   3  20        307.48        322.50        42.37 o                         
  -7   3  20         63.42         85.89        32.91 o
[truncated: 101,415 more chars]
