# Supplementary material for: Exploitation of knowledge databases in the synthesis of zinc(II) malonates with photo-sensitive and photo-insensitive N,N′-containing linkers
Source: IUCrJ. 2018 Mar 27;5(Pt 3):293–303. doi: 10.1107/S2052252518001641 (PMC5929375; doi:10.1107/S2052252518001641)
Supplement: Supplementary file 12 [file m-05-00293-9sup12.hkl]

data_9                                                                          
_shelx_title ' a_a.res in C222(1)'                                              
_shelx_refln_list_code          4                                               
_shelx_F_calc_maximum      618.82                                               
_exptl_crystal_F_000      3452.00                                               
_reflns_d_resolution_high  0.6962                                               
                                                                                
loop_                                                                           
 _space_group_symop_operation_xyz                                               
 'x, y, z'                                                                      
 '-x, -y, z+1/2'                                                                
 '-x, y, -z+1/2'                                                                
 'x, -y, -z'                                                                    
 'x+1/2, y+1/2, z'                                                              
 '-x+1/2, -y+1/2, z+1/2'                                                        
 '-x+1/2, y+1/2, -z+1/2'                                                        
 'x+1/2, -y+1/2, -z'                                                            
                                                                                
_cell_length_a    24.6616                                                       
_cell_length_b    37.1803                                                       
_cell_length_c     8.7826                                                       
_cell_angle_alpha  90.000                                                       
_cell_angle_beta   90.000                                                       
_cell_angle_gamma  90.000                                                       
                                                                                
_shelx_F_squared_multiplier     1.000                                           
                                                                                
loop_                                                                           
 _refln_index_h                                                                 
 _refln_index_k                                                                 
 _refln_index_l                                                                 
 _refln_F_squared_calc                                                          
 _refln_F_squared_meas                                                          
 _refln_F_squared_sigma                                                         
 _refln_observed_status                                                         
   4   0   0        284.60        524.98       116.98 o                         
   6   0   0       3281.53       1561.99       238.27 o                         
   8   0   0       8907.39       8099.20       464.35 o                         
  10   0   0       7264.03       8599.51       515.71 o                         
  12   0   0      65320.52      62093.95      2286.48 o                         
  14   0   0       5613.58       5897.03       538.03 o                         
  16   0   0      52415.07      50665.39      1998.58 o                         
  18   0   0      18120.49      19400.46      1026.55 o                         
  20   0   0       2444.89       2993.47       487.82 o                         
  22   0   0        919.73       1298.91       457.00 o                         
  24   0   0        289.98        516.74       428.22 o                         
  26   0   0       1490.38       1535.07       757.57 o                         
  28   0   0        626.34        458.88       978.46 o                         
  30   0   0       5240.56       7971.39      1613.18 o                         
  32   0   0         15.71         19.53       445.29 o                         
  34   0   0         45.35         39.06       371.07 o                         
   3   1   0      24832.39      22049.43       525.83 o                         
   7   1   0      12251.14      12436.97       404.62 o                         
   9   1   0       3978.73       4483.19       271.34 o                         
  11   1   0       4930.43       5433.15       320.82 o                         
  13   1   0       6644.00       7506.50       412.21 o                         
  15   1   0         61.45        -99.91       205.28 o                         
  17   1   0         32.82        223.92       209.89 o                         
  19   1   0       4942.67       4645.21       401.98 o                         
  21   1   0      16021.05      14405.39       686.89 o                         
  23   1   0       4074.06       5190.11       486.89 o                         
  25   1   0       1558.75       1591.16       373.07 o                         
  27   1   0        397.87        581.17       352.50 o                         
  29   1   0         10.36       -159.95       515.47 o                         
  31   1   0         20.07         22.88       355.41 o                         
  33   1   0        826.20        429.95       325.64 o                         
  35   1   0         74.23         71.84       245.77 o                         
   6   2   0      10778.10      10077.32       335.79 o                         
   8   2   0      23325.62      23638.55       672.01 o                         
  10   2   0      28429.48      24891.05       729.53 o                         
  12   2   0        194.75        321.19       165.78 o                         
  14   2   0      13961.80      12413.15       593.30 o                         
  16   2   0      11019.07       9882.60       709.01 o                         
  18   2   0      22683.31      23772.76       825.19 o                         
  20   2   0       1514.05       2130.41       320.79 o                         
  22   2   0        267.48        149.94       272.23 o                         
  24   2   0         86.38        546.39       313.42 o                         
  26   2   0          8.96        378.96       320.29 o                         
  28   2   0       1944.06       2947.79       586.07 o                         
  30   2   0          6.48         85.54       440.38 o                         
  32   2   0       1672.56        991.11       476.53 o                         
  34   2   0        140.01        183.27       275.53 o                         
   5   3   0     117489.73     110292.70      2636.51 o                         
   9   3   0       1933.36       2773.31       217.05 o                         
  11   3   0      11922.08       9814.68       595.81 o                         
  13   3   0       7911.07       7416.14       535.98 o                         
  15   3   0        323.47        421.39       224.28 o                         
  17   3   0         23.18        318.54       216.59 o                         
  19   3   0      10269.12      11496.33      1095.32 o                         
  21   3   0        148.92        148.67       299.93 o                         
  23   3   0      11982.63      11798.08       661.61 o                         
  25   3   0        886.76       1602.04       361.15 o                         
  27   3   0        649.68        715.88       461.93 o                         
  29   3   0        997.40       1268.99       582.41 o                         
  31   3   0        169.65       -270.15       340.42 o                         
  33   3   0        168.51        273.42       371.07 o                         
  35   3   0       2043.49        954.71       521.45 o                         
   0   4   0     118319.61     131847.05      5749.06 o                         
   2   4   0       1627.09       1582.26       157.73 o                         
   4   4   0       2104.62       2475.02       212.98 o                         
   6   4   0      39986.32      34114.92       885.16 o                         
   8   4   0       1499.42       1704.53       171.00 o                         
  10   4   0       8938.20       7678.17       351.77 o                         
  12   4   0       7174.19       6827.89       368.85 o                         
  14   4   0       7521.15       8227.27       443.12 o                         
  16   4   0      13874.52      11944.38       522.64 o                         
  18   4   0         22.40         52.47       211.63 o                         
  20   4   0          7.08        312.16       239.86 o                         
  22   4   0       5084.18       7576.74       609.96 o                         
  24   4   0        400.51        650.59       313.71 o                         
  26   4   0       1002.44       1424.46       411.37 o                         
  28   4   0        103.87        993.41       545.21 o                         
  30   4   0       1097.51        946.89       389.98 o                         
  32   4   0          3.82        476.03       391.49 o                         
  34   4   0        261.27        251.16       316.39 o                         
   3   5   0      25097.01      20681.83       473.61 o                         
   5   5   0     312076.41     298861.25      7032.75 o                         
   7   5   0      57376.94      61306.91      1529.94 o                         
   9   5   0      20717.65      21605.81       639.08 o                         
  11   5   0      11085.73       8740.78       373.86 o                         
  13   5   0        246.71        575.81       187.86 o                         
  15   5   0       8377.31       6731.25       406.35 o                         
  17   5   0       1384.79       2040.86       290.95 o                         
  19   5   0       3313.47       2738.59       409.56 o                         
  21   5   0      28294.19      26085.57       923.37 o                         
  23   5   0         91.91        520.64       523.76 o                         
  25   5   0       5311.19       5986.57       525.13 o                         
  27   5   0       8634.85       7919.16       787.74 o                         
  29   5   0         79.35        112.58       338.34 o                         
  31   5   0       2414.19       3453.71       835.00 o                         
  33   5   0       1347.39        861.69       847.41 o                         
  35   5   0          5.97        -63.88       243.96 o                         
   0   6   0      16355.58      19747.24       920.57 o                         
   2   6   0      38290.84      29659.94       663.33 o                         
   4   6   0         48.07        323.57       108.65 o                         
   6   6   0       9066.31       6680.99       261.12 o                         
   8   6   0       7857.41       9877.50       362.67 o                         
  10   6   0       3285.92       3524.27       248.76 o                         
  12   6   0       2146.11       2194.95       234.23 o                         
  14   6   0       1102.62       1180.78       219.37 o                         
  16   6   0      12625.04      12839.87       544.33 o                         
  18   6   0       1873.07       1929.92       291.99 o                         
  20   6   0       3184.32       3762.28       378.44 o                         
  22   6   0       1278.59       1380.33       327.18 o                         
  24   6   0       3084.58       2964.22       403.06 o                         
  26   6   0          1.50        128.95       352.68 o                         
  28   6   0        657.91        567.19       373.27 o                         
  30   6   0          7.18        117.20       336.37 o                         
  32   6   0         55.72        223.48       344.23 o                         
  34   6   0        304.59        155.07       326.15 o                         
   1   7   0       2266.19       1445.41        97.27 o                         
   3   7   0      61418.09      63252.23      1537.23 o                         
   5   7   0      27483.11      32228.01       834.22 o                         
   7   7   0        635.94       1376.99       137.00 o                         
   9   7   0      12008.90      11552.68       410.52 o                         
  11   7   0      17411.48      14426.76       587.41 o                         
  13   7   0      29717.47      27671.69       839.30 o                         
  15   7   0       1951.66       2029.80       257.17 o                         
  17   7   0      13310.69      11579.66       538.94 o                         
  19   7   0      14570.41      11955.55       582.83 o                         
  21   7   0       2753.97       3910.19       537.79 o                         
  23   7   0      18052.18      20149.19       813.44 o                         
  25   7   0       2165.02       2093.51       881.87 o                         
  27   7   0        294.40         72.38       356.97 o                         
  29   7   0       8163.73       7299.05      1740.90 o                         
  31   7   0        915.95        867.64       531.24 o                         
  33   7   0        594.59       2347.12      1101.50 o                         
   0   8   0      14705.64      20732.16       638.62 o                         
   2   8   0       8216.30       6708.78       312.38 o                         
   4   8   0      96324.45     100767.17      2421.43 o                         
   6   8   0         95.85        574.16       289.09 o                         
   8   8   0      95226.07      93481.41      2283.64 o                         
  10   8   0       4669.41       3445.19       305.14 o                         
  12   8   0      11045.17      13755.20       527.03 o                         
  14   8   0      28470.05      30079.76      1240.72 o                         
  16   8   0        111.42        227.31       192.58 o                         
  18   8   0          2.00        246.08       198.96 o                         
  20   8   0       2498.16       3131.26       490.44 o                         
  22   8   0       8630.22       8702.69       758.73 o                         
  24   8   0       1255.97       1100.93       413.60 o                         
  26   8   0         55.63        427.73       380.19 o                         
  28   8   0        275.94        392.56       477.36 o                         
  30   8   0         23.17        147.25       302.62 o                         
  32   8   0          0.44        384.25       298.37 o                         
  34   8   0        598.80        423.12       453.10 o                         
   1   9   0      25635.42      23957.51       517.51 o                         
   3   9   0     114153.02     112846.95      2699.49 o                         
   5   9   0       1009.14        577.38       163.36 o                         
   7   9   0       1579.20       1820.78       228.13 o                         
   9   9   0       4739.80       4067.88       234.46 o                         
  11   9   0      42666.37      39960.80      1088.12 o                         
  13   9   0       1205.37       2182.40       253.06 o                         
  15   9   0      51886.88      48798.84      1356.87 o                         
  17   9   0       1023.96        773.93       221.14 o                         
  19   9   0       2685.96       2621.79       342.31 o                         
  21   9   0      18458.43      18941.09       742.16 o                         
  23   9   0        500.79        553.26       385.43 o                         
  25   9   0       1423.30       1167.52       580.01 o                         
  27   9   0       9050.00      12270.13      1421.79 o                         
  29   9   0        635.48        639.60       354.28 o                         
  31   9   0       2490.38       1813.85       886.98 o                         
  33   9   0       1379.59       2237.76      1136.65 o                         
   0  10   0      12424.58      12741.78       450.74 o                         
   2  10   0      10386.95       8125.60       234.21 o                         
   4  10   0      10212.46      10957.05       349.28 o                         
   6  10   0     126252.80     109584.55      2646.84 o                         
   8  10   0       1210.12       2479.35       380.33 o                         
  10  10   0     123559.99     119117.00      2907.64 o                         
  12  10   0       7923.28       9074.02       386.94 o                         
  14  10   0       1534.67       1135.23       202.24 o                         
  16  10   0      15718.16      15777.46       593.24 o                         
  18  10   0         92.72        267.87       205.12 o                         
  20  10   0       6616.80       6187.33       450.24 o                         
  22  10   0       7773.41       8449.05       700.09 o                         
  24  10   0       2313.40       2287.30       501.04 o                         
  26  10   0       3143.28       3375.97      1050.75 o                         
  28  10   0       2686.38       2227.50       586.62 o                         
  30  10   0        671.53        886.95       346.10 o                         
  32  10   0        644.13        743.44       434.85 o                         
  34  10   0          0.80         71.57       369.12 o                         
   3  11   0      11614.02      10244.55       355.34 o                         
   5  11   0       3951.55       4530.87       220.67 o                         
   7  11   0        378.80         49.33        98.47 o                         
   9  11   0       8805.36       7306.18       686.63 o                         
  13  11   0      53229.63      52535.03      1413.27 o                         
  15  11   0        433.37        477.47       180.59 o                         
  17  11   0       9565.59      10591.60       511.36 o                         
  19  11   0         35.54       -181.29       181.29 o                         
  21  11   0       1192.76       1431.89       398.57 o                         
  23  11   0        596.31        275.57       350.11 o                         
  25  11   0        483.78        566.70       375.15 o                         
  27  11   0       2364.65       3804.51       731.64 o                         
  29  11   0       4508.22       2993.18       966.23 o                         
  31  11   0         32.79         93.63       263.41 o                         
  33  11   0        894.20         75.84       252.26 o                         
   0  12   0     172106.58     153288.17      4224.80 o                         
   2  12   0        176.46        307.00        97.05 o                         
   4  12   0        326.84        317.00       138.69 o                         
   6  12   0       9365.24       9615.91       341.03 o                         
   8  12   0     162965.05     151985.97      3665.55 o                         
  10  12   0        884.06        475.71       183.23 o                         
  12  12   0      46023.67      46514.29      1252.68 o                         
  14  12   0      20133.27      21004.84       688.28 o                         
  16  12   0        653.22        354.83       193.56 o                         
  18  12   0        108.81        309.81       196.43 o                         
  20  12   0       1635.81       2008.56       299.72 o                         
  22  12   0       1795.52       2168.00       595.44 o                         
  24  12   0       2373.33       2021.79       462.48 o                         
  26  12   0       1725.95       1466.76       479.93 o                         
  28  12   0        142.83        772.44       339.79 o                         
  30  12   0         76.61        245.81       375.69 o                         
  32  12   0        266.33         76.45       247.96 o                         
  34  12   0        367.76        337.21       406.31 o                         
   1  13   0       7125.38       9035.84       274.39 o                         
   3  13   0       3897.84       4965.48       212.01 o                         
   5  13   0       3594.94       4743.49       362.45 o                         
   7  13   0      20715.30      19194.57       711.56 o                         
   9  13   0      13971.66      12770.29       573.56 o                         
  11  13   0      11562.57      13256.43       473.36 o                         
  13  13   0      30533.21      31124.29      1025.99 o                         
  15  13   0      28989.68      27938.89       865.77 o                         
  17  13   0        815.40        930.55       342.31 o                         
  19  13   0        148.11        244.60       207.00 o                         
  21  13   0       2038.73       2267.45       449.66 o                         
  23  13   0         23.41         79.28       347.11 o                         
  25  13   0       4856.89       4456.26       933.43 o                         
  27  13   0         23.49         -6.46       423.18 o                         
  29  13   0       2517.90       3736.20       769.11 o                         
  31  13   0        580.88        476.52       432.71 o                         
  33  13   0         49.31       -155.15       240.03 o                         
   0  14   0      53849.52      50278.67      1482.50 o                         
   2  14   0      15622.73      15519.28       469.91 o                         
   4  14   0         64.03        342.76       123.72 o                         
   6  14   0      84791.45      83086.70      2052.83 o                         
   8  14   0      14991.41      14196.77       473.82 o                         
  10  14   0      41969.61      40332.84      1097.11 o                         
  12  14   0         36.19        479.64       144.15 o                         
  16  14   0       7160.46       8167.04       595.46 o                         
  18  14   0       3175.24       3654.46       306.82 o                         
  20  14   0       1457.66       1940.43       417.54 o                         
  22  14   0       2666.03       2847.57       473.33 o                         
  24  14   0         38.00         21.98       342.14 o                         
  26  14   0         30.81        255.92       354.50 o                         
  28  14   0       1554.78       1710.48       802.71 o                         
  30  14   0       2050.47       1764.28       755.97 o                         
  32  14   0        174.23        241.12       252.93 o                         
  34  14   0         54.20        314.37       619.41 o                         
   3  15   0       9894.83       9359.72       292.89 o                         
   5  15   0        428.28        849.48       158.42 o                         
   7  15   0       2438.22       2282.65       188.97 o                         
   9  15   0      23151.63      24030.88       714.47 o                         
  11  15   0      51601.71      48155.48      1295.24 o                         
  13  15   0       1026.40       1205.71       300.37 o                         
  15  15   0      25111.68      22722.26       942.28 o                         
  17  15   0         27.74        345.69       167.06 o                         
  19  15   0      12411.24      12819.48       816.87 o                         
  21  15   0       2653.28       3106.21       493.33 o                         
  23  15   0       1844.31       2913.98       503.71 o                         
  25  15   0       2330.60       2157.25       474.87 o                         
  27  15   0       6462.43       7926.71      1033.14 o                         
  29  15   0         23.38         42.82       260.56 o                         
  31  15   0        956.20        715.36       462.04 o                         
  33  15   0        306.96        571.26       396.57 o                         
   0  16   0      39833.59      44550.02      1483.63 o                         
   2  16   0       3340.61       4278.31       217.45 o                         
   4  16   0       5210.97       3949.56       213.00 o                         
   6  16   0        313.71        340.33       202.96 o                         
   8  16   0      88868.33      90232.79      2244.11 o                         
  10  16   0       2880.95       2749.20       256.47 o                         
  12  16   0         24.11        982.87       286.30 o                         
  14  16   0        435.24        560.25       297.95 o                         
  16  16   0         87.04       1241.97       336.87 o                         
  18  16   0       2190.12       2791.04       445.21 o                         
  20  16   0        101.74        774.70       371.97 o                         
  22  16   0         65.29        553.94       383.16 o                         
  24  16   0        229.28        848.06       406.12 o                         
  26  16   0        699.08        792.54       353.07 o                         
  28  16   0        389.20        540.39       354.13 o                         
  30  16   0          9.19        220.87       303.30 o                         
  32  16   0        329.23         69.06       262.82 o                         
   1  17   0       5421.41       5259.92       240.16 o                         
   3  17   0      21889.19      22688.86       593.16 o                         
   5  17   0       7104.76       6319.80       293.63 o                         
   7  17   0      16646.67      15659.50       553.64 o                         
   9  17   0       4536.75       5244.65       472.96 o                         
  11  17   0       2257.91       2223.49       339.24 o                         
  13  17   0      26656.99      27749.17      1056.01 o                         
  15  17   0       2050.64       1598.70       393.59 o                         
  17  17   0      19226.24      20175.86       924.69 o                         
  19  17   0      35923.34      35432.44      1360.93 o                         
  21  17   0       5086.93       5578.41       795.95 o                         
  23  17   0       2381.86       2912.19       481.94 o                         
  25  17   0       2349.04       2207.46       472.90 o                         
  27  17   0        977.70        612.31       343.62 o                         
  29  17   0       2767.20       2944.92       785.11 o                         
  31  17   0        558.16          4.34       256.23 o                         
  33  17   0        754.61        334.48       428.44 o                         
   0  18   0       4814.41       5955.98       374.46 o                         
   2  18   0       7173.89       7150.28       282.70 o                         
   4  18   0        124.53        425.37       133.49 o                         
   6  18   0      20111.66      20255.80       624.76 o                         
   8  18   0       8620.96       8001.62       363.07 o                         
  10  18   0      13319.83      13655.58       496.11 o                         
  12  18   0       4372.12       3843.96       417.93 o                         
  14  18   0        873.70       1708.73       422.66 o                         
  16  18   0       1126.54       1663.30       452.71 o                         
  18  18   0        222.77       1022.84       363.65 o                         
  20  18   0       7984.23       9820.09       761.56 o                         
  22  18   0       1504.67       2577.86       713.48 o                         
  24  18   0        155.89        578.36       443.69 o                         
  26  18   0          8.19        192.20       366.61 o                         
  28  18   0        936.67        258.31       259.25 o                         
  30  18   0        676.76        674.14       361.44 o                         
  32  18   0        157.96       -134.49       222.46 o                         
   1  19   0         76.89        107.49       124.35 o                         
   3  19   0       2658.93       3826.85       225.11 o                         
   5  19   0      18060.73      15980.19       488.63 o                         
   7  19   0        272.44        290.83       162.93 o                         
   9  19   0      67790.39      64736.15      1680.34 o                         
  11  19   0       1978.96       3185.24       366.97 o                         
  13  19   0        500.16        568.02       288.29 o                         
  15  19   0       2679.42       2104.50       394.70 o                         
  17  19   0      10533.01      10400.58       767.73 o                         
  19  19   0       4679.02       4096.25       547.61 o                         
  21  19   0      23872.86      26360.98      1169.32 o                         
  23  19   0        485.61        304.85       385.80 o                         
  25  19   0       2423.03       2149.19       557.53 o                         
  27  19   0       4880.68       6617.00       912.75 o                         
  29  19   0        410.33        207.13       282.90 o                         
  31  19   0       2851.80       3117.12       782.58 o                         
   0  20   0      23685.07      23079.02       815.43 o                         
   2  20   0       1517.73       1713.30       177.66 o                         
   4  20   0       2976.78       2317.82       196.92 o                         
   6  20   0       3309.22       2241.55       211.86 o                         
   8  20   0        298.38        465.61       158.56 o                         
  10  20   0       3126.29       3033.95       246.19 o                         
  12  20   0       2869.80       2858.28       634.11 o                         
  14  20   0       5800.86       6480.38       562.06 o                         
  16  20   0       3473.17       2104.09       394.52 o                         
  18  20   0          1.64        513.48       411.03 o                         
  20  20   0       1045.39       1866.99       434.52 o                         
  22  20   0       1215.20       1992.72       577.31 o                         
  24  20   0         16.65         67.30       284.71 o                         
  26  20   0        246.03        868.79       441.29 o                         
  28  20   0        486.53        447.10       388.09 o                         
  30  20   0       1199.97        888.59       558.29 o                         
  32  20   0         16.15        -38.16       238.20 o                         
   1  21   0        124.97        412.67       145.38 o                         
   3  21   0        654.58        331.95       140.01 o                         
   5  21   0      13474.69      13319.49       505.48 o                         
   7  21   0      23932.11      23689.96       665.93 o                         
   9  21   0       4202.19       4601.37       289.37 o                         
  11  21   0      16653.54      18041.24       614.52 o                         
  13  21   0       3756.34       4651.90       483.60 o                         
  15  21   0        388.00        533.35       328.23 o                         
  17  21   0        169.75        375.19       342.22 o                         
  19  21   0      11221.00      10897.16       786.64 o                         
  21  21   0        123.26        149.63       346.74 o                         
  23  21   0       3603.52       2166.34       454.60 o                         
  25  21   0       3309.64       3373.28       829.15 o                         
  27  21   0       1702.46        720.74       526.04 o                         
  29  21   0       2034.94       2620.12       734.43 o                         
  31  21   0        118.50        118.50       400.37 o                         
   0  22   0       2283.66       2439.92       288.87 o                         
   2  22   0      23047.51      21056.45       557.33 o                         
   4  22   0        289.00        256.66       169.44 o                         
   6  22   0      23856.49      21178.17       617.73 o                         
   8  22   0       5492.42       6174.41       324.56 o                         
  10  22   0      10509.32      10619.16       447.62 o                         
  12  22   0        426.91        376.07       151.50 o                         
  14  22   0      36817.04      34408.73      1334.80 o                         
  16  22   0       8760.62       9983.84       723.70 o                         
  18  22   0       1419.13       2028.54       606.22 o                         
  20  22   0         73.96        868.73       382.86 o                         
  22  22   0        370.74        968.74       381.95 o                         
  24  22   0         67.37        737.45       379.11 o                         
  26  22   0       1491.72       1124.08       732.03 o                         
  28  22   0        354.89        484.21       514.59 o                         
  30  22   0        109.38        150.93       292.95 o                         
  32  22   0       1131.80       1496.00       984.32 o                         
   1  23   0       2009.84       3311.37       243.91 o                         
   3  23   0       3467.69       3884.88       274.43 o                         
   5  23   0       1630.37       1718.63       213.62 o                         
   7  23   0       8218.22       8017.84       459.30 o                         
   9  23   0      23652.11      22510.36       669.03 o                         
  11  23   0        414.37        339.30       165.75 o                         
  13  23   0        635.03        443.98       320.29 o                         
  15  23   0        563.10       1424.47       388.48 o                         
  17  23   0        620.32        989.37       382.09 o                         
  19  23   0       1821.40       1893.14       438.70 o                         
  21  23   0       3748.67       3733.77       531.16 o                         
  23  23   0       1390.78       1102.07       376.69 o                         
  25  23   0        469.54        803.46       334.35 o                         
  27  23   0        613.24        224.23       281.04 o                         
  29  23   0         18.41        230.22       431.61 o                         
  31  23   0        515.84        203.88       597.62 o                         
   0  24   0      38368.70      34250.07      1149.21 o                         
   2  24   0       5183.46       5734.52       304.27 o                         
   4  24   0      35545.99      34260.27       816.36 o                         
   6  24   0       3450.65       3422.55       345.42 o                         
   8  24   0      22588.26      23244.03       684.22 o                         
  10  24   0      14153.23      14263.04       499.39 o                         
  12  24   0      19217.41      19766.27       674.38 o                         
  14  24   0       7039.32       9102.81       767.13 o                         
  16  24   0      22591.86      24035.04      1051.04 o                         
  18  24   0       1551.28       1428.70       416.77 o                         
  20  24   0        330.19        404.36       423.02 o                         
  22  24   0       1481.05       1047.48       388.41 o                         
  24  24   0          1.07       -333.67       333.67 o                         
  26  24   0        318.62        148.64       263.74 o                         
  28  24   0        843.94         94.60       470.67 o                         
  30  24   0       1643.06       2073.70      1058.53 o                         
   1  25   0        127.92        169.91       157.34 o                         
   3  25   0          5.01        393.76       169.32 o                         
   5  25   0      10977.38      11277.97       445.18 o                         
   7  25   0       6469.79       6893.09       607.72 o                         
   9  25   0       4993.06       5366.52       469.04 o                         
  11  25   0         28.92        335.49       154.69 o                         
  13  25   0        114.88        -53.38       309.09 o                         
  15  25   0        769.48        784.40       370.17 o                         
  17  25   0       1453.66       1749.55       417.71 o                         
  19  25   0        161.72       -133.23       334.99 o                         
  21  25   0       4389.22       4663.61       583.64 o                         
  23  25   0        803.48       1073.98       374.14 o                         
  25  25   0        309.91        495.99       325.46 o                         
  27  25   0        159.38        105.89       256.62 o                         
  29  25   0         22.83        238.66       347.64 o                         
  31  25   0         89.07         35.14       287.09 o                         
   0  26   0       6218.70       6699.87       475.09 o                         
   2  26   0      44005.47      45379.95      1039.55 o                         
   4  26   0       1215.08       1890.79       246.42 o                         
   6  26   0      15275.85      16126.18       541.61 o                         
   8  26   0       3657.05       3601.95       284.84 o                         
  10  26   0       8708.02       8987.59       416.88 o                         
  12  26   0       5468.22       5543.42       476.23 o                         
  14  26   0      28929.63      29814.83      1193.46 o                         
  16  26   0       2478.76       2030.16       434.60 o                         
  18  26   0       1121.65        965.15       396.43 o                         
  20  26   0       2413.88       2147.66       463.89 o                         
  22  26   0       1345.05       1173.89       386.27 o                         
  24  26   0         18.78         95.80       327.98 o                         
  26  26   0         93.63        245.45       306.62 o                         
  28  26   0        648.66       1979.96       999.94 o                         
  30  26   0         42.68        174.24       254.53 o                         
   1  27   0        184.24        204.09       173.09 o                         
   3  27   0       2768.68       3195.68       265.61 o                         
   5  27   0       1643.23       1529.58       229.58 o                         
   7  27   0       1488.50       1786.59       245.18 o                         
   9  27   0       1255.44       1465.58       224.50 o                         
  11  27   0       7912.14       7802.46       398.03 o                         
  13  27   0      10314.50      12660.86       679.67 o                         
  15  27   0        370.97       1110.70       446.75 o                         
  17  27   0        715.87       1117.82       404.81 o                         
  19  27   0       3017.77       3639.94       517.83 o                         
  21  27   0       1158.23        934.00       373.41 o                         
  23  27   0       4700.58       5391.54      1054.43 o                         
  25  27   0        780.35        198.44       304.00 o                         
  27  27   0       1267.33        210.31       294.28 o                         
  29  27   0       1467.70        496.98       744.10 o                         
   0  28   0      32631.89      32899.01      1151.91 o                         
   2  28   0       1364.25       2702.08       248.14 o                         
   4  28   0      12679.66      12605.97       504.77 o                         
   6  28   0       4446.09       5173.12       342.32 o                         
   8  28   0        131.60        114.51       180.36 o                         
  10  28   0       3283.99       2996.99       274.44 o                         
  12  28   0       4181.73       4333.54       589.21 o                         
  14  28   0        289.89        690.37       340.12 o                         
  16  28   0       6311.99       7373.01       675.35 o                         
  18  28   0       1855.83       2058.22       563.29 o                         
  20  28   0        631.81        590.88       401.09 o                         
  22  28   0       2803.56       2206.13       664.71 o                         
  24  28   0        322.60        167.62       316.58 o                         
  26  28   0         27.04       -138.99       231.99 o                         
  28  28   0        537.57        262.83       484.35 o                         
   1  29   0       2545.51       2683.74       281.63 o                         
   3  29   0       2790.31       3410.25       284.57 o                         
   5  29   0        818.83       1062.51       233.12 o                         
   7  29   0        669.32        726.90       221.60 o                         
   9  29   0       3277.52       3596.43       350.82 o                         
  11  29   0       9435.60      10492.81       641.14 o                         
  13  29   0       1504.39       1157.39       362.35 o                         
  15  29   0       6222.04       6913.50       705.80 o                         
  17  29   0        872.90       1532.61       423.98 o                         
  19  29   0        261.57        164.47       372.21 o                         
  21  29   0       6478.15       5499.70      1422.13 o                         
  23  29   0        123.72        558.83       790.97 o                         
  25  29   0       3823.77       5444.59      1285.08 o                         
  27  29   0       2078.88       2308.06      1058.53 o                         
  29  29   0        441.11        137.31       268.70 o                         
   0  30   0       1613.50       2663.58       372.16 o                         
   2  30   0       5208.19       5504.41       345.45 o                         
   4  30   0       1273.02       1508.27       228.87 o                         
   6  30   0       3754.71       3575.53       317.66 o                         
   8  30   0        701.99        726.13       223.63 o                         
  10  30   0        271.38        161.87       195.66 o                         
  12  30   0         29.38        433.89       323.74 o                         
  14  30   0        484.86        969.60       368.35 o                         
  16  30   0        483.47        290.05       391.27 o                         
  18  30   0         48.80          4.55       328.16 o                         
  20  30   0       3807.52       2298.06       717.62 o                         
  22  30   0        817.16        730.95       414.04 o                         
  24  30   0       1424.59       5163.36      1203.05 o                         
  26  30   0         33.78        112.27       398.41 o                         
  28  30   0         32.10       1265.55      1011.66 o                         
   1  31   0       9193.00      10113.77       434.90 o                         
   3  31   0        804.21        683.41       236.10 o                         
   5  31   0        361.21        339.33       224.49 o                         
   7  31   0       2099.46       2136.71       288.58 o                         
   9  31   0       1443.00       1661.56       268.23 o                         
  11  31   0        834.39        735.01       331.55 o                         
  13  31   0       7778.75       8863.40       695.09 o                         
  15  31   0          1.47       -160.48       317.46 o                         
  17  31   0       5344.29       6564.83       666.79 o                         
  19  31   0       3797.58       4217.60       873.73 o                         
  21  31   0       2838.92       3002.69       922.56 o                         
  23  31   0       5373.55       4839.16      1238.21 o                         
  25  31   0        816.77       1589.75      1023.38 o                         
  27  31   0        248.76        196.16       272.76 o                         
   0  32   0         56.94        134.18       295.86 o                         
   2  32   0       3397.93       3614.04       310.83 o                         
   4  32   0       6843.40       7173.85       448.22 o                         
   6  32   0       1750.69       1588.01       266.93 o                         
   8  32   0      10853.06      12113.09       535.64 o                         
  10  32   0       1068.87       1112.19       336.37 o                         
  12  32   0        816.87       1135.83       376.74 o                         
  14  32   0        106.73        253.42       336.22 o                         
  16  32   0         65.68       -179.69       338.32 o                         
  18  32   0       2020.73       1560.46       471.25 o                         
  20  32   0       2991.04       3344.38       832.82 o                         
  22  32   0        113.30        127.23       280.27 o                         
  24  32   0        234.29       2156.14       789.03 o                         
  26  32   0         68.09       -144.80       270.61 o                         
  28  32   0        132.34       -149.57       214.47 o                         
   1  33   0       8002.34       9131.02       495.78 o                         
   3  33   0      11744.18      12604.75       504.24 o                         
   5  33   0          1.78        171.25       236.57 o                         
   7  33   0         64.00        397.19       233.84 o                         
   9  33   0       7096.32       7510.69       688.94 o                         
  11  33   0      10676.21      12858.50       806.46 o                         
  13  33   0        815.60       1557.59       382.19 o                         
  15  33   0       2041.98       3104.21       584.33 o                         
  17  33   0        281.11        337.56       459.02 o                         
  19  33   0       2775.55       2106.79       502.15 o                         
  21  33   0       2792.84       2256.18       768.92 o                         
  23  33   0       1334.28       1093.35       588.13 o                         
  25  33   0       1811.95        867.50       605.61 o                         
  27  33   0       2730.32       4209.13       965.50 o                         
   0  34   0      22356.08      23642.94      1357.27 o                         
   2  34   0      12306.75      13804.08       528.79 o                         
   4  34   0         57.56        110.63       219.50 o                         
   6  34   0      24982.53      24537.02       779.28 o                         
   8  34   0        885.63       1164.42       264.66 o                         
  10  34   0       1870.39       1970.97       408.19 o                         
  12  34   0       4423.70       3879.86       473.96 o                         
  14  34   0       5611.54       4508.26       515.87 o                         
  16  34   0        306.86        540.98       441.39 o                         
  18  34   0       2151.61       1216.34       672.36 o                         
  20  34   0        284.08       -308.03       320.26 o                         
  22  34   0         35.10         86.35       314.51 o                         
  24  34   0         59.08        411.32       279.15 o                         
  26  34   0        130.01        227.95       257.10 o                         
   1  35   0      16477.28      19054.83       620.76 o                         
   3  35   0        302.99        868.03       253.78 o                         
   5  35   0       1903.67       1200.34       282.73 o                         
   7  35   0        226.81        233.99       244.53 o                         
   9  35   0        762.34        230.44       340.55 o                         
  11  35   0          5.40        148.10       328.70 o                         
  13  35   0        981.95        707.82       395.96 o                         
  15  35   0       2928.60       3067.97       580.02 o                         
  17  35   0       2575.29       2954.96       568.18 o                         
  19  35   0          1.18       -126.47       333.57 o                         
  21  35   0        335.65        268.54       313.41 o                         
  23  35   0       1006.54        676.25       526.40 o                         
  25  35   0       1384.03        436.14       288.08 o                         
   0  36   0       7227.07       8901.98       667.87 o                         
   2  36   0      12249.37      14356.12       559.23 o                         
   4  36   0      13901.81      14773.01       608.37 o                         
   6  36   0       1370.19       1377.81       279.39 o                         
   8  36   0      12543.33      13149.64       718.50 o                         
  10  36   0       3738.17       4062.07       485.77 o                         
  12  36   0       4065.02       6030.71      1304.53 o                         
  14  36   0       2745.20       3945.16       621.99 o                         
  16  36   0       5074.54       4462.93       653.31 o                         
  18  36   0        278.71        266.19       430.36 o                         
  20  36   0        751.60          1.99       316.46 o                         
  22  36   0        512.28        488.31       373.77 o                         
  24  36   0        193.12        125.17       318.59 o                         
  26  36   0          0.79        101.56      1054.62 o                         
   1  37   0       2649.90       4159.04       356.04 o                         
   3  37   0       9357.13       9722.92       530.05 o                         
   5  37   0        218.98         16.47       256.24 o                         
   7  37   0        758.58        684.45       278.92 o                         
   9  37   0         37.64       -321.41       321.41 o                         
  11  37   0        214.48        775.18       455.29 o                         
  13  37   0       3211.68       3597.26       600.43 o                         
  15  37   0        336.36        693.02       486.44 o                         
  17  37   0       1039.76       1540.44       493.35 o                         
  19  37   0          1.19         33.33       381.23 o                         
  21  37   0        132.11        162.95       436.13 o                         
  23  37   0         99.72        -98.51       271.65 o                         
  25  37   0        220.46         85.63       411.60 o                         
   0  38   0      22819.65      25141.44      1076.23 o                         
   2  38   0       3777.75       4812.93       395.34 o                         
   4  38   0        485.30        985.47       285.92 o                         
   6  38   0      10778.91      12930.41       597.20 o                         
   8  38   0        360.61        477.29       355.65 o                         
  10  38   0       5183.97       8051.65       791.98 o                         
  12  38   0       3008.61       3431.83       618.45 o                         
  14  38   0        512.19       1311.97       517.95 o                         
  16  38   0       1151.59       1252.40       495.49 o                         
  18  38   0       1421.68        823.94       435.66 o                         
  20  38   0          2.11       -300.86       323.07 o                         
  22  38   0       1773.13       2652.61       843.70 o                         
  24  38   0         39.15        -44.44       263.46 o                         
   1  39   0       2399.62       3454.01       348.20 o                         
   3  39   0        721.13       1759.83       300.76 o                         
   5  39   0         73.71        445.28       276.63 o                         
   7  39   0          0.75        121.66       346.23 o                         
   9  39   0        320.91        200.46       452.13 o                         
  11  39   0       2109.04       3137.56       618.18 o                         
  13  39   0        554.09        814.23       504.68 o                         
  15  39   0       2890.22       3007.50       596.24 o                         
  17  39   0        457.45        763.99       462.68 o                         
  19  39   0       1239.38        803.34       420.86 o                         
  21  39   0        884.42        468.73       311.92 o                         
  23  39   0         80.66        141.29       253.07 o                         
   0  40   0        315.80       1464.19       421.12 o                         
   2  40   0       2844.88       3026.58       356.00 o                         
   4  40   0       2576.18       3023.05       371.66 o                         
   6  40   0        157.13        381.25       359.67 o                         
   8  40   0       2885.83       4079.52       649.51 o                         
  10  40   0       2213.49       2259.73       576.77 o                         
  12  40   0       1465.95       1637.82       557.99 o                         
  14  40   0       1031.17       2284.51       569.23 o                         
  16  40   0        268.35       -147.59       428.61 o                         
  18  40   0        313.30        346.89       413.82 o                         
  20  40   0       1059.51        826.21       403.69 o                         
  22  40   0        563.67        225.60       281.95 o                         
   1  41   0         37.34        229.14       271.10 o                         
   3  41   0         32.53        228.74       280.72 o                         
   5  41   0       1716.27       1696.52       379.06 o                         
   7  41   0       2792.74       3417.49       583.63 o                         
   9  41   0        201.64        306.90       478.63 o                         
  11  41   0       3864.55       3549.56       634.07 o                         
  13  41   0       4077.15       4906.03       731.81 o                         
  15  41   0        373.97        491.64       486.46 o                         
  17  41   0       2291.19       2753.52       560.23 o                         
  19  41   0        580.02       1030.50       412.21 o                         
  21  41   0        267.92        295.11       317.91 o                         
   0  42   0         63.22        246.22       387.77 o                         
   2  42   0        256.42        884.11       293.97 o                         
   4  42   0        294.15        970.54       334.91 o                         
   6  42   0       1246.82       1694.27       529.82 o                         
   8  42   0        214.29        123.46       458.67 o                         
  10  42   0        488.85       1371.10       528.79 o                         
  12  42   0        991.33       1885.87       602.46 o                         
  14  42   0       2822.76       3336.55       655.06 o                         
  16  42   0         42.66       -303.07       450.43 o                         
  18  42   0        165.81       -389.98       389.98 o                         
  20  42   0        155.55       -247.03       320.04 o                         
   1  43   0        144.98        -14.82       287.39 o                         
   3  43   0        359.92        425.38       352.53 o                         
   5  43   0       5118.83       7237.75      1298.20 o                         
   7  43   0       1033.49       1349.12       516.57 o                         
   9  43   0       5175.36       7052.38      1000.40 o                         
  11  43   0        279.92        347.51       522.05 o                         
  13  43   0        807.27        683.26       540.89 o                         
  15  43   0       1842.70       1731.03       569.88 o                         
  17  43   0        320.58        136.93       425.79 o                         
  19  43   0       1722.21       1148.01       689.56 o                         
  21  43   0       3281.15       3589.24      1425.70 o                         
   0  44   0       4469.49       6929.32      1841.49 o                         
   2  44   0       1159.12        828.56       374.54 o                         
   4  44   0         39.53       -282.39       507.55 o                         
   6  44   0        292.65       -293.12       443.70 o                         
   8  44   0       1162.93       1435.37       530.11 o                         
  10  44   0          6.73        562.18       511.58 o                         
  12  44   0       1991.77       1957.80       618.27 o                         
  14  44   0         96.65        551.15       534.05 o                         
  16  44   0       2529.86       2332.85       607.66 o                         
  18  44   0         88.83        172.55       566.96 o                         
  20  44   0          1.52        328.11      1144.46 o                         
   1  45   0        312.61        277.52       335.36 o                         
   3  45   0       1034.35       1455.91       519.50 o                         
   5  45   0       3180.50       4369.69       893.69 o                         
   7  45   0       3437.80       5204.91       878.80 o                         
   9  45   0        159.07        384.35       511.94 o                         
  11  45   0       1445.15       2841.13       770.93 o                         
  13  45   0        281.70       1039.74       570.34 o                         
  15  45   0        254.22        -33.09       482.86 o                         
  17  45   0       1684.03       1835.34       534.30 o                         
  19  45   0       1929.70       1874.89      1218.68 o                         
   0  46   0          0.58        823.58       582.00 o                         
   2  46   0       5308.12       7756.70       645.16 o                         
   4  46   0       2272.41       3411.07       606.80 o                         
   6  46   0       3160.76       3563.78       611.03 o                         
   8  46   0        783.70       1379.53       546.08 o                         
  10  46   0       1865.85       3035.08       659.44 o                         
  12  46   0        316.55        175.68       755.74 o                         
  14  46   0       3250.87       4354.26       734.66 o                         
  16  46   0          4.70       -101.57       518.95 o                         
  18  46   0       1016.83       3386.12      1394.45 o                         
   1  47   0        271.40        706.85       397.02 o                         
   3  47   0        281.71        720.26       526.50 o                         
   5  47   0        327.63        672.72       512.94 o                         
   7  47   0       2030.88       2444.76       831.17 o                         
   9  47   0       2167.73       3252.23       674.21 o                         
  11  47   0         61.47       -113.00       528.65 o                         
  13  47   0         97.13        463.15       548.74 o                         
  15  47   0        178.65        437.74       554.89 o                         
   0  48   0      16491.77      19130.89      1642.28 o                         
   2  48   0       1011.43       2700.43       700.78 o                         
   4  48   0       2244.94       4078.97       817.17 o                         
   6  48   0       1362.43       1463.30       556.99 o                         
   8  48   0       1398.87        768.78       550.62 o                         
  10  48   0         17.22        552.68       559.30 o                         
  12  48   0       1680.41       2668.64       683.12 o                         
  14  48   0         16.37       -276.30       513.09 o                         
   1  49   0        384.89        957.11       626.52 o                         
   3  49   0          4.93        328.99       584.52 o                         
   5  49   0       1235.87       1443.82       707.83 o                         
   7  49   0        251.64        699.22       546.16 o                         
   9  49   0        613.09       1740.32       609.29 o                         
  11  49   0        271.03       1009.56       599.83 o                         
  13  49   0         29.99        450.68       568.30 o                         
   0  50   0          2.10       1898.32      1152.27 o                         
   2  50   0       4400.23       4354.36       824.88 o                         
   4  50   0       1829.01       1855.65       726.92 o                         
   6  50   0         88.77        749.95      1054.62 o                         
   8  50   0       1519.01       3296.29      1078.06 o                         
  10  50   0        941.75       1602.03       644.00 o                         
  12  50   0         78.47        703.08      1105.40 o                         
   1  51   0        342.89       1492.10      1117.12 o                         
   3  51   0        248.56        496.68       632.94 o                         
   5  51   0        163.94        313.60       645.14 o                         
   7  51   0       2647.77       2670.87       813.22 o                         
   9  51   0        297.14         52.43       667.50 o                         
   2  52   0        384.63       1738.18      1171.80 o                         
   4  52   0         21.05        499.28       648.71 o                         
   6  52   0        472.76        219.80       837.84 o                         
   8  52   0         22.60        792.92      1132.74 o                         
   3  53   0       1155.38       2003.39      1152.27 o                         
   2   0   1        816.27        319.12        41.51 o                         
   4   0   1      14307.51      19712.05       524.41 o                         
   6   0   1       5213.38       6332.48       451.63 o                         
   8   0   1        337.29         34.01       118.61 o                         
  10   0   1      35524.77      33904.16       936.76 o                         
  12   0   1        169.22        356.37       172.47 o                         
  14   0   1        279.03        224.48       181.80 o                         
  16   0   1      16843.67      14260.51       583.63 o                         
  18   0   1        748.74        708.19       334.32 o                         
  20   0   1      17276.55      16553.14       700.64 o                         
  22   0   1       2638.50       3765.61       423.88 o                         
  24   0   1       1639.57       1552.99       361.64 o                         
  26   0   1       3720.20       3859.21       450.60 o                         
  28   0   1       3096.51       3537.49       575.44 o                         
  30   0   1       1176.69       1822.88       616.18 o                         
  32   0   1       1211.72       1322.92       724.37 o                         
  34   0   1         20.91         72.27       368.28 o                         
 -35   1   1        232.06        238.27       414.04 o                         
 -33   1   1        695.76        976.01       872.80 o                         
 -31   1   1        556.62        554.04       527.08 o                         
 -29   1   1       1189.46       1054.08       438.47 o                         
 -27   1   1        598.06       1101.90       458.30 o                         
 -25   1   1       7530.78       8954.94       631.60 o                         
 -23   1   1       5168.09       5456.67       494.35 o                         
 -21   1   1       8553.18       8738.04       562.68 o                         
 -19   1   1       2084.96       2662.51       331.52 o                         
 -17   1   1      10597.48      10286.79       606.58 o                         
 -15   1   1       5059.41       5481.84       617.29 o                         
 -13   1   1       7036.14       7678.52       410.55 o                         
 -11   1   1       6916.75       6516.63       346.45 o                         
  -9   1   1      16133.89      18626.60       556.39 o                         
  -7   1   1       7984.78       8678.64       294.00 o                         
  -5   1   1     184060.66     178550.66      4233.60 o                         
  -3   1   1      13760.74      16737.12       363.27 o                         
   3   1   1      14805.67      17556.96       517.80 o                         
   5   1   1     186209.66     179271.09      4233.66 o                         
   7   1   1       8680.18       9712.84       382.76 o                         
   9   1   1      14211.34      16487.63       546.03 o                         
  11   1   1       7580.86       6836.49       594.74 o                         
  13   1   1       6517.77       7826.32       428.14 o                         
  15   1   1       5363.80       6226.05       418.06 o                         
  17   1   1      10067.88      10007.96       560.79 o                         
  19   1   1       2144.24       1853.30       316.66 o                         
  21   1   1       8393.54       9061.75       570.34 o                         
  23   1   1       5459.55       5605.89       485.29 o                         
  25   1   1       7804.87       8725.21       949.21 o                         
  27   1   1        620.32        534.24       330.38 o                         
  29   1   1        972.28       -116.69       740.19 o                         
  31   1   1        586.97        461.10       512.96 o                         
  33   1   1        627.12        886.59       538.86 o                         
  35   1   1        241.33         66.67       243.56 o                         
 -34   2   1        890.15        292.95       414.04 o                         
 -32   2   1         28.64        509.88       662.07 o                         
 -30   2   1        710.80        967.80       490.00 o                         
 -28   2   1       1115.70       1567.66       646.53 o                         
 -26   2   1       1394.78       2171.34       381.87 o                         
 -24   2   1       7800.90       8350.73       533.53 o                         
 -22   2   1       5016.91       5916.89       514.06 o                         
 -20   2   1        858.01        787.01       267.99 o                         
 -18   2   1      16014.35      14826.81       623.98 o                         
 -16   2   1       6894.20       7474.32       465.12 o                         
 -14   2   1      10780.96       9316.83       455.43 o                         
 -12   2   1      18281.62      17987.11       612.74 o                         
 -10   2   1        970.16       1423.27       190.58 o                         
  -8   2   1      15665.23      13153.78       377.70 o                         
  -6   2   1      27597.06      30704.78       702.68 o                         
  -2   2   1     110049.82     102169.79      1811.46 o                         
   0   2   1       1584.32       2321.53        86.69 o                         
   2   2   1     112115.49      99613.05      2765.20 o                         
   4   2   1       9891.11      14669.69       529.22 o                         
   6   2   1      24121.52      27840.12       901.01 o                         
   8   2   1      12315.60      11081.00       473.50 o                         
  10   2   1       1043.26       1833.61       204.68 o                         
  12   2   1      18435.27      18667.29       619.89 o                         
  14   2   1      11234.93      10688.95       466.89 o                         
  16   2   1       7685.81       8597.65       481.58 o                         
  18   2   1      14927.69      14263.99       621.51 o                         
  20   2   1        966.06        649.37       277.94 o                         
  22   2   1       5101.94       4962.66       716.75 o                         
  24   2   1       7526.73       8026.77       650.19 o                         
  26   2   1       1367.60       1758.56       416.76 o                         
  28   2   1       1221.82       1261.60       380.34 o                         
  30   2   1        783.29       1340.76       843.50 o                         
  32   2   1         37.43        712.63       552.20 o                         
  34   2   1        996.34        690.83       530.60 o                         
 -35   3   1        710.31        277.33       410.13 o                         
 -33   3   1        750.64        203.11       441.38 o                         
 -31   3   1        577.55        328.07       413.82 o                         
 -29   3   1        826.71        981.05       461.72 o                         
 -27   3   1        977.31        676.50       384.33 o                         
 -25   3   1       5101.24       6758.94       491.13 o                         
 -23   3   1       6875.69       7191.12       490.00 o                         
 -21   3   1        201.06        255.11       236.46 o                         
 -19   3   1      11775.48      12406.93       586.05 o                         
 -17   3   1       3953.76       3571.13       342.71 o                         
 -15   3   1       9658.34       9129.11       614.35 o                         
 -13   3   1       6292.58       5885.46       361.72 o                         
 -11   3   1      16334.65      15193.60       468.10 o                         
  -9   3   1      10117.53       9585.43       335.34 o                         
  -7   3   1      27818.22      29147.46       685.37 o                         
  -5   3   1      39461.88      41667.91       861.22 o                         
  -3   3   1     103975.54      98229.34      1945.40 o                         
  -1   3   1      85677.57      82477.54      1476.51 o                         
   1   3   1      82897.88      82080.64      2254.61 o                         
   3   3   1     106611.95     102498.72      2125.93 o                         
   5   3   1      39959.17      43396.90      1513.01 o                         
   7   3   1      25691.36      26646.70       880.36 o                         
   9   3   1      10228.81      10497.51       440.38 o                         
  11   3   1      15981.85      14877.92       599.96 o                         
  13   3   1       6763.33       6951.58       395.81 o                         
  15   3   1      10007.30       9826.20       490.03 o                         
  17   3   1       3597.87       3702.70       372.15 o                         
  19   3   1      10717.07       9883.34       657.25 o                         
  21   3   1        143.57         34.57       286.42 o                         
  23   3   1       7010.21       7599.91       618.49 o                         
  25   3   1       4757.71       5093.09       549.50 o                         
  27   3   1       1152.87       1970.07       434.80 o                         
  29   3   1        866.19        329.62       481.16 o                         
  31   3   1        568.05        422.35       576.11 o                         
  33   3   1        760.02       1013.54       611.20 o                         
  35   3   1        755.71        330.19       328.18 o                         
 -34   4   1        150.11        546.84       449.19 o                         
 -32   4   1        729.45       1176.25      1659.86 o                         
 -30   4   1         60.44        288.32       353.48 o                         
 -28   4   1        444.94        309.38       372.47 o                         
 -26   4   1       4400.71       5478.20       567.05 o                         
 -24   4   1        247.19        925.61       277.60 o                         
 -22   4   1       4600.36       5605.67       429.20 o                         
 -20   4   1       6378.17       7840.82       470.69 o                         
 -18   4   1       6201.96       6321.03       401.58 o                         
 -16   4   1       1287.66       1189.06       223.39 o                         
 -14   4   1       9062.13       7550.65       376.22 o                         
 -12   4   1        136.02        139.60       140.21 o                         
 -10   4   1      35769.36      34094.54       813.26 o                         
  -8   4   1      27845.98      23465.20       603.30 o                         
  -6   4   1      11754.29      12632.78       375.62 o                         
  -4   4   1      57240.07      64996.63      1278.18 o                         
  -2   4   1      13183.51      10524.37       249.97 o                         
   0   4   1      13134.40      15679.41       363.01 o                         
   2   4   1      15241.10      11563.88       830.03 o                         
   4   4   1      56860.05      63740.41      1800.76 o                         
   6   4   1      16093.59      17288.42       517.86 o                         
   8   4   1      27698.36      24051.27       826.75 o                         
  10   4   1      32002.56      29558.12      1028.33 o                         
  12   4   1         75.93         27.86       183.76 o                         
  14   4   1      10182.60       8144.27       471.59 o                         
  16   4   1       1512.19       1510.61       281.12 o                         
  18   4   1       6105.58       7133.32       522.10 o                         
  20   4   1       6274.33       7893.11       595.14 o                         
  22   4   1       4065.42       4158.55       479.57 o                         
  24   4   1        342.82        698.31       354.90 o                         
  26   4   1       4444.44       5172.80       609.00 o                         
  28   4   1        341.68        385.47       537.08 o                         
  30   4   1         42.43        124.12       575.15 o                         
  32   4   1        675.02        661.54       576.90 o                         
  34   4   1        167.23        -10.51       221.24 o                         
 -33   5   1        645.52        292.95       402.32 o                         
 -31   5   1       1442.46        917.87       394.13 o                         
 -29   5   1        998.74        550.43       380.58 o                         
 -27   5   1        404.02        619.53       357.70 o                         
 -25   5   1       1726.96       2147.81       417.08 o                         
 -23   5   1       6350.33       7070.38       588.53 o                         
 -21   5   1       4948.67       5132.57       393.04 o                         
 -19   5   1       1420.33       1349.75       258.14 o                         
 -17   5   1      19995.98      20461.15       661.15 o                         
 -15   5   1        357.91        560.75       180.50 o                         
 -13   5   1      14604.05      13453.54       458.42 o                         
 -11   5   1      30980.29      32919.42       830.39 o                         
  -9   5   1      28894.37      29662.17       729.58 o                         
  -7   5   1      17894.21      15641.13       409.16 o                         
  -5   5   1      53750.47      47748.97      1033.50 o                         
  -3   5   1     269745.81     252325.19      4840.97 o                         
  -1   5   1      30675.39      35042.46       767.13 o                         
   1   5   1      28615.92      32642.79      1198.54 o                         
   3   5   1     270112.34     252421.09      4821.01 o                         
   5   5   1      45178.30      40434.68      1627.86 o                         
   7   5   1      16274.54      13488.90       530.85 o                         
   9   5   1      27994.25      28292.38       935.36 o                         
  11   5   1      30947.34      32470.73      1063.73 o                         
  13   5   1      14575.03      13356.48       588.69 o                         
  15   5   1        722.38        615.94       271.88 o                         
  17   5   1      18149.07      20364.40       838.98 o                         
  19   5   1       1469.99       1516.85       327.89 o                         
  21   5   1       4708.06       4832.65       674.53 o                         
  23   5   1       5751.36       7272.16       750.23 o                         
  25   5   1       2177.97       2851.61       462.34 o                         
  27   5   1        449.11        867.37       535.70 o                         
  29   5   1       1021.30        707.72       816.36 o                         
  31   5   1       1224.50       2129.74       729.65 o                         
  33   5   1        796.63        629.06       311.79 o                         
  35   5   1        257.69       1538.97      1206.96 o                         
 -34   6   1        566.13        578.09       449.19 o                         
 -32   6   1        455.30        327.03       360.19 o                         
 -30   6   1        917.48       1241.10       401.94 o                         
 -28   6   1        865.53        767.30       381.45 o                         
 -26   6   1        294.41         19.70       333.06 o                         
 -24   6   1       5125.18       5033.71       526.48 o                         
 -22   6   1        832.18       1278.56       274.43 o                         
 -20   6   1       2904.12       3605.68       335.88 o                         
 -18   6   1       3322.40       3634.46       311.80 o                         
 -16   6   1      26215.11      25960.77       751.71 o                         
 -14   6   1       7709.33       8108.15       387.44 o                         
 -12   6   1      22741.15      21563.54       602.21 o                         
 -10   6   1      20307.96      20668.85       579.65 o                         
  -8   6   1       4261.25       4300.16       202.61 o                         
  -6   6   1      40584.95      42681.80       959.91 o                         
  -4   6   1       3050.54       3620.16       156.69 o                         
  -2   6   1     194003.62     175833.92      3395.63 o                         
   0   6   1     382940.41     380118.88      7263.21 o                         
   2   6   1     194999.84     177176.84      4799.11 o                         
   4   6   1       4868.32       5313.09       326.87 o                         
   6   6   1      39159.68      38683.34      1524.33 o                         
   8   6   1       6159.76       5237.31       308.55 o                         
  10   6   1      23077.65      23417.33       766.47 o                         
  12   6   1      21899.93      20072.45       767.30 o                         
  14   6   1       7452.15       9181.71       517.16 o                         
  16   6   1      26268.50      25578.86       963.92 o                         
  18   6   1       3213.91       3206.72       391.34 o                         
  20   6   1       3030.39       3567.97       428.78 o                         
  22   6   1        845.05       1933.85       386.54 o                         
  24   6   1       4763.70       5457.00       789.67 o                         
  26   6   1        476.05        699.41       419.96 o                         
  28   6   1        730.68        329.39       519.05 o                         
  30   6   1        816.38        835.77       935.49 o                         
  32   6   1        457.53        172.40       291.53 o                         
  34   6   1        534.07        650.63       477.33 o                         
 -33   7   1        240.71        261.70       351.54 o                         
 -31   7   1        318.58        375.59       468.72 o                         
 -29   7   1        535.79        860.09       357.72 o                         
 -27   7   1       1339.89       1258.01       394.98 o                         
 -25   7   1       4008.03       3594.73       482.43 o                         
 -23   7   1        652.74        576.87       342.87 o                         
 -21   7   1       7130.79       8123.03       474.95 o                         
 -19   7   1      13577.33      13878.44       798.50 o                         
 -17   7   1        757.78        834.05       201.35 o                         
 -15   7   1       9630.86       9904.32       421.03 o                         
 -13   7   1      18429.46      18151.26       536.67 o                         
 -11   7   1       7949.09       6783.74       292.32 o                         
  -9   7   1     126524.62     120214.23      2620.06 o                         
  -7   7   1       7548.09       7088.34       295.32 o                         
  -5   7   1      15660.47      18677.25       479.89 o                         
  -3   7   1      53447.59      55865.85      1071.87 o                         
  -1   7   1      36731.34      37795.47       860.64 o                         
   1   7   1      37112.31      39682.40      1044.55 o                         
   3   7   1      58193.56      61979.55      1409.59 o                         
   5   7   1      17143.12      19056.32       783.01 o                         
   7   7   1       5103.13       5730.22       462.62 o                         
   9   7   1     124845.82     120503.93      3382.51 o                         
  11   7   1       7050.03       6028.12       438.50 o                         
  13   7   1      16505.40      15893.67       675.95 o                         
  15   7   1      10243.64      10743.49       593.09 o                         
  17   7   1        376.88       1110.52       271.62 o                         
  19   7   1      12825.63      12961.84       689.99 o                         
  21   7   1       6729.35       7550.85       595.13 o                         
  23   7   1        637.01        704.41       337.75 o                         
  25   7   1       3502.98       5553.48       559.27 o                         
  27   7   1       1593.04       1943.33       615.61 o                         
  29   7   1        383.78       2267.68       679.11 o                         
  31   7   1        325.38        106.82       252.01 o                         
  33   7   1        194.33         82.57       288.61 o                         
 -34   8   1        643.87        191.39       312.48 o                         
 -32   8   1       1042.13        533.64       356.70 o                         
 -30   8   1       2167.79       1452.43       498.03 o                         
 -28   8   1       1499.03       1320.04       398.65 o                         
 -26   8   1        783.59        618.22       354.87 o                         
 -24   8   1       3227.37       3091.61       449.56 o                         
 -22   8   1       1815.92       1911.99       388.10 o                         
 -20   8   1       1672.00       1823.62       293.31 o                         
 -18   8   1      19373.25      18428.96       609.13 o                         
 -16   8   1        251.63        140.72       170.31 o                         
 -14   8   1       7558.32       8480.23       415.85 o                         
 -12   8   1       6900.99       6301.22       294.89 o                         
 -10   8   1      31068.37      28194.84       872.09 o                         
  -8   8   1        793.14        809.36       141.53 o                         
  -6   8   1      36715.19      39224.74       919.70 o                         
  -4   8   1      27261.08      26885.87       596.71 o                         
  -2   8   1      82164.59      79958.16      1554.66 o                         
   0   8   1          5.22        -44.12       109.64 o                         
   2   8   1      80199.77      77532.08      1694.82 o                         
   4   8   1      29071.24      28511.41       828.08 o                         
   6   8   1      39121.53      40097.49      1575.88 o                         
   8   8   1        967.08       1428.64       285.61 o                         
  10   8   1      34410.17      31034.81       975.54 o                         
  12   8   1       6996.97       6612.04       409.13 o                         
  14   8   1       6643.86       6501.12       523.38 o                         
  16   8   1        238.85        219.84       276.86 o                         
  18   8   1      19318.52      17312.00       820.55 o                         
  20   8   1       1822.38       1920.84       360.49 o                         
  22   8   1       1481.29       2119.45       414.77 o                         
  24   8   1       2889.16       2694.49       432.59 o                         
  26   8   1        725.88        724.41       501.77 o                         
  28   8   1       1700.76       2061.03       647.12 o                         
  30   8   1       2344.84       1556.21       939.43 o                         
  32   8   1        992.38        456.48       288.59 o                         
  34   8   1        627.76        644.37       416.17 o                         
 -33   9   1        161.04        298.09       341.67 o                         
 -31   9   1        621.50        646.68       904.24 o                         
 -29   9   1        166.27       -298.62       298.62 o                         
 -27   9   1       1206.62       1438.90       405.22 o                         
 -25   9   1       3927.73       4164.66       604.94 o                         
 -23   9   1       1741.58       1719.06       498.21 o                         
 -21   9   1       1432.33       1583.99       367.90 o                         
 -19   9   1       1092.81       1439.94       230.67 o                         
 -17   9   1      14125.80      14825.90       522.85 o                         
 -15   9   1       9286.39       8638.32       414.93 o                         
 -13   9   1        750.41        693.66       148.06 o                         
 -11   9   1      29840.58      28305.73       861.79 o                         
  -9   9   1      12717.19      14567.98       520.30 o                         
  -7   9   1      45041.79      44225.20      1057.73 o                         
  -5   9   1      47412.95      42320.61       923.54 o                         
  -3   9   1       7524.25       6452.71       199.99 o                         
  -1   9   1      28689.96      27603.64       577.76 o                         
   1   9   1      26809.75      26050.41       634.88 o                         
   3   9   1       7085.30       6143.59       249.24 o                         
   5   9   1      55025.77      50609.19      2591.25 o                         
   7   9   1      48821.13      49085.77      1716.25 o                         
   9   9   1      12321.20      14599.01       741.28 o                         
  11   9   1      28982.79      27308.12       944.16 o                         
  13   9   1        611.11        522.49       216.49 o                         
  15   9   1       8780.72       7854.88       626.81 o                         
  17   9   1      14889.44      14405.75       674.17 o                         
  19   9   1       1140.64       1688.73       327.81 o                         
  21   9   1       1441.92       1737.81       352.01 o                         
  23   9   1       1218.87       1597.12       369.91 o                         
  25   9   1       4497.44       5168.46      1103.25 o                         
  27   9   1       1201.76       1109.51       566.86 o                         
  29   9   1        171.07         -2.32       297.69 o                         
  31   9   1        565.58        589.37       508.30 o                         
  33   9   1        157.64        325.53       312.71 o                         
 -34  10   1        214.23        432.12       859.32 o                         
 -32  10   1       2797.15       1781.59      1120.83 o                         
 -30  10   1        883.22        770.08       340.35 o                         
 -28  10   1       1692.27       1598.65       431.25 o                         
 -26  10   1       4182.87       4943.54       628.81 o                         
 -24  10   1       2245.15       2373.32       428.76 o                         
 -22  10   1       5960.81       7136.26       602.81 o                         
 -20  10   1      10272.70      12369.66       852.75 o                         
 -18  10   1       1519.44       1923.59       232.04 o                         
 -16  10   1       7844.66       6846.66       473.39 o                         
 -14  10   1      23187.90      20189.45       600.42 o                         
 -12  10   1      10182.17      10462.26       485.97 o                         
 -10  10   1      27431.17      27397.93       840.50 o                         
  -8  10   1      25181.24      22542.78       602.06 o                         
  -6  10   1      55194.35      56788.88      1273.37 o                         
  -4  10   1      10416.25       8256.32       234.33 o                         
  -2  10   1       3149.48       3280.67       147.42 o                         
   0  10   1      28887.62      25087.37       601.92 o                         
   2  10   1       3037.21       3087.67       185.28 o                         
   4  10   1       8240.29       6381.03       269.85 o                         
   6  10   1      55011.26      54268.44      2026.87 o                         
   8  10   1      25573.77      22426.57      1238.01 o                         
  10  10   1      25580.67      27797.00       931.26 o                         
  12  10   1       9125.71       8274.65       489.46 o                         
  14  10   1      23748.69      20326.16       783.71 o                         
  16  10   1       8118.63       7961.21       496.71 o                         
  18  10   1       1693.08       1837.16       318.02 o                         
  20  10   1       9342.26      10818.30       656.36 o                         
  22  10   1       5661.03       6881.95       576.02 o                         
  24  10   1       1964.26       2027.20       583.07 o                         
  26  10   1       4149.84       5062.11       749.87 o                         
  28  10   1       1836.35       1287.66       551.69 o                         
  30  10   1        971.35        405.96       408.71 o                         
  32  10   1       2835.44       3266.40       792.78 o                         
  34  10   1        264.25        404.44       279.19 o                         
 -33  11   1       1082.59       2628.36       980.41 o                         
 -31  11   1       1235.72        878.12       564.54 o                         
 -29  11   1        162.48         12.57       297.30 o                         
 -27  11   1       1161.74        765.29       391.21 o                         
 -25  11   1       1606.26       1670.26       439.28 o                         
 -23  11   1       3737.95       3884.65       489.76 o                         
 -21  11   1       1240.61       1675.48       384.11 o                         
 -19  11   1      10877.10      10187.55       493.55 o                         
 -17  11   1       4939.52       5776.29       472.99 o                         
 -15  11   1         60.53         79.31       224.16 o                         
 -13  11   1       4554.47       5385.22       418.44 o                         
 -11  11   1      15152.91      13250.68       529.19 o                         
  -9  11   1      18414.96      15369.88       477.83 o                         
  -7  11   1      11209.60      12890.63       388.18 o                         
  -5  11   1      32930.18      31014.53       751.65 o                         
  -3  11   1      32776.21      32076.63       787.13 o                         
  -1  11   1       2144.15       2869.44       205.38 o                         
   1  11   1       2353.39       3035.49       252.20 o                         
   3  11   1      33924.70      34062.82       862.55 o                         
   5  11   1      33922.85      31661.93       830.79 o                         
   7  11   1      10060.48      11429.83       646.69 o                         
   9  11   1      21689.94      18583.89       840.45 o                         
  11  11   1      14155.48      12652.53       941.32 o                         
  13  11   1       4275.33       5803.86       601.08 o                         
  15  11   1        236.66        833.26       236.54 o                         
  17  11   1       5180.43       6112.26       471.45 o                         
  19  11   1      10792.48       9309.26       604.78 o                         
  21  11   1       1625.08       1756.55       355.18 o                         
  23  11   1       3902.32       4651.88       723.32 o                         
  25  11   1       1683.91       2747.84      1001.70 o                         
  27  11   1       1012.37        660.91       327.10 o                         
  29  11   1        211.40        573.62       342.74 o                         
  31  11   1       1188.47        948.62       563.48 o                         
  33  11   1       1017.26       2733.29       775.34 o                         
 -34  12   1       1300.51       1089.41      1263.40 o                         
 -32  12   1         84.39        306.26       296.08 o                         
 -30  12   1       3974.54       2776.61       780.67 o                         
 -28  12   1       4228.70       4163.34      1089.06 o                         
 -26  12   1        407.20        942.40       390.42 o                         
 -24  12   1       3504.95       4381.14       574.06 o                         
 -22  12   1       1339.43       1331.53       405.81 o                         
 -20  12   1       5052.66       4543.15       483.04 o                         
 -18  12   1      27725.75      27005.80       951.65 o                         
 -16  12   1       5313.86       5771.48       790.02 o                         
 -14  12   1        433.70          9.62       280.57 o                         
 -12  12   1      39860.96      34924.13      1034.03 o                         
 -10  12   1       3088.67       4941.66       324.50 o                         
  -8  12   1      30031.62      28815.95       806.47 o                         
  -6  12   1      16122.71      16811.49       481.37 o                         
  -4  12   1      18425.62      15862.88       398.04 o                         
  -2  12   1      22884.39      23600.04       514.69 o                         
   0  12   1       1075.29       1619.77       169.81 o                         
   2  12   1      20292.97      20866.98       559.74 o                         
   4  12   1      19062.81      16993.14       495.95 o                         
   6  12   1      18767.65      19165.17       666.58 o                         
   8  12   1      28592.02      28694.84      1205.31 o                         
  10  12   1       3027.72       5048.03       864.99 o                         
  12  12   1      38637.13      33254.01      1124.81 o                         
  14  12   1        323.29        231.75       197.39 o                         
  16  12   1       5397.77       5969.54       447.24 o                         
  18  12   1      26378.58      25435.93       999.22 o                         
  20  12   1       5536.29       5563.04       487.29 o                         
  22  12   1        881.15        828.05       402.48 o                         
  24  12   1       3291.43       3810.68       594.46 o                         
  26  12   1        337.23        181.75       463.52 o                         
  28  12   1       4406.86       3999.74      1315.52 o                         
  30  12   1       3874.79       4275.34       800.08 o                         
  32  12   1         67.10        -71.72       231.05 o                         
  34  12   1       1135.47        696.39       562.69 o                         
 -33  13   1       1347.87        486.66      1308.32 o                         
 -31  13   1       1142.49        601.13       489.70 o                         
 -29  13   1        408.24        671.05       337.06 o                         
 -27  13   1       1023.10       1263.12       453.54 o                         
 -25  13   1       4904.09       5227.47       711.95 o                         
 -23  13   1       1635.41       1959.72       464.36 o                         
 -21  13   1       5420.33       6711.57       644.45 o                         
 -19  13   1        851.56       1116.77       322.26 o                         
 -17  13   1        296.02        232.18       259.00 o                         
 -15  13   1       4799.70       5502.55       453.38 o                         
 -13  13   1       6855.19       6009.75       426.05 o                         
 -11  13   1       8019.51       8058.09       491.77 o                         
  -9  13   1      17294.47      15918.35       518.45 o                         
  -7  13   1       8030.33       7661.73       324.80 o                         
  -5  13   1       2830.12       3450.18       256.78 o                         
  -3  13   1      11262.20      10813.96       313.28 o                         
  -1  13   1       4846.25       5791.05       216.38 o                         
   1  13   1       4788.40       5379.62       239.30 o                         
   3  13   1      12715.23      12482.37       393.63 o                         
   5  13   1       2238.33       3001.80       212.55 o                         
   7  13   1       8325.64       8904.24       462.28 o                         
   9  13   1      16867.92      15220.40       668.76 o                         
  11  13   1       9313.65       9372.78      1261.45 o                         
  13  13   1       6460.21       6460.25       501.55 o                         
  15  13   1       5416.72       5713.05       631.23 o                         
  17  13   1        380.51        501.99       228.89 o                         
  19  13   1        771.96        551.50       272.34 o                         
  21  13   1       5278.58       6390.79       792.33 o                         
  23  13   1       1802.05       2347.69       485.46 o                         
  25  13   1       4738.96       5722.11      1236.21 o                         
  27  13   1       1270.07       1410.75       453.95 o                         
  29  13   1        531.92        491.88       319.84 o                         
  31  13   1       1129.56        964.35       580.94 o                         
  33  13   1       1224.41        428.06       279.18 o                         
 -32  14   1       1677.03        940.73       630.70 o                         
 -30  14   1       1855.65        866.82       528.29 o                         
 -28  14   1       1133.03       1355.87       656.22 o                         
 -26  14   1       3780.92       3414.83       890.78 o                         
 -24  14   1        938.03       1116.81       406.11 o                         
 -22  14   1       2464.82       2973.58       493.04 o                         
 -20  14   1       8353.76       9621.29       729.74 o                         
 -18  14   1       6101.33       5934.11       551.02 o                         
 -16  14   1      14561.32      13462.26       955.41 o                         
 -14  14   1      13738.41      12565.99       631.06 o                         
 -12  14   1      19710.93      19824.59       802.87 o                         
 -10  14   1      39979.29      36307.99      1033.39 o                         
  -8  14   1      11194.07      12303.05       443.26 o                         
  -6  14   1      10194.48      10727.43       353.11 o                         
  -4  14   1      27300.65      26173.69       621.14 o                         
  -2  14   1      17251.80      16293.95       407.22 o                         
   0  14   1        973.48       1097.90       131.84 o                         
   2  14   1      16483.13      15534.64       445.38 o                         
   4  14   1      28901.58      29845.98       770.77 o                         
   6  14   1      10116.31      10667.92       374.50 o                         
   8  14   1      12437.17      13609.57       588.48 o                         
  10  14   1      42214.49      39389.20      1265.17 o                         
  12  14   1      19292.52      19129.45       665.67 o                         
  14  14   1      12892.79      11101.85       504.15 o                         
  16  14   1      13705.38      12992.63       577.26 o                         
  18  14   1       5940.03       6240.42       454.86 o                         
  20  14   1       7963.56       8116.52       515.54 o                         
  22  14   1       2932.63       3428.13       525.00 o                         
  24  14   1        746.02        910.99       386.82 o                         
  26  14   1       3649.63       2966.45       736.84 o                         
  28  14   1       1194.57       1997.25       956.78 o                         
  30  14   1       1809.26        791.30       525.22 o                         
  32  14   1       1690.53       1936.53       958.73 o                         
 -33  15   1        626.12        187.01       283.74 o                         
 -31  15   1       1385.36        508.91       332.62 o                         
 -29  15   1          5.96        442.99       425.72 o                         
 -27  15   1        920.09        930.59       549.32 o                         
 -25  15   1        736.60       1457.96       602.61 o                         
 -23  15   1       2432.80       2802.02       744.22 o                         
 -21  15   1       1483.03       1497.23       454.42 o                         
 -19  15   1       5015.84       6813.55       618.31 o                         
 -17  15   1      11737.40      12652.50       752.31 o                         
 -15  15   1       3357.39       3047.33       395.16 o                         
 -13  15   1        129.90        304.29       236.34 o                         
 -11  15   1      17439.40      15202.00       545.99 o                         
  -9  15   1      10676.22      11609.43       438.15 o                         
  -7  15   1      10752.10      10529.48       363.33 o                         
  -5  15   1      54209.83      51084.37      1092.26 o                         
  -3  15   1       7277.41       7759.14       270.70 o                         
  -1  15   1      13778.17      14021.24       362.72 o                         
   1  15   1      12007.04      12105.48       359.87 o                         
   3  15   1       7815.72       7980.93       322.30 o                         
   5  15   1      57439.39      52959.41      1334.67 o                         
   7  15   1      10980.37      10143.31       366.85 o                         
   9  15   1      10807.61      12158.85       578.57 o                         
  11  15   1      17411.42      15567.11       722.70 o                         
  13  15   1         82.56        510.75       191.20 o                         
  15  15   1       3311.81       3090.79       302.46 o                         
  17  15   1      11682.00      12419.19       579.12 o                         
  19  15   1       4877.41       5665.77       429.78 o                         
  21  15   1       1726.85       1667.09       439.93 o                         
  23  15   1       2380.91       2832.09       517.17 o                         
  25  15   1        620.94        551.12       356.41 o                         
  27  15   1        672.16        399.98       351.32 o                         
  29  15   1          6.27         72.98       261.30 o                         
  31  15   1       1326.66       1010.19       908.94 o                         
  33  15   1        606.18        360.09       411.71 o                         
 -32  16   1        418.89         76.20       390.60 o                         
 -30  16   1        683.73        260.10       304.25 o                         
 -28  16   1        966.51        559.59       332.09 o                         
 -26  16   1        876.81       1184.48       420.18 o                         
 -24  16   1       1602.41       1943.71       806.05 o                         
 -22  16   1       1247.88       1055.50       409.53 o                         
 -20  16   1       1072.33        727.77       357.49 o                         
 -18  16   1      12037.02      11925.41       827.31 o                         
 -16  16   1       5289.49       5770.62       542.93 o                         
 -14  16   1      21105.32      20776.58       862.19 o                         
 -12  16   1      29678.56      26178.60       984.05 o                         
 -10  16   1      33972.22      32311.26       912.83 o                         
  -8  16   1      10538.64      11215.40       396.32 o                         
  -6  16   1      38554.10      36437.30       926.74 o                         
  -4  16   1      19803.05      19001.39       470.00 o                         
  -2  16   1      18732.30      16985.94       440.26 o                         
   0  16   1         86.34        182.87       115.87 o                         
   2  16   1      18490.86      17412.75       484.52 o                         
   4  16   1      19206.74      17805.58       564.53 o                         
   6  16   1      42192.61      40514.74      1033.33 o                         
   8  16   1      10986.95      11260.87       565.59 o                         
  10  16   1      32357.46      30965.11      1123.67 o                         
  12  16   1      30308.56      26783.43      1012.97 o                         
  14  16   1      21706.26      20117.94       707.70 o                         
  16  16   1       5265.96       5818.02       482.66 o                         
  18  16   1      10873.34      11525.64       575.86 o                         
  20  16   1       1121.88       1453.70       551.13 o                         
  22  16   1       1130.18       1192.33       483.11 o                         
  24  16   1       1247.42       1122.92       398.48 o                         
  26  16   1        862.93        551.73       338.18 o                         
  28  16   1       1131.51        606.58       314.80 o                         
  30  16   1        798.18        317.55       375.90 o                         
  32  16   1        397.45        265.78       409.73 o                         
 -33  17   1       1641.56        691.75       947.01 o                         
 -31  17   1        183.37        -93.26       249.10 o                         
 -29  17   1        596.72        701.28       323.81 o                         
 -27  17   1        327.18        -62.70       275.92 o                         
 -25  17   1       3195.77       2624.65       586.41 o                         
 -23  17   1        248.33        645.44       377.95 o                         
 -21  17   1         30.77        330.60       346.89 o                         
 -19  17   1        150.23        770.72       356.55 o                         
 -17  17   1       5533.65       5931.14       555.20 o                         
 -15  17   1       5482.10       6468.01       543.97 o                         
 -13  17   1      15345.70      14566.50       722.64 o                         
 -11  17   1        958.10        925.40       232.84 o                         
  -9  17   1      40809.29      37086.60       935.18 o                         
  -7  17   1      11250.21      10281.19       374.39 o                         
  -5  17   1        796.51        656.86       137.85 o                         
  -3  17   1      62824.32      60688.57      1253.38 o                         
  -1  17   1       9765.06       8036.03       287.43 o                         
   1  17   1      10328.51       8952.75       301.39 o                         
   3  17   1      59409.08      58655.44      1521.71 o                         
   5  17   1        547.95        557.04       248.50 o                         
   7  17   1      11521.90      10735.86       399.72 o                         
   9  17   1      40848.89      36465.02      1237.39 o                         
  11  17   1        799.95       1049.78       295.09 o                         
  13  17   1      17166.46      16417.22       599.58 o                         
  15  17   1       6190.04       7172.72       429.23 o                         
  17  17   1       4932.73       5445.54       397.15 o                         
  19  17   1        157.54        441.26       434.52 o                         
  21  17   1        107.29        452.27       379.67 o                         
  23  17   1        180.12         89.40       350.44 o                         
  25  17   1       2641.05       2313.93       790.29 o                         
  27  17   1        517.30        317.60       459.69 o                         
  29  17   1        593.62        186.09       275.29 o                         
  31  17   1        232.58         65.52       263.20 o                         
  33  17   1       1639.11       2000.72       726.51 o                         
 -32  18   1        987.32       1718.65       933.54 o                         
 -30  18   1        244.14        148.66       267.96 o                         
 -28  18   1        395.54        376.88       290.40 o                         
 -26  18   1        245.04        549.21       458.85 o                         
 -24  18   1       3880.05       2645.57       830.89 o                         
 -22  18   1        893.61        756.04       378.95 o                         
 -20  18   1       1661.58        750.73       380.44 o                         
 -18  18   1       1668.53       1335.35       378.68 o                         
 -16  18   1       7422.92       8378.10       631.14 o                         
 -14  18   1       3716.32       5208.47       499.41 o                         
 -12  18   1      30003.31      28268.57       860.65 o                         
 -10  18   1       9311.45       8914.61       413.82 o                         
  -8  18   1      42221.63      38798.62       979.97 o                         
  -6  18   1       6618.97       6820.62       311.56 o                         
  -4  18   1      20445.21      19491.85       499.19 o                         
  -2  18   1       3116.69       3574.95       206.62 o                         
   0  18   1      17665.54      15277.16       420.31 o                         
   2  18   1       2527.32       2532.67       242.43 o                         
   4  18   1      20793.52      18917.65       597.48 o                         
   6  18   1       6490.29       7061.29       329.72 o                         
   8  18   1      44286.87      39776.00      1137.60 o                         
  10  18   1      10651.44      10780.39       794.75 o                         
  12  18   1      28832.68      28478.58      1075.00 o                         
  14  18   1       3769.73       3852.23       383.57 o                         
  16  18   1       6930.85       7490.04       439.99 o                         
  18  18   1       2321.82       1910.79       461.81 o                         
  20  18   1       1720.30       1597.67       437.22 o                         
  22  18   1        774.44        318.11       362.38 o                         
  24  18   1       3953.77       3325.99       516.20 o                         
  26  18   1        327.80        121.35       316.58 o                         
  28  18   1        353.40        523.13       521.16 o                         
  30  18   1        275.36        399.34       401.19 o                         
  32  18   1       1044.42        670.46       525.10 o                         
 -31  19   1       1155.26        447.72       927.68 o                         
 -29  19   1        299.79       -140.52       291.00 o                         
 -27  19   1        231.65        294.48       304.09 o                         
 -25  19   1        439.97        638.98       678.05 o                         
 -23  19   1       1071.95        683.17       366.51 o                         
 -21  19   1        803.03        598.91       378.64 o                         
 -19  19   1       1648.49       1834.33       419.38 o                         
 -17  19   1       6753.37       6479.58       576.24 o                         
 -15  19   1       6527.08       8528.48       617.00 o                         
 -13  19   1        584.38       1045.80       298.31 o                         
 -11  19   1      40046.23      39165.74      1112.62 o                         
  -9  19   1       4440.82       4210.65       270.49 o                         
  -7  19   1      20480.32      20586.88       744.86 o                         
  -5  19   1      47788.55      46420.12       987.96 o                         
  -3  19   1       2247.06       2727.84       195.30 o                         
  -1  19   1      21646.32      20227.60       523.39 o                         
   1  19   1      22466.03      21218.99       532.42 o                         
   3  19   1       1414.56       1756.08       182.32 o                         
   5  19   1      43168.81      42467.30      1189.60 o                         
   7  19   1      21335.40      20865.83       645.77 o                         
   9  19   1       3640.68       3320.56       388.99 o                         
  11  19   1      41540.27      40096.16      1362.89 o                         
  13  19   1        231.60        400.02       303.52 o                         
  15  19   1       7221.63       7285.10       740.19 o                         
  17  19   1       6324.63       7295.32       463.49 o                         
  19  19   1       1452.64        900.88       482.76 o                         
  21  19   1        821.24        831.55       408.85 o                         
  23  19   1        883.19       1246.54       393.08 o                         
  25  19   1        655.94        559.94       329.64 o                         
  27  19   1        279.61        374.47       310.12 o                         
  29  19   1        249.91        216.29       314.52 o                         
  31  19   1       1084.37        364.12       277.69 o                         
 -32  20   1       1407.33       1161.70      1296.60 o                         
 -30  20   1         78.71         80.59       250.64 o                         
 -28  20   1         93.78        139.02       298.54 o                         
 -26  20   1       3490.90       2779.76      1204.35 o                         
 -24  20   1        564.43        528.32       370.80 o                         
 -22  20   1       5952.92       5423.76       853.97 o                         
 -20  20   1       1926.15       1628.25       434.45 o                         
 -18  20   1         63.01        280.57       334.38 o                         
 -16  20   1       7418.40       6627.30       578.96 o                         
 -14  20   1      14538.32      14392.13       749.83 o                         
 -12  20   1       3621.66       3297.87       283.34 o                         
 -10  20   1      29083.56      27712.16       768.21 o                         
  -8  20   1        172.99          4.08       150.39 o                         
  -6  20   1       8622.72       8511.54       367.57 o                         
  -4  20   1      15128.63      13898.31       404.58 o                         
  -2  20   1      17951.35      17227.87       458.59 o                         
   0  20   1          5.43         61.18       128.96 o                         
   2  20   1      17409.49      15948.29       460.90 o                         
   4  20   1      14077.74      12474.89       473.88 o                         
   6  20   1       8700.17       8643.21       394.19 o                         
   8  20   1        125.24         88.16       122.41 o                         
  10  20   1      29206.68      28126.83      1040.01 o                         
  12  20   1       3637.28       3220.26       407.73 o                         
  14  20   1      14758.86      14836.71      1153.90 o                         
  16  20   1       6548.03       5692.53       400.57 o                         
  18  20   1        195.43        582.10       366.85 o                         
  20  20   1       1868.29       1544.06       432.19 o                         
  22  20   1       6094.85       6166.52      1133.31 o                         
  24  20   1        500.84        380.20       356.19 o                         
  26  20   1       2949.38       1625.12       527.30 o                         
  28  20   1         51.23        -11.60       210.05 o                         
  30  20   1         68.94        -55.07       241.24 o                         
  32  20   1       1393.56       1778.74       747.35 o                         
 -31  21   1        413.17        -42.63       351.54 o                         
 -29  21   1         42.15        252.35       296.90 o                         
 -27  21   1       1342.23        749.90       851.32 o                         
 -25  21   1        985.81        735.19       332.64 o                         
 -23  21   1        737.13        577.87       475.01 o                         
 -21  21   1        870.82       1118.80       403.83 o                         
 -19  21   1       5333.76       5129.74       560.95 o                         
 -17  21   1        409.12        903.14       347.37 o                         
 -15  21   1       7437.40       7499.71       635.48 o                         
 -13  21   1       3407.39       4248.08       323.47 o                         
 -11  21   1       9540.16       9948.22       420.10 o                         
  -9  21   1      31411.12      28536.16       764.99 o                         
  -7  21   1      28142.92      27304.85       745.53 o                         
  -5  21   1       8264.90       8995.63       345.14 o                         
  -3  21   1      11154.17      10173.69       342.82 o                         
  -1  21   1       3068.06       3355.25       259.17 o                         
   1  21   1       2288.55       2870.93       218.02 o                         
   3  21   1       9276.73       8665.97       357.38 o                         
   5  21   1       8651.44       9081.21       406.46 o                         
   7  21   1      28248.22      27548.61       813.03 o                         
   9  21   1      31777.24      26178.28      1019.10 o                         
  11  21   1       8751.99       9359.76       639.53 o                         
  13  21   1       4441.92       4116.01       473.22 o                         
  15  21   1       7701.46       8022.51       455.66 o                         
  17  21   1        531.36        278.17       350.95 o                         
  19  21   1       5360.39       6031.39       612.88 o                         
  21  21   1        714.45        514.60       364.70 o                         
  23  21   1        531.09        820.32       472.22 o                         
  25  21   1        999.31        514.77       323.15 o                         
  27  21   1       1508.37        523.88       517.55 o                         
  29  21   1         21.18        125.06       243.73 o                         
  31  21   1        461.04        138.45       363.25 o                         
 -30  22   1       1979.68        806.72      1345.43 o                         
 -28  22   1       2405.91       2511.18      1089.78 o                         
 -26  22   1        213.63        516.66       591.76 o                         
 -24  22   1       6986.67       7303.47      1230.39 o                         
 -22  22   1       3450.85       3552.23       928.51 o                         
 -20  22   1       1507.06       2035.37      1040.33 o                         
 -18  22   1       5437.44       6113.42       649.18 o                         
 -16  22   1       3684.23       4188.71       502.47 o                         
 -14  22   1       8211.63       8868.34       615.26 o                         
 -12  22   1      11580.84      10253.50       553.97 o                         
 -10  22   1       1188.65       1112.02       198.53 o                         
  -8  22   1      13103.38      12372.63       443.84 o                         
  -6  22   1      15530.09      17061.02       535.52 o                         
  -4  22   1        816.00        594.78       170.05 o                         
  -2  22   1      13002.08      11737.04       396.11 o                         
   0  22   1        231.77        564.09       160.56 o                         
   2  22   1      13805.77      12467.56       409.16 o                         
   4  22   1       1169.66        846.30       192.81 o                         
   6  22   1      15556.44      16988.22       581.61 o                         
   8  22   1      11899.26      10502.18       479.10 o                         
  10  22   1       1264.13       1201.76       326.02 o                         
  12  22   1      10942.07      11393.80       716.29 o                         
  14  22   1       7706.67       8356.66       991.88 o                         
  16  22   1       4359.37       5507.49       789.00 o                         
  18  22   1       5707.50       5597.65       598.75 o                         
  20  22   1       1516.08       1654.21       498.45 o                         
  22  22   1       3372.29       3274.94       731.34 o                         
  24  22   1       6278.24       7232.49       931.06 o                         
  26  22   1        143.63        207.23       311.89 o                         
  28  22   1       2224.78       2769.69       737.43 o                         
  30  22   1       1943.78        727.64       537.83 o                         
  32  22   1         25.06       -535.12       874.95 o                         
 -31  23   1        578.20       1691.30      1023.38 o                         
 -29  23   1        235.98        151.52       299.66 o                         
 -27  23   1       1397.73        685.93       453.10 o                         
 -25  23   1        917.25       1271.20       511.69 o                         
 -23  23   1        983.70       1463.52       499.10 o                         
 -21  23   1        738.70        619.29       357.97 o                         
 -19  23   1       6036.28       6619.88      1015.29 o                         
 -17  23   1       4324.48       4052.53       504.84 o                         
 -15  23   1       3050.39       4220.62       609.15 o                         
 -13  23   1       3303.69       4071.26       356.00 o                         
 -11  23   1      12803.81      12525.45       489.65 o                         
  -9  23   1       2696.26       2689.99       251.38 o                         
  -7  23   1       2612.67       2885.15       294.41 o                         
  -5  23   1      10328.49       9351.73       451.72 o                         
  -3  23   1       2060.27       1714.03       198.24 o                         
  -1  23   1       6134.21       5904.65       302.84 o                         
   1  23   1       7065.09       6824.51       322.67 o                         
   3  23   1       2094.37       2032.96       204.50 o                         
   5  23   1       8865.74       9142.23       443.20 o                         
   7  23   1       3114.19       3444.67       449.89 o                         
   9  23   1       3013.13       3228.46       340.06 o                         
  11  23   1      13581.02      13610.85       695.61 o                         
  13  23   1       3994.09       3977.06       480.45 o                         
  15  23   1       2895.21       3630.30       492.06 o                         
  17  23   1       4286.00       4737.44       565.68 o                         
  19  23   1       5920.52       5925.19       624.07 o                         
  21  23   1        542.69        969.14       398.10 o                         
  23  23   1        677.73        408.71       355.93 o                         
  25  23   1       1055.91       1630.15       803.23 o                         
  27  23   1       1628.83       1152.22       496.15 o                         
  29  23   1        249.84        -60.03       195.88 o                         
  31  23   1        560.05        506.43       342.17 o                         
 -30  24   1        435.77        379.45       363.26 o                         
 -28  24   1        816.13        324.59       320.29 o                         
 -26  24   1       6833.74       7725.32      1406.17 o                         
 -24  24   1       1070.46        823.30       746.05 o                         
 -22  24   1       5501.21       4492.00      1100.90 o                         
 -20  24   1       9789.24       9823.00       992.25 o                         
 -18  24   1       1301.21       1163.60       383.80 o                         
 -16  24   1       3858.39       5119.01       549.34 o                         
 -14  24   1       1313.19       1914.08       286.57 o                         
 -12  24   1       1253.72       1431.54       219.66 o                         
 -10  24   1      11543.99      11248.58       456.77 o                         
  -8  24   1      14074.58      13175.06       485.66 o                         
  -6  24   1       6031.70       6498.69       349.97 o                         
  -4  24   1      18189.95      16421.00       487.10 o                         
  -2  24   1       2161.15       3393.21       263.48 o                         
   0  24   1        296.95        456.28       178.18 o                         
   2  24   1       1811.55       2367.53       221.70 o                         
   4  24   1      18280.12      16785.16       537.59 o                         
   6  24   1       6224.10       6571.33       353.98 o                         
   8  24   1      14708.23      14811.07       542.87 o                         
  10  24   1      10559.47      11159.50       735.89 o                         
  12  24   1       1171.61        774.13       347.10 o                         
  14  24   1       1771.76       1772.89       407.92 o                         
  16  24   1       3613.82       4617.33       552.39 o                         
  18  24   1       1540.07       1268.25       413.55 o                         
  20  24   1      10167.52       9867.40       783.86 o                         
  22  24   1       5337.76       4371.71       961.79 o                         
  24  24   1       1222.46       1470.84       406.23 o                         
  26  24   1       6399.69       8101.05      1014.80 o                         
  28  24   1        878.65       1653.38       666.81 o                         
  30  24   1        407.92        171.12       378.21 o                         
 -31  25   1        157.25        351.54       980.41 o                         
 -29  25   1        347.46        201.50       492.16 o                         
 -27  25   1        283.50        318.64       615.20 o                         
 -25  25   1       3047.48       2155.25      1429.41 o                         
 -23  25   1        798.82        681.20      1218.48 o                         
 -21  25   1       4877.63       3822.71       851.82 o                         
 -19  25   1        322.90        451.95       349.16 o                         
 -17  25   1       5831.46       6425.17       998.51 o                         
 -15  25   1       3788.52       3385.89       410.81 o                         
 -13  25   1       4674.57       5698.44       356.68 o                         
 -11  25   1       9958.15      10281.03       451.34 o                         
  -9  25   1       8798.66       8288.29       412.70 o                         
  -7  25   1       3089.54       3309.87       290.42 o                         
  -5  25   1       4549.33       3858.22       271.54 o                         
  -3  25   1       5850.04       6281.87       314.48 o                         
  -1  25   1       4206.71       4600.92       283.06 o                         
   1  25   1       4398.35       5810.55       411.32 o                         
   3  25   1       5565.37       6425.02       357.20 o                         
   5  25   1       4426.30       3961.89       295.11 o                         
   7  25   1       3301.23       2938.87       262.11 o                         
   9  25   1       9228.19       8724.34       412.26 o                         
  11  25   1       9724.59       9933.89       688.37 o                         
  13  25   1       3683.11       4544.16       529.85 o                         
  15  25   1       4207.27       4186.12       517.43 o                         
  17  25   1       5959.82       5222.03       594.26 o                         
  19  25   1        345.30        804.21       393.47 o                         
  21  25   1       4637.71       4338.43       646.12 o                         
  23  25   1        900.56        806.61       365.03 o                         
  25  25   1       3048.07       3943.82       763.26 o                         
  27  25   1        248.62        524.04       340.49 o                         
  29  25   1        450.39        189.45       338.34 o                         
  31  25   1         63.40       -492.16       773.39 o                         
 -30  26   1       1229.88        444.73       585.90 o                         
 -28  26   1       1426.82        558.16       804.64 o                         
 -26  26   1        189.58        134.94       256.73 o                         
 -24  26   1       5571.93       5194.61      1308.51 o                         
 -22  26   1       2215.48       1643.03      1341.52 o                         
 -20  26   1       1410.94        699.62       447.27 o                         
 -18  26   1       8093.29       8236.02       699.32 o                         
 -16  26   1        241.05        377.59       311.56 o                         
 -14  26   1       1024.72       1561.45       336.00 o                         
 -12  26   1      13124.38      13674.52       539.22 o                         
 -10  26   1       1494.72       2048.49       291.88 o                         
  -8  26   1       4825.20       5675.07       352.71 o                         
  -6  26   1       6423.16       6988.37       392.64 o                         
  -4  26   1      10700.92      11056.04       406.00 o                         
  -2  26   1       4456.10       4569.69       287.09 o                         
   0  26   1       2986.51       3061.45       286.41 o                         
   2  26   1       3803.19       3924.84       334.52 o                         
   4  26   1       9133.79       9552.59       440.12 o                         
   6  26   1       7230.69       8696.53       510.89 o                         
   8  26   1       5268.40       5791.38       353.61 o                         
  10  26   1       1492.49       1744.18       207.50 o                         
  12  26   1      13674.54      13889.05       776.12 o                         
  14  26   1        621.60        902.66       397.11 o                         
  16  26   1        440.74        480.87       388.43 o                         
  18  26   1       8445.59       9968.45      1540.74 o                         
  20  26   1       1408.05       1307.12       434.87 o                         
  22  26   1       2722.73       2463.71       517.46 o                         
  24  26   1       6067.67       6201.26       881.02 o                         
  26  26   1        292.46        610.05       650.06 o                         
  28  26   1       1328.12        870.01       569.12 o                         
  30  26   1       1198.16        222.18       271.22 o                         
 -29  27   1         36.32        107.67       678.00 o                         
 -27  27   1       2781.24        894.88       558.56 o                         
 -25  27   1       1816.81       1812.39       933.54 o                         
 -23  27   1       3081.78       1671.94      1142.31 o                         
 -21  27   1        201.38        753.80       397.71 o                         
 -19  27   1       4673.79       3939.26       572.88 o                         
 -17  27   1       3532.14       3271.81       443.91 o                         
 -15  27   1       3727.95       3731.63       442.41 o                         
 -13  27   1        512.77        623.57       275.63 o                         
 -11  27   1       8680.40       9430.26       441.31 o                         
  -9  27   1      11484.34      10731.75       470.09 o                         
  -7  27   1       7774.60       8319.74       424.23 o                         
  -5  27   1       2444.95       2229.72       234.25 o                         
  -3  27   1      15120.82      15498.95       490.01 o                         
  -1  27   1       4207.58       4137.82       283.17 o                         
   1  27   1       4251.22       3858.46       276.91 o                         
   3  27   1      14129.59      14852.55       487.87 o                         
   5  27   1       2016.75       2063.35       252.48 o                         
   7  27   1       8215.47       9537.16       472.39 o                         
   9  27   1      12105.01      11935.52       494.62 o                         
  11  27   1       8589.04       9096.48       679.82 o                         
  13  27   1       1028.69        926.41       379.15 o                         
  15  27   1       3289.20       4327.12       554.28 o                         
  17  27   1       3780.57       3976.74      1024.41 o                         
  19  27   1       4731.41       4549.09       746.89 o                         
  21  27   1        244.63        436.23       375.09 o                         
  23  27   1       2970.74       4191.96       904.24 o                         
  25  27   1       2100.93       1310.41       815.07 o                         
  27  27   1       2714.63       1654.81      1034.03 o                         
  29  27   1         53.43       -144.83       215.53 o                         
 -28  28   1        284.73        418.97       362.50 o                         
 -26  28   1       1627.72       1077.41       357.55 o                         
 -24  28   1         35.80        468.98       395.94 o                         
 -22  28   1       2232.07       1098.03       396.80 o                         
 -20  28   1       3643.99       3285.98       678.86 o                         
 -18  28   1        422.42        723.14       413.82 o                         
 -16  28   1       1286.72       1680.11       375.89 o                         
 -14  28   1       3770.33       2864.02       404.96 o                         
 -12  28   1       4170.72       4410.28       334.92 o                         
 -10  28   1       7606.99       8155.97       463.07 o                         
  -8  28   1        353.58        450.51       209.49 o                         
  -6  28   1      14340.15      13961.02       714.86 o                         
  -4  28   1       5400.44       5820.33       433.12 o                         
  -2  28   1      11756.09      12606.76       442.01 o                         
   0  28   1        270.61        259.46       181.60 o                         
   2  28   1      10315.38      10995.83       437.48 o                         
   4  28   1       5084.13       5407.35       356.59 o                         
   6  28   1      14045.81      14271.37       528.25 o                         
   8  28   1        346.26        190.86       266.65 o                         
  10  28   1       7912.64       9632.29       687.76 o                         
  12  28   1       3909.48       4194.10       606.85 o                         
  14  28   1       4461.44       4969.35       560.09 o                         
  16  28   1       1356.75       1149.49       542.01 o                         
  18  28   1        630.02        630.86       385.64 o                         
  20  28   1       3562.67       3235.82       646.78 o                         
  22  28   1       2439.65       1658.21       416.85 o                         
  24  28   1         35.63        337.05       301.76 o                         
  26  28   1       1891.55       1945.70       704.22 o                         
  28  28   1        425.27        231.31       281.75 o                         
 -29  29   1        334.30        229.12       240.23 o                         
 -27  29   1        290.26         72.41       317.13 o                         
 -25  29   1       1650.23       1258.05       520.93 o                         
 -23  29   1        738.86        676.23       307.72 o                         
 -21  29   1       1233.84       1475.72       756.77 o                         
 -19  29   1        440.71        394.35       395.00 o                         
 -17  29   1       7443.23       7383.73       710.32 o                         
 -15  29   1       4208.47       5361.76       642.43 o                         
 -13  29   1         74.32        -85.34       307.50 o                         
 -11  29   1      11844.62      12653.84       692.45 o                         
  -9  29   1       9888.44       9521.55       594.75 o                         
  -7  29   1       5481.91       5386.44       363.61 o                         
  -5  29   1      20445.47      20114.12       605.87 o                         
  -3  29   1       2280.42       2485.30       252.51 o                         
  -1  29   1      24451.08      24218.33       672.31 o                         
   1  29   1      24195.07      25591.70       683.73 o                         
   3  29   1       2113.45       2521.52       263.33 o                         
   5  29   1      21914.85      22109.23       669.86 o                         
   7  29   1       5428.24       5837.69       377.49 o                         
   9  29   1       9498.07       9976.27       458.34 o                         
  11  29   1      12192.59      12609.10      1012.66 o                         
  13  29   1         53.07        186.80       358.31 o                         
  15  29   1       3805.80       4202.25       569.85 o                         
  17  29   1       7428.17       7767.97       690.85 o                         
  19  29   1        463.19        753.24       409.95 o                         
  21  29   1       1236.62        868.84       426.78 o                         
  23  29   1        997.44        918.23       458.41 o                         
  25  29   1       1514.64        937.31       508.14 o                         
  27  29   1        258.22        516.73       726.52 o                         
  29  29   1        382.73        382.90       384.74 o                         
 -28  30   1        316.76        152.82       432.82 o                         
 -26  30   1        105.06        264.25       310.58 o                         
 -24  30   1        968.01        505.43       446.15 o                         
 -22  30   1        678.20        565.79       455.86 o                         
 -20  30   1        635.60        773.33       529.27 o                         
 -18  30   1       2307.43       1613.83       483.53 o                         
 -16  30   1       4732.00       4089.27       696.00 o                         
 -14  30   1        318.56        111.83       412.66 o                         
 -12  30   1       5379.32       6395.43       648.30 o                         
 -10  30   1       6881.45       7030.05       407.28 o                         
  -8  30   1       2294.05       2311.52       279.91 o                         
  -6  30   1       1750.43       2226.50       277.33 o                         
  -4  30   1      16928.96      17338.97       542.08 o                         
  -2  30   1       3497.67       4182.71       326.66 o                         
   0  30   1      17927.03      16859.02       539.81 o                         
   2  30   1       3293.66       3467.92       294.42 o                         
   4  30   1      15990.11      16183.23       587.49 o                         
   6  30   1       1472.16       2424.22       281.84 o                         
   8  30   1       1857.17       1988.42       262.06 o                         
  10  30   1       6287.73       6738.76       748.57 o                         
  12  30   1       6021.54       7339.44       644.35 o                         
  14  30   1        295.19       -357.41       357.41 o                         
  16  30   1       5251.00       6316.22       640.41 o                         
  18  30   1       2196.99       2399.36       476.83 o                         
  20  30   1        679.17        477.38       378.62 o                         
  22  30   1        707.61        718.45       451.89 o                         
  24  30   1       1200.41       1001.85       620.90 o                         
  26  30   1        155.04         57.43       264.04 o                         
  28  30   1        342.68         92.54       257.47 o                         
 -27  31   1        522.69        138.78       229.38 o                         
 -25  31   1        491.25        327.01       292.11 o                         
 -23  31   1         28.69        -16.42       431.98 o                         
 -21  31   1          7.91        201.16       304.30 o                         
 -19  31   1       4092.01       3247.30       955.13 o                         
 -17  31   1       2386.12       2143.09       500.64 o                         
 -15  31   1       2216.89       2721.75       542.54 o                         
 -13  31   1       1577.43       2193.41       510.43 o                         
 -11  31   1       2202.42       2168.17       283.63 o                         
  -9  31   1      12718.98      13191.25       547.85 o                         
  -7  31   1      18370.90      19321.97       648.06 o                         
  -5  31   1       2811.75       3196.46       286.72 o                         
  -3  31   1      18547.88      19585.27       600.50 o                         
  -1  31   1      11677.03      12441.98       480.34 o                         
   1  31   1      12352.24      12832.12       538.27 o                         
   3  31   1      19171.04      19459.59       670.17 o                         
   5  31   1       2249.90       3002.86       311.20 o                         
   7  31   1      18677.47      18601.26       640.44 o                         
   9  31   1      13344.02      13929.77       872.78 o                         
  11  31   1       1801.26       1698.31       382.28 o                         
  13  31   1       1165.11       1164.84       394.58 o                         
  15  31   1       1722.84       2058.71       479.91 o                         
  17  31   1       2390.47       2394.79       503.70 o                         
  19  31   1       4302.62       4055.06       656.19 o                         
  21  31   1         25.68        143.09       341.04 o                         
  23  31   1         55.04        345.05       320.70 o                         
  25  31   1        631.35         -9.19       260.66 o                         
  27  31   1        541.46        343.15       613.24 o                         
 -28  32   1        336.83        748.11       730.36 o                         
 -26  32   1        200.51        -34.38       240.58 o                         
 -24  32   1       1186.29        974.18      1021.29 o                         
 -22  32   1        379.18        508.03       332.82 o                         
 -20  32   1        417.37        385.02       338.24 o                         
 -18  32   1       4499.62       5065.54      1630.25 o                         
 -16  32   1        200.59        634.33       420.80 o                         
 -14  32   1       5350.29       5626.46       654.77 o                         
 -12  32   1       2274.56       2317.27       503.26 o                         
 -10  32   1        400.90        944.02       304.79 o                         
  -8  32   1       1154.98       1468.74       275.76 o                         
  -6  32   1       4080.88       4702.70       368.15 o                         
  -4  32   1       4933.10       6152.77       371.84 o                         
  -2  32   1      15427.23      15171.46       529.68 o                         
   0  32   1       1487.85       1877.04       330.06 o                         
   2  32   1      15934.53      16481.43       556.37 o                         
   4  32   1       4599.64       5934.37       397.75 o                         
   6  32   1       3510.13       4310.13       361.51 o                         
   8  32   1       1421.52       1667.81       295.26 o                         
  10  32   1        800.58       1173.17       441.22 o                         
  12  32   1       1714.23       2120.36       410.69 o                         
  14  32   1       5136.66       6121.32       570.26 o                         
  16  32   1        180.09       -367.71       367.71 o                         
  18  32   1       4580.70       5048.26       615.23 o                         
  20  32   1        446.33        644.52       522.02 o                         
  22  32   1        379.56        300.25       353.73 o                         
  24  32   1       1685.63        878.70       381.99 o                         
  26  32   1        187.26         77.14       277.92 o                         
  28  32   1        307.32       1546.78      1050.72 o                         
 -27  33   1        298.27         64.83       237.98 o                         
 -25  33   1       1098.01        283.39       409.18 o                         
 -23  33   1        433.43        205.70       301.63 o                         
 -21  33   1        716.13        611.49       333.30 o                         
 -19  33   1        466.54        663.93       373.26 o                         
 -17  33   1       3852.51       4118.70       734.18 o                         
 -15  33   1       1644.23       1307.99       475.55 o                         
 -13  33   1       1014.99        213.61       405.22 o                         
 -11  33   1       4912.29       5049.01       624.02 o                         
  -9  33   1       3330.72       3260.73       329.94 o                         
  -7  33   1       2255.52       2354.15       310.21 o                         
  -5  33   1       7657.55       7124.92       406.04 o                         
  -3  33   1         83.57        260.73       219.03 o                         
  -1  33   1      15653.21      16297.46       565.48 o                         
   1  33   1      16441.11      17813.65       578.82 o                         
   3  33   1        187.80        563.38       244.96 o                         
   5  33   1       8106.73       8456.96       471.64 o                         
   7  33   1       2790.66       2806.85       387.17 o                         
   9  33   1       3269.81       3538.99       446.28 o                         
  11  33   1       4078.99       4614.94       507.83 o                         
  13  33   1        845.43        706.54       511.17 o                         
  15  33   1       1502.06       1950.84       443.15 o                         
  17  33   1       3953.25       3744.07       552.72 o                         
  19  33   1        611.31        591.47       405.83 o                         
  21  33   1        792.86        978.99       438.57 o                         
  23  33   1        628.71        183.83       329.52 o                         
  25  33   1       1078.21        726.63      1523.15 o                         
  27  33   1        187.70        150.63       294.90 o                         
 -26  34   1        770.90        482.73       645.67 o                         
 -24  34   1        132.53       -176.77       229.94 o                         
 -22  34   1        862.24        242.24       347.99 o                         
 -20  34   1       1148.19       1479.85       846.95 o                         
 -18  34   1         28.96        335.96       378.16 o                         
 -16  34   1       7010.71       6664.48      1293.97 o                         
 -14  34   1       3284.49       3480.84       926.41 o                         
 -12  34   1       1487.16       1520.42       489.42 o                         
 -10  34   1       1362.44       1168.05       463.67 o                         
  -8  34   1       2309.56       2345.59       315.70 o                         
  -6  34   1       2445.78       2580.59       311.73 o                         
  -4  34   1      10653.42      11199.42       495.25 o                         
  -2  34   1       2284.37       3323.65       386.92 o                         
   0  34   1       2860.93       2804.32       296.36 o                         
   2  34   1       2164.78       3631.06       324.76 o                         
   4  34   1      10448.76      11169.14       588.26 o                         
   6  34   1       2133.13       2721.20       316.67 o                         
   8  34   1       2035.73       1340.30       376.16 o                         
  10  34   1       1408.03       1492.69       385.94 o                         
  12  34   1       1662.30       1598.99       421.45 o                         
  14  34   1       3344.23       3001.41       485.47 o                         
  16  34   1       6986.80       7483.56       644.54 o                         
  18  34   1         50.93       -206.77       359.98 o                         
  20  34   1       1139.37        894.73       507.88 o                         
  22  34   1       1102.04        529.17       716.75 o                         
  24  34   1        109.62        -10.52       284.29 o                         
  26  34   1        931.59        565.18       331.50 o                         
 -25  35   1        706.17        413.72       450.28 o                         
 -23  35   1        849.20       1374.29      1527.04 o                         
 -21  35   1        602.51        517.78       315.75 o                         
 -19  35   1        760.75        774.65       371.23 o                         
 -17  35   1        761.28       1094.44       435.52 o                         
 -15  35   1       1967.38       1709.14       499.48 o                         
 -13  35   1       3316.44       3192.23       574.35 o                         
 -11  35   1       1027.07       1750.67       499.61 o                         
  -9  35   1       1885.39       1872.45       347.63 o                         
  -7  35   1       1150.39       1284.20       313.53 o                         
  -5  35   1       2763.89       3198.78       315.49 o                         
  -3  35   1       1960.26       2354.02       297.15 o                         
  -1  35   1       1745.97       1868.49       283.68 o                         
   1  35   1       1728.09       2244.38       289.09 o                         
   3  35   1       2465.42       3404.72       342.79 o                         
   5  35   1       2494.27       3245.41       454.18 o                         
   7  35   1       1084.65        669.65       350.50 o                         
   9  35   1       1538.39       1501.58       393.06 o                         
  11  35   1       1156.25       1630.95       413.01 o                         
  13  35   1       3499.93       3894.97       502.09 o                         
  15  35   1       1775.62       1968.48       461.50 o                         
  17  35   1        704.54       1063.02       397.11 o                         
  19  35   1       1028.80       1027.83       450.42 o                         
  21  35   1        601.03        493.79       362.81 o                         
  23  35   1        775.93        349.88       343.01 o                         
  25  35   1        783.70        199.87       613.24 o                         
 -24  36   1       1510.54        960.99       609.36 o                         
 -22  36   1        138.07        463.89       318.79 o                         
 -20  36   1       1217.59        713.26       557.27 o                         
 -18  36   1       2669.39       1978.80       464.12 o                         
 -16  36   1       1067.69        735.76       439.53 o                         
 -14  36   1       2314.53       2022.10       535.21 o                         
 -12  36   1       5805.15       6522.25       715.27 o                         
 -10  36   1        281.44        617.47       461.49 o                         
  -8  36   1       2724.47       3369.08       412.30 o                         
  -6  36   1        566.93         33.83       273.36 o                         
  -4  36   1       4514.64       5392.82       378.15 o                         
  -2  36   1       4711.19       4847.19       428.23 o                         
   0  36   1         55.62        304.55       237.24 o                         
   2  36   1       5021.50       5468.75       423.07 o                         
   4  36   1       4236.53       4662.87       393.55 o                         
   6  36   1        509.01        767.88       275.05 o                         
   8  36   1       2404.64       3168.84       622.93 o                         
  10  36   1        240.93        421.67       352.98 o                         
  12  36   1       5799.06       6987.02       946.48 o                         
  14  36   1       2340.76       3307.38       507.07 o                         
  16  36   1       1414.46       1812.53       461.51 o                         
  18  36   1       2955.88       2177.72       556.28 o                         
  20  36   1       1176.73        842.17       449.54 o                         
  22  36   1        162.60        337.86       317.59 o                         
  24  36   1       1252.55        923.06       359.68 o                         
 -25  37   1        734.06        260.12       312.48 o                         
 -23  37   1        564.11        113.84       266.20 o                         
 -21  37   1       1003.58        778.42       620.17 o                         
 -19  37   1       2349.81       1447.12       440.46 o                         
 -17  37   1       1855.03       1159.33       458.67 o                         
 -15  37   1        281.38        310.28       536.22 o                         
 -13  37   1       1683.97       1952.88       508.73 o                         
 -11  37   1        483.05        925.90       496.19 o                         
  -9  37   1       1528.16       2104.33       538.80 o                         
  -7  37   1        327.25        188.20       310.77 o                         
  -5  37   1       3401.82       3338.11       413.70 o                         
  -3  37   1       5386.87       6365.57       416.39 o                         
  -1  37   1        636.43        730.19       266.95 o                         
   1  37   1        477.58        514.46       261.55 o                         
   3  37   1       5228.73       5885.62       442.83 o                         
   5  37   1       3028.89       3289.08       362.36 o                         
   7  37   1        299.83        194.87       340.82 o                         
   9  37   1       1809.91       1823.05       415.45 o                         
  11  37   1        512.31       1215.47       405.16 o                         
  13  37   1       1320.75       1493.92       441.58 o                         
  15  37   1        402.93        117.37       384.01 o                         
  17  37   1       1726.27       1455.29       528.15 o                         
  19  37   1       2350.82       1977.64       721.33 o                         
  21  37   1        995.85        997.32       425.45 o                         
  23  37   1        510.59        147.32       268.66 o                         
  25  37   1        726.22        387.73       427.86 o                         
 -24  38   1        280.13        154.77       236.79 o                         
 -22  38   1       2157.32       3326.00       878.15 o                         
 -20  38   1       2121.94        747.84       466.18 o                         
 -18  38   1         60.73       -125.89       349.00 o                         
 -16  38   1       1411.40       1270.72       454.93 o                         
 -14  38   1       1533.75        935.78       464.11 o                         
 -12  38   1       1869.32       2032.74       572.02 o                         
 -10  38   1       4271.92       4997.80       677.56 o                         
  -8  38   1        902.81        583.77       437.36 o                         
  -6  38   1        607.30        580.08       331.42 o                         
  -4  38   1       3976.06       3612.04       386.91 o                         
  -2  38   1       1819.22       2373.68       318.85 o                         
   0  38   1      10040.90      11499.97       536.83 o                         
   2  38   1       1841.47       2407.54       326.92 o                         
   4  38   1       4203.45       4488.35       391.98 o                         
   6  38   1        653.37        775.00       369.43 o                         
   8  38   1       1043.47       1120.44       389.38 o                         
  10  38   1       3897.41       4420.02       542.07 o                         
  12  38   1       1558.98       2042.59       453.59 o                         
  14  38   1       1742.95       1591.91       459.69 o                         
  16  38   1       1446.78       1890.39       577.60 o                         
  18  38   1         52.40        -84.99       410.80 o                         
  20  38   1       2099.44       2471.16       521.50 o                         
  22  38   1       2052.66       1236.52       489.17 o                         
  24  38   1        304.59        201.49       287.78 o                         
 -23  39   1        626.72        621.22       303.78 o                         
 -21  39   1        116.54        550.65      1203.18 o                         
 -19  39   1        977.37        845.38       917.41 o                         
 -17  39   1       1756.11       1330.63       547.39 o                         
 -15  39   1       1846.24       1613.26       472.22 o                         
 -13  39   1          8.80        479.17       452.48 o                         
 -11  39   1       7821.82       8055.92       815.87 o                         
  -9  39   1         73.27        650.82       465.68 o                         
  -7  39   1       1631.13       2174.14       390.12 o                         
  -5  39   1       5766.97       7070.72       565.52 o                         
  -3  39   1        812.13        895.83       316.29 o                         
  -1  39   1       3906.85       4741.75       388.78 o                         
   1  39   1       4674.58       4997.59       461.72 o                         
   3  39   1        724.97       1343.95       309.78 o                         
   5  39   1       5875.61       7959.18       537.42 o                         
   7  39   1       1582.65       1349.19       405.80 o                         
   9  39   1        109.49        205.26       451.59 o                         
  11  39   1       7493.34       8974.49       685.29 o                         
  13  39   1          5.13        105.06       392.12 o                         
  15  39   1       1643.42       2661.78       578.82 o                         
  17  39   1       1631.86       1655.28       554.08 o                         
  19  39   1       1194.01        978.10       472.67 o                         
  21  39   1        166.39        756.43       418.69 o                         
  23  39   1        746.03        319.06       371.31 o                         
 -22  40   1        281.04         93.15       291.84 o                         
 -20  40   1        147.59        200.01       389.63 o                         
 -18  40   1       3512.82       2288.47      1060.52 o                         
 -16  40   1        200.64        -48.50       403.18 o                         
 -14  40   1       1469.63       1943.53       687.25 o                         
 -12  40   1       2469.86       2361.92       562.96 o                         
 -10  40   1       1267.63       1715.83       903.64 o                         
  -8  40   1       1418.76       2061.62       542.44 o                         
  -6  40   1       2504.72       4409.75      1241.01 o                         
  -4  40   1        318.66        378.17       298.45 o                         
  -2  40   1       9754.08      11745.20       639.55 o                         
   0  40   1         83.77        642.62       280.59 o                         
   2  40   1       9905.40      12062.17       602.73 o                         
   4  40   1        438.90        483.96       292.59 o                         
   6  40   1       2612.73       3474.22       479.28 o                         
   8  40   1       1099.57       1770.28       424.51 o                         
  10  40   1       1234.99       1593.55       434.01 o                         
  12  40   1       2556.54       3361.50       570.02 o                         
  14  40   1       1357.10       1129.15       533.47 o                         
  16  40   1        232.66       -185.07       486.12 o                         
  18  40   1       3134.94       2664.53       584.61 o                         
  20  40   1        152.06        177.33       443.71 o                         
  22  40   1        354.38         74.65       370.92 o                         
 -21  41   1        315.75       -151.61       247.70 o                         
 -19  41   1       1055.93       2176.20       800.54 o                         
 -17  41   1        979.16        648.40       663.70 o                         
 -15  41   1       1109.38        740.69       475.58 o                         
 -13  41   1       1723.08       1612.07       545.59 o                         
 -11  41   1         63.70        397.09       476.56 o                         
  -9  41   1       7040.42       7799.85       797.20 o                         
  -7  41   1       4093.31       4192.69       637.44 o                         
  -5  41   1       1559.88       1863.63       397.93 o                         
  -3  41   1       6292.59       7301.96       531.08 o                         
  -1  41   1        337.49        875.29       330.64 o                         
   1  41   1        163.61        747.92       287.31 o                         
   3  41   1       6388.15       8026.58       522.92 o                         
   5  41   1       1297.60       2533.89       438.68 o                         
   7  41   1       4303.25       5631.69      1095.26 o                         
   9  41   1       7296.29       7353.12       629.86 o                         
  11  41   1        108.47        497.74       481.56 o                         
  13  41   1       1733.86       2029.68       590.14 o                         
  15  41   1        965.24        804.43       751.30 o                         
  17  41   1        890.95       1116.69       534.18 o                         
  19  41   1       1058.96       1574.91       656.98 o                         
  21  41   1        426.41        296.22       406.16 o                         
 -20  42   1        647.85         37.99       267.71 o                         
 -18  42   1        155.73        -68.72       310.40 o                         
 -16  42   1       1753.24       1347.64       494.32 o                         
 -14  42   1       1159.95       1447.62       528.27 o                         
 -12  42   1       1344.78       2338.56       598.36 o                         
 -10  42   1        723.96       1426.61       532.89 o                         
  -8  42   1       1235.43       1845.74       551.29 o                         
  -6  42   1        548.25       1027.33       512.58 o                         
  -4  42   1       3026.71       3734.79       543.95 o                         
  -2  42   1        884.30       1450.07       348.54 o                         
   0  42   1       6396.54       7348.06       538.01 o                         
   2  42   1        854.45       1985.98       350.76 o                         
   4  42   1       3447.95       4254.89       507.22 o                         
   6  42   1        713.83       1285.69       414.45 o                         
   8  42   1       1498.47       1774.60       461.85 o                         
  10  42   1        682.77        990.62       513.85 o                         
  12  42   1       1167.30       1558.40       539.98 o                         
  14  42   1       1122.52        918.09       540.90 o                         
  16  42   1       1727.77       1374.50       567.27 o                         
  18  42   1        160.32        -10.19       479.17 o                         
  20  42   1        500.48        588.71       414.56 o                         
 -19  43   1        480.65        682.50       351.12 o                         
 -17  43   1        996.55        565.61       403.43 o                         
 -15  43   1        382.82        618.77       456.32 o                         
 -13  43   1        991.46       1105.13       507.04 o                         
 -11  43   1       2926.24       4000.41       744.14 o                         
  -9  43   1       1235.02       1686.08       573.79 o                         
  -7  43   1       2782.26       3852.92       717.66 o                         
  -5  43   1       3222.42       4307.20       544.34 o                         
  -3  43   1        700.60       1208.35       355.99 o                         
  -1  43   1       2720.18       2861.95       411.64 o                         
   1  43   1       2704.08       3014.46       447.86 o                         
   3  43   1        826.51       1085.83       395.32 o                         
   5  43   1       3483.09       3996.13       682.31 o                         
   7  43   1       2775.62       3489.60       509.89 o                         
   9  43   1       1164.64       1860.51       552.21 o                         
  11  43   1       3073.27       4082.39       991.69 o                         
  13  43   1        810.04       1775.86       588.30 o                         
  15  43   1        356.62        382.81       544.38 o                         
  17  43   1       1133.64       1134.17       564.49 o                         
  19  43   1        450.96       1207.71       502.92 o                         
 -18  44   1        265.95       -100.28       342.75 o                         
 -16  44   1        484.22        457.18       426.83 o                         
 -14  44   1        814.69        854.08       508.12 o                         
 -12  44   1       1261.42       1156.64       548.71 o                         
 -10  44   1       1903.91       2666.90       615.59 o                         
  -8  44   1        249.23       -344.81       474.08 o                         
  -6  44   1       1503.71       3678.76       647.80 o                         
  -4  44   1       1136.56       1256.37       407.34 o                         
  -2  44   1        745.37        493.48       342.65 o                         
   0  44   1       1727.71       1926.53       385.61 o                         
   2  44   1        691.35        933.14       380.57 o                         
   4  44   1       1164.25       2147.79       457.82 o                         
   6  44   1       1680.30       1777.37       445.16 o                         
   8  44   1        326.84        931.43       497.60 o                         
  10  44   1       2296.70       3130.24       651.70 o                         
  12  44   1       1138.41       1303.99       578.07 o                         
  14  44   1        591.96       1413.46       576.63 o                         
  16  44   1        645.97        251.29       532.35 o                         
  18  44   1        306.25        501.09       509.59 o                         
 -17  45   1         78.87        -81.60       357.07 o                         
 -15  45   1        660.53        427.81       439.95 o                         
 -13  45   1        878.16        432.58       517.63 o                         
 -11  45   1        977.70       1018.12       548.37 o                         
  -9  45   1       2256.61       2434.86       884.99 o                         
  -7  45   1        841.03       1529.52       567.11 o                         
  -5  45   1        233.88       1321.45       524.42 o                         
  -3  45   1       1562.74       2704.82       541.56 o                         
  -1  45   1       1582.85       2212.52       406.62 o                         
   1  45   1       1711.14       1855.81       513.50 o                         
   3  45   1       1230.09       2123.91       526.68 o                         
   5  45   1        159.03        991.23       536.30 o                         
   7  45   1        854.02       1913.37       558.30 o                         
   9  45   1       2533.16       4478.03       843.02 o                         
  11  45   1        857.83       2157.13       619.02 o                         
  13  45   1        816.58        943.90       563.15 o                         
  15  45   1        703.98        673.17       758.21 o                         
  17  45   1        125.74        303.72       557.67 o                         
 -16  46   1        551.78        809.99       428.75 o                         
 -14  46   1        112.44        923.53       572.96 o                         
 -12  46   1       1929.86       3776.90       696.27 o                         
 -10  46   1        129.03        265.43       539.51 o                         
  -8  46   1        905.34       1280.54       567.02 o                         
  -6  46   1        613.59         97.40       516.45 o                         
  -4  46   1        471.18        404.79       584.96 o                         
  -2  46   1       2717.27       3476.21       452.77 o                         
   0  46   1        157.15        257.44       340.80 o                         
   2  46   1       2556.33       3488.86       588.72 o                         
   4  46   1        661.78        623.42       596.89 o                         
   6  46   1        628.82       1098.80       640.78 o                         
   8  46   1       1133.45       1902.37       556.57 o                         
  10  46   1        133.32        469.17       532.35 o                         
  12  46   1       1882.96       2038.79       853.30 o                         
  14  46   1        165.82        532.95       547.42 o                         
  16  46   1        505.08       1206.54       597.66 o                         
 -15  47   1        964.92        883.56       520.81 o                         
 -13  47   1        117.15       -255.81       497.96 o                         
 -11  47   1        973.00       1170.72       599.30 o                         
  -9  47   1        829.72        862.33       567.63 o                         
  -7  47   1        651.76        704.80       554.86 o                         
  -5  47   1        476.13       -371.80       473.62 o                         
  -3  47   1        143.47         41.55       487.20 o                         
  -1  47   1       1105.17       1511.50       398.13 o                         
   1  47   1        945.21       1009.94       508.59 o                         
   3  47   1        109.01        339.89       586.47 o                         
   5  47   1        544.51       1309.16       660.88 o                         
   7  47   1        612.98       1489.24       755.62 o                         
   9  47   1        799.00        789.60       556.41 o                         
  11  47   1       1143.16       1598.96       605.72 o                         
  13  47   1        103.91       -109.77       526.15 o                         
  15  47   1       1024.73       2591.80       688.67 o                         
 -14  48   1        532.95       1040.69       527.72 o                         
 -12  48   1        322.29       1031.76       590.72 o                         
 -10  48   1       3585.73       4215.58       710.09 o                         
  -8  48   1        185.77        864.36       667.21 o                         
  -6  48   1         41.04        409.01       537.39 o                         
  -4  48   1        726.18        847.42       557.35 o                         
  -2  48   1        168.65        573.35       431.02 o                         
   0  48   1       1378.41       1399.23       547.16 o                         
   2  48   1        137.31       -667.93       667.93 o                         
   4  48   1        696.77        647.24       613.02 o                         
   6  48   1         25.73         79.85       607.97 o                         
   8  48   1        193.87        461.64       633.29 o                         
  10  48   1       3490.31       5346.26       929.58 o                         
  12  48   1        349.90       -254.92       547.15 o                         
  14  48   1        421.50        494.14       575.82 o                         
 -13  49   1        904.41       1546.46       594.39 o                         
 -11  49   1       1437.91        903.27       595.07 o                         
  -9  49   1        438.97       1784.99       826.64 o                         
  -7  49   1         86.65        845.35       566.63 o                         
  -5  49   1       2098.39       1936.16       630.62 o                         
  -3  49   1        248.76        351.93      1038.50 o                         
  -1  49   1         39.97       1920.88      1552.29 o                         
   1  49   1         18.04        865.12       598.26 o                         
   3  49   1        275.65        233.26       568.56 o                         
   5  49   1       2290.83       2463.45       748.62 o                         
   7  49   1        100.53       -308.34       631.61 o                         
   9  49   1        583.31       1309.45       725.64 o                         
  11  49   1       1301.35       2015.37       824.74 o                         
  13  49   1        976.43       1158.16       623.61 o                         
 -12  50   1       1564.27       1640.53      1218.68 o                         
 -10  50   1        187.95        350.11       587.62 o                         
  -8  50   1        973.07       1414.94       620.39 o                         
  -6  50   1        130.23       -126.11       534.24 o                         
  -4  50   1        300.85        293.45       508.68 o                         
  -2  50   1        322.07        348.25       644.74 o                         
   0  50   1       1182.19       2538.37       713.04 o                         
   2  50   1        250.08         49.34       583.63 o                         
   4  50   1        460.34        724.82       650.16 o                         
   6  50   1        136.78       -152.33       937.44 o                         
   8  50   1        854.52        100.78       637.89 o                         
  10  50   1        209.36       -318.75       615.96 o                         
  12  50   1       1396.53       1410.07      1121.03 o                         
  -9  51   1        410.03        590.02       604.78 o                         
  -7  51   1        392.07       1780.02       645.67 o                         
  -5  51   1        460.72        791.43       592.31 o                         
  -3  51   1       2137.74       2046.31       734.05 o                         
  -1  51   1        890.20       1796.77      1074.15 o                         
   1  51   1       1056.77       2398.76       726.36 o                         
   3  51   1       2339.77       3552.78       817.88 o                         
   5  51   1        344.24        -53.97       624.07 o                         
   7  51   1        430.30        279.18       660.39 o                         
   9  51   1        319.28       1513.51       758.56 o                         
  -6  52   1       1186.17       1752.94       752.42 o                         
  -4  52   1       1181.14       1535.84       948.97 o                         
   0  52   1        133.11        535.12      1046.81 o                         
   2  52   1        766.05       1716.48       702.89 o                         
   4  52   1       1265.29        656.30       672.63 o                         
   6  52   1       1034.09        729.55       711.26 o                         
  -3  53   1        959.94       -253.89      1054.62 o                         
   1  53   1        781.79       -718.71       945.26 o                         
   3  53   1        824.47        765.58      1078.06 o                         
   0   0   2       6072.20       7735.51       490.20 o                         
   2   0   2        440.35         47.24       127.98 o                         
   4   0   2      16203.23      17517.53       434.25 o                         
   6   0   2      41142.82      40032.30       915.20 o                         
   8   0   2      16120.85      15306.79       492.80 o                         
  10   0   2      45433.13      43119.36      1155.18 o                         
  12   0   2       4506.31       5094.32       318.58 o                         
  14   0   2       1119.15        948.64       229.31 o                         
  16   0   2       5382.72       5686.96       397.98 o                         
  18   0   2       4060.77       3968.25       368.18 o                         
  20   0   2       6619.78       6463.53       480.37 o                         
  22   0   2      14750.99      14951.05       701.38 o                         
  24   0   2        715.84        638.09       305.74 o                         
  26   0   2        762.65        938.14       364.20 o                         
  28   0   2          7.90        314.39       403.00 o                         
  30   0   2       1426.61       2550.65       546.68 o                         
  32   0   2       1425.47       1700.51       665.48 o                         
  34   0   2         38.05         13.08       480.60 o                         
 -33   1   2        607.85       1861.00       681.19 o                         
 -31   1   2        545.00        935.94       618.60 o                         
 -29   1   2       1652.71       2027.69       518.42 o                         
 -27   1   2        703.00         15.23       409.59 o                         
 -25   1   2       1539.18       1614.41       446.83 o                         
 -23   1   2       2439.45       2826.27       384.89 o                         
 -21   1   2       7326.45       7086.41       506.35 o                         
 -19   1   2       2789.25       3418.00       356.44 o                         
 -17   1   2      10777.42      11166.07       858.02 o                         
 -15   1   2      41196.98      39094.46      1150.46 o                         
 -13   1   2      16372.63      16574.45       564.90 o                         
 -11   1   2      11824.33      12909.52       472.61 o                         
  -9   1   2        750.58        849.73       156.45 o                         
  -7   1   2      19120.68      17908.77       540.28 o                         
  -5   1   2     167088.52     158634.86      3028.72 o                         
  -3   1   2      49789.79      61832.83      1517.61 o                         
  -1   1   2      16194.49      15549.07       479.78 o                         
   1   1   2      15486.82      14480.90       424.42 o                         
   3   1   2      49550.79      62164.09      1516.53 o                         
   5   1   2     162275.05     151787.39      3694.32 o                         
   7   1   2      19600.38      18192.99       545.03 o                         
   9   1   2       1078.23       1458.60       176.24 o                         
  11   1   2      10176.40      12064.65       465.93 o                         
  13   1   2      14637.58      14049.60       544.74 o                         
  15   1   2      42611.47      41755.71      1166.01 o                         
  17   1   2      10303.55       9566.96       508.37 o                         
  19   1   2       2994.05       3456.11       366.09 o                         
  21   1   2       7414.72       8322.40       537.82 o                         
  23   1   2       2265.51       2973.49       732.86 o                         
  25   1   2       1373.52       1510.40       353.16 o                         
  27   1   2        740.89       1874.30       481.29 o                         
  29   1   2       1616.22       2050.78       529.02 o                         
  31   1   2        783.64       1495.06       686.77 o                         
  33   1   2        534.16        183.35       578.87 o                         
 -34   2   2        879.08       1100.31       515.33 o                         
 -32   2   2        708.14        597.39       701.13 o                         
 -30   2   2       1510.83       1647.15       552.49 o                         
 -28   2   2       1031.55       1730.49       498.97 o                         
 -26   2   2       1590.24       1784.80       717.96 o                         
 -24   2   2        157.44        242.16       273.38 o                         
 -22   2   2       4839.45       5382.65       584.02 o                         
 -20   2   2      19400.21      20660.51       763.83 o                         
 -18   2   2       5487.52       6046.52       429.12 o                         
 -16   2   2       6883.80       6629.48       416.21 o                         
 -14   2   2       1846.69       1722.39       252.10 o                         
 -12   2   2        313.31        599.78       171.20 o                         
 -10   2   2       4396.31       3874.25       358.00 o                         
  -8   2   2      81843.05      80000.77      1975.18 o                         
  -6   2   2       8239.10       7484.70       235.48 o                         
  -4   2   2       5566.11       6167.66       201.70 o                         
  -2   2   2       4463.05       4936.14       211.60 o                         
   0   2   2       4496.96       2699.45       162.37 o                         
   2   2   2       5077.92       5190.60       208.63 o                         
   4   2   2       6123.63       6142.40       273.57 o                         
   6   2   2       8837.54       7748.59       266.90 o                         
   8   2   2      82290.58      78997.95      1972.29 o                         
  10   2   2       4644.48       4473.84       395.21 o                         
  12   2   2        100.60        410.13       174.69 o                         
  14   2   2       1415.19       1526.51       262.28 o                         
  16   2   2       6599.74       5536.64       402.97 o                         
  18   2   2       5376.90       5296.43       416.06 o                         
  20   2   2      19699.99      18974.10       762.95 o                         
  22   2   2       4519.97       5569.81       542.25 o                         
  24   2   2        136.86        302.33       292.95 o                         
  26   2   2       1419.88       1718.25       375.90 o                         
  28   2   2       1027.94       1494.04       486.09 o                         
  30   2   2       1428.43        797.40       635.12 o                         
  32   2   2        757.60        961.04       831.79 o                         
  34   2   2       1013.33        450.98       616.31 o                         
 -33   3   2        103.94        239.92       434.30 o                         
 -31   3   2        273.78        931.37       434.70 o                         
 -29   3   2       1921.60       2061.34       517.28 o                         
 -27   3   2        345.46        345.25       404.57 o                         
 -25   3   2        308.70        682.95       400.04 o                         
 -23   3   2        517.77        358.42       432.42 o                         
 -21   3   2       1006.24       1159.71       291.72 o                         
 -19   3   2       5227.47       4693.62       463.14 o                         
 -17   3   2      12417.85      13733.70       573.81 o                         
 -15   3   2      13817.28      14455.25       552.15 o                         
 -13   3   2      36456.12      34543.73       990.50 o                         
 -11   3   2       6039.32       6354.62       341.85 o                         
  -9   3   2      11013.64      13295.39       446.78 o                         
  -7   3   2      18985.70      19632.14       499.30 o                         
  -5   3   2      71857.28      73011.62      1432.72 o                         
  -3   3   2       5064.74       5910.71       194.17 o                         
  -1   3   2      47479.48      46403.62      1144.68 o                         
   1   3   2      46405.19      45931.63      1143.41 o                         
   3   3   2       4228.13       5135.89       288.04 o                         
   5   3   2      71613.30      68535.75      2016.12 o                         
   7   3   2      17486.11      17911.86       559.40 o                         
   9   3   2       9335.84      11789.75       439.84 o                         
  11   3   2       6992.72       7759.37       370.01 o                         
  13   3   2      35758.34      33660.36       985.24 o                         
  15   3   2      12797.49      12984.53       546.77 o                         
  17   3   2      12304.47      12836.58       582.88 o                         
  19   3   2       5260.02       5135.43       423.18 o                         
  21   3   2        888.50       1423.76       306.73 o                         
  23   3   2        768.28        859.32       319.27 o                         
  25   3   2        183.57        640.06       337.22 o                         
  27   3   2        363.42        187.06       316.98 o                         
  29   3   2       1902.32       2079.84       698.20 o                         
  31   3   2        209.55        196.21       577.29 o                         
  33   3   2         88.28        138.31       578.07 o                         
 -34   4   2       1326.88       1267.99       572.04 o                         
 -32   4   2       1833.50       1756.44       790.96 o                         
 -30   4   2       1634.53       2074.24       518.80 o                         
 -28   4   2       1698.79       1530.41       493.79 o                         
 -26   4   2       3988.32       3538.02       581.00 o                         
 -24   4   2       7101.02       6903.14       704.95 o                         
 -22   4   2      10084.95       9993.77       645.42 o                         
 -20   4   2       5906.74       6804.96       591.30 o                         
 -18   4   2       5629.98       5809.44       422.30 o                         
 -16   4   2      17445.32      16272.23       621.60 o                         
 -14   4   2      10387.56       9441.51       949.86 o                         
 -12   4   2       4985.02       5222.00       311.66 o                         
 -10   4   2      15286.84      13944.68       485.41 o                         
  -8   4   2      29490.34      30336.86       856.30 o                         
  -6   4   2       4150.05       3604.92       174.18 o                         
  -4   4   2       7057.33       7004.72       217.62 o                         
  -2   4   2      12964.84      13392.46       364.82 o                         
   0   4   2        684.54       2621.19       372.04 o                         
   2   4   2      13620.81      13951.20       456.21 o                         
   4   4   2       6719.64       6423.58       356.45 o                         
   6   4   2       4974.29       4684.90       329.13 o                         
   8   4   2      32627.31      32113.99       858.37 o                         
  10   4   2      16031.68      13833.21       490.23 o                         
  12   4   2       4136.76       4640.78       322.96 o                         
  14   4   2      10201.86      10228.49       566.48 o                         
  16   4   2      18063.82      17003.70       882.56 o                         
  18   4   2       6316.56       7061.56       667.46 o                         
  20   4   2       6030.76       6257.15       535.54 o                         
  22   4   2       9796.99       9754.61       601.47 o                         
  24   4   2       6690.66       7301.19       563.37 o                         
  26   4   2       3615.01       4544.21       480.95 o                         
  28   4   2       1646.68       2792.46       435.86 o                         
  30   4   2       1567.61       3100.28       783.16 o                         
  32   4   2       2138.90       1907.86       741.21 o                         
  34   4   2       1416.79       1806.62       748.78 o                         
 -33   5   2        210.11         96.17       413.96 o                         
 -31   5   2       1507.00       1833.71       495.41 o                         
 -29   5   2        114.23        -43.05       372.85 o                         
 -27   5   2       4860.57       5289.14       668.86 o                         
 -25   5   2       1605.07       2160.48       515.86 o                         
 -23   5   2       1714.10       1984.72       464.77 o                         
 -21   5   2       5003.65       5105.72       446.46 o                         
 -19   5   2       1840.14       1406.71       266.70 o                         
 -17   5   2        845.65       1162.34       222.27 o                         
 -15   5   2       9561.34      10269.35       427.15 o                         
 -13   5   2        836.63        790.98       171.70 o                         
 -11   5   2       9042.14       9262.16       529.84 o                         
  -9   5   2       1553.21       1381.10       200.09 o                         
  -7   5   2      23343.85      25486.23       567.76 o                         
  -5   5   2       4035.56       3594.94       185.75 o                         
  -3   5   2     108585.27     110515.88      2153.52 o                         
  -1   5   2       4299.82       5919.70       259.14 o                         
   1   5   2       4748.81       5850.13       252.71 o                         
   3   5   2     107500.31     108388.95      3031.38 o                         
   5   5   2       5098.96       4697.78       288.34 o                         
   7   5   2      21450.39      23078.66       793.15 o                         
   9   5   2       1493.84       1312.85       210.86 o                         
  11   5   2       8984.37       8477.93       387.76 o                         
  13   5   2        585.18        711.34       235.78 o                         
  15   5   2       8508.63       9158.72       556.26 o                         
  17   5   2        883.71       1063.39       303.10 o                         
  19   5   2       1955.35       1961.14       350.79 o                         
  21   5   2       3743.87       3733.16       409.61 o                         
  23   5   2       1671.01       2344.00       375.72 o                         
  25   5   2       1938.85       2645.87       438.57 o                         
  27   5   2       5087.72       6203.49       692.21 o                         
  29   5   2        174.14         47.14       465.73 o                         
  31   5   2       1530.64       1285.52       708.57 o                         
  33   5   2        204.53        357.78       600.34 o                         
 -34   6   2        549.89        632.41       995.84 o                         
 -32   6   2       1311.30       1202.65       612.97 o                         
 -30   6   2       1350.73       1492.08       484.25 o                         
 -28   6   2       5072.24       5170.92       746.50 o                         
 -26   6   2       5494.30       5808.85       767.97 o                         
 -24   6   2       3046.61       2905.89       531.55 o                         
 -22   6   2       3008.41       3630.41       452.58 o                         
 -20   6   2      16287.41      14326.58       677.53 o                         
 -18   6   2       7236.42       7652.70       416.00 o                         
 -16   6   2      14347.06      14893.82       523.18 o                         
 -14   6   2      39435.75      37325.20       966.77 o                         
 -12   6   2      10804.92      11121.51       393.42 o                         
 -10   6   2      25928.24      25259.72       745.59 o                         
  -8   6   2       2224.69       3122.97       182.25 o                         
  -6   6   2      31665.15      30408.06       655.83 o                         
  -4   6   2      24082.38      24654.50       549.67 o                         
  -2   6   2      55288.05      51791.75      1057.18 o                         
   0   6   2        171.10        137.54        98.25 o                         
   2   6   2      57513.54      53401.17      1488.28 o                         
   4   6   2      24636.15      24607.43       758.49 o                         
   6   6   2      30049.12      28108.05       911.12 o                         
   8   6   2       1462.28       2709.61       408.50 o                         
  10   6   2      26083.44      25443.72      1283.84 o                         
  12   6   2       9251.30      10266.33       532.90 o                         
  14   6   2      40050.54      37296.98      1573.67 o                         
  16   6   2      15116.20      14366.82       691.26 o                         
  18   6   2       7538.08       7763.38       576.87 o                         
  20   6   2      17087.81      16570.47      1186.91 o                         
  22   6   2       3233.37       3018.85       438.03 o                         
  24   6   2       2683.47       3096.74       492.13 o                         
  26   6   2       5165.63       6116.96       539.93 o                         
  28   6   2       5414.90       6464.25       692.60 o                         
  30   6   2       1419.08       1606.87       685.00 o                         
  32   6   2       1374.20       2669.91       787.94 o                         
  34   6   2        588.54        790.78       713.22 o                         
 -33   7   2         98.08        254.98       319.11 o                         
 -31   7   2         74.73        -63.67       349.91 o                         
 -29   7   2       1227.47       1027.31       412.02 o                         
 -27   7   2        376.92        810.05       416.30 o                         
 -25   7   2        768.72        564.32       532.28 o                         
 -23   7   2       1707.44       1536.43       502.91 o                         
 -21   7   2        535.45        525.46       239.72 o                         
 -19   7   2       9544.05       8513.81       558.61 o                         
 -17   7   2       2585.29       3093.74       273.31 o                         
 -15   7   2        343.17        502.01       166.24 o                         
 -13   7   2       4292.64       4361.27       299.46 o                         
 -11   7   2      15172.29      14488.77       461.75 o                         
  -9   7   2      12591.70      12829.95       390.15 o                         
  -7   7   2      27473.88      29450.97       679.75 o                         
  -5   7   2      23909.05      26741.53       606.43 o                         
  -3   7   2      15289.96      15517.37       429.73 o                         
  -1   7   2      57234.19      55528.40      1209.13 o                         
   1   7   2      54348.62      53677.99      1348.38 o                         
   3   7   2      15481.97      16296.43       817.03 o                         
   5   7   2      25362.43      28170.31       843.46 o                         
   7   7   2      30192.21      33180.22       972.68 o                         
   9   7   2      12817.79      11811.58       681.13 o                         
  11   7   2      16394.52      16278.74       640.31 o                         
  13   7   2       3474.34       3841.06       374.56 o                         
  15   7   2        388.45        324.94       239.31 o                         
  17   7   2       1970.66       2243.69       395.25 o                         
  19   7   2       8771.29       7231.60       571.33 o                         
  21   7   2        361.98        243.92       302.28 o                         
  23   7   2       2060.62       2550.83       440.91 o                         
  25   7   2        651.22        864.95       337.00 o                         
  27   7   2        358.63        533.97       420.89 o                         
  29   7   2       1508.71       1797.52       496.42 o                         
  31   7   2         94.34        355.41       612.74 o                         
  33   7   2        122.86       -267.46       855.42 o                         
 -34   8   2        809.47        230.45       925.73 o                         
 -32   8   2       1552.40       1201.24       619.94 o                         
 -30   8   2       1266.66       1080.15       429.55 o                         
 -28   8   2        778.34        945.22       443.50 o                         
 -26   8   2       4698.34       4852.65       894.37 o                         
 -24   8   2       3726.77       4203.43       590.44 o                         
 -22   8   2       3563.41       4523.91       630.88 o                         
 -20   8   2       4628.47       5279.57       425.42 o                         
 -18   8   2       3535.94       3668.54       290.00 o                         
 -16   8   2      28660.80      25374.73       734.93 o                         
 -14   8   2      12002.52      12374.98       488.45 o                         
 -12   8   2      35456.47      32956.28       844.78 o                         
 -10   8   2      16319.03      13689.19       467.06 o                         
  -8   8   2      36591.52      32456.89       722.18 o                         
  -6   8   2       6014.95       7069.39       236.42 o                         
  -4   8   2      10209.85      10045.46       284.31 o                         
  -2   8   2      15993.16      17594.56       446.37 o                         
   0   8   2      31573.24      29541.12       779.91 o                         
   2   8   2      12925.24      14520.65       558.37 o                         
   4   8   2      10824.87      10337.27       405.61 o                         
   6   8   2       5107.02       5809.68       362.16 o                         
   8   8   2      35547.46      31008.14      1294.65 o                         
  10   8   2      15765.38      13968.75       747.86 o                         
  12   8   2      36787.97      33209.20      1225.18 o                         
  14   8   2      11216.24      11312.36       893.46 o                         
  16   8   2      28289.04      25017.54       963.27 o                         
  18   8   2       3567.16       3260.70       414.51 o                         
  20   8   2       5016.36       5724.23       538.78 o                         
  22   8   2       3574.31       4524.62       523.12 o                         
  24   8   2       3805.16       3918.18       513.49 o                         
  26   8   2       4898.63       6091.81       591.67 o                         
  28   8   2       1084.64       1968.54       570.64 o                         
  30   8   2       1317.31       1504.12       504.14 o                         
  32   8   2       1776.77       3042.20       795.65 o                         
  34   8   2        866.31       2059.72       768.13 o                         
 -33   9   2         68.64         72.45       374.98 o                         
 -31   9   2        173.46        323.05       336.94 o                         
 -29   9   2          4.47       -323.26       331.45 o                         
 -27   9   2       1791.30        837.83       415.96 o                         
 -25   9   2       2823.29       2206.08       728.05 o                         
 -23   9   2         22.29        -64.49       323.30 o                         
 -21   9   2       5159.20       5443.25       518.35 o                         
 -19   9   2       1240.96       1082.00       202.65 o                         
 -17   9   2       3482.21       3896.26       276.63 o                         
 -15   9   2        335.09        425.61       152.74 o                         
 -13   9   2       4964.51       5131.66       255.13 o                         
 -11   9   2       3870.09       3735.65       467.38 o                         
  -9   9   2      44807.41      43631.34       972.58 o                         
  -7   9   2      18713.74      20540.48       574.20 o                         
  -5   9   2      71346.02      65906.27      1508.78 o                         
  -3   9   2       3720.76       3960.53       189.82 o                         
  -1   9   2       8445.73       7469.17       272.17 o                         
   1   9   2      10669.82       9735.82       377.98 o                         
   3   9   2       2426.10       2372.25       218.78 o                         
   5   9   2      74130.51      68408.80      1921.54 o                         
   7   9   2      20867.92      21433.39       698.71 o                         
   9   9   2      46158.89      46459.13      1725.29 o                         
  11   9   2       3846.92       4312.76       362.60 o                         
  13   9   2       4335.08       4184.09       402.03 o                         
  15   9   2        638.71        571.81       253.45 o                         
  17   9   2       3634.67       3848.06       408.66 o                         
  19   9   2       1202.67        930.32       304.98 o                         
  21   9   2       5088.93       5659.00       920.47 o                         
  23   9   2         65.11       -253.98       311.51 o                         
  25   9   2       2816.76       3548.11       437.33 o                         
  27   9   2       1860.94       2522.45       628.82 o                         
  29   9   2          9.32       -184.65       401.53 o                         
  31   9   2        288.26        942.20       565.46 o                         
  33   9   2         88.10        155.09       398.00 o                         
 -34  10   2        478.78        109.87       318.63 o                         
 -32  10   2        124.29       -238.93       254.08 o                         
 -30  10   2        591.24        663.07       376.05 o                         
 -28  10   2       2619.76       1622.17       436.63 o                         
 -26  10   2       1414.95       1285.64       522.97 o                         
 -24  10   2         65.31         -5.58       318.42 o                         
 -22  10   2       1253.86       1172.88       375.76 o                         
 -20  10   2        871.51        700.46       329.62 o                         
 -18  10   2       5595.72       5323.90       313.71 o                         
 -16  10   2      10082.73       9669.80       759.36 o                         
 -14  10   2      11393.06       9820.14       533.22 o                         
 -12  10   2      16318.55      18052.47       659.18 o                         
 -10  10   2       9220.02       9688.30       382.88 o                         
  -8  10   2       8426.00       7620.07       292.76 o                         
  -6  10   2      12144.57      12836.61       402.51 o                         
  -4  10   2       1323.69       1166.51       193.66 o                         
  -2  10   2      19115.73      19828.50       532.71 o                         
   0  10   2      41943.40      37998.41      1149.78 o                         
   2  10   2      20801.88      21564.23       752.66 o                         
   4  10   2       1354.71       1338.37       191.82 o                         
   6  10   2      11191.28      11549.61       546.70 o                         
   8  10   2       8156.42       7942.87       594.12 o                         
  10  10   2       9372.62       9524.68       639.33 o                         
  12  10   2      15776.47      18347.60       770.71 o                         
  14  10   2      11166.52      10471.78       589.48 o                         
  16  10   2       9470.00       8980.47       571.00 o                         
  18  10   2       5141.58       5119.23       478.10 o                         
  20  10   2       1169.40       1062.57       336.76 o                         
  22  10   2       1697.30       1758.11       401.48 o                         
  24  10   2        199.02        430.51       356.14 o                         
  26  10   2       1533.05       2945.41       541.63 o                         
  28  10   2       2680.28       2660.97       555.87 o                         
  30  10   2        733.41        870.51       481.80 o                         
  32  10   2        129.33        437.56       479.64 o                         
  34  10   2        453.47        354.69       482.25 o                         
 -33  11   2        754.10        481.10       498.02 o                         
 -31  11   2        264.45         66.93       335.79 o                         
 -29  11   2        127.11         -7.49       342.12 o                         
 -27  11   2         12.85         -7.24       353.61 o                         
 -25  11   2        520.27        364.63       449.55 o                         
 -23  11   2       8235.08       8532.07       663.77 o                         
 -21  11   2       1800.32       1542.15       371.95 o                         
 -19  11   2       2954.70       3503.31       428.45 o                         
 -17  11   2       3998.77       3825.13       414.58 o                         
 -15  11   2       7960.15       6676.79       507.91 o                         
 -13  11   2       5015.06       6137.76       595.81 o                         
 -11  11   2      27722.73      25861.62       749.22 o                         
  -9  11   2      27436.98      28156.32       681.75 o                         
  -7  11   2     135890.91     130656.65      2595.87 o                         
  -5  11   2      48267.36      39153.00      1097.31 o                         
  -3  11   2      28812.36      27112.33       600.86 o                         
  -1  11   2      34790.23      31921.05       752.34 o                         
   1  11   2      32483.22      30675.40       984.97 o                         
   3  11   2      24868.66      24253.44       837.82 o                         
   5  11   2      48445.92      38989.22      1182.62 o                         
   7  11   2     130101.88     130271.07      4524.88 o                         
   9  11   2      28611.06      30060.94      2202.80 o                         
  11  11   2      29808.76      29591.69      1219.13 o                         
  13  11   2       5280.36       5891.49       443.54 o                         
  15  11   2       7830.36       7278.96       579.47 o                         
  17  11   2       4798.49       5600.16       474.57 o                         
  19  11   2       2476.68       3596.13       432.81 o                         
  21  11   2       1182.80       1254.39       566.07 o                         
  23  11   2       8974.17       9448.67       695.46 o                         
  25  11   2        552.85        607.17       521.55 o                         
  27  11   2         16.11        470.63       415.31 o                         
  29  11   2        224.20        -85.28       420.99 o                         
  31  11   2        209.70        609.24       296.55 o                         
  33  11   2        706.90        781.39       520.13 o                         
 -32  12   2        561.67        744.28      1210.67 o                         
 -30  12   2       1819.90       2503.36       968.69 o                         
 -28  12   2        764.91        688.21       357.57 o                         
 -26  12   2       1716.95       1199.19       428.38 o                         
 -24  12   2       1640.29       1249.31       375.52 o                         
 -22  12   2       3629.39       2754.88       444.53 o                         
 -20  12   2        194.07        234.81       317.42 o                         
 -18  12   2       1593.63       1480.79       349.12 o                         
 -16  12   2       4768.12       5050.85       440.67 o                         
 -14  12   2      20334.56      19946.31       836.04 o                         
 -12  12   2       2361.74       3746.24       673.38 o                         
 -10  12   2       7316.20       6427.34       300.91 o                         
  -8  12   2       7001.52       5965.84       267.30 o                         
  -6  12   2       8888.02       7281.43       420.15 o                         
  -4  12   2      10788.29      11676.99       340.93 o                         
  -2  12   2       7867.86       6939.09       292.90 o                         
   0  12   2       1146.33        955.11       127.80 o                         
   2  12   2       9480.52       8110.89       368.33 o                         
   4  12   2      10998.07      11951.95       476.11 o                         
   6  12   2       8268.13       7423.73       594.94 o                         
   8  12   2       6917.12       6068.29       534.39 o                         
  10  12   2       8641.80       9649.42       679.31 o                         
  12  12   2       3202.51       4971.18       529.10 o                         
  14  12   2      20032.76      19498.79       802.55 o                         
  16  12   2       4222.53       4783.66       446.40 o                         
  18  12   2       1552.07       1828.68       348.18 o                         
  20  12   2        270.76          2.09       276.19 o                         
  22  12   2       3813.03       3506.41       582.04 o                         
  24  12   2       1673.29       1243.89       974.36 o                         
  26  12   2       1837.82       2342.18       997.79 o                         
  28  12   2        632.31        890.96       485.07 o                         
  30  12   2       1877.91       2701.90       571.80 o                         
  32  12   2        437.65        368.95       242.80 o                         
 -33  13   2         56.30        416.66       822.22 o                         
 -31  13   2        126.66       -196.59       267.34 o                         
 -29  13   2        971.71        752.88       578.09 o                         
 -27  13   2          6.94       -274.91       341.84 o                         
 -25  13   2       1356.99       1585.40       399.20 o                         
 -23  13   2       3365.45       3874.92       495.26 o                         
 -21  13   2       5463.35       5564.11       558.20 o                         
 -19  13   2       4425.55       4350.24       453.31 o                         
 -17  13   2       5064.07       6329.29       521.44 o                         
 -15  13   2       3340.93       2883.25       347.01 o                         
 -13  13   2       3764.34       4460.34       449.84 o                         
 -11  13   2      20824.16      18995.01       535.85 o                         
  -9  13   2      30486.79      31249.88       732.64 o                         
  -7  13   2      93228.23      88687.60      1812.84 o                         
  -5  13   2      82009.88      81008.88      1678.82 o                         
  -3  13   2      33638.44      33101.66       796.59 o                         
  -1  13   2      13234.53      13108.15       369.69 o                         
   1  13   2      10945.69      11148.35       405.89 o                         
   3  13   2      32819.00      31217.06       874.67 o                         
   5  13   2      85362.62      84871.35      2362.07 o                         
   7  13   2      93709.91      89623.84      3178.75 o                         
   9  13   2      27457.61      29155.83      1295.36 o                         
  11  13   2      20270.54      18703.85       981.85 o                         
  13  13   2       3830.54       3534.82       372.39 o                         
  15  13   2       3224.21       3217.71       466.66 o                         
  17  13   2       5098.65       5350.11       471.18 o                         
  19  13   2       3847.65       3262.44       487.64 o                         
  21  13   2       6241.66       5950.60       542.48 o                         
  23  13   2       3655.42       4347.43       705.18 o                         
  25  13   2       1260.83       1799.31       947.01 o                         
  27  13   2          3.57         72.62       524.53 o                         
  29  13   2        966.60        786.28       303.44 o                         
  31  13   2         82.91        216.20       225.21 o                         
  33  13   2         37.75        260.97       451.14 o                         
 -32  14   2        748.92       2163.54       992.13 o                         
 -30  14   2       1242.08       1273.36       914.01 o                         
 -28  14   2       2381.02       1285.04       714.61 o                         
 -26  14   2        686.83        635.13       364.89 o                         
 -24  14   2        849.62        726.93       340.70 o                         
 -22  14   2       2640.74       1855.17       397.77 o                         
 -20  14   2       2650.03       3400.03       444.39 o                         
 -18  14   2       2285.75       1776.06       360.65 o                         
 -16  14   2      13978.46      13195.21       651.24 o                         
 -14  14   2       5425.50       6486.97       458.22 o                         
 -12  14   2       6851.85       6474.03       329.79 o                         
 -10  14   2       1508.87       1533.16       185.71 o                         
  -8  14   2      15948.34      15344.57       435.40 o                         
  -6  14   2      17901.72      17286.45       447.61 o                         
  -4  14   2       6196.56       5438.30       273.10 o                         
  -2  14   2       7352.88       7798.93       255.99 o                         
   0  14   2      34710.73      37551.94       897.29 o                         
   2  14   2       7321.46       7896.23       326.23 o                         
   4  14   2       6659.50       6370.82       485.87 o                         
   6  14   2      17380.40      16096.28       609.68 o                         
   8  14   2      16101.78      15059.50      1382.53 o                         
  10  14   2       1381.68        947.78       372.04 o                         
  12  14   2       7246.39       6638.82       855.22 o                         
  14  14   2       4744.54       4448.83       417.15 o                         
  16  14   2      13112.38      12458.78       660.85 o                         
  18  14   2       2569.92       2892.11       399.91 o                         
  20  14   2       2746.09       3998.53       527.34 o                         
  22  14   2       2606.81       2343.06       421.92 o                         
  24  14   2       1031.45        869.26       652.30 o                         
  26  14   2        666.18        956.02       591.06 o                         
  28  14   2       2827.86       3181.04       560.94 o                         
  30  14   2       1372.65       1379.71       416.52 o                         
  32  14   2        739.49       1185.78       633.49 o                         
 -33  15   2        678.52        892.72      1435.27 o                         
 -31  15   2        139.35        -68.29       263.66 o                         
 -29  15   2        153.24        -48.78       258.48 o                         
 -27  15   2       1145.40        999.93       572.56 o                         
 -25  15   2        363.64       1053.90       403.65 o                         
 -23  15   2       2819.60       2758.76       444.95 o                         
 -21  15   2       7388.79       8893.37      1434.72 o                         
 -19  15   2       1433.42       1038.36       336.42 o                         
 -17  15   2       1552.21       1769.03       335.81 o                         
 -15  15   2       7621.27       7684.01       674.85 o                         
 -13  15   2      14724.34      14699.80       553.69 o                         
 -11  15   2       4804.36       4005.19       261.10 o                         
  -9  15   2      13572.34      11675.11       381.88 o                         
  -7  15   2      34022.12      35163.77       862.18 o                         
  -5  15   2      34125.61      32558.83       812.47 o                         
  -3  15   2      12911.41      11588.21       323.19 o                         
  -1  15   2      24972.55      23460.68       565.18 o                         
   1  15   2      25796.84      24925.34       695.94 o                         
   3  15   2      11472.71      10074.91       400.30 o                         
   5  15   2      32657.25      31594.06       888.56 o                         
   7  15   2      34489.35      33709.01      1382.80 o                         
   9  15   2      13248.12      11094.59       711.20 o                         
  11  15   2       5134.81       3960.25       516.03 o                         
  13  15   2      14676.65      14327.25       885.05 o                         
  15  15   2       7968.35       9100.38       559.97 o                         
  17  15   2       1408.72       1424.43       330.67 o                         
  19  15   2       1824.62        949.59       321.44 o                         
  21  15   2       7961.64       9464.80       667.27 o                         
  23  15   2       2804.18       2530.01       627.98 o                         
  25  15   2        528.79        845.82       406.43 o                         
  27  15   2       1232.34        766.11       457.44 o                         
  29  15   2        199.84        -64.73       305.57 o                         
  31  15   2        180.63        573.32       476.18 o                         
  33  15   2        616.71        378.25       271.60 o                         
 -32  16   2        488.76        276.31       630.82 o                         
 -30  16   2       2109.93        804.02       599.57 o                         
 -28  16   2       2466.30       4495.43      1144.46 o                         
 -26  16   2       1587.76       1981.31       950.63 o                         
 -24  16   2       3344.83       2126.45       457.63 o                         
 -22  16   2       5020.84       4415.94       544.53 o                         
 -20  16   2       4596.57       5134.93       761.56 o                         
 -18  16   2       2872.64       3082.06       702.42 o                         
 -16  16   2       4009.66       3954.80       414.94 o                         
 -14  16   2      33405.16      32357.04      1026.75 o                         
 -12  16   2       3872.73       4973.62       394.97 o                         
 -10  16   2       3815.35       3684.62       247.88 o                         
  -8  16   2       5123.19       4954.19       399.76 o                         
  -6  16   2       3294.64       3587.40       291.18 o                         
  -4  16   2       5685.63       6449.04       308.52 o                         
  -2  16   2      22243.09      18930.57       484.32 o                         
   0  16   2       1719.04       2004.19       178.21 o                         
   2  16   2      23482.28      20258.76       601.44 o                         
   4  16   2       5607.01       5495.11       300.60 o                         
   6  16   2       3566.70       4160.83       263.16 o                         
   8  16   2       4660.64       3149.77       427.09 o                         
  10  16   2       3872.83       3977.95       523.01 o                         
  12  16   2       2819.95       3585.85      1103.45 o                         
  14  16   2      31202.63      30860.70      1131.51 o                         
  16  16   2       5012.79       5325.30       472.48 o                         
  18  16   2       4164.62       4808.55       687.88 o                         
  20  16   2       4725.32       5241.30       601.98 o                         
  22  16   2       4771.57       5738.18       783.13 o                         
  24  16   2       3383.13       3082.56      1159.68 o                         
  26  16   2       1689.38       1605.79       580.65 o                         
  28  16   2       2465.09       3215.33       783.16 o                         
  30  16   2       2384.01       1305.38       668.03 o                         
  32  16   2        649.22        533.65       284.07 o                         
 -31  17   2         75.33        240.72       386.70 o                         
 -29  17   2       3847.48       5690.67      1308.51 o                         
 -27  17   2        259.20        481.16       513.64 o                         
 -25  17   2        322.11        949.23       370.23 o                         
 -23  17   2       1146.99        492.99       363.30 o                         
 -21  17   2       2147.03       2671.83       467.55 o                         
 -19  17   2       1533.04       1964.01       520.16 o                         
 -17  17   2      11486.95      10828.05       715.28 o                         
 -15  17   2        324.96        727.85       289.36 o                         
 -13  17   2      17266.60      15756.97       538.06 o                         
 -11  17   2      24641.01      21495.12       629.74 o                         
  -9  17   2       1055.78        797.07       169.44 o                         
  -7  17   2        505.83        852.64       157.96 o                         
  -5  17   2      16327.91      17139.25       447.41 o                         
  -3  17   2       2759.94       3823.19       197.07 o                         
  -1  17   2       7361.84       7461.88       278.41 o                         
   1  17   2       5989.85       6033.74       295.54 o                         
   3  17   2       2356.22       2922.90       311.05 o                         
   5  17   2      16718.49      16660.03       552.37 o                         
   7  17   2       1265.19       1817.02       184.27 o                         
   9  17   2       1018.01       1264.08       316.06 o                         
  11  17   2      24355.64      20822.49       872.51 o                         
  13  17   2      17396.09      16222.67      1517.29 o                         
  15  17   2        213.49        261.14       281.59 o                         
  17  17   2      11811.81      12791.05       693.30 o                         
  19  17   2       1932.10       2347.36       404.13 o                         
  21  17   2       2199.92       2172.67       469.48 o                         
  23  17   2       1379.84        876.03       408.57 o                         
  25  17   2        462.28        718.35       382.16 o                         
  27  17   2        275.23         88.58       288.34 o                         
  29  17   2       3689.57       3608.77      1210.86 o                         
  31  17   2         65.98        180.15       378.28 o                         
 -32  18   2       1104.90        409.77       900.34 o                         
 -30  18   2       1370.38        506.81       529.26 o                         
 -28  18   2       3098.21       1171.47       663.83 o                         
 -26  18   2       3343.64       2669.36      1462.61 o                         
 -24  18   2       4155.39       4200.13       782.83 o                         
 -22  18   2       7023.15       6717.54      1062.34 o                         
 -20  18   2       5019.02       6011.03       738.17 o                         
 -18  18   2       2917.96       2437.69       502.76 o                         
 -16  18   2       5099.45       5607.41       468.92 o                         
 -14  18   2       1882.99       2220.94       470.14 o                         
 -12  18   2       8349.44       7129.69       517.70 o                         
 -10  18   2       9896.12       9489.62       691.56 o                         
  -8  18   2       8228.22       8182.61       350.28 o                         
  -6  18   2      19369.32      19354.96       501.33 o                         
  -4  18   2       3266.52       3315.34       191.91 o                         
  -2  18   2       4050.38       4012.93       215.24 o                         
   0  18   2        196.70        248.11       126.21 o                         
   2  18   2       3618.53       4133.88       282.92 o                         
   4  18   2       2846.37       2835.15       244.32 o                         
   6  18   2      19276.77      19429.57       619.10 o                         
   8  18   2       9624.26       9082.46       571.87 o                         
  10  18   2      10538.99      10799.12       643.87 o                         
  12  18   2       8887.30       7692.39       722.19 o                         
  14  18   2       1589.42       1842.44       528.08 o                         
  16  18   2       6052.26       6706.74       464.68 o                         
  18  18   2       2224.60       1342.63       317.71 o                         
  20  18   2       4239.68       4098.57       569.51 o                         
  22  18   2       6519.39       6817.78      1172.51 o                         
  24  18   2       4352.99       3335.24       543.16 o                         
  26  18   2       3527.84       2178.74       776.12 o                         
  28  18   2       3515.09       2506.21      1160.19 o                         
  30  18   2       1303.18        774.46       651.48 o                         
  32  18   2       1238.98        490.53       336.42 o                         
 -31  19   2        424.05         91.43       369.12 o                         
 -29  19   2         55.18       -163.58       249.98 o                         
 -27  19   2       4294.25       3944.68      1070.25 o                         
 -25  19   2        283.93         50.94       359.72 o                         
 -23  19   2        143.48        706.19       506.08 o                         
 -21  19   2       2150.43       1647.78       432.41 o                         
 -19  19   2       2013.57       5056.56      1891.54 o                         
 -17  19   2        116.70        817.65       297.51 o                         
 -15  19   2       7546.45       8286.66       562.09 o                         
 -13  19   2       2041.14       2326.91       252.16 o                         
 -11  19   2      19220.03      19593.55       598.28 o                         
  -9  19   2       5960.54       5900.60       310.76 o                         
  -7  19   2       5880.80       6555.59       526.27 o                         
  -5  19   2       2639.13       3065.84       294.92 o                         
  -3  19   2       1204.21       1453.39       157.63 o                         
  -1  19   2      11463.69      10673.49       401.16 o                         
   1  19   2      10901.79       9921.56       377.92 o                         
   3  19   2        739.59        710.56       296.45 o                         
   5  19   2       2863.15       3395.97       271.74 o                         
   7  19   2       5970.02       7483.30       895.84 o                         
   9  19   2       5208.79       5770.40       472.43 o                         
  11  19   2      19311.57      18892.33       838.62 o                         
  13  19   2       1914.79       1949.20       395.11 o                         
  15  19   2       8495.48       8315.57       818.00 o                         
  17  19   2        142.26        359.11       262.53 o                         
  19  19   2       2132.06       2409.75       390.98 o                         
  21  19   2       1838.07       2500.06       675.72 o                         
  23  19   2        140.82        259.18       370.72 o                         
  25  19   2        383.13         38.49       313.14 o                         
  27  19   2       4205.87       3365.75       985.21 o                         
  29  19   2         91.18         13.66       263.28 o                         
  31  19   2        459.42        815.19       779.06 o                         
 -32  20   2        378.50        148.40       277.05 o                         
 -30  20   2       1269.53       2440.87      1109.31 o                         
 -28  20   2        935.17        428.71       623.01 o                         
 -26  20   2       3044.96       4190.76      1206.96 o                         
 -24  20   2       6166.60       3598.48      1632.71 o                         
 -22  20   2       7783.78       6940.71       755.89 o                         
 -20  20   2       2275.98       1704.36       435.30 o                         
 -18  20   2       1659.60       1193.78       332.50 o                         
 -16  20   2      10596.94      11177.59      1018.65 o                         
 -14  20   2       3201.40       3513.70       301.42 o                         
 -12  20   2       5479.37       5270.92       339.90 o                         
 -10  20   2       1027.73       1257.05       364.71 o                         
  -8  20   2       3561.06       3026.31       237.50 o                         
  -6  20   2      10432.49       9596.69       338.58 o                         
  -4  20   2      27922.89      26422.31       642.50 o                         
  -2  20   2       6623.92       6556.88       281.73 o                         
   0  20   2      22095.59      23275.60       589.05 o                         
   2  20   2       6181.31       6236.38       368.60 o                         
   4  20   2      27658.49      25616.09       785.80 o                         
   6  20   2      10604.84       9215.78       407.90 o                         
   8  20   2       4135.04       3758.33       237.90 o                         
  10  20   2        688.52        841.89       307.91 o                         
  12  20   2       6491.43       7028.47       567.40 o                         
  14  20   2       3198.45       3224.58       444.72 o                         
  16  20   2       9565.93      10131.37       845.56 o                         
  18  20   2       1034.06        880.57       284.39 o                         
  20  20   2       2093.31       2240.42       477.67 o                         
  22  20   2       7765.00       6978.76      1441.44 o                         
  24  20   2       6078.70       4916.41       859.09 o                         
  26  20   2       3221.48       5116.77      1023.18 o                         
  28  20   2        776.97        534.32       508.93 o                         
  30  20   2       1371.66       2432.18       769.27 o                         
  32  20   2        321.86        464.76       581.75 o                         
 -31  21   2        371.67        324.12       347.07 o                         
 -29  21   2       2196.41       2944.74      1124.93 o                         
 -27  21   2        353.76        -51.06       245.72 o                         
 -25  21   2        376.57        262.00       379.35 o                         
 -23  21   2        144.14        316.60       386.40 o                         
 -21  21   2        576.65        397.70       347.95 o                         
 -19  21   2       1267.43       1439.11       360.92 o                         
 -17  21   2      11770.59      10358.49       702.12 o                         
 -15  21   2       2364.88       2472.49       349.66 o                         
 -13  21   2       6781.22       6718.05       495.19 o                         
 -11  21   2       6197.34       6215.55       575.48 o                         
  -9  21   2      22753.98      20486.76       617.39 o                         
  -7  21   2       7249.02       7445.62       333.63 o                         
  -5  21   2       7987.23       8564.05       338.56 o                         
  -3  21   2      23655.33      23577.53       589.41 o                         
  -1  21   2      27192.43      26590.80       639.46 o                         
   1  21   2      26070.29      24277.02       643.06 o                         
   3  21   2      21991.62      21910.80       714.06 o                         
   5  21   2       8117.22       8926.93       597.70 o                         
   7  21   2       6842.07       6715.68       357.13 o                         
   9  21   2      22752.63      20812.48       927.76 o                         
  11  21   2       6538.74       6070.18       531.97 o                         
  13  21   2       7371.03       7807.86       620.38 o                         
  15  21   2       2279.37       2302.22       429.93 o                         
  17  21   2      12853.82      13504.38       644.13 o                         
  19  21   2       1023.65       1238.83       431.24 o                         
  21  21   2        517.80        745.85       387.65 o                         
  23  21   2        123.23        297.51       360.66 o                         
  25  21   2        228.99        823.02       346.53 o                         
  27  21   2        306.87        268.67       278.76 o                         
  29  21   2       2064.28       2694.76       992.13 o                         
  31  21   2        277.93        287.54       261.41 o                         
 -30  22   2          1.52       -132.21       281.86 o                         
 -28  22   2        520.37        759.04       402.95 o                         
 -26  22   2        392.78        530.65       345.11 o                         
 -24  22   2       1719.51       1304.89       655.48 o                         
 -22  22   2       4700.64       3520.55       808.54 o                         
 -20  22   2      10427.75       9359.12      1075.49 o                         
 -18  22   2       1873.14       2201.86       376.34 o                         
 -16  22   2       3039.22       3349.53       396.09 o                         
 -14  22   2       4660.29       4959.04       349.95 o                         
 -12  22   2       1646.27       1737.67       232.76 o                         
 -10  22   2      13862.32      14267.30       502.18 o                         
  -8  22   2      12066.09      11577.99       439.55 o                         
  -6  22   2      19872.49      18909.86       520.27 o                         
  -4  22   2      15572.05      17161.90       483.47 o                         
  -2  22   2       5891.60       5773.02       285.88 o                         
   0  22   2      15173.34      15457.91       733.56 o                         
   2  22   2       5807.73       5600.69       318.31 o                         
   4  22   2      15783.40      17363.58       599.58 o                         
   6  22   2      19518.10      19070.89       710.88 o                         
   8  22   2      10454.80      10273.75       436.28 o                         
  10  22   2      13578.57      14051.52       709.81 o                         
  12  22   2       1075.59       1257.87       354.97 o                         
  14  22   2       4593.76       6245.53       941.79 o                         
  16  22   2       2599.13       2826.98       551.89 o                         
  18  22   2       1380.21       1524.02       446.12 o                         
  20  22   2      10382.26       9793.27      1875.68 o                         
  22  22   2       4132.64       3463.00       772.63 o                         
  24  22   2       1674.75       1863.92      1299.13 o                         
  26  22   2        491.94        468.76       496.24 o                         
  28  22   2        484.78        305.09       346.27 o                         
  30  22   2         23.38        -94.21       246.83 o                         
 -31  23   2        776.89        513.84       322.64 o                         
 -29  23   2        125.53        237.32       276.13 o                         
 -27  23   2        641.05        538.46       496.37 o                         
 -25  23   2        628.38       1054.57       557.84 o                         
 -23  23   2        437.39        639.22       385.03 o                         
 -21  23   2         70.83        434.22       452.47 o                         
 -19  23   2       1301.85       1246.10       443.12 o                         
 -17  23   2         21.82        257.14       279.34 o                         
 -15  23   2      12475.12      13241.76       558.77 o                         
 -13  23   2       9617.38       9597.75       559.80 o                         
 -11  23   2       7463.11       7358.73       381.75 o                         
  -9  23   2      14188.08      14622.77       502.87 o                         
  -7  23   2      14298.79      13581.96       492.87 o                         
  -5  23   2      23892.04      23291.43       607.20 o                         
  -3  23   2      21116.82      21318.68       557.47 o                         
  -1  23   2      62641.51      59580.48      1302.43 o                         
   1  23   2      63781.33      61170.28      1310.56 o                         
   3  23   2      20272.84      20085.80       615.02 o                         
   5  23   2      22267.13      23494.11       742.97 o                         
   7  23   2      14587.65      14613.41       534.54 o                         
   9  23   2      15145.68      14824.13      1148.53 o                         
  11  23   2       8210.06       8811.94       779.53 o                         
  13  23   2      10108.51      10437.42       933.86 o                         
  15  23   2      13746.13      15185.93       835.68 o                         
  17  23   2         29.95       -325.61       325.61 o                         
  19  23   2       1341.98       1994.44       445.87 o                         
  21  23   2         13.38        401.26       377.22 o                         
  23  23   2        486.11        532.82       368.01 o                         
  25  23   2        610.92        301.27       334.92 o                         
  27  23   2        496.19        176.42       271.28 o                         
  29  23   2         83.54         20.19       293.42 o                         
  31  23   2        720.04        284.72       440.89 o                         
 -30  24   2        154.38        144.72       260.36 o                         
 -28  24   2        170.13         87.95       322.70 o                         
 -26  24   2        134.85        424.18       304.80 o                         
 -24  24   2       1186.13       1157.33       645.85 o                         
 -22  24   2       3877.16       2676.39       556.26 o                         
 -20  24   2        392.23        189.09       357.61 o                         
 -18  24   2      10632.68       9335.01      1280.64 o                         
 -16  24   2       2792.12       2462.50       490.52 o                         
 -14  24   2        977.31        845.09       222.63 o                         
 -12  24   2        176.27         64.64       182.87 o                         
 -10  24   2       1235.62       1496.04       218.53 o                         
  -8  24   2       8703.16       7854.00       405.90 o                         
  -6  24   2      25730.66      24920.07       636.34 o                         
  -4  24   2       3119.03       3636.24       243.97 o                         
  -2  24   2      12044.03      10542.31       392.71 o                         
   0  24   2      24240.88      25681.87       663.48 o                         
   2  24   2      12421.70      11399.49       474.48 o                         
   4  24   2       2841.13       3127.83       291.80 o                         
   6  24   2      24527.63      23227.24       766.18 o                         
   8  24   2       7923.35       7729.57       389.38 o                         
  10  24   2        880.36        752.28       475.43 o                         
  12  24   2        172.30        254.56       317.77 o                         
  14  24   2       1020.21        962.81       386.86 o                         
  16  24   2       2901.81       2924.31       491.00 o                         
  18  24   2      10972.11      11971.18      1125.05 o                         
  20  24   2        165.10        503.53       399.49 o                         
  22  24   2       3728.83       2869.20       520.16 o                         
  24  24   2       1262.66       1086.60       445.43 o                         
  26  24   2        143.68        231.80       357.53 o                         
  28  24   2        177.04         82.16       325.02 o                         
  30  24   2        120.19         25.68       334.73 o                         
 -29  25   2       1200.60       2279.58       752.45 o                         
 -27  25   2        690.02       1759.25       726.00 o                         
 -25  25   2        178.92        641.32       455.55 o                         
 -23  25   2        198.82        185.26       334.10 o                         
 -21  25   2        890.23       1010.57       408.04 o                         
 -19  25   2       1262.22       1128.78       433.89 o                         
 -17  25   2       4557.49       4044.19       564.80 o                         
 -15  25   2       1451.15       1900.87       316.61 o                         
 -13  25   2       4289.22       4962.02       549.75 o                         
 -11  25   2      11675.44      10714.88       464.51 o                         
  -9  25   2       2964.27       3134.63       272.60 o                         
  -7  25   2      23533.47      22419.45       729.30 o                         
  -5  25   2      12315.94      11946.67       417.67 o                         
  -3  25   2      17164.64      17296.77       503.05 o                         
  -1  25   2      33148.70      31974.13       762.81 o                         
   1  25   2      31173.94      28982.54       758.52 o                         
   3  25   2      16306.57      15782.32       547.45 o                         
   5  25   2      13061.44      12493.49       506.36 o                         
   7  25   2      22998.41      21951.70       724.73 o                         
   9  25   2       3141.81       3774.28       268.27 o                         
  11  25   2      12602.94      12022.43       726.19 o                         
  13  25   2       5430.12       6301.80       596.43 o                         
  15  25   2       2070.08       2549.58       460.26 o                         
  17  25   2       4768.35       5116.99       602.49 o                         
  19  25   2       1262.53       1728.63       459.14 o                         
  21  25   2        833.19        692.68       416.39 o                         
  23  25   2        246.71        121.44       341.11 o                         
  25  25   2        210.94       -197.86       297.42 o                         
  27  25   2        779.71        641.57       346.40 o                         
  29  25   2       1040.25       1081.15      1111.07 o                         
 -30  26   2        297.11        420.31       516.85 o                         
 -28  26   2        432.28        319.88       253.44 o                         
 -26  26   2        382.94        257.90       246.06 o                         
 -24  26   2       1328.67        880.87       542.62 o                         
 -22  26   2        791.59        628.29       369.97 o                         
 -20  26   2       6529.07       4897.08      1377.97 o                         
 -18  26   2       1386.11       1244.31       601.94 o                         
 -16  26   2        193.45       -296.83       361.71 o                         
 -14  26   2        285.20        532.98       268.16 o                         
 -12  26   2        892.35       1137.06       250.34 o                         
 -10  26   2        916.18       1226.80       219.32 o                         
  -8  26   2      15465.73      14705.62       529.30 o                         
  -6  26   2       1313.15       1092.94       197.40 o                         
  -4  26   2      16257.07      16091.99       489.21 o                         
  -2  26   2       2607.35       2737.11       241.84 o                         
   0  26   2        270.60        306.33       174.65 o                         
   2  26   2       2926.79       3424.25       285.45 o                         
   4  26   2      16853.28      15096.03       534.45 o                         
   6  26   2        861.55        861.42       224.56 o                         
   8  26   2      14200.36      13995.83       551.54 o                         
  10  26   2        901.15       1048.03       366.43 o                         
  12  26   2       1299.63        616.28       367.52 o                         
  14  26   2        200.78        295.28       373.24 o                         
  16  26   2        365.12        -88.79       372.82 o                         
  18  26   2       1549.08       2208.30       472.97 o                         
  20  26   2       6612.32       6767.35      1420.72 o                         
  22  26   2        718.42        446.80       404.84 o                         
  24  26   2       1150.19        932.86       391.60 o                         
  26  26   2        238.46        -79.29       242.38 o                         
  28  26   2        319.44        127.91       246.97 o                         
  30  26   2        230.85        423.00       414.94 o                         
 -29  27   2        490.27        484.35       507.28 o                         
 -27  27   2         47.51        210.35       262.25 o                         
 -25  27   2        900.40        825.51       518.01 o                         
 -23  27   2       1328.85       1393.55       846.11 o                         
 -21  27   2        984.43        459.19       354.06 o                         
 -19  27   2        633.81        775.77       383.53 o                         
 -17  27   2       3832.51       2248.65       479.61 o                         
 -15  27   2       6961.32       6355.58       677.12 o                         
 -13  27   2       2973.60       2851.70       356.78 o                         
 -11  27   2       3654.48       4042.45       384.29 o                         
  -9  27   2       5189.13       5150.95       335.44 o                         
  -7  27   2      14640.71      16154.32       560.45 o                         
  -5  27   2      12794.03      12729.13       452.46 o                         
  -3  27   2       1841.68       1758.86       219.27 o                         
  -1  27   2      20216.72      20516.31       595.74 o                         
   1  27   2      22398.43      22782.56       616.26 o                         
   3  27   2       2806.68       2834.38       272.37 o                         
   5  27   2      13666.97      13820.12       630.13 o                         
   7  27   2      15979.23      16429.07       606.80 o                         
   9  27   2       4783.24       5155.81       527.31 o                         
  11  27   2       2808.92       2644.49       448.96 o                         
  13  27   2       4225.73       4629.19       554.93 o                         
  15  27   2       7264.56       7287.77      1058.68 o                         
  17  27   2       3067.62       3160.49       528.79 o                         
  19  27   2        865.22        707.89       428.57 o                         
  21  27   2       1166.65       1222.18       416.04 o                         
  23  27   2       1209.02        907.20       413.14 o                         
  25  27   2       1025.82       1222.01       714.47 o                         
  27  27   2         39.55        222.21       289.98 o                         
  29  27   2        443.74        134.88       233.13 o                         
 -28  28   2       1457.54        941.86       623.99 o                         
 -26  28   2       1443.09       2169.58       782.30 o                         
 -24  28   2        205.85       1059.48       691.87 o                         
 -22  28   2       3326.45       4487.96       867.69 o                         
 -20  28   2       1355.25        455.18       678.00 o                         
 -18  28   2       4070.57       4436.11      1053.40 o                         
 -16  28   2       5607.05       6034.61      1082.46 o                         
 -14  28   2       6396.78       7445.18       765.00 o                         
 -12  28   2       2565.87       3035.79       427.64 o                         
 -10  28   2       1046.90       1065.31       292.11 o                         
  -8  28   2       1303.07       1684.93       251.50 o                         
  -6  28   2      13504.91      12017.70       451.13 o                         
  -4  28   2        174.27         57.97       187.11 o                         
  -2  28   2         12.24       -129.48       174.96 o                         
   0  28   2       6898.48       7338.40       457.64 o                         
   2  28   2         22.11        -63.80       196.76 o                         
   4  28   2        262.97        354.79       206.88 o                         
   6  28   2      12513.36      12768.34       535.55 o                         
   8  28   2       1143.10       1257.72       241.00 o                         
  10  28   2       1654.71       1971.70       408.56 o                         
  12  28   2       1874.25       2138.50       441.06 o                         
  14  28   2       6134.46       6244.20       633.29 o                         
  16  28   2       5416.29       6471.21       814.75 o                         
  18  28   2       4434.28       4630.81       602.01 o                         
  20  28   2       1377.93       1201.37       457.99 o                         
  22  28   2       3281.92       2234.11       647.99 o                         
  24  28   2        178.28        437.88       445.50 o                         
  26  28   2       1215.80       2220.20       731.78 o                         
  28  28   2       1153.02        607.52       541.75 o                         
 -29  29   2        158.89         63.36       674.08 o                         
 -27  29   2        860.20        328.06       342.47 o                         
 -25  29   2        672.36        199.12       411.51 o                         
 -23  29   2         51.71          4.25       447.52 o                         
 -21  29   2       2392.62       1317.29       437.45 o                         
 -19  29   2        822.27        311.97       366.07 o                         
 -17  29   2        218.88        164.53       396.05 o                         
 -15  29   2       1152.42       1049.01       443.30 o                         
 -13  29   2       7374.51       7709.02       536.29 o                         
 -11  29   2       1372.20       1700.32       313.94 o                         
  -9  29   2        349.01        133.65       258.39 o                         
  -7  29   2        752.36        240.04       208.16 o                         
  -5  29   2       8245.34       8067.78       393.56 o                         
  -3  29   2       5855.98       5828.30       384.80 o                         
  -1  29   2       1625.37       2144.38       261.41 o                         
   1  29   2       1621.44       1602.05       238.58 o                         
   3  29   2       6733.15       7320.76       454.40 o                         
   5  29   2       8797.50       9790.33       466.76 o                         
   7  29   2        465.46        652.08       220.15 o                         
   9  29   2        155.45       -132.88       315.52 o                         
  11  29   2       1150.61       1386.24       409.96 o                         
  13  29   2       7508.71       9120.96      1274.38 o                         
  15  29   2       1722.21       1791.53       473.19 o                         
  17  29   2        282.67        157.87       426.86 o                         
  19  29   2        846.58       1043.36       435.72 o                         
  21  29   2       2854.89       2956.21       524.26 o                         
  23  29   2         56.89       -150.88       311.77 o                         
  25  29   2        570.01        187.13       294.65 o                         
  27  29   2        737.88        550.01       354.28 o                         
  29  29   2        179.00        384.12       685.61 o                         
 -28  30   2       2054.75       3069.75       854.08 o                         
 -26  30   2       1360.62        397.42       398.88 o                         
 -24  30   2       3262.76       5075.37      1238.01 o                         
 -22  30   2       2240.81       2374.18       742.42 o                         
 -20  30   2       3746.76       5054.39       908.63 o                         
 -18  30   2       3672.76       3096.54       575.54 o                         
 -16  30   2       5574.03       4587.41       621.80 o                         
 -14  30   2       3344.54       4344.58       588.76 o                         
 -12  30   2       4893.48       4928.23       431.08 o                         
 -10  30   2       7162.20       8009.88       538.14 o                         
  -8  30   2       8777.87       8506.45       573.33 o                         
  -6  30   2        951.42        792.48       208.84 o                         
  -4  30   2        580.28        516.18       206.34 o                         
  -2  30   2       8909.99       9862.39       630.66 o                         
   0  30   2       3208.19       3842.39       305.29 o                         
   2  30   2       9589.53      10213.11       475.63 o                         
   4  30   2        413.69        594.62       230.45 o                         
   6  30   2       1022.90       1202.46       245.18 o                         
   8  30   2       7730.57       8106.89       723.34 o                         
  10  30   2       6716.18       7607.80       650.59 o                         
  12  30   2       4255.89       4590.79       801.51 o                         
  14  30   2       2983.85       3695.68       547.63 o                         
  16  30   2       5546.13       5555.87       624.44 o                         
  18  30   2       3977.93       4454.15       594.85 o                         
  20  30   2       3784.04       3400.97       686.07 o                         
  22  30   2       2196.79       2072.25       665.89 o                         
  24  30   2       3288.55       4162.26       834.51 o                         
  26  30   2       1297.39        517.37       530.72 o                         
  28  30   2       1765.72       3220.04       853.83 o                         
 -27  31   2         24.20         79.99       228.76 o                         
 -25  31   2          7.29        274.05       449.13 o                         
 -23  31   2       1455.41       2481.54       778.86 o                         
 -21  31   2       1195.65        324.20       283.56 o                         
 -19  31   2       3493.02       4526.65       871.40 o                         
 -17  31   2        779.90        746.99       425.57 o                         
 -15  31   2          9.54        -32.71       385.90 o                         
 -13  31   2       3822.12       2813.10       531.59 o                         
 -11  31   2       1306.51       1128.47       488.18 o                         
  -9  31   2       2188.11       2671.60       364.16 o                         
  -7  31   2       1111.20       1455.24       345.59 o                         
  -5  31   2       5023.78       5487.82       338.06 o                         
  -3  31   2        427.60        319.92       201.91 o                         
  -1  31   2       2320.19       2171.56       266.59 o                         
   1  31   2       2549.62       2914.30       313.97 o                         
   3  31   2        529.89        506.24       236.41 o                         
   5  31   2       4439.69       5324.06       379.59 o                         
   7  31   2        865.67       1358.93       261.15 o                         
   9  31   2       2541.15       2427.64       402.07 o                         
  11  31   2        951.99        948.15       403.89 o                         
  13  31   2       4133.97       4489.39       565.82 o                         
  15  31   2          7.54       -121.73       391.96 o                         
  17  31   2        720.75       1474.01       477.94 o                         
  19  31   2       4324.12       4004.78       596.37 o                         
  21  31   2       1300.57       1598.58       462.25 o                         
  23  31   2       1328.04       1748.64       646.41 o                         
  25  31   2          7.65        454.60       324.85 o                         
  27  31   2         16.83         21.16       261.61 o                         
 -26  32   2       1398.52        705.10       493.82 o                         
 -24  32   2       1949.77       1858.25      1114.05 o                         
 -22  32   2       3376.76       2421.09      1363.46 o                         
 -20  32   2       2267.87       2038.15       812.94 o                         
 -18  32   2        838.83        820.53       369.04 o                         
 -16  32   2       4644.42       4325.31       586.80 o                         
 -14  32   2      12608.01      12385.96      1638.31 o                         
 -12  32   2       3407.49       3318.01       540.18 o                         
 -10  32   2       1359.48       1322.04       329.50 o                         
  -8  32   2       2656.97       2737.15       385.44 o                         
  -6  32   2       6586.50       6734.45       452.72 o                         
  -4  32   2       2665.02       3084.89       333.25 o                         
  -2  32   2      12167.27      12258.84       545.56 o                         
   0  32   2       4100.38       4640.74       339.76 o                         
   2  32   2      11662.80      13589.39       557.30 o                         
   4  32   2       2617.39       2711.36       317.07 o                         
   6  32   2       6582.13       6680.66       573.50 o                         
   8  32   2       2576.43       3050.63       417.01 o                         
  10  32   2       1225.72       1381.58       389.99 o                         
  12  32   2       3276.86       3439.95       551.27 o                         
  14  32   2      12664.39      13297.91      1531.17 o                         
  16  32   2       4408.22       4077.49       587.55 o                         
  18  32   2        772.21       1179.84       505.40 o                         
  20  32   2       2024.75       1904.19       494.18 o                         
  22  32   2       3310.47       2830.30       814.51 o                         
  24  32   2       2017.03       1628.82       450.11 o                         
  26  32   2       1463.17        745.02       795.11 o                         
 -27  33   2        235.23        372.80       353.12 o                         
 -25  33   2        270.84        157.50       253.80 o                         
 -23  33   2       1599.37        763.28       701.99 o                         
 -21  33   2       3500.58       1660.33       768.50 o                         
 -19  33   2        309.59        277.62       316.01 o                         
 -17  33   2       1165.42        981.78       425.94 o                         
 -15  33   2       3121.75       2822.02       549.00 o                         
 -13  33   2       1082.72       1586.28       667.19 o                         
 -11  33   2        741.26        938.49       311.13 o                         
  -9  33   2       6448.52       7796.59       547.59 o                         
  -7  33   2       4987.69       4740.76       490.44 o                         
  -5  33   2        782.60        589.93       269.53 o                         
  -3  33   2       3671.97       4803.45       413.41 o                         
  -1  33   2       5715.87       5943.08       366.57 o                         
   1  33   2       4720.06       4545.56       458.74 o                         
   3  33   2       3110.62       4070.08       446.89 o                         
   5  33   2       1344.95       2027.57       472.19 o                         
   7  33   2       5402.92       6220.01       510.46 o                         
   9  33   2       6784.80       8735.54       938.02 o                         
  11  33   2        964.09        657.20       388.68 o                         
  13  33   2       1099.90        937.44       453.88 o                         
  15  33   2       3088.91       3590.32       574.38 o                         
  17  33   2       1322.53       1144.77       467.37 o                         
  19  33   2        465.78       1090.57       460.33 o                         
  21  33   2       3714.56       2824.16       575.44 o                         
  23  33   2       1624.72        999.46       389.31 o                         
  25  33   2        291.14         92.78       294.42 o                         
  27  33   2        228.69        198.96       667.93 o                         
 -26  34   2        203.31        308.73       892.06 o                         
 -24  34   2        545.78        331.22       297.56 o                         
 -22  34   2       1225.11       1594.67       754.30 o                         
 -20  34   2        579.04        355.67       295.37 o                         
 -18  34   2       2004.64       2479.12       739.89 o                         
 -16  34   2       1899.80       1401.16       446.66 o                         
 -14  34   2       4328.08       3959.54       575.10 o                         
 -12  34   2       4634.23       4871.18       709.55 o                         
 -10  34   2        815.86        634.50       318.15 o                         
  -8  34   2       2995.73       3557.09       430.13 o                         
  -6  34   2       4023.86       4274.21       514.63 o                         
  -4  34   2       3424.72       4272.95       401.31 o                         
  -2  34   2       1812.30       2350.90       285.82 o                         
   0  34   2       8036.37       8539.81       436.44 o                         
   2  34   2       1663.02       1948.60       293.37 o                         
   4  34   2       3843.47       5152.11       397.60 o                         
   6  34   2       4089.90       4358.11       515.14 o                         
   8  34   2       2823.86       3330.74       453.62 o                         
  10  34   2        638.21       1714.68       406.10 o                         
  12  34   2       3814.56       3878.04       509.79 o                         
  14  34   2       4109.53       4485.64       600.57 o                         
  16  34   2       2036.93       2125.95       538.25 o                         
  18  34   2       2096.82       2382.97       556.59 o                         
  20  34   2        585.41        867.09       623.29 o                         
  22  34   2       1206.09       1784.09       795.49 o                         
  24  34   2        560.71         12.59       309.88 o                         
  26  34   2        171.19         49.10       357.40 o                         
 -25  35   2        201.78         44.48       242.62 o                         
 -23  35   2       1399.42        707.05       526.51 o                         
 -21  35   2       2911.98       3015.61       851.19 o                         
 -19  35   2       1662.07       1101.78       856.88 o                         
 -17  35   2        383.46        652.26       376.81 o                         
 -15  35   2        845.81       1380.32       454.61 o                         
 -13  35   2       1257.67        573.75       451.05 o                         
 -11  35   2       4879.01       3995.96       652.63 o                         
  -9  35   2       7016.34       7478.87       559.40 o                         
  -7  35   2      12303.32      13357.13      1188.91 o                         
  -5  35   2       4241.35       5325.96       579.82 o                         
  -3  35   2       8206.55       8451.74       515.09 o                         
  -1  35   2        649.11        701.28       254.27 o                         
   1  35   2       1338.23       1815.07       297.12 o                         
   3  35   2       7487.11       8450.76       555.15 o                         
   5  35   2       4000.53       4711.56       396.81 o                         
   7  35   2      13470.07      15776.00       762.71 o                         
   9  35   2       7807.31       8333.21       614.61 o                         
  11  35   2       4740.83       4759.77       530.00 o                         
  13  35   2       1002.01       1149.60       410.54 o                         
  15  35   2        732.47       1170.12       482.57 o                         
  17  35   2        292.73       -158.09       443.32 o                         
  19  35   2       1739.46       1851.03       512.36 o                         
  21  35   2       2912.77       2662.27       515.65 o                         
  23  35   2       1353.27        563.50       740.19 o                         
  25  35   2        186.25        458.94       429.66 o                         
 -24  36   2         66.45        214.42       483.25 o                         
 -22  36   2        100.64          5.46       239.19 o                         
 -20  36   2        172.00        315.49       276.99 o                         
 -18  36   2        247.14         49.60       328.42 o                         
 -16  36   2       3174.24       2384.89       983.69 o                         
 -14  36   2       2387.69       1756.49       567.67 o                         
 -12  36   2        884.76       1910.47       501.47 o                         
 -10  36   2       3442.38       4045.53       483.60 o                         
  -8  36   2       6313.18       6681.92       536.47 o                         
  -6  36   2       2688.21       2963.92       413.11 o                         
  -4  36   2         20.64        163.14       279.56 o                         
  -2  36   2       3069.36       3475.64       393.74 o                         
   0  36   2       5407.94       5810.40       526.00 o                         
   2  36   2       2236.48       3063.27       354.29 o                         
   4  36   2         18.74        153.64       354.24 o                         
   6  36   2       2818.36       2765.76       429.05 o                         
   8  36   2       6288.57       6901.99       568.08 o                         
  10  36   2       3114.98       3239.45       684.32 o                         
  12  36   2        901.50       1282.57       421.55 o                         
  14  36   2       1863.91       2908.46       496.63 o                         
  16  36   2       3037.14       2407.42       505.04 o                         
  18  36   2        146.96         40.16       425.53 o                         
  20  36   2        189.35         64.43       438.78 o                         
  22  36   2         99.45        357.53       428.76 o                         
  24  36   2         66.03        289.24       544.89 o                         
 -23  37   2       1196.78        557.79       474.32 o                         
 -21  37   2       1261.20        908.87       680.56 o                         
 -19  37   2       1944.06        938.53       614.65 o                         
 -17  37   2        150.35       -183.34       332.34 o                         
 -15  37   2        904.16        667.09       416.37 o                         
 -13  37   2       2005.97       1037.33       480.74 o                         
 -11  37   2       1362.76       1476.83       501.48 o                         
  -9  37   2       9487.93       9841.56       646.34 o                         
  -7  37   2       6255.58       8215.20       601.02 o                         
  -5  37   2       9269.67      10809.05       591.05 o                         
  -3  37   2       1133.21       1624.34       332.68 o                         
  -1  37   2       5942.43       5970.56       460.80 o                         
   1  37   2       4979.25       5693.11       431.24 o                         
   3  37   2       1068.89       1293.38       298.23 o                         
   5  37   2      10274.77      11655.96       705.44 o                         
   7  37   2       7256.68       9685.28       660.12 o                         
   9  37   2       9298.71      10892.03      1438.98 o                         
  11  37   2       1203.30        948.31       435.75 o                         
  13  37   2       1935.22       1637.05       435.10 o                         
  15  37   2        659.49       1168.81       436.13 o                         
  17  37   2         83.54        235.14       417.78 o                         
  19  37   2       1945.51       1730.19       469.76 o                         
  21  37   2       1254.74       1774.72       724.37 o                         
  23  37   2        988.91        408.97       356.13 o                         
 -24  38   2        454.56        464.68       749.69 o                         
 -22  38   2        445.62        267.04       413.96 o                         
 -20  38   2       1241.25        816.33       684.88 o                         
 -18  38   2        757.82         36.70       305.59 o                         
 -16  38   2       1378.51       1079.19       485.75 o                         
 -14  38   2       2804.57       2423.24       530.87 o                         
 -12  38   2       2309.75       2670.47       560.93 o                         
 -10  38   2       2304.29       2481.83       637.47 o                         
  -8  38   2        909.77       1398.64       566.49 o                         
  -6  38   2       1133.30       1555.10       385.38 o                         
  -4  38   2        618.43        447.66       295.04 o                         
  -2  38   2       2240.67       2837.88       384.20 o                         
   0  38   2       1113.94       1894.76       347.26 o                         
   2  38   2       2403.39       2306.33       340.84 o                         
   4  38   2        558.13        478.71       285.83 o                         
   6  38   2       1056.27       1850.56       412.17 o                         
   8  38   2        976.60       1616.00       431.50 o                         
  10  38   2       2428.88       2296.46       450.24 o                         
  12  38   2       1961.70       2386.01       471.39 o                         
  14  38   2       2544.26       3150.27       527.50 o                         
  16  38   2       1153.07       1616.00       532.10 o                         
  18  38   2        744.62       1066.37       457.96 o                         
  20  38   2       1199.79       1209.70       514.78 o                         
  22  38   2        331.33        -41.21       333.19 o                         
  24  38   2        411.76        808.59       761.80 o                         
 -23  39   2        769.12        751.76       332.94 o                         
 -21  39   2        656.69        493.76       454.43 o                         
 -19  39   2         13.93        -87.38       377.13 o                         
 -17  39   2       2934.98       1245.91       593.76 o                         
 -15  39   2       2376.78       1539.95       573.15 o                         
 -13  39   2        470.44        365.05       429.88 o                         
 -11  39   2         68.86       -305.97       412.05 o                         
  -9  39   2        921.45        527.08       456.62 o                         
  -7  39   2       5896.72       7226.48       587.95 o                         
  -5  39   2       3253.55       3621.63       408.91 o                         
  -3  39   2       7810.60       9522.45       672.22 o                         
  -1  39   2       1228.56       1794.31       347.15 o                         
   1  39   2       1169.93       1247.38       360.01 o                         
   3  39   2       7997.12       8766.21       538.80 o                         
   5  39   2       3147.04       4117.31       646.66 o                         
   7  39   2       6098.76       7010.93       828.83 o                         
   9  39   2        960.94       1697.88       435.82 o                         
  11  39   2         25.52        191.59       377.27 o                         
  13  39   2        255.44        295.37       406.79 o                         
  15  39   2       2171.66       2140.12       502.27 o                         
  17  39   2       2973.18       3016.55       523.98 o                         
  19  39   2         26.40       -341.98       485.15 o                         
  21  39   2        609.58        948.90       472.57 o                         
  23  39   2        717.71        649.43       712.74 o                         
 -22  40   2       1026.09       1198.05       829.39 o                         
 -20  40   2        865.83        404.97       446.81 o                         
 -18  40   2       2685.48       2318.37      1462.61 o                         
 -16  40   2       1799.12       1608.35       766.94 o                         
 -14  40   2       3333.37       2589.39      1053.12 o                         
 -12  40   2       1471.67       1708.74       512.76 o                         
 -10  40   2        802.36        605.17       473.26 o                         
  -8  40   2       2200.96       2672.08       586.57 o                         
  -6  40   2       1505.23        906.93       363.61 o                         
  -4  40   2        597.32        342.41       307.77 o                         
  -2  40   2        638.50        805.80       330.56 o                         
   0  40   2       2132.79       2651.39       420.76 o                         
   2  40   2        776.41        870.50       345.58 o                         
   4  40   2        423.16        153.98       356.52 o                         
   6  40   2       1388.54       1909.82       554.64 o                         
   8  40   2       2506.66       2337.53       494.33 o                         
  10  40   2       1014.73       1319.93       441.94 o                         
  12  40   2       1505.97       2342.70       652.19 o                         
  14  40   2       3077.87       3714.48       548.78 o                         
  16  40   2       1815.07       2363.91       599.81 o                         
  18  40   2       2448.17       2988.55       641.61 o                         
  20  40   2        628.41        670.46       470.66 o                         
  22  40   2        879.24        986.83       791.91 o                         
 -21  41   2         25.19        384.26       275.25 o                         
 -19  41   2        785.48        883.08       694.01 o                         
 -17  41   2        595.36        138.23       312.15 o                         
 -15  41   2        704.99        763.27       385.78 o                         
 -13  41   2       2227.09       1736.06       502.13 o                         
 -11  41   2        526.20        825.32       463.83 o                         
  -9  41   2        174.29        471.83       487.27 o                         
  -7  41   2       1441.91       2459.92       440.54 o                         
  -5  41   2        899.31       1070.46       386.25 o                         
  -3  41   2        399.82        776.83       340.46 o                         
  -1  41   2       4496.70       4589.54       450.76 o                         
   1  41   2       4029.61       4124.98       471.82 o                         
   3  41   2        472.24        985.44       601.75 o                         
   5  41   2       1038.21       1336.73       445.96 o                         
   7  41   2       1641.20       2757.20       461.69 o                         
   9  41   2        100.86         -6.12       386.68 o                         
  11  41   2        464.63        385.27       411.43 o                         
  13  41   2       1865.16       1621.93       476.43 o                         
  15  41   2        706.66        163.93       443.42 o                         
  17  41   2        697.83        697.77       555.63 o                         
  19  41   2        819.81       1484.66       588.36 o                         
  21  41   2         25.29        496.88       710.85 o                         
 -20  42   2        938.28        336.57       309.19 o                         
 -18  42   2       1348.01        112.21       310.87 o                         
 -16  42   2       2149.01       2670.40       827.18 o                         
 -14  42   2       1367.23       1331.30       471.48 o                         
 -12  42   2       1395.03       1222.69       968.50 o                         
 -10  42   2       1798.36       2953.34       656.61 o                         
  -8  42   2       3080.02       2830.46       593.38 o                         
  -6  42   2        162.10        212.75       351.36 o                         
  -4  42   2        847.76        909.53       347.78 o                         
  -2  42   2        144.22        146.79       327.73 o                         
   0  42   2        960.60        926.86       367.41 o                         
   2  42   2        115.76        263.08       352.31 o                         
   4  42   2        622.12       1595.43       500.24 o                         
   6  42   2        373.00        705.43       480.12 o                         
   8  42   2       3068.66       3028.13       538.92 o                         
  10  42   2       1950.64       2869.28       496.52 o                         
  12  42   2       1495.89       2043.24       491.84 o                         
  14  42   2       1358.98       1590.55       577.78 o                         
  16  42   2       2236.87       2489.67       653.04 o                         
  18  42   2       1418.41        987.14       573.69 o                         
  20  42   2        780.08        819.78       540.88 o                         
 -19  43   2        356.91        308.39       271.38 o                         
 -17  43   2         34.30       -270.64       270.64 o                         
 -15  43   2       1775.90        779.50       400.68 o                         
 -13  43   2        384.03        381.77       403.75 o                         
 -11  43   2       1758.15       1419.80       529.75 o                         
  -9  43   2        861.07       1993.33       552.88 o                         
  -7  43   2         53.92        312.15       476.75 o                         
  -5  43   2        166.81        553.30       387.91 o                         
  -3  43   2       1798.47       1964.92       393.21 o                         
  -1  43   2        939.16       1331.67       367.02 o                         
   1  43   2       1099.90       1266.26       384.76 o                         
   3  43   2       1821.46       2354.67       529.12 o                         
   5  43   2        191.15        398.15       456.52 o                         
   7  43   2         84.53       -321.63       435.43 o                         
   9  43   2        743.83        776.86       434.96 o                         
  11  43   2       1671.50       2022.03       497.66 o                         
  13  43   2        447.53        412.21       513.24 o                         
  15  43   2       1564.16       2676.58       642.58 o                         
  17  43   2         22.80        400.27       536.90 o                         
  19  43   2        429.11        112.15       508.78 o                         
 -18  44   2         85.69       -219.31       315.00 o                         
 -16  44   2        490.10       -152.00       270.85 o                         
 -14  44   2       1556.44        335.73       377.35 o                         
 -12  44   2        273.04        471.28       429.72 o                         
 -10  44   2       1634.46       1643.66       545.62 o                         
  -8  44   2       1253.19       2002.53       576.23 o                         
  -6  44   2       2788.89       3072.28       680.87 o                         
  -4  44   2        754.24       1188.49       373.29 o                         
  -2  44   2        308.42        294.52       344.78 o                         
   0  44   2        140.13        440.75       367.73 o                         
   2  44   2        216.05        250.62       442.00 o                         
   4  44   2        956.39       1252.51       493.01 o                         
   6  44   2       2814.96       1573.53       523.94 o                         
   8  44   2       1452.20       1501.69       544.76 o                         
  10  44   2       1622.08       2936.30       521.35 o                         
  12  44   2        329.69       1079.18       560.79 o                         
  14  44   2       1501.66       2579.26       643.08 o                         
  16  44   2        389.47        311.53       535.12 o                         
  18  44   2         84.91       -274.11       523.46 o                         
 -17  45   2        993.58        536.89       535.12 o                         
 -15  45   2        865.15        364.02       699.79 o                         
 -13  45   2       3708.59       5086.42       991.33 o                         
 -11  45   2         98.19         25.25       527.11 o                         
  -9  45   2        496.16        648.26       530.10 o                         
  -7  45   2        278.91        176.11       633.45 o                         
  -5  45   2        740.49        758.03       535.20 o                         
  -3  45   2       1872.23       2708.03       440.29 o                         
  -1  45   2       4935.86       5303.94       649.99 o                         
   1  45   2       5329.44       5139.92       657.28 o                         
   3  45   2       1920.48       2449.95       545.56 o                         
   5  45   2        956.23        -41.76       460.79 o                         
   7  45   2        273.55        154.11       460.53 o                         
   9  45   2        371.93        196.05       522.11 o                         
  11  45   2         66.08        212.98       558.90 o                         
  13  45   2       3858.07       5298.46       763.67 o                         
  15  45   2        628.34        495.76       550.15 o                         
  17  45   2        856.29       1076.31       676.08 o                         
 -16  46   2        426.84       -245.96       291.96 o                         
 -14  46   2        542.17        406.99       986.11 o                         
 -12  46   2        442.89        833.36       584.85 o                         
 -10  46   2       1476.78        528.18       781.43 o                         
  -8  46   2       1613.15       1873.93       578.80 o                         
  -6  46   2        845.97        932.18       558.16 o                         
  -4  46   2       1078.86       1012.64       432.96 o                         
  -2  46   2        319.49        704.53       356.95 o                         
   0  46   2         84.88        363.61       457.13 o                         
   2  46   2        390.52        -37.90       435.73 o                         
   4  46   2       1321.19       1223.46       510.12 o                         
   6  46   2        903.00        444.56       480.57 o                         
   8  46   2       1472.63       1898.56       606.33 o                         
  10  46   2       1796.03       1876.36      1179.42 o                         
  12  46   2        447.73        134.55       623.31 o                         
  14  46   2        507.70         81.19       549.10 o                         
  16  46   2        492.68        526.10       569.43 o                         
 -15  47   2       1654.99       3430.19       922.60 o                         
 -13  47   2       1086.34        702.79       454.37 o                         
 -11  47   2       1823.58       2031.95       781.26 o                         
  -9  47   2        727.66        865.29       549.77 o                         
  -7  47   2       1995.16       1580.04       586.95 o                         
  -5  47   2       2258.92       2484.18       741.03 o                         
  -3  47   2       4256.35       5648.93       591.13 o                         
  -1  47   2       2134.09       2472.31       483.97 o                         
   1  47   2       1965.26       2244.16       557.72 o                         
   3  47   2       4446.97       6963.40       753.45 o                         
   5  47   2       2370.92       3076.48       599.43 o                         
   7  47   2       2064.59       2440.10       764.13 o                         
   9  47   2        743.89        871.91       702.74 o                         
  11  47   2       2022.78       1665.28       763.01 o                         
  13  47   2        972.95       1724.48       798.92 o                         
  15  47   2       1378.19       1702.90       980.21 o                         
 -14  48   2        106.49       -430.11       694.58 o                         
 -12  48   2        188.39         89.24       437.95 o                         
 -10  48   2        872.12       2850.99      1391.75 o                         
  -8  48   2        850.73        406.35       533.40 o                         
  -6  48   2       2429.31       2857.00       670.16 o                         
  -4  48   2        123.97        339.98       513.50 o                         
  -2  48   2        632.43        635.15       416.89 o                         
   0  48   2        119.82        -14.17       473.17 o                         
   2  48   2        467.56        742.42       510.94 o                         
   4  48   2        111.77        672.55       499.84 o                         
   6  48   2       2503.76       3818.92       830.23 o                         
   8  48   2        812.50        739.68       663.67 o                         
  10  48   2        757.21       2079.24       776.82 o                         
  12  48   2        229.06        708.41       763.63 o                         
  14  48   2        113.17       -110.58       696.77 o                         
 -11  49   2       1093.26       1146.95       834.61 o                         
  -9  49   2       2456.71       1906.51       808.99 o                         
  -7  49   2        793.61       1197.97       955.27 o                         
  -5  49   2       2535.30       1899.80       634.18 o                         
  -3  49   2       1794.18       3260.83       761.24 o                         
  -1  49   2       2033.51       2574.27       573.57 o                         
   1  49   2       2172.42       2664.19       593.94 o                         
   3  49   2       1577.69       1676.22       581.20 o                         
   5  49   2       2473.23       2994.28       801.49 o                         
   7  49   2        889.83       2064.94       732.43 o                         
   9  49   2       2379.78       1911.09       927.48 o                         
  11  49   2        975.67       1069.85       745.17 o                         
 -10  50   2        132.75        147.27       515.74 o                         
  -8  50   2       1619.87       2104.98       636.94 o                         
  -6  50   2        195.05        194.77       553.00 o                         
  -4  50   2       1701.01       1779.90       764.68 o                         
  -2  50   2        228.12         40.62       642.97 o                         
   0  50   2         18.89       -435.47       435.47 o                         
   2  50   2        172.24         79.52       503.27 o                         
   4  50   2       1562.66       2110.67      1329.80 o                         
   6  50   2        144.08        303.29       634.37 o                         
   8  50   2       1454.55       2105.73       760.82 o                         
  10  50   2         98.81        456.42       705.11 o                         
  -7  51   2        738.79       1455.13       621.38 o                         
  -5  51   2        790.99        693.68       576.89 o                         
  -3  51   2       1373.84       2405.71      1101.50 o                         
  -1  51   2        963.95       1435.12       746.80 o                         
   1  51   2        694.17       1434.37       648.38 o                         
   3  51   2       1372.35       1483.83       781.01 o                         
   5  51   2        785.61       2454.88       767.70 o                         
   7  51   2        685.46        999.01       683.00 o                         
  -4  52   2         25.96        105.46      1042.91 o                         
  -2  52   2         41.76       -933.54       953.07 o                         
   0  52   2       1519.04       2520.07       867.83 o                         
   2  52   2         60.09        210.24       636.29 o                         
   4  52   2         36.43        558.66       689.61 o                         
   2   0   3       9554.19      12632.85       414.71 o                         
   4   0   3      30452.43      34748.31       924.74 o                         
   6   0   3        269.10        -33.04       129.91 o                         
   8   0   3       4108.62       4045.54       216.52 o                         
  10   0   3        221.24        198.65       123.94 o                         
  12   0   3      24527.26      20343.92       587.73 o                         
  14   0   3       2591.06       2759.59       286.48 o                         
  16   0   3       1023.01        365.30       312.34 o                         
  18   0   3      23829.53      24524.79       854.36 o                         
  20   0   3         23.80       -189.87       235.75 o                         
  22   0   3        688.13        907.13       304.21 o                         
  24   0   3        125.94        328.79       310.31 o                         
  26   0   3       1164.75       2481.68       525.79 o                         
  28   0   3       3056.82       3576.29       599.31 o                         
  30   0   3        422.86        254.93       521.34 o                         
  32   0   3        225.74        147.37       595.63 o                         
  34   0   3        566.00        935.50       701.33 o                         
 -33   1   3        795.14       1505.80       668.35 o                         
 -31   1   3       4133.55       5334.18       862.32 o                         
 -29   1   3       2774.31       3996.60       651.74 o                         
 -27   1   3       4404.61       4767.88       667.25 o                         
 -25   1   3       4473.03       5142.74       702.63 o                         
 -23   1   3       6207.47       7976.11       562.20 o                         
 -21   1   3       3022.37       3196.33       382.24 o                         
 -19   1   3      17637.60      18287.41       711.30 o                         
 -17   1   3      12727.63      13535.26       950.48 o                         
 -15   1   3      22916.74      21772.01       758.35 o                         
 -13   1   3       8680.10       8383.39       445.64 o                         
 -11   1   3      13147.14      12264.35       403.76 o                         
  -9   1   3       2892.20       3680.31       224.37 o                         
  -7   1   3      43060.21      45111.08      1061.81 o                         
  -5   1   3      20406.43      19783.70       600.11 o                         
  -3   1   3      11941.42      11030.84       379.43 o                         
  -1   1   3       2612.75       2851.22       199.35 o                         
   1   1   3       2958.85       3350.64       211.79 o                         
   3   1   3      10174.23       8588.50       340.46 o                         
   5   1   3      21162.36      21402.56       696.44 o                         
   7   1   3      44263.02      46727.43      1204.12 o                         
   9   1   3       3237.70       3946.47       217.51 o                         
  11   1   3      12654.13      11318.71       392.44 o                         
  13   1   3       8505.00       8598.57       563.78 o                         
  15   1   3      23422.48      23022.00       762.84 o                         
  17   1   3      13340.21      13869.12       592.09 o                         
  19   1   3      17089.86      16451.07       700.64 o                         
  21   1   3       2807.65       2177.97       346.65 o                         
  23   1   3       6661.16       6156.85       520.04 o                         
  25   1   3       4493.20       6255.16       531.81 o                         
  27   1   3       4434.83       4807.99      1050.40 o                         
  29   1   3       2987.73       3776.81       617.91 o                         
  31   1   3       4036.88       5274.92       959.19 o                         
  33   1   3        783.76       2032.99       823.86 o                         
 -34   2   3         29.50       -403.04       539.58 o                         
 -32   2   3       2084.53       2024.87       583.93 o                         
 -30   2   3         15.08        450.41       443.08 o                         
 -28   2   3        464.12        761.48       470.93 o                         
 -26   2   3       3815.73       3636.62       589.06 o                         
 -24   2   3       2040.34       2140.11       506.94 o                         
 -22   2   3       1026.37       1538.84       321.24 o                         
 -20   2   3       2793.73       3268.57       368.90 o                         
 -18   2   3        882.62       1246.18       266.31 o                         
 -16   2   3       9084.18       9663.98       506.17 o                         
 -14   2   3       3838.89       4194.44       457.79 o                         
 -12   2   3        621.79        651.71       161.37 o                         
 -10   2   3      55991.49      51717.04      1223.80 o                         
  -8   2   3      17173.74      18664.33       512.39 o                         
  -6   2   3      48590.64      50717.80      1292.70 o                         
  -4   2   3       9239.15       9091.43       368.79 o                         
  -2   2   3       6092.58       5543.91       266.20 o                         
   0   2   3       2994.21       3237.89       212.54 o                         
   2   2   3       5895.53       5862.31       275.96 o                         
   4   2   3      11659.50      11925.55       378.30 o                         
   6   2   3      48972.96      49239.82      1479.53 o                         
   8   2   3      17281.53      18515.72       499.73 o                         
  10   2   3      55504.45      52783.14      1217.20 o                         
  12   2   3        997.40       1179.10       222.48 o                         
  14   2   3       4292.55       4719.44       348.44 o                         
  16   2   3       9454.92       9512.17       518.38 o                         
  18   2   3        555.83        884.43       268.60 o                         
  20   2   3       2530.80       2651.78       358.93 o                         
  22   2   3        663.00        837.69       314.35 o                         
  24   2   3       2400.37       2761.89       402.97 o                         
  26   2   3       3835.47       4886.94       510.69 o                         
  28   2   3        563.30       1147.88       475.07 o                         
  30   2   3         16.08         48.83       427.69 o                         
  32   2   3       1752.15       2241.38       775.30 o                         
  34   2   3         20.75       1392.51      1081.77 o                         
 -33   3   3        865.52       1492.43       682.11 o                         
 -31   3   3        925.88        975.80       504.08 o                         
 -29   3   3       3152.35       3876.16       620.13 o                         
 -27   3   3       2879.64       2696.18       575.28 o                         
 -25   3   3       7012.67       8610.68       804.99 o                         
 -23   3   3         63.06        269.13       333.26 o                         
 -21   3   3       7290.83       7482.16       520.46 o                         
 -19   3   3       1603.31       2048.93       310.58 o                         
 -17   3   3      20276.64      18607.86       695.87 o                         
 -15   3   3       1634.01       2328.80       277.30 o                         
 -13   3   3      22884.35      20601.97       695.35 o                         
 -11   3   3      25370.89      25278.17       696.95 o                         
  -9   3   3       7576.50       8527.47       323.43 o                         
  -7   3   3       5216.49       5457.45       231.67 o                         
  -5   3   3      31014.65      33226.78       801.27 o                         
  -3   3   3       8694.65       8839.41       337.10 o                         
  -1   3   3         33.60        114.44       118.82 o                         
   1   3   3        166.54        727.48       227.21 o                         
   3   3   3       9631.43       9487.94       342.16 o                         
   5   3   3      31995.57      32507.87      1019.06 o                         
   7   3   3       4879.26       4980.75       442.52 o                         
   9   3   3       7604.88       8507.25       314.51 o                         
  11   3   3      27240.27      27114.06       901.55 o                         
  13   3   3      21921.26      20623.73       698.91 o                         
  15   3   3       1874.24       2362.25       292.53 o                         
  17   3   3      19149.50      17912.14       703.57 o                         
  19   3   3       1648.23       2273.03       338.40 o                         
  21   3   3       7530.95       8285.62       553.02 o                         
  23   3   3        176.99        278.82       294.60 o                         
  25   3   3       7629.88       9251.68       638.54 o                         
  27   3   3       3314.02       5592.72       820.19 o                         
  29   3   3       3336.29       3859.15       790.02 o                         
  31   3   3       1038.22       1638.46       730.63 o                         
  33   3   3        972.93       1074.74       765.58 o                         
 -34   4   3       1561.01       1488.73       640.33 o                         
 -32   4   3         97.53        284.52       419.39 o                         
 -30   4   3        956.13        551.73       554.92 o                         
 -28   4   3        713.48        377.91       431.72 o                         
 -26   4   3       1614.56       1638.08       497.28 o                         
 -24   4   3        270.54         32.10       385.66 o                         
 -22   4   3       3496.66       4042.90       405.95 o                         
 -20   4   3       2796.64       2562.83       403.87 o                         
 -18   4   3       7552.49       7320.51       464.09 o                         
 -16   4   3       8429.65      11311.01       871.50 o                         
 -14   4   3       4443.78       5516.12       356.26 o                         
 -12   4   3      15800.89      16416.31       518.62 o                         
 -10   4   3      22664.36      21031.06       578.80 o                         
  -8   4   3      67218.69      66933.35      1378.32 o                         
  -6   4   3      14098.86      16455.24       406.95 o                         
  -4   4   3     105093.73     110374.91      2421.77 o                         
  -2   4   3       3658.88       4494.84       240.06 o                         
   0   4   3        565.76        833.53       155.60 o                         
   2   4   3       2489.01       2795.18       204.00 o                         
   4   4   3     105641.86     112935.59      3114.84 o                         
   6   4   3      12021.70      13346.16       659.21 o                         
   8   4   3      67131.07      66010.43      2163.62 o                         
  10   4   3      22640.81      19935.18       650.70 o                         
  12   4   3      16848.78      17353.89       606.84 o                         
  14   4   3       4828.86       5451.92       378.21 o                         
  16   4   3       9429.94      11454.84       692.27 o                         
  18   4   3       7649.10       7694.86       498.80 o                         
  20   4   3       3241.54       3698.14       391.39 o                         
  22   4   3       3645.35       3771.05       523.14 o                         
  24   4   3         86.41        548.48       312.79 o                         
  26   4   3       1800.43       2112.47       405.25 o                         
  28   4   3        655.86        601.30       437.50 o                         
  30   4   3        721.98        914.44       649.55 o                         
  32   4   3        142.45        614.21       645.31 o                         
  34   4   3       1221.22       1273.11       751.34 o                         
 -33   5   3        786.13        481.45       402.77 o                         
 -31   5   3        672.25        644.02       443.60 o                         
 -29   5   3        194.96        143.74       431.57 o                         
 -27   5   3        870.19       2110.99       528.56 o                         
 -25   5   3        468.58        811.50       432.85 o                         
 -23   5   3       3961.92       4629.19       626.26 o                         
 -21   5   3       1149.11       1013.91       286.39 o                         
 -19   5   3      10227.96       9363.14       517.64 o                         
 -17   5   3       6419.71       6419.45       451.90 o                         
 -15   5   3       3770.30       4389.49       369.14 o                         
 -13   5   3      10703.39      11781.72       429.83 o                         
 -11   5   3      20033.90      20502.65       561.30 o                         
  -9   5   3      32134.12      31423.24       715.03 o                         
  -7   5   3      97910.73      98580.88      1967.69 o                         
  -5   5   3      10236.01       9216.79       293.25 o                         
  -3   5   3      16636.94      19634.27       542.39 o                         
  -1   5   3      12988.68      13072.25       442.73 o                         
   1   5   3      14842.77      15274.28       518.32 o                         
   3   5   3      20270.69      22904.00       700.01 o                         
   5   5   3      10706.81       9511.35       396.47 o                         
   7   5   3      98415.16      96186.73      2772.20 o                         
   9   5   3      30430.48      29544.40      1002.62 o                         
  11   5   3      16586.02      17261.87       619.16 o                         
  13   5   3      11323.15      12009.92       616.22 o                         
  15   5   3       3982.46       4113.62       352.10 o                         
  17   5   3       5643.77       6627.04       454.05 o                         
  19   5   3       9787.61      10034.05       582.89 o                         
  21   5   3       1103.47        812.12       298.83 o                         
  23   5   3       4488.96       4683.55       469.42 o                         
  25   5   3        764.67       1026.32       372.10 o                         
  27   5   3        779.26        799.38       368.07 o                         
  29   5   3        168.75       -521.45       521.45 o                         
  31   5   3        715.36        959.09       857.37 o                         
  33   5   3        641.57       1053.87       953.07 o                         
 -34   6   3        547.24       1424.86       925.53 o                         
 -32   6   3       1785.45       1761.17       901.13 o                         
 -30   6   3         46.58        320.86       884.52 o                         
 -28   6   3        461.86        -25.06       410.04 o                         
 -26   6   3       1548.89       1091.42       478.18 o                         
 -24   6   3       2597.31       3220.44       541.64 o                         
 -22   6   3        966.01        847.96       405.76 o                         
 -20   6   3        621.05        827.55       251.46 o                         
 -18   6   3       5581.31       6030.20       448.13 o                         
 -16   6   3       6878.64       6581.77       410.58 o                         
 -14   6   3      26550.25      27700.30       764.19 o                         
 -12   6   3       5999.21       6312.46       525.90 o                         
 -10   6   3      26213.08      23053.18       627.62 o                         
  -8   6   3      13800.71      14162.23       395.69 o                         
  -6   6   3     147697.34     158033.11      3082.06 o                         
  -4   6   3      15945.40      18030.20       432.07 o                         
  -2   6   3      82856.87      77294.38      1675.13 o                         
   0   6   3       3398.47       3794.31       228.65 o                         
   2   6   3      79971.30      72622.41      2143.89 o                         
   4   6   3      13179.83      14860.97       626.84 o                         
   6   6   3     145915.25     153894.00      4341.99 o                         
   8   6   3      13195.08      13476.43       548.80 o                         
  10   6   3      25639.41      22739.66       993.58 o                         
  12   6   3       7128.23       7357.72       397.90 o                         
  14   6   3      27159.88      27356.91       867.33 o                         
  16   6   3       7538.27       8187.29       630.87 o                         
  18   6   3       6140.34       6176.13       449.09 o                         
  20   6   3        554.59        414.47       270.14 o                         
  22   6   3        729.30        924.83       343.34 o                         
  24   6   3       3098.33       3698.14       506.34 o                         
  26   6   3       1160.92        653.05       346.40 o                         
  28   6   3        483.29       1123.19       402.44 o                         
  30   6   3         55.55        416.72       615.52 o                         
  32   6   3       1479.19       1541.74       738.59 o                         
  34   6   3        448.15       2534.61      1374.92 o                         
 -33   7   3        560.63        594.97       429.32 o                         
 -31   7   3       1222.97       1162.50       687.99 o                         
 -29   7   3        265.62       1116.10       466.26 o                         
 -27   7   3        601.15        340.84       504.28 o                         
 -25   7   3       2800.68       2223.28       529.20 o                         
 -23   7   3       2029.33       1339.90       704.84 o                         
 -21   7   3       7427.64       7471.58       720.17 o                         
 -19   7   3       5834.15       5575.94       512.99 o                         
 -17   7   3       1703.96       1498.36       263.29 o                         
 -15   7   3      12700.55      12607.51       539.56 o                         
 -13   7   3       2401.96       2326.21       215.93 o                         
 -11   7   3       9221.39      10278.14       383.72 o                         
  -9   7   3      18927.08      20275.76       500.68 o                         
  -7   7   3      12867.94      12165.17       357.48 o                         
  -5   7   3      90758.90      99316.36      2000.42 o                         
  -3   7   3      13156.38      12486.38       388.34 o                         
  -1   7   3      66153.55      64119.01      1615.96 o                         
   1   7   3      67359.72      64549.06      1607.60 o                         
   3   7   3      14677.59      13576.21       579.02 o                         
   5   7   3      92584.10     100816.83      2811.32 o                         
   7   7   3      13200.48      12001.36       514.80 o                         
   9   7   3      17135.67      17031.50       686.50 o                         
  11   7   3       9851.57      10736.75       449.96 o                         
  13   7   3       1979.54       2100.97       381.01 o                         
  15   7   3      13146.25      12391.00       544.46 o                         
  17   7   3       1864.84       1819.74       289.72 o                         
  19   7   3       4611.73       4250.63       502.98 o                         
  21   7   3       7768.63       9293.23       593.26 o                         
  23   7   3       2301.65       2801.06       396.37 o                         
  25   7   3       3107.34       3084.18       428.44 o                         
  27   7   3        826.32       1045.84       368.41 o                         
  29   7   3        268.37        273.23       484.11 o                         
  31   7   3       1199.08       1895.86      1425.50 o                         
  33   7   3        678.02        776.23       690.02 o                         
 -32   8   3       1121.75        830.25       412.03 o                         
 -30   8   3        422.36        850.33       545.58 o                         
 -28   8   3         77.33        339.59       422.98 o                         
 -26   8   3        552.59       1086.29       447.55 o                         
 -24   8   3        298.93       -100.47       386.82 o                         
 -22   8   3        972.02        872.70       434.85 o                         
 -20   8   3       4710.84       4418.96       570.43 o                         
 -18   8   3        390.18        403.67       199.52 o                         
 -16   8   3      18123.38      17563.24       635.11 o                         
 -14   8   3       3174.23       3887.09       282.28 o                         
 -12   8   3      16918.16      16308.57       510.53 o                         
 -10   8   3         76.52       -107.86       107.86 o                         
  -8   8   3      26609.85      25951.22       621.46 o                         
  -6   8   3       2479.05       2479.36       174.35 o                         
  -4   8   3     205705.67     214835.17      4129.97 o                         
  -2   8   3       5885.74       5329.14       278.39 o                         
   0   8   3      59347.73      61641.51      1548.58 o                         
   2   8   3       5188.32       4662.83       350.51 o                         
   4   8   3     201603.75     203943.70      7099.98 o                         
   6   8   3       2261.07       2296.62       205.16 o                         
   8   8   3      27218.14      26328.50      1162.51 o                         
  10   8   3        307.84         63.11       168.80 o                         
  12   8   3      16409.59      15492.57       898.62 o                         
  14   8   3       3547.78       3860.21       351.80 o                         
  16   8   3      17582.50      16388.34       692.27 o                         
  18   8   3        391.40        828.71       267.28 o                         
  20   8   3       4943.89       6505.12       604.32 o                         
  22   8   3        998.44        872.26       344.68 o                         
  24   8   3        478.90        725.47       328.79 o                         
  26   8   3        416.42        940.76       355.94 o                         
  28   8   3         94.89        -96.78       475.77 o                         
  30   8   3        444.69       1201.46       663.57 o                         
  32   8   3       1154.92       2227.31       752.93 o                         
 -33   9   3       2118.61       3668.09       891.97 o                         
 -31   9   3        308.94        300.71       376.84 o                         
 -29   9   3       1637.23       1398.56       447.72 o                         
 -27   9   3        154.41        559.60       405.95 o                         
 -25   9   3       2566.26       2495.10       555.72 o                         
 -23   9   3       2285.53       3127.95       552.53 o                         
 -21   9   3       4499.72       3801.93       558.96 o                         
 -19   9   3       2600.80       1733.26       441.04 o                         
 -17   9   3      20647.67      20255.74       709.37 o                         
 -15   9   3      10695.78       9975.36       417.34 o                         
 -13   9   3      12316.97      12856.21       449.79 o                         
 -11   9   3       9474.88       8410.02       318.19 o                         
  -9   9   3        203.34         25.55       111.71 o                         
  -7   9   3        216.15         75.04       113.02 o                         
  -5   9   3      13325.87      12314.15       405.61 o                         
  -3   9   3      73835.12      76687.07      1744.29 o                         
  -1   9   3        498.89        442.87       147.36 o                         
   1   9   3        857.03        781.23       134.69 o                         
   3   9   3      77336.20      80114.70      2253.47 o                         
   5   9   3      13806.42      12607.74      1114.97 o                         
   7   9   3        300.94        516.60       144.31 o                         
   9   9   3         70.34        336.00       166.69 o                         
  11   9   3       9016.30       8409.63       697.22 o                         
  13   9   3      11825.71      12850.71       532.75 o                         
  15   9   3      10572.30      10641.92       795.95 o                         
  17   9   3      19694.72      19527.09       732.54 o                         
  19   9   3       2986.67       2552.69       344.64 o                         
  21   9   3       4644.53       5641.16       503.97 o                         
  23   9   3       2588.83       3264.23       424.21 o                         
  25   9   3       3117.30       3716.07       454.49 o                         
  27   9   3        266.78        565.48       423.48 o                         
  29   9   3       1598.74       2436.07       534.71 o                         
  31   9   3        384.66        869.14       622.03 o                         
  33   9   3       2130.52       3999.37      1488.19 o                         
 -32  10   3        376.41       -145.13       375.49 o                         
 -30  10   3         27.14       -215.31       343.01 o                         
 -28  10   3        799.37        168.91       400.26 o                         
 -26  10   3        769.27        528.76       431.59 o                         
 -24  10   3       3694.71       3766.26       647.85 o                         
 -22  10   3        158.74        172.36       393.37 o                         
 -20  10   3        372.77        -24.53       367.60 o                         
 -18  10   3       2777.93       2794.17       498.26 o                         
 -16  10   3       7557.70       7389.73       408.54 o                         
 -14  10   3       5376.85       5688.88       374.65 o                         
 -12  10   3       2651.43       2476.68       322.57 o                         
 -10  10   3      11511.13      12160.84       382.95 o                         
  -8  10   3       1517.52       1920.41       162.22 o                         
  -6  10   3      16579.64      17986.38       527.69 o                         
  -4  10   3      11361.80      12024.37       405.02 o                         
  -2  10   3      83227.30      83702.30      2073.02 o                         
   0  10   3        100.51        170.25       129.82 o                         
   2  10   3      84844.91      83161.77      2049.51 o                         
   4  10   3      11866.59      12213.30       506.53 o                         
   6  10   3      16164.06      16557.82       639.97 o                         
   8  10   3       1627.14       1884.19       200.92 o                         
  10  10   3      12028.04      13389.27       550.91 o                         
  12  10   3       1755.67       1762.91       317.14 o                         
  14  10   3       5121.03       5390.62       417.71 o                         
  16  10   3       7262.94       7937.42       476.00 o                         
  18  10   3       3079.42       2950.43       346.22 o                         
  20  10   3        314.89        529.01       272.05 o                         
  22  10   3         85.65        355.15       278.00 o                         
  24  10   3       3422.10       5179.94       498.22 o                         
  26  10   3        948.59       1620.64       418.35 o                         
  28  10   3        631.01        954.83       450.35 o                         
  30  10   3         16.84        588.53       461.17 o                         
  32  10   3        275.30        398.41      1066.34 o                         
 -33  11   3       1228.27        659.56       338.85 o                         
 -31  11   3       2162.13       1572.01       626.45 o                         
 -29  11   3       2178.40       1423.95       467.16 o                         
 -27  11   3       3517.23       2644.33       764.13 o                         
 -25  11   3       2710.98       3630.00       619.08 o                         
 -23  11   3       2077.81       2878.43       560.42 o                         
 -21  11   3       1538.30       1124.86       448.19 o                         
 -19  11   3       6539.65       7075.99       689.35 o                         
 -17  11   3       8845.76       9316.54       768.89 o                         
 -15  11   3      20867.18      19521.79       758.11 o                         
 -13  11   3      13566.16      12615.51       583.45 o                         
 -11  11   3       8686.28       9177.12       430.48 o                         
  -9  11   3       4055.57       4515.71       302.20 o                         
  -7  11   3       3715.54       3107.93       246.12 o                         
  -5  11   3      12875.35      12985.64       365.66 o                         
  -3  11   3        840.29       1097.94       198.07 o                         
  -1  11   3       1196.11       1076.29       182.61 o                         
   1  11   3       1594.00       1731.37       170.12 o                         
   3  11   3       1032.58       1485.31       326.15 o                         
   5  11   3      12724.56      11982.06       861.83 o                         
   7  11   3       4900.89       4403.26       306.38 o                         
   9  11   3       5033.81       5008.70       243.28 o                         
  11  11   3       8130.67       8096.70       464.51 o                         
  13  11   3      12757.99      12935.91       550.66 o                         
  15  11   3      20128.15      18396.30       683.73 o                         
  17  11   3       9856.88       8701.56       502.20 o                         
  19  11   3       6756.64       7074.76       493.34 o                         
  21  11   3       1882.65       2604.48       365.56 o                         
  23  11   3       2390.79       3124.52       403.90 o                         
  25  11   3       3364.86       4987.40       503.84 o                         
  27  11   3       3717.63       4264.93       759.55 o                         
  29  11   3       2003.86       2719.31       545.77 o                         
  31  11   3       1948.91       1543.45       886.97 o                         
  33  11   3       1364.57       2780.69      1328.04 o                         
 -32  12   3        495.21        815.36       662.10 o                         
 -30  12   3        198.84        187.03       467.59 o                         
 -28  12   3        584.94        606.22       385.76 o                         
 -26  12   3       4679.33       3941.45      1052.06 o                         
 -24  12   3         95.59        451.67       409.52 o                         
 -22  12   3       1847.93       1712.69       488.77 o                         
 -20  12   3       3359.78       3044.97       518.57 o                         
 -18  12   3       6047.65       8090.28       828.07 o                         
 -16  12   3       1794.27       1270.41       324.27 o                         
 -14  12   3       3722.67       3209.53       375.88 o                         
 -12  12   3       4266.30       4490.24       323.59 o                         
 -10  12   3       8541.83       8051.05       406.73 o                         
  -8  12   3        873.73        594.89       176.22 o                         
  -6  12   3       9834.24      10362.27       395.46 o                         
  -4  12   3      18157.97      17646.74       458.72 o                         
  -2  12   3      24232.76      21962.53       682.25 o                         
   0  12   3       7067.90       8344.88       343.01 o                         
   2  12   3      24978.54      24034.41       803.44 o                         
   4  12   3      17919.66      16540.75       648.36 o                         
   6  12   3      10052.03      10715.95       477.95 o                         
   8  12   3        844.18        697.05       185.75 o                         
  10  12   3       8089.04       6949.73       306.01 o                         
  12  12   3       3978.60       4270.58       367.49 o                         
  14  12   3       4199.68       4360.36       343.02 o                         
  16  12   3       1087.58        938.78       253.54 o                         
  18  12   3       6334.74       7092.43       484.46 o                         
  20  12   3       2847.78       2847.68       366.57 o                         
  22  12   3       1714.35       2300.83       362.27 o                         
  24  12   3        147.22        673.99       306.06 o                         
  26  12   3       4961.81       4929.14       899.45 o                         
  28  12   3        543.39       1467.87       814.88 o                         
  30  12   3        228.33       -184.22       535.92 o                         
  32  12   3        471.44        343.73      1031.19 o                         
 -33  13   3        691.20         89.75       281.25 o                         
 -31  13   3       1216.28        453.75       343.16 o                         
 -29  13   3       1285.05       1003.68       463.13 o                         
 -27  13   3       1711.80       1550.15       500.78 o                         
 -25  13   3       4686.58       5860.56       910.90 o                         
 -23  13   3       7867.58       7886.39       786.35 o                         
 -21  13   3       1557.22       1859.23       409.78 o                         
 -19  13   3       4537.16       4844.25       743.01 o                         
 -17  13   3       5875.39       6593.97       535.13 o                         
 -15  13   3       6663.51       6414.11       516.27 o                         
 -13  13   3       5420.48       4668.22       352.11 o                         
 -11  13   3      18061.64      16202.24       565.03 o                         
  -9  13   3       1008.29       1108.94       217.69 o                         
  -7  13   3       2842.61       3214.32       364.40 o                         
  -5  13   3       5491.69       6597.28       344.27 o                         
  -3  13   3      16043.57      14529.96       465.60 o                         
  -1  13   3      16566.43      16735.60       462.94 o                         
   1  13   3      16956.60      16669.48       646.18 o                         
   3  13   3      16048.57      14991.03       596.04 o                         
   5  13   3       4888.15       5525.18       363.07 o                         
   7  13   3       3508.79       3682.92       294.50 o                         
   9  13   3        992.13       1666.89       217.00 o                         
  11  13   3      19768.12      17742.54       851.64 o                         
  13  13   3       5549.66       5339.68       455.60 o                         
  15  13   3       7382.93       7854.78       463.01 o                         
  17  13   3       5227.65       5564.67       429.66 o                         
  19  13   3       3517.63       3585.46       398.63 o                         
  21  13   3       1553.59       1800.36       334.74 o                         
  23  13   3       7725.13       8567.09       602.63 o                         
  25  13   3       4688.88       6066.70       806.74 o                         
  27  13   3       1793.01       2061.82       519.53 o                         
  29  13   3       1524.00       2250.14       672.12 o                         
  31  13   3       1310.19       1688.31       683.07 o                         
  33  13   3        728.70        354.38       308.21 o                         
 -32  14   3        572.36        450.11       435.52 o                         
 -30  14   3        541.59        353.28       306.63 o                         
 -28  14   3        571.41        482.36       345.21 o                         
 -26  14   3         78.72        133.22       328.49 o                         
 -24  14   3       5310.69       4603.89       734.55 o                         
 -22  14   3       1294.46       1254.12       558.09 o                         
 -20  14   3       1544.50       1978.18       401.17 o                         
 -18  14   3      10168.08      10423.95       681.80 o                         
 -16  14   3       3413.58       2562.14       410.94 o                         
 -14  14   3       6152.50       6301.19       507.29 o                         
 -12  14   3       7295.55       7263.92       413.91 o                         
 -10  14   3      12391.16      10977.27       453.51 o                         
  -8  14   3        950.23        745.42       196.39 o                         
  -6  14   3      22186.64      19697.04       518.20 o                         
  -4  14   3       3573.11       3699.42       222.03 o                         
  -2  14   3      40110.77      35170.33       888.13 o                         
   0  14   3      16745.11      16098.43       520.09 o                         
   2  14   3      38706.45      35699.06      1143.09 o                         
   4  14   3       2677.32       2914.11       305.80 o                         
   6  14   3      20896.05      19210.76       766.68 o                         
   8  14   3       1076.98       1076.71       196.21 o                         
  10  14   3      12496.87      10819.72       488.78 o                         
  12  14   3       6380.02       6348.22       418.37 o                         
  14  14   3       5412.73       5601.66       384.67 o                         
  16  14   3       3183.20       2138.93       302.05 o                         
  18  14   3      10360.35      11036.33       635.02 o                         
  20  14   3       1660.23       1669.96       387.77 o                         
  22  14   3       1169.73       1282.76       327.14 o                         
  24  14   3       5116.11       6355.13       807.13 o                         
  26  14   3        145.49        289.19       409.42 o                         
  28  14   3        648.21        354.68       779.25 o                         
  30  14   3        524.30        757.21       720.66 o                         
  32  14   3        630.35        200.62       237.79 o                         
 -31  15   3        657.96        518.21       341.30 o                         
 -29  15   3       1479.20       2700.70       707.88 o                         
 -27  15   3        849.79       1514.72       530.87 o                         
 -25  15   3       5688.86       4584.56       616.16 o                         
 -23  15   3       2678.35       2366.55       537.79 o                         
 -21  15   3       4509.65       5015.56       876.25 o                         
 -19  15   3       1882.52       2008.81       412.21 o                         
 -17  15   3       3714.44       3629.17       435.70 o                         
 -15  15   3       1867.67       1898.23       360.25 o                         
 -13  15   3      12481.56      13186.67       532.57 o                         
 -11  15   3       1031.72       1476.84       266.89 o                         
  -9  15   3      11634.27      10713.80       442.98 o                         
  -7  15   3       7722.56       8533.07       713.24 o                         
  -5  15   3       7694.50       8156.13       538.40 o                         
  -3  15   3      12206.05      11483.12       375.34 o                         
  -1  15   3       6423.17       5902.69       692.41 o                         
   1  15   3       6343.39       6269.24       523.14 o                         
   3  15   3      13464.28      13919.19       786.91 o                         
   5  15   3       8224.62       7723.16       515.15 o                         
   7  15   3       7372.90       6988.07       413.22 o                         
   9  15   3      12479.83      10730.49       475.12 o                         
  11  15   3       1206.98       1383.44       228.73 o                         
  13  15   3      12792.93      14420.46       647.14 o                         
  15  15   3       1699.94       1946.12       275.22 o                         
  17  15   3       3262.64       3840.43       369.55 o                         
  19  15   3       2434.19       2424.70       423.35 o                         
  21  15   3       3512.21       3066.25       391.97 o                         
  23  15   3       2516.49       3318.29       518.68 o                         
  25  15   3       5247.21       3932.72       754.99 o                         
  27  15   3        982.09       1691.41       663.41 o                         
  29  15   3       1486.78       2381.40      1288.79 o                         
  31  15   3        755.02        495.90       556.94 o                         
 -32  16   3        220.65        207.02       304.67 o                         
 -30  16   3        374.48        261.19       295.58 o                         
 -28  16   3         88.60        -39.11       262.88 o                         
 -26  16   3       3563.41       3443.47       654.86 o                         
 -24  16   3        762.75       1090.55       382.06 o                         
 -22  16   3        467.61        282.36       352.88 o                         
 -20  16   3       6218.50       5969.89       561.76 o                         
 -18  16   3       4805.22       6115.84       552.43 o                         
 -16  16   3       7281.94       6866.06       532.40 o                         
 -14  16   3       1912.57       1695.18       271.29 o                         
 -12  16   3      25316.09      23292.46       722.87 o                         
 -10  16   3       3917.69       3377.32       370.97 o                         
  -8  16   3      19453.02      18914.37       610.44 o                         
  -6  16   3       1981.79       1470.98       183.35 o                         
  -4  16   3      79065.94      76359.95      1586.23 o                         
  -2  16   3       2451.86       1700.64       242.35 o                         
   0  16   3      59202.09      60849.96      1563.44 o                         
   2  16   3       3472.80       3220.98       254.18 o                         
   4  16   3      76146.48      75367.02      2241.47 o                         
   6  16   3       2620.18       2124.45       262.12 o                         
   8  16   3      20998.62      20427.24       733.74 o                         
  10  16   3       3554.29       3946.92       650.35 o                         
  12  16   3      25251.43      22715.55       856.21 o                         
  14  16   3       1836.66       2330.05       327.21 o                         
  16  16   3       7755.72       7400.15       462.95 o                         
  18  16   3       4938.64       5355.64       432.56 o                         
  20  16   3       6844.68       8358.33       531.83 o                         
  22  16   3        482.48        -18.81       263.57 o                         
  24  16   3        581.34        638.09       588.39 o                         
  26  16   3       3891.04       5524.98       825.79 o                         
  28  16   3         97.80        345.94       566.49 o                         
  30  16   3        479.21        233.55       359.25 o                         
  32  16   3        250.81       -118.26       186.41 o                         
 -31  17   3        751.01        -32.22       240.53 o                         
 -29  17   3        210.78        223.41       276.32 o                         
 -27  17   3        935.04        926.64       358.36 o                         
 -25  17   3       2230.08       2288.62       601.45 o                         
 -23  17   3       4799.91       4054.65       581.26 o                         
 -21  17   3       1091.39       1767.10       394.16 o                         
 -19  17   3       9798.67      10491.76       700.61 o                         
 -17  17   3       2426.84       2077.79       400.36 o                         
 -15  17   3       5610.44       4930.65       663.99 o                         
 -13  17   3       2102.74       2143.46       286.85 o                         
 -11  17   3       5437.16       5844.50       381.20 o                         
  -9  17   3       4542.53       5448.95       387.99 o                         
  -7  17   3      15782.71      14393.45       521.38 o                         
  -5  17   3      14613.83      13507.50       469.22 o                         
  -3  17   3       6678.09       6900.67       337.82 o                         
  -1  17   3       9131.04       8746.14       363.14 o                         
   1  17   3       9663.13       9440.34       395.54 o                         
   3  17   3       5454.00       6036.48       353.39 o                         
   5  17   3      12937.01      12383.40       577.66 o                         
   7  17   3      16115.29      15254.65       672.15 o                         
   9  17   3       3862.48       3764.84       826.12 o                         
  11  17   3       6292.59       6644.51       375.13 o                         
  13  17   3       2440.61       2979.57       332.66 o                         
  15  17   3       5849.81       5720.92       720.97 o                         
  17  17   3       2321.55       3134.37       346.65 o                         
  19  17   3       8700.17       9509.29       552.49 o                         
  21  17   3       1096.71        909.11       296.97 o                         
  23  17   3       4669.68       3808.62       724.43 o                         
  25  17   3       2141.00       1927.53       667.24 o                         
  27  17   3       1003.98        532.35       710.00 o                         
  29  17   3        209.23         48.41       250.70 o                         
  31  17   3        850.92        289.72       323.91 o                         
 -32  18   3        334.55         44.36       258.69 o                         
 -30  18   3        118.34         70.43       377.50 o                         
 -28  18   3        761.02        482.21       321.51 o                         
 -26  18   3       1602.90       1182.48       656.49 o                         
 -24  18   3       3535.50       2686.33       644.31 o                         
 -22  18   3       1389.54       1438.58       398.08 o                         
 -20  18   3       2070.03       1922.03       411.33 o                         
 -18  18   3       8673.46       9349.20       663.13 o                         
 -16  18   3       1781.72       1195.88       346.44 o                         
 -14  18   3       9635.16      10199.18       531.32 o                         
 -12  18   3       4302.93       5372.45       493.01 o                         
 -10  18   3      18939.90      19152.93       647.09 o                         
  -8  18   3       1899.16       1891.34       246.45 o                         
  -6  18   3      32239.96      30205.17       792.58 o                         
  -4  18   3       5478.63       5593.79       332.80 o                         
  -2  18   3      84304.62      81812.54      2086.92 o                         
   0  18   3       6462.15       5963.71       320.81 o                         
   2  18   3      85826.02      81572.48      2066.83 o                         
   4  18   3       6417.80       6808.72       379.40 o                         
   6  18   3      30438.57      27853.59       859.44 o                         
   8  18   3       2569.66       2636.53       257.21 o                         
  10  18   3      20497.56      21452.47      1071.38 o                         
  12  18   3       3804.53       4343.53       352.87 o                         
  14  18   3       9726.22      10682.66       972.84 o                         
  16  18   3       1990.74       2027.15       287.11 o                         
  18  18   3       9858.68      10707.16      1346.77 o                         
  20  18   3       2171.99       1899.76       416.45 o                         
  22  18   3       1344.20       1809.29       599.82 o                         
  24  18   3       3623.32       4454.82       764.42 o                         
  26  18   3       1171.61       1386.88       420.56 o                         
  28  18   3        821.22        196.17       331.64 o                         
  30  18   3         81.50         74.46       224.11 o                         
  32  18   3        304.10        473.04       586.27 o                         
 -31  19   3        727.73        254.62       423.67 o                         
 -29  19   3        175.22         93.67       319.49 o                         
 -27  19   3       2333.70       1597.53       637.01 o                         
 -25  19   3       1442.47        676.94       347.92 o                         
 -23  19   3        960.83        814.05       393.69 o                         
 -21  19   3        767.34       1242.31       443.82 o                         
 -19  19   3       5802.92       5508.02       541.31 o                         
 -17  19   3       4289.28       3309.69       446.47 o                         
 -15  19   3       1717.29       2111.52       301.59 o                         
 -13  19   3       6359.89       5728.95       411.26 o                         
 -11  19   3       6804.07       6303.30       405.52 o                         
  -9  19   3       4462.00       4180.48       356.43 o                         
  -7  19   3       8979.58       8147.79       520.37 o                         
  -5  19   3       5139.95       5242.33       318.48 o                         
  -3  19   3        578.17        265.44       190.57 o                         
  -1  19   3       8693.68       7935.83       640.08 o                         
   1  19   3       8453.93       7038.62       371.79 o                         
   3  19   3        933.55        768.57       198.36 o                         
   5  19   3       4935.52       5959.68       367.90 o                         
   7  19   3       8104.22       7772.15       382.37 o                         
   9  19   3       4341.76       3765.02       570.28 o                         
  11  19   3       6518.27       5729.38       759.52 o                         
  13  19   3       6392.08       6667.35       748.36 o                         
  15  19   3       2170.14       1304.23       489.26 o                         
  17  19   3       4502.67       4337.04       480.40 o                         
  19  19   3       5150.33       4518.16       519.81 o                         
  21  19   3        790.55        973.42      1093.49 o                         
  23  19   3       1174.98       1268.59       434.58 o                         
  25  19   3       1446.60        700.20       400.37 o                         
  27  19   3       2382.93       1388.04       695.50 o                         
  29  19   3        173.30        329.77       381.68 o                         
  31  19   3        727.01        234.69       293.61 o                         
 -30  20   3        224.51        297.08       346.11 o                         
 -28  20   3        387.67        336.74       310.38 o                         
 -26  20   3        559.12        998.70       605.99 o                         
 -24  20   3       1480.81       1405.26       501.79 o                         
 -22  20   3        366.17        464.49       360.97 o                         
 -20  20   3       3241.95       3183.75       922.23 o                         
 -18  20   3       3437.56       4031.96       732.24 o                         
 -16  20   3       1168.47       1373.62       410.20 o                         
 -14  20   3        762.48        639.79       262.74 o                         
 -12  20   3      16382.39      16038.21       665.61 o                         
 -10  20   3       1616.87       1590.61       288.46 o                         
  -8  20   3      10223.68       8755.54       500.27 o                         
  -6  20   3       8377.38       7983.93       387.89 o                         
  -4  20   3      40865.94      36632.77       947.43 o                         
  -2  20   3       2062.70       2158.78       236.89 o                         
   0  20   3      34245.23      31262.72       904.34 o                         
   2  20   3       1526.46       1650.95       276.95 o                         
   4  20   3      39044.05      35884.23      1033.23 o                         
   6  20   3       9276.38       9195.27       609.96 o                         
   8  20   3       9626.02       8575.33       408.11 o                         
  10  20   3       2476.91       1500.36       347.69 o                         
  12  20   3      17213.40      16009.20       592.34 o                         
  14  20   3        849.34       1090.93       477.65 o                         
  16  20   3       1614.93       1938.63       370.55 o                         
  18  20   3       3620.37       4108.10       489.90 o                         
  20  20   3       3147.42       4122.60       601.56 o                         
  22  20   3        347.45        644.50       404.82 o                         
  24  20   3       1201.97       1195.35       435.12 o                         
  26  20   3        568.96        516.45       372.67 o                         
  28  20   3        283.26         46.43       302.67 o                         
  30  20   3        323.09         29.44       336.53 o                         
 -31  21   3         62.08        273.57       259.22 o                         
 -29  21   3       1106.98        790.16       540.98 o                         
 -27  21   3        647.64        491.15       424.66 o                         
 -25  21   3       3900.76       2249.04       973.15 o                         
 -23  21   3       1360.96        616.63       405.89 o                         
 -21  21   3       3907.11       4044.91       711.06 o                         
 -19  21   3       1328.35       1640.99       756.80 o                         
 -17  21   3       8783.31      10004.27       829.84 o                         
 -15  21   3        508.54        274.11       259.30 o                         
 -13  21   3       2873.89       3365.57       368.76 o                         
 -11  21   3       1954.65       2176.42       316.59 o                         
  -9  21   3      11021.63      10892.16       574.39 o                         
  -7  21   3        735.60        129.89       180.47 o                         
  -5  21   3       8004.26       7990.55       395.88 o                         
  -3  21   3       1568.45       1940.58       238.30 o                         
  -1  21   3       2151.03       2072.25       189.78 o                         
   1  21   3       1832.94       2235.00       238.78 o                         
   3  21   3       1389.82       1672.63       235.91 o                         
   5  21   3       7540.84       7235.94       418.89 o                         
   7  21   3        851.64        678.68       193.78 o                         
   9  21   3      11752.23      11978.57       750.24 o                         
  11  21   3       1813.31       1286.99       364.29 o                         
  13  21   3       3326.51       3691.04       567.99 o                         
  15  21   3        384.96       1007.51       386.08 o                         
  17  21   3       8636.03       8460.25       568.36 o                         
  19  21   3       1631.78       1357.32       430.67 o                         
  21  21   3       3537.47       4217.54       584.06 o                         
  23  21   3       1220.82        258.12       368.37 o                         
  25  21   3       4041.99       2405.25       521.11 o                         
  27  21   3        693.58        619.76       358.44 o                         
  29  21   3        960.83        436.00       458.83 o                         
  31  21   3        102.39        103.25       336.44 o                         
 -30  22   3          6.64        181.98       238.40 o                         
 -28  22   3         74.57        193.50       261.52 o                         
 -26  22   3       2529.35       3166.81       763.59 o                         
 -24  22   3        715.31        504.74       338.48 o                         
 -22  22   3        992.35        683.03       399.54 o                         
 -20  22   3       1807.50       1273.06       429.31 o                         
 -18  22   3       3934.54       3585.67       548.06 o                         
 -16  22   3       2194.26       1772.16       458.05 o                         
 -14  22   3       5523.26       5169.38       566.59 o                         
 -12  22   3        206.67         93.93       230.97 o                         
 -10  22   3       5619.44       5649.41       440.61 o                         
  -8  22   3        235.43        199.21       232.02 o                         
  -6  22   3       1214.59       1300.64       224.94 o                         
  -4  22   3       4901.13       4865.60       330.24 o                         
  -2  22   3      14115.12      14207.91       433.44 o                         
   0  22   3       1953.27       1691.06       200.94 o                         
   2  22   3      15112.57      14689.67       541.31 o                         
   4  22   3       5317.38       4906.70       351.02 o                         
   6  22   3       1058.60       1357.60       226.40 o                         
   8  22   3        367.79        633.39       372.84 o                         
  10  22   3       5270.12       5669.42       771.93 o                         
  12  22   3        434.13        663.72       341.02 o                         
  14  22   3       4885.80       3801.04       619.48 o                         
  16  22   3       2108.22       2414.51       474.92 o                         
  18  22   3       3912.57       4257.59       434.26 o                         
  20  22   3       2104.56       1935.13       475.26 o                         
  22  22   3       1061.86        431.91       384.08 o                         
  24  22   3        673.93        966.94       669.64 o                         
  26  22   3       1921.87       1487.54       661.09 o                         
  28  22   3         88.35        596.06       399.01 o                         
  30  22   3          3.77        -23.78       507.36 o                         
 -29  23   3        925.00        660.25       462.14 o                         
 -27  23   3       3035.56       2153.68       969.84 o                         
 -25  23   3       2710.45       1270.34       551.08 o                         
 -23  23   3       1721.15       1239.23       407.52 o                         
 -21  23   3       2355.71       1771.24       616.32 o                         
 -19  23   3       7182.01       6873.99      1334.81 o                         
 -17  23   3       4590.74       3398.62       550.87 o                         
 -15  23   3       9924.82       9363.28       568.22 o                         
 -13  23   3       2335.98       2697.82       347.69 o                         
 -11  23   3       1277.52       1786.11       311.26 o                         
  -9  23   3       4864.13       4772.54       560.40 o                         
  -7  23   3       2968.47       2972.13       285.40 o                         
  -5  23   3       8709.51       9052.74       434.25 o                         
  -3  23   3      12630.23      12478.71       517.13 o                         
  -1  23   3       4481.48       4438.55       338.63 o                         
   1  23   3       4300.90       4219.56       551.38 o                         
   3  23   3      12253.13      12254.68       517.69 o                         
   5  23   3       8204.24       8485.24       438.93 o                         
   7  23   3       3591.23       3945.86       312.47 o                         
   9  23   3       4570.47       4352.26       311.21 o                         
  11  23   3       1382.02       1621.26       388.59 o                         
  13  23   3       1923.51       2591.32       450.23 o                         
  15  23   3      10334.56      11193.04       794.11 o                         
  17  23   3       4748.91       5007.42       465.98 o                         
  19  23   3       7304.90       8020.98       723.79 o                         
  21  23   3       2220.32       2744.09       526.97 o                         
  23  23   3       1674.41       1169.33       396.32 o                         
  25  23   3       2811.29       2214.01       916.96 o                         
  27  23   3       2804.08       3758.94      1443.27 o                         
  29  23   3       1015.68        512.44       451.87 o                         
 -30  24   3        513.71        744.25       602.53 o                         
 -28  24   3        262.90        -20.06       215.14 o                         
 -26  24   3        315.16        406.72       513.84 o                         
 -24  24   3       1778.93       1274.69       722.31 o                         
 -22  24   3        773.56        747.97       387.13 o                         
 -20  24   3         59.00        -33.36       317.63 o                         
 -18  24   3       2903.46       2652.95       774.45 o                         
 -16  24   3        946.33       1044.36       302.91 o                         
 -14  24   3        287.31       -239.22       239.22 o                         
 -12  24   3       5374.35       5158.38       441.52 o                         
 -10  24   3        362.89        580.65       261.73 o                         
  -8  24   3        771.52        728.75       263.83 o                         
  -6  24   3       2615.40       2617.73       278.51 o                         
  -4  24   3       8151.17       8726.62       437.11 o                         
  -2  24   3        126.10         36.71       137.97 o                         
   0  24   3         24.36       -127.62       155.00 o                         
   2  24   3        337.35        387.86       232.84 o                         
   4  24   3       8428.57       8535.96       442.75 o                         
   6  24   3       2216.31       2188.96       340.98 o                         
   8  24   3        802.50       1060.27       212.81 o                         
  10  24   3        299.99        280.81       321.57 o                         
  12  24   3       5921.41       6101.06       586.52 o                         
  14  24   3        214.91        100.88       350.11 o                         
  16  24   3       1062.95       1190.58       429.85 o                         
  18  24   3       2917.18       3621.10       546.91 o                         
  20  24   3         52.05        -50.61       387.42 o                         
  22  24   3        817.13        768.26       421.23 o                         
  24  24   3       1786.03       1351.74       806.34 o                         
  26  24   3        232.37        121.04       284.33 o                         
  28  24   3        145.84       -194.76       317.50 o                         
  30  24   3        619.59        246.96       259.83 o                         
 -29  25   3       1091.63       1645.69       736.19 o                         
 -27  25   3       1802.29       2024.12       746.01 o                         
 -25  25   3       2119.08       1151.89       625.12 o                         
 -23  25   3       3737.01       3139.78      1207.87 o                         
 -21  25   3       2251.98       1796.84       822.87 o                         
 -19  25   3       5627.90       4782.76       709.33 o                         
 -17  25   3       6794.71       6535.47       891.45 o                         
 -15  25   3       8680.22      10289.31       666.88 o                         
 -13  25   3       2538.71       2215.88       344.58 o                         
 -11  25   3       6799.90       7823.98       523.10 o                         
  -9  25   3       1245.10        768.15       283.40 o                         
  -7  25   3       8070.39       8746.53       442.00 o                         
  -5  25   3       8108.34       7854.43       434.64 o                         
  -3  25   3      11339.46      11528.45       399.09 o                         
  -1  25   3       4112.14       4388.73       290.55 o                         
   1  25   3       3647.11       4214.20       303.57 o                         
   3  25   3      10949.76      10875.30       490.54 o                         
   5  25   3       8197.57       7626.03       431.87 o                         
   7  25   3       7146.02       7566.15       436.25 o                         
   9  25   3       1120.16        791.86       349.13 o                         
  11  25   3       5988.08       7546.27      1217.79 o                         
  13  25   3       2201.38       3152.67       474.96 o                         
  15  25   3       9185.88       9653.75       770.42 o                         
  17  25   3       7678.42       8948.04       616.85 o                         
  19  25   3       5285.77       4813.82       642.15 o                         
  21  25   3       2443.81       2092.82       500.62 o                         
  23  25   3       3862.66       2847.32       509.37 o                         
  25  25   3       1908.30        805.90       510.67 o                         
  27  25   3       2046.05       1155.17       551.14 o                         
  29  25   3        938.25        879.44       672.77 o                         
 -28  26   3        372.55       -132.20       213.45 o                         
 -26  26   3        624.15        435.91       272.31 o                         
 -24  26   3       1001.93        899.90       767.38 o                         
 -22  26   3       1436.97       1157.75       803.09 o                         
 -20  26   3        372.44        174.18       327.85 o                         
 -18  26   3       1154.76       1168.17       728.21 o                         
 -16  26   3       1957.51       2030.26       352.95 o                         
 -14  26   3       4917.02       4395.38       431.81 o                         
 -12  26   3       4401.23       4189.94       422.54 o                         
 -10  26   3       1203.90       1157.16       286.63 o                         
  -8  26   3        267.39        243.01       267.83 o                         
  -6  26   3       1478.91       1565.92       259.31 o                         
  -4  26   3      14557.46      15693.96       577.15 o                         
  -2  26   3      17785.30      17960.10       530.37 o                         
   0  26   3       3595.52       4091.89       297.76 o                         
   2  26   3      17052.13      17712.51       596.11 o                         
   4  26   3      14495.09      14572.75       762.40 o                         
   6  26   3       2247.61       2281.20       285.60 o                         
   8  26   3        294.55        293.24       199.20 o                         
  10  26   3       1544.12       1032.04       374.21 o                         
  12  26   3       4202.81       3962.51       503.95 o                         
  14  26   3       5123.05       5655.51       594.01 o                         
  16  26   3       1716.84       2304.57       485.57 o                         
  18  26   3       1213.21       1253.72       453.94 o                         
  20  26   3        513.94         87.31       392.51 o                         
  22  26   3       1498.00       1386.45       461.60 o                         
  24  26   3        876.28        784.68       366.16 o                         
  26  26   3        674.61        625.66       463.85 o                         
  28  26   3        330.63        264.81       258.51 o                         
 -29  27   3        449.00        263.70       417.53 o                         
 -27  27   3        731.30        566.58       311.96 o                         
 -25  27   3       2811.61        765.03       799.83 o                         
 -23  27   3       1678.46       1557.08       994.55 o                         
 -21  27   3       3675.05       1809.39       686.41 o                         
 -19  27   3       1381.17        905.13       400.63 o                         
 -17  27   3       7446.48       5909.89       661.70 o                         
 -15  27   3       1236.46       1162.59       318.41 o                         
 -13  27   3       7333.40       6547.75       506.06 o                         
 -11  27   3        157.42        285.14       272.95 o                         
  -9  27   3       7693.16       9069.26       562.93 o                         
  -7  27   3        231.27         79.90       213.19 o                         
  -5  27   3      17185.67      15809.60       591.86 o                         
  -3  27   3       2736.40       3021.96       238.78 o                         
  -1  27   3       9578.13       8913.16       382.82 o                         
   1  27   3       8648.76       7619.81       403.86 o                         
   3  27   3       2892.53       3149.70       327.00 o                         
   5  27   3      16581.78      14605.23       597.12 o                         
   7  27   3        209.57        -26.46       203.76 o                         
   9  27   3       7007.58       7390.71       877.90 o                         
  11  27   3        441.18        909.44       371.23 o                         
  13  27   3       7364.28       6501.93       663.89 o                         
  15  27   3       1419.44       1472.89       451.28 o                         
  17  27   3       7303.81       7723.33       983.71 o                         
  19  27   3       1603.62        866.29       457.22 o                         
  21  27   3       3462.57       2409.85       521.07 o                         
  23  27   3       1516.24       1271.53       432.13 o                         
  25  27   3       2662.19       2299.33       776.24 o                         
  27  27   3        753.29        685.63       447.87 o                         
  29  27   3        593.86        361.90       278.71 o                         
 -28  28   3          3.48          0.81       294.42 o                         
 -26  28   3        365.39        217.02       249.73 o                         
 -24  28   3       1137.38        686.54       437.53 o                         
 -22  28   3        146.72        101.64       284.28 o                         
 -20  28   3       1594.51       1070.81       435.51 o                         
 -18  28   3       1076.37        913.12       395.61 o                         
 -16  28   3       2904.18       2312.07       793.49 o                         
 -14  28   3        258.38         73.39       274.29 o                         
 -12  28   3      10731.57      10706.52       617.89 o                         
 -10  28   3       6362.73       5804.58       722.66 o                         
  -8  28   3       1222.85       1286.31       312.15 o                         
  -6  28   3       5957.15       5753.56       400.72 o                         
  -4  28   3      17522.64      18714.53       642.04 o                         
  -2  28   3       8405.72       8888.62       390.45 o                         
   0  28   3      16205.60      16248.17       554.57 o                         
   2  28   3       8689.60       8698.15       435.29 o                         
   4  28   3      16875.81      17001.14       606.49 o                         
   6  28   3       6209.19       6452.79       424.34 o                         
   8  28   3       1720.81       1773.24       386.46 o                         
  10  28   3       5447.36       5354.51       558.35 o                         
  12  28   3       9651.34       9494.37       961.91 o                         
  14  28   3        243.35        697.18       401.36 o                         
  16  28   3       3174.73       2924.01       517.21 o                         
  18  28   3       1076.95        583.71       434.52 o                         
  20  28   3       1763.60       1759.38       504.77 o                         
  22  28   3        161.63         85.72       382.44 o                         
  24  28   3       1243.58        647.68       460.50 o                         
  26  28   3        389.95        534.03       360.23 o                         
  28  28   3         19.18        235.15       432.90 o                         
 -27  29   3        450.55        892.69      1560.26 o                         
 -25  29   3        804.78       1104.04       730.42 o                         
 -23  29   3        723.71        590.45       579.15 o                         
 -21  29   3        578.32        407.41       317.06 o                         
 -19  29   3       1593.59       1795.78       574.54 o                         
 -17  29   3        535.41        422.32       367.43 o                         
 -15  29   3       6203.35       5809.59       571.00 o                         
 -13  29   3       1421.90       1150.28       350.05 o                         
 -11  29   3       5386.64       5933.39       489.75 o                         
  -9  29   3       5532.28       4865.38       448.49 o                         
  -7  29   3       7748.70       8075.14       543.55 o                         
  -5  29   3        260.25        174.43       237.76 o                         
  -3  29   3       2965.14       2948.09       378.55 o                         
  -1  29   3       4787.27       5575.29       338.99 o                         
   1  29   3       5402.83       5977.86       508.30 o                         
   3  29   3       2553.41       2950.74       303.71 o                         
   5  29   3        143.81        337.18       244.68 o                         
   7  29   3       8411.97       8870.16       652.64 o                         
   9  29   3       6283.74       6510.43       581.60 o                         
  11  29   3       5527.50       6025.83       705.22 o                         
  13  29   3       1534.15       1759.49       439.48 o                         
  15  29   3       5957.50       5465.11       638.52 o                         
  17  29   3        671.19        777.98       431.05 o                         
  19  29   3       1360.29       1439.08       571.11 o                         
  21  29   3        563.89        166.93       406.02 o                         
  23  29   3        650.67        885.61       431.54 o                         
  25  29   3        813.14       2261.31       721.19 o                         
  27  29   3        466.17        599.08       436.97 o                         
 -28  30   3        120.88        781.20      1019.47 o                         
 -26  30   3        105.19        -46.70       213.09 o                         
 -24  30   3        776.02        671.90       634.23 o                         
 -22  30   3       2195.72       1034.23       897.66 o                         
 -20  30   3        275.24        180.47       281.66 o                         
 -18  30   3       2219.57       1400.43       570.23 o                         
 -16  30   3       1433.60       1437.69       735.58 o                         
 -14  30   3       4791.48       4814.45       452.16 o                         
 -12  30   3       1844.22       2049.80       353.69 o                         
 -10  30   3      15097.13      16655.83       755.15 o                         
  -8  30   3       1049.12       1617.10       340.44 o                         
  -6  30   3      11488.87      12390.40       640.77 o                         
  -4  30   3      10556.00       9907.41       627.48 o                         
  -2  30   3      13534.94      15203.38       797.45 o                         
   0  30   3        231.72         75.23       205.29 o                         
   2  30   3      12948.91      14098.64       556.47 o                         
   4  30   3       9621.90      10210.81       503.86 o                         
   6  30   3      10467.27      10809.24       611.59 o                         
   8  30   3        919.79        636.60       374.08 o                         
  10  30   3      14412.48      14343.25       836.03 o                         
  12  30   3       1348.03       1657.94       445.61 o                         
  14  30   3       4953.11       5152.71       598.21 o                         
  16  30   3       1402.76       1323.97       594.61 o                         
  18  30   3       2052.46       2268.85       538.49 o                         
  20  30   3        174.28        876.72       450.47 o                         
  22  30   3       2130.62       1886.00       780.48 o                         
  24  30   3        696.58        415.33       368.88 o                         
  26  30   3        227.59        457.87       395.17 o                         
 -27  31   3        320.28        527.91       940.96 o                         
 -25  31   3        248.89        260.35       426.87 o                         
 -23  31   3       1651.37       2200.56      1107.16 o                         
 -21  31   3        326.46        529.95       347.39 o                         
 -19  31   3       2375.25       1315.85       391.47 o                         
 -17  31   3        832.91        773.34       427.11 o                         
 -15  31   3       1855.74       1484.58       498.97 o                         
 -13  31   3        647.62        721.36       312.65 o                         
 -11  31   3       6692.50       6999.35       534.67 o                         
  -9  31   3       2364.19       3268.16       456.95 o                         
  -7  31   3       2704.42       3124.85       402.29 o                         
  -5  31   3       7838.06       7944.02       559.73 o                         
  -3  31   3        125.84        322.10       302.54 o                         
  -1  31   3        822.85        908.06       282.00 o                         
   1  31   3        678.77        688.57       263.94 o                         
   3  31   3        178.60        323.01       238.78 o                         
   5  31   3       9323.42       9425.10       559.98 o                         
   7  31   3       2471.53       3339.68       467.01 o                         
   9  31   3       2559.37       3413.45       505.60 o                         
  11  31   3       6923.88       6980.03       651.53 o                         
  13  31   3        648.86        267.14       392.88 o                         
  15  31   3       2048.99       2127.41       512.45 o                         
  17  31   3        861.03        353.16       444.52 o                         
  19  31   3       2523.69       2049.10       529.67 o                         
  21  31   3        316.69        298.68       422.12 o                         
  23  31   3       1583.33       1474.09       581.31 o                         
  25  31   3        174.68         50.92       291.31 o                         
  27  31   3        248.48        362.95       278.06 o                         
 -26  32   3        324.93        452.29       298.48 o                         
 -24  32   3        128.42        -78.41       207.50 o                         
 -22  32   3        109.72         -6.40       438.82 o                         
 -20  32   3       3921.38       3912.68       836.63 o                         
 -18  32   3        453.21        624.08       423.29 o                         
 -16  32   3       1164.77       1014.07       497.41 o                         
 -14  32   3        297.76        -94.03       384.90 o                         
 -12  32   3       9388.11      10240.69       902.48 o                         
 -10  32   3       1143.30       1152.15       349.55 o                         
  -8  32   3      13067.41      14544.63       734.00 o                         
  -6  32   3       8548.52       9274.74       576.44 o                         
  -4  32   3      19473.85      19661.02       733.80 o                         
  -2  32   3       1136.33       1117.32       290.93 o                         
   0  32   3       1543.74       1692.98       340.95 o                         
   2  32   3       1805.56       2247.64       294.79 o                         
   4  32   3      20830.75      22718.45       719.98 o                         
   6  32   3       7663.07       7699.89       466.69 o                         
   8  32   3      12216.27      12007.59       776.50 o                         
  10  32   3        778.80       1390.69       417.59 o                         
  12  32   3       9720.06       9968.34       788.26 o                         
  14  32   3        336.56        983.91       445.43 o                         
  16  32   3       1024.58        375.75       438.23 o                         
  18  32   3        402.33        296.72       446.06 o                         
  20  32   3       3732.03       3415.21       575.90 o                         
  22  32   3        137.79       -108.05       393.38 o                         
  24  32   3        177.87        299.88       390.15 o                         
  26  32   3        418.62        490.96       300.40 o                         
 -25  33   3       1305.81        345.45       260.01 o                         
 -23  33   3        559.29        193.85       244.53 o                         
 -21  33   3       2509.18       3093.83      1015.56 o                         
 -19  33   3       1744.72        499.56       367.36 o                         
 -17  33   3       2650.86       1847.35       641.56 o                         
 -15  33   3       1988.64       1833.95       512.14 o                         
 -13  33   3       1952.40       1756.69       486.00 o                         
 -11  33   3       1278.99       1072.42       333.26 o                         
  -9  33   3       8087.12       6936.82       565.06 o                         
  -7  33   3       2684.09       3790.68       439.13 o                         
  -5  33   3       1944.67       2107.63       332.28 o                         
  -3  33   3       3091.06       3559.76       381.14 o                         
  -1  33   3         60.83       -153.95       273.73 o                         
   1  33   3        118.44         96.14       282.52 o                         
   3  33   3       3817.54       4236.31       372.57 o                         
   5  33   3       1635.16       2399.79       326.65 o                         
   7  33   3       2820.64       4577.42       478.65 o                         
   9  33   3       7623.41       7970.47       675.52 o                         
  11  33   3       1591.30       1182.93       439.20 o                         
  13  33   3       1867.20       1241.05       442.56 o                         
  15  33   3       1967.30       2365.59       533.30 o                         
  17  33   3       2532.73       2007.44       557.77 o                         
  19  33   3       1849.37       1975.54       512.64 o                         
  21  33   3       2706.77       2538.57       543.99 o                         
  23  33   3        580.85        175.31       377.63 o                         
  25  33   3       1289.44       1084.20       975.28 o                         
 -24  34   3        326.77        130.26       268.48 o                         
 -22  34   3        169.03        443.32       538.03 o                         
 -20  34   3        327.72         95.24       238.30 o                         
 -18  34   3       1810.58        635.52       343.33 o                         
 -16  34   3         68.74       -518.72       518.72 o                         
 -14  34   3       1468.50       1305.28       754.08 o                         
 -12  34   3       2256.25       2398.22       381.71 o                         
 -10  34   3       4027.23       4230.15       461.39 o                         
  -8  34   3       1754.32       2125.82       381.09 o                         
  -6  34   3       7829.44       8206.58       518.72 o                         
  -4  34   3       1773.15       1415.66       321.96 o                         
  -2  34   3       2547.63       3157.76       458.38 o                         
   0  34   3         39.75         56.91       284.33 o                         
   2  34   3       3113.42       4577.49       408.59 o                         
   4  34   3       1287.25       1946.70       330.47 o                         
   6  34   3       8351.39       9842.16       650.49 o                         
   8  34   3       2007.11       2576.63       429.73 o                         
  10  34   3       4180.36       5033.70       998.64 o                         
  12  34   3       2268.94       2611.84       503.43 o                         
  14  34   3       1503.62       1114.06       474.42 o                         
  16  34   3         74.33        174.01       433.83 o                         
  18  34   3       1659.57       1714.20       517.70 o                         
  20  34   3        352.74        880.97       475.59 o                         
  22  34   3        193.07        363.66       401.57 o                         
  24  34   3        461.92        177.90       367.76 o                         
 -25  35   3       1473.72        908.81       447.65 o                         
 -23  35   3       1153.35        539.21       821.17 o                         
 -21  35   3       1373.47       2391.55       835.69 o                         
 -19  35   3       2967.51       4619.94       934.78 o                         
 -17  35   3       5198.07       6354.26       952.95 o                         
 -15  35   3       2165.66       1403.49       433.83 o                         
 -13  35   3       2502.57       2722.69       607.77 o                         
 -11  35   3       3916.49       3950.17       526.12 o                         
  -9  35   3       2470.29       3072.94       863.32 o                         
  -7  35   3       1528.57        909.81       348.64 o                         
  -5  35   3       3082.92       3559.47       396.02 o                         
  -3  35   3        315.89        254.28       281.79 o                         
  -1  35   3        183.00        585.20       307.61 o                         
   1  35   3        194.07       -292.73       292.73 o                         
   3  35   3        178.44        533.75       285.94 o                         
   5  35   3       3535.16       4375.25       465.02 o                         
   7  35   3       1448.94       1913.31       413.82 o                         
   9  35   3       2315.13       2715.62       450.79 o                         
  11  35   3       3248.10       2528.62       518.63 o                         
  13  35   3       2465.57       3244.83       750.08 o                         
  15  35   3       2140.62       1936.83       524.04 o                         
  17  35   3       5220.74       5062.45       670.17 o                         
  19  35   3       3040.91       2845.14      1006.65 o                         
  21  35   3       1593.05       1859.25       541.70 o                         
  23  35   3       1268.78        873.91       410.04 o                         
  25  35   3       1423.99        975.52       744.03 o                         
 -24  36   3         70.12        -93.57       354.41 o                         
 -22  36   3        136.47        -25.08       248.30 o                         
 -20  36   3        239.69        104.03       276.20 o                         
 -18  36   3        761.61        -18.73       268.33 o                         
 -16  36   3       1017.15        402.77       413.48 o                         
 -14  36   3        674.27       -205.67       388.20 o                         
 -12  36   3       1188.15        751.48       436.80 o                         
 -10  36   3       2620.53       3166.75       427.87 o                         
  -8  36   3        219.65        381.44       316.11 o                         
  -6  36   3        125.46        231.85       279.89 o                         
  -4  36   3       1678.19       1669.37       337.40 o                         
  -2  36   3       2690.68       2994.17       382.66 o                         
   0  36   3        136.25        -62.25       291.07 o                         
   2  36   3       2642.78       2557.64       393.60 o                         
   4  36   3       2204.70       2606.05       550.78 o                         
   6  36   3        125.76        554.51       342.34 o                         
   8  36   3        218.21         32.04       370.97 o                         
  10  36   3       2735.13       3668.87       519.25 o                         
  12  36   3       1222.86       1065.88       412.19 o                         
  14  36   3        767.10        927.98       471.14 o                         
  16  36   3       1218.03       1126.07       501.77 o                         
  18  36   3        723.35        198.81       470.11 o                         
  20  36   3        266.74        133.27       470.05 o                         
  22  36   3        215.48        324.75       417.37 o                         
  24  36   3         97.70         19.37       345.84 o                         
 -23  37   3        380.29        581.71       335.19 o                         
 -21  37   3        698.29        583.77       576.83 o                         
 -19  37   3       2701.87       2786.93       937.25 o                         
 -17  37   3       1952.91       1048.09       646.83 o                         
 -15  37   3       6611.43       7672.12      1093.74 o                         
 -13  37   3        281.31        724.91       403.54 o                         
 -11  37   3       3088.54       2107.44       537.91 o                         
  -9  37   3       1197.44       1840.65       391.90 o                         
  -7  37   3       3184.41       2731.16       491.56 o                         
  -5  37   3        574.32        602.49       298.55 o                         
  -3  37   3         87.58        576.73       311.45 o                         
  -1  37   3        317.54        707.51       332.07 o                         
   1  37   3        244.06        265.23       319.32 o                         
   3  37   3         83.16         -2.35       296.66 o                         
   5  37   3        619.49        448.45       372.78 o                         
   7  37   3       3109.20       3537.32       659.57 o                         
   9  37   3       1072.23       1783.73       428.82 o                         
  11  37   3       3076.72       4076.56       668.65 o                         
  13  37   3        350.74       1139.97       425.70 o                         
  15  37   3       6284.85       6706.83       745.56 o                         
  17  37   3       1874.94       1890.88       558.71 o                         
  19  37   3       2921.84       3412.78       629.87 o                         
  21  37   3        900.49       1089.23       515.11 o                         
  23  37   3        452.90        144.87       407.26 o                         
 -22  38   3        969.94        161.27       245.54 o                         
 -20  38   3        423.27         56.85       269.62 o                         
 -18  38   3       1411.36        825.50       753.61 o                         
 -16  38   3        147.90         80.28       303.33 o                         
 -14  38   3        794.11        828.04       457.57 o                         
 -12  38   3        575.04        184.81       377.74 o                         
 -10  38   3       4447.69       4485.12       841.21 o                         
  -8  38   3        683.01        648.78       347.22 o                         
  -6  38   3       2638.71       2278.10       365.76 o                         
  -4  38   3       2741.27       2851.10       386.63 o                         
  -2  38   3       1695.77       2115.92       374.12 o                         
   0  38   3         33.63       -125.98       309.41 o                         
   2  38   3       2327.54       3127.53       424.91 o                         
   4  38   3       2672.77       3452.01       673.12 o                         
   6  38   3       2824.77       2098.97       519.25 o                         
   8  38   3        598.86        575.81       383.19 o                         
  10  38   3       4453.76       5495.97       630.25 o                         
  12  38   3        859.53        359.38       409.51 o                         
  14  38   3        902.71        983.73       430.73 o                         
  16  38   3        116.80        -30.60       444.19 o                         
  18  38   3       1320.86       1428.47       543.81 o                         
  20  38   3        379.85        219.48       531.96 o                         
  22  38   3        993.78        331.08       504.30 o                         
 -21  39   3        259.32        123.52       314.52 o                         
 -19  39   3        591.31        -58.43       248.25 o                         
 -17  39   3       2368.73       4129.95      1341.72 o                         
 -15  39   3       1411.88       1520.28       802.00 o                         
 -13  39   3       3434.64       3138.30       982.66 o                         
 -11  39   3        823.21        979.51       682.33 o                         
  -9  39   3       1977.56       2043.26       407.14 o                         
  -7  39   3        642.38       1109.51       379.52 o                         
  -5  39   3        599.08        821.33       326.62 o                         
  -3  39   3       1831.76       1921.06       371.04 o                         
  -1  39   3       1310.85       1175.84       356.71 o                         
   1  39   3       1630.56        855.99       448.77 o                         
   3  39   3       1841.61       1398.95       482.27 o                         
   5  39   3        697.70        368.77       453.53 o                         
   7  39   3        724.27        496.84       456.48 o                         
   9  39   3       1891.90       1727.23       483.33 o                         
  11  39   3        721.11        868.56       421.48 o                         
  13  39   3       2950.17       3387.91       540.38 o                         
  15  39   3       1466.51       2016.09       692.78 o                         
  17  39   3       2394.11       3168.65       565.68 o                         
  19  39   3        578.66        -59.18       496.17 o                         
  21  39   3        551.32        175.13       498.13 o                         
 -20  40   3       1261.02        635.04       342.25 o                         
 -18  40   3        363.67        258.29       391.39 o                         
 -16  40   3       1441.83       1337.79       912.65 o                         
 -14  40   3         20.55         23.47       317.07 o                         
 -12  40   3       7285.64       8431.74      1456.75 o                         
 -10  40   3        810.22        940.41       448.58 o                         
  -8  40   3       4195.12       3879.43       481.82 o                         
  -6  40   3       1946.44       1751.56       401.50 o                         
  -4  40   3       7082.08       8009.51       562.56 o                         
  -2  40   3       1413.35       1661.63       406.37 o                         
   0  40   3       5869.18       5885.54       535.37 o                         
   2  40   3       1370.45       1382.26       387.08 o                         
   4  40   3       8165.92       9876.13       819.22 o                         
   6  40   3       2097.78       1430.06       500.58 o                         
   8  40   3       4720.84       3887.09       614.19 o                         
  10  40   3        751.24       1711.16       452.78 o                         
  12  40   3       7043.25       7723.76      1086.36 o                         
  14  40   3         29.45       -253.60       409.87 o                         
  16  40   3       1582.74       2110.04       528.34 o                         
  18  40   3        238.75        100.30       530.88 o                         
  20  40   3       1139.35       1620.90       527.46 o                         
 -21  41   3        120.73         74.21      1050.72 o                         
 -19  41   3        247.70        505.67       423.08 o                         
 -17  41   3        665.55         69.32       286.09 o                         
 -15  41   3       1010.33        475.51       379.55 o                         
 -13  41   3        152.42         30.41       307.88 o                         
 -11  41   3       1009.56        209.30       403.99 o                         
  -9  41   3       1808.08       1642.33       620.83 o                         
  -7  41   3       1712.57       1958.34       417.56 o                         
  -5  41   3       3847.28       4335.96       454.49 o                         
  -3  41   3        569.77        676.05       335.66 o                         
  -1  41   3       3693.94       3667.13       551.95 o                         
   1  41   3       3938.94       3560.85       469.80 o                         
   3  41   3        536.57        479.58       456.63 o                         
   5  41   3       3695.93       3884.89       605.50 o                         
   7  41   3       1921.15       2327.26       545.25 o                         
   9  41   3       1912.47       2231.49       574.14 o                         
  11  41   3       1018.38        823.83       445.54 o                         
  13  41   3        107.98        654.36       432.20 o                         
  15  41   3        823.15       1730.27       522.47 o                         
  17  41   3        561.03        979.93       496.19 o                         
  19  41   3        484.10        301.53       476.65 o                         
 -20  42   3         12.52        683.55      1042.91 o                         
 -18  42   3       1079.21        721.97       641.76 o                         
 -16  42   3        110.83        327.14       331.66 o
[truncated: 609,769 more chars]
